# Supplementary material for: The landscape of responses to neoadjuvant immunotherapy in resectable Kirsten rat sarcoma viral oncogene homolog‐mutant lung adenocarcinoma: Clinical heterogeneity and correlative immunologic analysis
Source: Clin Transl Med. 2026 Apr 20;16(4):e70670. doi: 10.1002/ctm2.70670 (PMC13096693; doi:10.1002/ctm2.70670)
Supplement: Supplementary file 10 — Supporting Information [file CTM2-16-e70670-s012.xlsx]

## Sheet: TableS5_metadata
Table S5. Clinical metadata, related to Figure 2.
sampleID	Gender	Age	Family_History	Smoking_History	Histology	Pre-treatment TNM	Pre-treatment Staging	Surgery TNM	NGS	STK11/KEAP1 mutant	PD-L1 TPS	PD1 drug	Chemotherapy	Targeted Therapy	Cycles	Pathological_Response	Pathological_Response_Rate	Radiological Response	adjuvant_therapy
P5	M	56	N	Y	LUAD	cT4N2	IIIB	ypT3N2	KRAS exon 2 mutation	NA	0	Pembrolizumab	Pemetrexed	Bevacizumab	4	non-MPR	0.2	PR	no
P10	M	50	Y	N	LUAD	cT1cN2	IIIA	ypT1cN0	KRAS exon 2 mutation	NA	Not tested	Camrelizumab	No	Apatinib	2	non-MPR	0.75	SD	yes
P96	M	67	N	Y	LUAD	cT3N2M0	IIIB	ypT1aN0	KRAS G12C	NA	0	Sintilimab	Carboplatin + Pemetrexed	No	3	non-MPR	0.85	PR	no
P182	M	55	N	Y	LUAD	cT1cN2M0	IIIA	ypT1bN2	KRAS G13C	NA	0.85	Camrelizumab	No	Apatinib	3	non-MPR	0.2	PR	yes
P213	M	67	N	Y	LUAD	cT3N1M0	IIIA	ypT1aN0	KRAS G12V	NA	0	Camrelizumab	Carboplatin + Pemetrexed	No	3	MPR	0.97	PR	yes
P342	M	53	N	Y	LUAD	cT2N1M0	IIB	ypT1aN0M0	KRAS exon 2 mutation	NA	Not tested	Tislelizumab	Carboplatin(C1-C2) + Nedaplatin(C3) + Pemetrexed(C1-C3)	Bevacizumab(C1-C2)	3	MPR	0.95	PR	yes
P348	M	64	Y	N	LUAD	cT1cN2M0	IIIA	ypT1cNoMx	KRAS	NA	Not tested	Tislelizumab	Cisplatin + Pemetrexed	No	2	MPR	0.9	PR	yes
P389	M	58	N	Y	LUAD	cT4N2M0	IIIB	ypT0N0	KRAS G12C	NA	Not tested	Pembrolizumab	Carboplatin + Pemetrexed	No	2	pCR	1	PR	yes
P402	F	54	N	N	LUAD	cT2aN0	IB	ypT2aN0	KRAS exon 2 mutation	NA	<1%	Tislelizumab	Cisplatin + Pemetrexed	No	3	non-MPR	0.1	SD	yes
P472	M	61	Y	Y	LUAD	cT3N0	IIB	ypT3N0	KRAS exon 3 mutation	STK11	0.1	Camrelizumab	Carboplatin + Pemetrexed	No	2	non-MPR	0.1	PR	yes
P510	M	56	N	Y	LUAD	cT4N3M0	IIIC	ypT3N2	KRAS	NA	0	Toripalimab	Carboplatin + Paclitaxel	No	4	non-MPR	0.15	PR	no
P550	M	64	Y	Y	LUAD	cT2bN2	IIIA	ypT0N0	KRAS exon 2 mutation	NA	0.4	Tislelizumab	Carboplatin + Pemetrexed	No	2	pCR	1	PR	no
P567	M	69	N	Y	LUAD	cT2bN2M0	IIIA	ypT1cN0M0	KRAS	KEAP1	<1%	Nivolumab	Carboplatin + Abraxane	No	3	non-MPR	0.75	SD	yes
