# Supplementary material for: The landscape of responses to neoadjuvant immunotherapy in resectable Kirsten rat sarcoma viral oncogene homolog‐mutant lung adenocarcinoma: Clinical heterogeneity and correlative immunologic analysis
Source: Clin Transl Med. 2026 Apr 20;16(4):e70670. doi: 10.1002/ctm2.70670 (PMC13096693; doi:10.1002/ctm2.70670)
Supplement: Supplementary file 11 — Supporting Information [file CTM2-16-e70670-s011.csv]

	Malignant_classical_names	Malignant_classical_scores	Malignant_classical_pvals	Malignant_classical_pvals_adj	Malignant_classical_logfoldchanges	Malignant_hypoxic_names	Malignant_hypoxic_scores	Malignant_hypoxic_pvals	Malignant_hypoxic_pvals_adj	Malignant_hypoxic_logfoldchanges	Malignant_metabolic_names	Malignant_metabolic_scores	Malignant_metabolic_pvals	Malignant_metabolic_pvals_adj	Malignant_metabolic_logfoldchanges	Ciliated cells_names	Ciliated cells_scores	Ciliated cells_pvals	Ciliated cells_pvals_adj	Ciliated cells_logfoldchanges	Alveolar Type II cells_names	Alveolar Type II cells_scores	Alveolar Type II cells_pvals	Alveolar Type II cells_pvals_adj	Alveolar Type II cells_logfoldchanges	Secretory club cells_names	Secretory club cells_scores	Secretory club cells_pvals	Secretory club cells_pvals_adj	Secretory club cells_logfoldchanges	Malignant_stress_response_names	Malignant_stress_response_scores	Malignant_stress_response_pvals	Malignant_stress_response_pvals_adj	Malignant_stress_response_logfoldchanges	Malignant_invasive_names	Malignant_invasive_scores	Malignant_invasive_pvals	Malignant_invasive_pvals_adj	Malignant_invasive_logfoldchanges	Malignant_EMT_names	Malignant_EMT_scores	Malignant_EMT_pvals	Malignant_EMT_pvals_adj	Malignant_EMT_logfoldchanges	Malignant_LAG3_pathway_names	Malignant_LAG3_pathway_scores	Malignant_LAG3_pathway_pvals	Malignant_LAG3_pathway_pvals_adj
0	CNMD	39.867386	0.0	0.0	3.2808905	EGLN3	32.70097	1.5128788840810027e-234	3.3888487003414463e-230	2.656766	PLA2G2A	35.157204	9.022193289395608e-271	2.020971296824616e-266	5.1781054	FAM183A	37.03188	3.515626226878483e-300	7.875002748207801e-296	6.495994	SFTPA2	28.806215	1.7929597976450752e-182	2.7335802308217e-178	4.822996	BPIFB1	31.224007	5.03242158242503e-214	1.1272624344632067e-209	4.403499	MALAT1	20.358343	3.9160892108543936e-92	8.772039832313842e-88	1.2480863	NTS	18.791912	8.79515882968708e-79	1.970115577849906e-74	5.0137963	FN1	22.279427	5.850254493193614e-110	1.3104570064753695e-105	5.5021925	TFF3	18.872368	1.9247649217374468e-79	4.311473424691881e-75
1	SLC7A8	39.437492	0.0	0.0	3.0337949	IGFBP3	30.89859	1.2477179499980804e-209	1.39744410399785e-205	2.5916643	PRSS3	34.947617	1.4074240707803105e-267	1.5763149592739477e-263	6.062917	C20orf85	36.81919	9.104892338088893e-297	1.019747941865956e-292	6.4240565	SFTPD	28.79552	2.4406966346622323e-182	2.7335802308217e-178	6.1577473	MSMB	30.158304	8.347739070523364e-200	9.349467758986168e-196	5.0733967	HLA-B	19.881382	5.898732027359121e-88	6.606579870642215e-84	1.4239522	RNASET2	17.490301	1.6985551292197696e-68	1.902381744726142e-64	2.3649836	MGP	21.347067	4.151972581194877e-101	4.6502092909382623e-97	4.714405	PCP4	15.780635	4.229099919687752e-56	1.1841479775125705e-52
2	UCHL1	37.832214	0.0	0.0	3.165982	GNG4	30.135344	1.6692833856594425e-199	1.2463982612923837e-195	3.44406	UCA1	34.784718	4.1411863584514345e-265	3.0920858143104044e-261	5.5347743	RSPH1	36.77862	4.056119567485717e-296	3.028569277056002e-292	5.620114	RNASE1	28.389114	2.7554827969273214e-177	2.0574271550390664e-173	2.676939	SCGB1A1	29.607351	1.2017402797607102e-192	8.97299408887997e-189	3.9527497	MT-CO1	19.431347	4.192158493661512e-84	3.1301450086005955e-80	1.1280732	CFD	17.185015	3.438590451936868e-66	2.567480870779528e-62	3.3396952	COL1A1	21.310028	9.164159733448287e-101	6.842572600974721e-97	4.138767	FGL1	14.906714	2.9806327776883102e-50	6.676617422021815e-47
3	NPW	37.405224	3.21329711880251e-306	1.7994463865294057e-302	2.804557	BARX1	30.092655	6.0455047120969825e-199	3.38548263877431e-195	2.5086865	LGALS4	33.971413	5.891073685020389e-253	3.299001263611418e-249	4.5110264	SNTN	36.74532	1.3809876607730983e-295	7.733530900329351e-292	5.8754325	SFTPA1	27.71789	4.250397780347521e-169	2.380222756994612e-165	4.627354	FAM3D	29.4225	2.831121374446927e-190	1.585427969690279e-186	5.459124	B2M	19.339102	2.5182542428852604e-83	1.4102223760157458e-79	1.1955683	SDCBP2	16.384937	2.4502208161175466e-60	1.372123657025826e-56	4.286976	SPARC	20.889158	6.719306015742606e-97	3.7628113688158593e-93	6.6782126	KLK12	14.682449	8.351849835252827e-49	1.5590119692471943e-45
4	PAEP	36.022587	3.706672177570894e-284	1.6605891355517606e-280	3.0300567	CGA	30.025206	4.601784473732708e-198	2.0615994442322533e-194	2.5572484	PSCA	33.11372	1.8861186315021335e-240	8.449811469129559e-237	4.1760726	ERICH3	36.415974	2.3786214394668678e-290	1.0656224048811568e-286	7.3710475	SLC34A2	27.251112	1.6121629203609447e-163	7.222489883217033e-160	2.08239	SCGB3A1	29.397562	5.900272622636724e-190	2.6433221349412526e-186	3.1846488	JUN	18.917778	8.141438275383577e-80	3.647364347371843e-76	1.3434713	CD99	16.191772	5.764449138782915e-59	2.582473214174746e-55	2.2595747	PLA2G2A	20.81555	3.1293865031656863e-96	1.4019651534182276e-92	4.5452356	MSMB	14.027363	1.06021715265569e-44	1.583257614632497e-41
5	POLR3H	35.866394	1.0211409254322658e-281	3.812259454947125e-278	2.5260491	NDRG1	28.941153	3.6264086349988573e-184	1.3538592237329067e-180	2.2494218	CAMK2N1	32.773876	1.3877545102970744e-235	5.180950171775744e-232	4.466439	CFAP157	36.387123	6.80472121597703e-290	2.51417904244664e-286	5.8183546	C4BPA	26.471432	2.0678135084212194e-154	7.719837098105885e-151	6.1871023	MUC5B	29.206228	1.6163774895462146e-187	6.034475960972534e-184	4.55571	HLA-A	18.90806	9.789372475860408e-80	3.654699057654552e-76	1.2534715	KRT17	15.444585	8.205447189560501e-54	2.2975252130769404e-50	3.581506	LYZ	20.234802	4.8355402199570957e-91	1.8052683487839824e-87	3.6984725	MTRNR2L12	13.605891	3.6943643067926164e-42	4.3554610774818214e-39
6	EEF1A2	35.75882	4.825513671341676e-280	1.5441643748293365e-276	2.958991	BMP2	28.667807	9.617442720221327e-181	3.0775816704708245e-177	2.3947825	RBP1	32.688843	2.249999841692659e-234	7.199999493416509e-231	5.038139	DNAH12	36.383175	7.856809507645751e-290	2.51417904244664e-286	7.094183	SCGB3A2	26.181639	4.301514767919705e-151	1.3764847257343057e-147	5.290484	LTF	28.743574	1.0897550796859912e-181	3.487216254995172e-178	5.26174	MT-CO2	18.147436	1.3453686180431887e-73	4.305179577738204e-70	1.0797691	AKAP12	15.0560665	3.1498050461236454e-51	6.820573868909762e-48	4.1463118	BGN	20.004665	5.015368737660297e-89	1.6049179960512951e-85	7.377009	HMGB3	13.523817	1.1314969362991035e-41	1.2069300653857104e-38
7	COL18A1	35.536602	1.338121840067028e-276	3.7467411521876785e-273	2.707204	ANGPTL4	27.70081	6.82717120333193e-169	1.9116079369329403e-165	2.4629226	GSTM4	32.63074	1.5033558061006436e-233	4.209396257081802e-230	3.7328753	CCDC170	36.32704	6.056055763600638e-289	1.6956956138081785e-285	6.3632717	SFTPB	25.947878	1.9213596058080086e-148	5.379806896262424e-145	2.1371093	PIGR	27.595285	1.2675352563560324e-167	3.549098717796891e-164	3.0083554	TMSB4X	18.061417	6.415408296259504e-73	1.796314322952661e-69	1.0046304	TFF1	15.052003	3.349388953482473e-51	6.820573868909762e-48	3.7255318	MMP7	19.384714	1.0387892280498866e-83	2.9086098385396827e-80	3.6293206	ZNF710	13.111837	2.8168979601254242e-39	2.5239405722723803e-36
8	PAX7	35.49051	6.886534176092619e-276	1.713981839383052e-272	3.1151972	TMX4	27.467024	4.350607973881594e-166	1.0828179846105302e-162	1.7336848	LYZ	32.491447	1.408314460937479e-231	3.5051382138888367e-228	3.7845788	LRRC46	36.24516	1.1845032792674947e-287	2.9480970506213204e-284	6.606359	PEBP4	25.611942	1.1230990286396312e-144	2.795268693503082e-141	6.9928994	VMO1	27.5724	2.3849371848245896e-167	5.935843660007868e-164	5.7936754	TPT1	17.944767	5.273140646065233e-72	1.3124261163540137e-68	0.8902317	PLAUR	14.91856	2.4960300890902098e-50	4.3008518458169766e-47	2.6322699	COL1A2	19.149889	9.6992960804018e-82	2.4140470244555594e-78	6.4112167	FOXA1	13.03321	7.920394390518306e-39	6.559807159029962e-36
9	JAKMIP2	35.313583	3.6339740839445874e-273	8.140101948035876e-270	4.828433	RASD1	27.292698	5.178549234726842e-164	1.1599950285788126e-160	1.8840095	CDKN2A	31.495474	1.0018906347180031e-217	2.0402136561530243e-214	4.6413445	C9orf24	36.0658	7.797738422216189e-285	1.7466934065764263e-281	6.24638	NAPSA	25.54332	6.514142549416669e-144	1.459167931069334e-140	2.4477642	LCN2	27.448053	7.329280473125944e-166	1.6417588259802116e-162	2.739729	RPS27	17.833704	3.869204928216606e-71	8.667019039205198e-68	0.88175946	TFPI	14.547768	6.033983262726623e-48	9.01074833900509e-45	2.9346292	LGALS4	18.21485	3.934922630931806e-74	8.814226693287247e-71	3.8436773	RPS4Y1	13.030565	8.199758948787453e-39	6.559807159029962e-36
10	GGTLC1	35.18207	3.7598790688160497e-271	7.656481012861774e-268	4.1188493	GDF15	27.063683	2.6363094649717897e-161	5.368484728669826e-158	1.9731086	MMP7	31.015762	3.304749911404322e-211	6.1688665012880675e-208	3.6506033	C1orf194	35.929848	1.0449195777618567e-282	2.1278362310786897e-279	5.610398	C3	25.37924	4.275513697960646e-142	8.706500621301679e-139	3.443888	KLK11	27.096779	1.0745743053443608e-161	2.188224039973971e-158	4.6495175	ACTB	17.820124	4.932726598384231e-71	1.0044825073073342e-67	0.8960039	IGHG1	14.441496	2.8361912557730057e-47	3.970667758082208e-44	5.2844334	FABP5	17.92624	7.359002775065206e-72	1.4985605651041873e-68	1.9817338	PTMS	12.729184	4.070702255829056e-37	2.849491579080339e-34
11	KCNE4	35.034946	6.610960513061492e-269	1.2340459624381451e-265	3.159485	GEM	26.74667	1.3499936870042097e-157	2.5199882157411914e-154	1.9640864	PLA2G16	30.711555	3.990154415275207e-207	6.875342992474203e-204	2.773698	CAPSL	35.841454	2.498720565788318e-281	4.664278389471527e-278	6.9486246	LRRK2	25.242373	1.3734685342113776e-140	2.5638079305279047e-137	5.429865	CHST9	26.452534	3.411923552804761e-154	6.368923965235554e-151	3.5708737	RPLP1	17.778454	1.0380457525490479e-70	1.9376854047582226e-67	0.86217225	CAPG	14.382309	6.682683840182728e-47	8.805418707064301e-44	1.7579296	YBX1	17.733702	2.3035972924454108e-70	4.3000482792314334e-67	1.2215923	RAB2A	12.562981	3.373797899234836e-36	2.0992520261905645e-33
12	HPGD	35.016514	1.261447251633708e-268	2.1735706489688504e-265	2.4930646	SLC5A3	26.721745	2.631049306648106e-157	4.53350034376289e-154	2.302314	CTSE	30.562199	3.893646377214514e-205	6.229834203543222e-202	3.7623081	C2orf40	35.72261	1.7620685058672517e-279	3.0361795793404953e-276	7.0080085	SELENOP	25.07017	1.0523218509609545e-138	1.813231497040414e-135	2.6091003	CYP2F1	26.178854	4.627229000585032e-151	7.973071508700362e-148	6.9926972	RPL10	17.611692	2.0036045460585772e-69	3.4523647562855484e-66	0.8571759	KYNU	14.26436	3.649207505930419e-46	4.5412360073800766e-43	4.102632	COL3A1	17.660494	8.44976211883368e-70	1.4559590112451879e-66	7.70472	HES6	12.348916	4.937237511218597e-35	2.8357466731101685e-32
13	PLA2G4A	34.991516	3.028434281903626e-268	4.8454948510458013e-265	2.789868	VEGFA	25.994677	5.6884230546689095e-149	9.101476887470256e-146	1.6132864	GSTM3	29.980185	1.7790401411287982e-197	2.656699944085672e-194	3.6021214	WDR38	35.703224	3.5228345514650804e-279	5.636535282344129e-276	6.2477107	AQP4	24.509987	1.1560321258418463e-132	1.8496514013469543e-129	6.1987553	RARRES1	25.99654	5.418976845714188e-149	8.670362953142701e-146	4.035061	HSPA1A	17.583817	3.27756626987442e-69	5.244106031799072e-66	1.306875	PON2	14.157664	1.6746829852421102e-45	1.9743630983906983e-42	1.778351	VIM	17.6045	2.2750901493236713e-69	3.640144238917874e-66	2.7645564	PAX9	12.285093	1.089198143410877e-34	6.099509603100911e-32
14	OTULINL	34.966217	7.342553898089629e-268	1.0964880487813845e-264	2.8288984	PLOD2	25.726126	5.964560167446059e-146	8.907076516719447e-143	2.019546	CRABP2	29.539808	8.877696926561212e-192	1.2428775697185697e-188	3.0277996	SAXO2	35.647865	2.542753390939157e-278	3.797178397135808e-275	6.4545083	SELENBP1	24.390203	2.1727201693122492e-131	3.2445954528396256e-128	2.0569077	TFF3	25.933083	2.8218782886996457e-148	4.214004911124804e-145	2.879469	HSP90AA1	17.52649	8.995413071244395e-69	1.3433150186391629e-65	0.9286552	IGLV3-19	13.920517	4.754549631303089e-44	5.32509558705946e-41	5.648671	NQO1	17.579294	3.549715395384157e-69	5.300908323773674e-66	1.74981	DNAJC12	11.874105	1.613508445651739e-32	7.689912592042331e-30
15	MXRA8	34.945087	1.5375837666891163e-267	2.152617273364763e-264	2.9669712	ENO2	25.646269	4.653425205609385e-145	6.514795287853139e-142	2.3057234	CYB5B	29.32941	4.374987667169825e-189	5.7646896320355344e-186	2.517706	EFCAB1	35.639153	3.4694974046737166e-278	4.857296366543203e-275	7.126128	SFTA2	24.217354	1.4605614086179945e-129	2.0447859720651924e-126	2.0215657	CXCL17	25.61137	1.1397183132670381e-144	1.5956056385738534e-141	2.2566338	PTMA	17.518051	1.0433914483527346e-68	1.4607480276938285e-65	0.8561757	PGD	13.901004	6.245937413439432e-44	6.359499911865603e-41	1.5303196	S100A4	17.315355	3.6029642285890034e-67	5.044149920024605e-64	1.7972921	MBIP	11.390252	4.6763627547129546e-30	1.870545101885182e-27
16	AKR1C2	34.6915	1.0581933540479993e-263	1.394325360627952e-260	2.3529217	RAB40C	25.40384	2.2871838196755848e-142	3.0137010329843e-139	2.010986	FBL	28.968956	1.6197258481418306e-184	2.0156588332431672e-181	2.0980248	CCDC146	35.547615	9.04434483893739e-277	1.191725437601162e-273	5.834167	SFTA3	24.083294	3.7409374441864533e-128	4.929235220575091e-125	2.450574	C3	25.21625	2.657693597575843e-140	3.501902152099934e-137	3.4575644	FOS	17.359459	1.672942708965309e-67	2.204348040048407e-64	1.2188113	SPINK1	13.815718	2.0490108318472856e-43	1.995558375364313e-40	3.4218988	CLTA	17.280571	6.589303537289528e-67	8.682376425605025e-64	1.3876833	RPS27L	11.232619	2.819930633954974e-29	1.0080162215577544e-26
17	CGA	34.67048	2.1952403086405522e-263	2.7318546063082427e-260	2.8468778	IGFBP2	25.245903	1.2561838321296483e-140	1.5632509910946734e-137	1.4797819	PF4	28.925198	5.757085248041727e-184	6.787300502954457e-181	5.2719483	C11orf88	35.46918	1.4685288884590626e-275	1.8275026167490558e-272	6.601885	SLPI	23.570263	7.78136090831525e-123	9.68347135257009e-120	2.1549695	SLC4A4	24.943195	2.5311308516395915e-137	3.149851726484825e-134	3.7264776	RPS15A	17.263527	8.853453029979066e-67	1.1017630437307281e-63	0.85184574	FA2H	13.791405	2.871136659878705e-43	2.6797275492201245e-40	4.606287	CTSE	17.177603	3.9072840692822496e-66	4.862397952884578e-63	3.4796944	CPE	11.224332	3.097198326165525e-29	1.0840194141579337e-26
18	CALCA	34.572506	6.543699137093706e-262	7.714676877415738e-259	2.7467854	SLC25A37	24.754183	2.794894546385615e-135	3.2950335704756727e-132	2.0139103	FXYD5	28.916107	7.490761957336428e-184	8.389653392216799e-181	2.2923272	ZMYND10	35.449226	2.98151226261555e-275	3.515046035925701e-272	5.797396	HOPX	23.548525	1.2997996844342134e-122	1.5323954174382307e-119	2.142191	SAA1	24.486063	2.0793366000480823e-132	2.4514284126882656e-129	3.8272195	RPL13	17.2327	1.5093672274452595e-66	1.779464520777569e-63	0.82985336	ITGB4	13.706431	9.291618079078554e-43	8.325289798854385e-40	2.3982282	CYB5B	16.888659	5.452892095910222e-64	6.428672786757314e-61	2.56484	SOX4	11.198194	4.1613392002717335e-29	1.4340615090167204e-26
19	RFTN1	34.376373	5.68574696044241e-259	6.368036595695498e-256	2.929477	P4HA1	24.699167	1.0917218615510715e-134	1.2227284849372002e-131	1.4788752	GPX2	28.838667	7.028860197826715e-183	7.49745087768183e-180	2.51148	ROPN1L	35.335842	1.6542182626864109e-273	1.8527244542087803e-270	5.8795943	HLA-DPB1	23.54403	1.445223458603232e-122	1.61865027363562e-119	2.4421985	GSTA1	24.252329	6.248565843912889e-130	6.665136900173748e-127	3.225036	EEF1A1	17.186956	3.32538685422096e-66	3.724433276727475e-63	0.80417275	LYPD3	13.693952	1.103416622897848e-42	9.506358597273766e-40	3.5680983	FBL	16.497908	3.79830362908544e-61	4.2541000645756925e-58	2.085396	SFTPB	11.135622	8.415558711230895e-29	2.7721840460525305e-26
20	ALPL	33.631252	5.861695327579002e-248	6.252475016084269e-245	2.4809375	GOLT1A	24.537767	5.842547581264537e-133	5.9806542176464844e-130	2.128231	RARRES2	28.641499	2.045690696201859e-180	2.082885072496438e-177	3.5087855	MS4A8	35.311455	3.917937949290494e-273	4.1791338125765275e-270	6.071606	LAMP3	23.171541	8.818816884999496e-119	9.40673801066613e-116	4.723443	TNFSF10	24.200266	2.2104201186460282e-129	2.2506095753486832e-126	2.96376	DUSP1	17.179817	3.760953389447649e-66	4.0116836154108254e-63	1.2473798	S100A16	13.63385	2.519321142013757e-42	2.0154569136110056e-39	1.5387594	RPL7	16.353056	4.137046909380986e-60	4.4128500366730517e-57	0.9148557	AL138963.3	10.922124	9.035794455326812e-28	2.6986906106576083e-25
21	RAP1GAP	33.468235	1.3975099595097225e-245	1.4229192315008082e-242	2.4420514	IMPA2	24.53755	5.873856820902798e-133	5.9806542176464844e-130	1.5677125	TIMM50	28.622602	3.5163706652159704e-180	3.424639256558163e-177	2.5598228	C5orf49	35.292614	7.623074195164872e-273	7.76167554416787e-270	5.1480618	FOLR1	23.122606	2.7431715822782797e-118	2.7930474292287936e-115	2.4942598	SLPI	24.145058	8.4146721368373e-129	8.195158950658936e-126	2.298849	UBC	17.157314	5.541859115964358e-66	5.642620190800072e-63	0.9143264	GSR	13.553699	7.53360277583801e-42	5.625090072625714e-39	2.3833256	MALAT1	16.265783	1.7264639818747687e-59	1.7578542360906733e-56	0.92959553	ODC1	10.880213	1.432283575267176e-27	4.221467379734834e-25
22	ST3GAL5	33.426083	5.7303168391922565e-245	5.580830312952459e-242	2.7995677	CHSY1	24.508465	1.2000117229577915e-132	1.1687070693154143e-129	2.1275947	ACAA2	28.5344	4.386700907773619e-179	4.094254180588711e-176	3.4812083	LRRIQ1	35.253834	2.997032590076062e-272	2.9188491312045124e-269	5.5876403	MUC1	22.996498	5.052975149981051e-117	4.9211584069380674e-114	1.5609014	CXCL1	24.111837	1.8782370581213397e-128	1.7530212542465836e-125	3.058889	RPS18	17.121656	1.0232135062640473e-65	9.965209800136809e-63	0.8351463	IGKC	13.482947	1.9707342497073983e-41	1.4240144255950235e-38	4.8369718	RPS16	16.219076	3.6971095781179027e-59	3.6006632412974357e-56	0.8360492	CD99	10.814147	2.9502501941103233e-27	8.58254601923003e-25
23	SPIRE1	33.399307	1.4030105221472598e-244	1.3094764873374424e-241	2.3417985	NDNF	24.381285	2.7016027549019625e-131	2.5214959045751647e-128	2.096044	PLEKHB1	28.474573	2.419258404012596e-178	2.1676555299952862e-175	2.8082898	SPAG17	35.193993	2.4706041988883376e-271	2.3058972522957815e-268	6.189851	HLA-DRB1	22.908693	3.805969567660464e-116	3.552238263149766e-113	1.9170651	MUC16	23.713474	2.618227703642746e-124	2.345932022463901e-121	3.3974319	RPL37	17.078434	2.148062526138086e-65	2.0048583577288803e-62	0.840079	BACE2	13.353903	1.1240205140750893e-40	7.868143598525626e-38	1.7939746	MT-CO3	16.165583	8.819908319773646e-59	8.231914431788736e-56	1.0086329	PAFAH1B3	10.801798	3.375290145414992e-27	9.570442943961497e-25
24	NTM	33.39797	1.4674028045703363e-244	1.3147929128950213e-241	3.8314056	OSMR	24.278458	3.3109078124276113e-130	2.96657339993514e-127	1.8272024	ANXA3	28.376324	3.963325503105358e-177	3.414557356521539e-174	2.7552319	CFAP53	35.11868	3.496819680742602e-270	3.1331504339453717e-267	5.6017184	SFTPC	22.742388	1.7068229554531923e-114	1.5293133680860603e-111	3.6135888	SERPINB11	23.662312	8.816318431261545e-124	7.5955974177022535e-121	6.3121567	RPS12	17.070791	2.448609831267384e-65	2.1939544088155762e-62	0.83130395	SERINC2	12.932498	2.9507376002095946e-38	1.8884720641341403e-35	1.7381666	RPL15	16.140377	1.3272771674553434e-58	1.1892403420399878e-55	0.810466	ATP5MD	10.775825	4.477509265418814e-27	1.2231244822607491e-24
25	FKBP10	32.68101	2.9069411362464533e-234	2.5044415943046365e-231	2.4553232	ERRFI1	24.073608	4.7255047135244e-128	4.0712040608825593e-125	1.3247455	TFF2	27.885338	4.0181676005223076e-171	3.3335908982110997e-168	6.8326797	AL357093.2	35.116203	3.814585299946085e-270	3.2864119507227807e-267	7.019394	CPM	22.092997	3.690875228624709e-108	3.0620594489330923e-105	2.7727637	ADAM28	23.6007	3.790820989387401e-123	3.144977413417696e-120	4.5033307	RPL28	16.99164	9.470395528071517e-65	8.159109993415461e-62	0.82149255	OAS1	12.820443	1.259781981300897e-37	7.626788211118944e-35	2.336711	TAGLN2	16.118095	1.9038595234982287e-58	1.6402482048600123e-55	0.96686137	BRMS1L	10.772401	4.647209527011829e-27	1.2541866675309032e-24
26	SHC1	32.479107	2.1034490761932475e-231	1.7450836780269908e-228	2.1089654	CAMK1D	24.002977	2.588677348947719e-127	2.147643430238108e-124	1.8519458	LINC00665	27.84225	1.3369043515180675e-170	1.069523481214454e-167	3.0032947	DNAH9	35.084217	1.173364281286124e-269	9.734577741040436e-267	7.5317407	PIGR	21.980755	4.400890979567776e-107	3.520712783654221e-104	2.4163198	TGM2	23.358107	1.1400403740932637e-120	9.12032299274611e-118	2.8555562	RPL32	16.872759	7.138352512332577e-64	5.9221887509722124e-61	0.8115512	TXNRD1	12.812049	1.4037866053774158e-37	8.274952621172136e-35	1.511568	HSP90AB1	16.092018	2.9021724263010354e-58	2.4077282351534518e-55	0.80415976	PGK1	10.763216	5.134631940034e-27	1.3692351840090667e-24
27	SNCG	32.14978	8.89440146414606e-227	7.1155211713168485e-224	2.3814547	LMBRD1	23.760168	8.625940582535714e-125	6.90075246602857e-122	1.437051	TPM2	27.840866	1.3895081118697709e-170	1.0732752312373403e-167	2.6948547	C9orf116	35.03744	6.05730673814177e-269	4.8458453905134164e-266	4.809863	CD44	21.840763	9.515134495239253e-106	7.349621127357216e-103	3.1454473	CD82	23.271652	8.588626852488052e-120	6.633973844680427e-117	2.5544095	RPS8	16.787865	2.99421941817019e-63	2.3501115131423347e-60	0.7890715	SMOC1	12.797112	1.7016138608375192e-37	9.77337191865652e-35	6.5872264	S100A10	16.080498	3.495541141980675e-58	2.79643291358454e-55	1.1130013	TCEAL9	10.727728	7.542830193049471e-27	1.98775760381539e-24
28	NAPSA	32.08546	7.033328025071272e-226	5.432639577986086e-223	2.3867278	NR4A2	23.696346	3.932353616276625e-124	3.0374041725722903e-121	1.5264391	EEF1E1	27.714703	4.6435027133345105e-169	3.467148692623101e-166	2.7232199	FAM92B	35.034523	6.709949801173577e-269	5.1828577774582115e-266	7.564536	SUSD2	21.769238	4.541140745883322e-105	3.3907184235928804e-102	2.920798	PRSS23	23.200573	4.4930140254901907e-119	3.3547838056993426e-116	2.3769615	CD74	16.786915	3.042555083978915e-63	2.3501115131423347e-60	1.1244593	IGKV4-1	12.761949	2.6742531224341857e-37	1.497581748563144e-34	5.874213	RPL21	15.962795	2.320984764410356e-57	1.7927606456135165e-54	0.87125736	CALY	10.715709	8.589648620990446e-27	2.237303826862628e-24
29	BARX1	31.917343	1.53440322520491e-223	1.1456877414863328e-220	2.6093862	IER5L	23.67149	7.092223284687055e-124	5.295526719233001e-121	1.8895447	TSPAN8	27.325676	2.101664473403538e-164	1.518622071104492e-161	2.8787167	CFAP43	35.02684	8.783803071272673e-269	6.558572959883595e-266	6.0303416	CYB5A	21.480423	2.373353081385968e-102	1.7149390007434093e-99	1.0787251	CXCL6	23.161943	1.1019444958790582e-118	7.962437647642228e-116	5.274865	RPS19	16.765673	4.35066384793497e-63	3.2484956731247775e-60	0.8207759	IGKV3-20	12.7538	2.9691195496377486e-37	1.622153119802087e-34	4.87005	EEF1D	15.943818	3.145335710022283e-57	2.3485173301499712e-54	0.91493696	IDH2	10.713347	8.811639174809694e-27	2.2687438794912315e-24
30	NDE1	31.856462	1.0712235076136302e-222	7.740453732433974e-220	2.2358456	LOX	23.56301	9.234892071636395e-123	6.672954271117911e-120	3.3480043	DKK3	27.01546	9.729099575133892e-161	6.603994863121187e-158	4.1958523	DYNLRB2	34.982307	4.1803905704227106e-268	3.020669315402217e-265	6.467862	HLA-DPA1	21.396467	1.4412545197621317e-101	1.0088781638334922e-98	1.9993942	CFB	23.038416	1.9219153477448453e-117	1.3453407434213918e-114	3.4017863	RPS3A	16.689276	1.5686120764290231e-62	1.133448726193875e-59	0.8100691	ETHE1	12.728772	4.092227186253285e-37	2.1825211660017524e-34	2.0830503	MT-CO1	15.940693	3.3066815155854655e-57	2.3893440628746592e-54	0.87685436	CXCL17	10.70107	1.0060991738659919e-26	2.5609797152952517e-24
31	MEGF9	31.761442	2.207093393764974e-221	1.5449653756354819e-218	2.4256284	MCRIP2	23.43939	1.696004064446301e-121	1.1872028451124108e-118	1.5181793	MRPS12	26.975798	2.8425465870861334e-160	1.8727365750214527e-157	2.2168348	TSPAN19	34.837425	6.600680857330009e-266	4.620476600131006e-263	7.8374743	SLC39A8	21.285597	1.5436736194702283e-100	1.0478269417010034e-97	3.062933	CCNO	22.838913	1.8834965844368115e-115	1.2784946512540781e-112	3.6346474	RPS2	16.522865	2.5117591504114226e-61	1.758231405287996e-58	0.8069186	IGKV1-5	12.642906	1.2244298512671156e-36	6.378425271717067e-34	5.4328685	S100A6	15.913589	5.100409671914277e-57	3.5702867703399937e-54	0.800503	KLK11	10.662016	1.5323952141944346e-26	3.827543887815718e-24
32	AMIGO2	31.55769	1.406433784898209e-218	9.546702055066631e-216	3.1385858	IRS2	23.322918	2.5957736700569364e-120	1.7619797033113748e-117	1.6810769	TESC	26.94567	6.411504144242823e-160	4.103362652315406e-157	2.3447855	DRC1	34.775116	5.784898675536099e-265	3.9267191009699574e-262	5.7793736	NKX2-1	21.249441	3.3361919108522375e-100	2.1979617295026505e-97	1.8850921	AQP5	22.631403	2.1272631117128775e-113	1.401490991246131e-110	3.011711	RPL19	16.498577	3.7564086815935415e-61	2.5498046808392524e-58	0.77887845	DSC2	12.615758	1.728867393152915e-36	8.801506728778476e-34	3.2033226	S100A11	15.866391	1.0829062195498184e-56	7.152223593319237e-54	0.8525714	SEC11C	10.661685	1.537852454925958e-26	3.827543887815718e-24
33	FMO5	31.523521	4.1364579484582307e-218	2.7251958248665993e-215	2.0698123	PIM3	23.285002	6.291114948999031e-120	4.144734554634656e-117	1.2411709	PSMC4	26.84949	8.551104025434821e-159	5.320686949159444e-156	1.9291154	PIFO	34.737377	2.1497172430630303e-264	1.4162843013121142e-261	4.4829483	AKAP13	21.225336	5.572712633172027e-100	3.566536085230097e-97	1.5468584	TMEM45A	22.54381	1.544431889291958e-112	9.884364091468531e-110	4.3177805	RPL12	16.496132	3.911558874663161e-61	2.5770270233074945e-58	0.79008627	SRGN	12.369591	3.817637505125608e-35	1.8590234807568179e-32	2.5072918	PFN1	15.866235	1.0856053668430984e-56	7.152223593319237e-54	0.9099669	COX7B	10.622348	2.345852922193049e-26	5.774407193090582e-24
34	AKR7A3	31.252483	2.065585143901261e-214	1.321974492096807e-211	2.2407737	MXI1	23.038807	1.9046100182576373e-117	1.2189504116848877e-114	1.6652713	ECH1	26.728249	2.2106953759328696e-157	1.2697327287409301e-154	1.6679311	FAM216B	34.727722	3.007136056999876e-264	1.9245670764799205e-261	7.331043	DHCR24	20.988642	8.329161947693252e-98	5.182589656342468e-95	1.7960896	TSPAN1	22.44344	1.4831636698731666e-111	9.22857394587748e-109	2.1260588	HSPA1B	16.458555	7.281762834821504e-61	4.6603282142857625e-58	1.3489805	APOL1	12.268319	1.3400635795688596e-34	6.253630037988011e-32	2.822517	PRDX1	15.855005	1.2981697814509724e-56	8.308286601286223e-54	0.90532637	TUBB	10.56006	4.563704430319733e-26	1.0875210557357662e-23
35	ATP8B1	31.228642	4.353738259660969e-214	2.7089926949001587e-211	2.0502858	CHMP1B	22.961246	1.137651583363787e-116	7.078720963152453e-114	1.4839966	PRAP1	26.699247	4.8023633760293144e-157	2.689323490576416e-154	5.631816	MORN5	34.65096	4.320610983523872e-263	2.6883801675259646e-260	6.589446	DRAM1	20.806658	3.76712032814433e-96	2.280635009471162e-93	2.8206604	TSPAN8	22.419207	2.5570287487453083e-111	1.5480390262674298e-108	2.683407	DNAJB1	16.455276	7.686961512784876e-61	4.782998274621701e-58	1.2707909	S100P	12.095114	1.1208742760817065e-33	5.021516756846045e-31	1.3346567	MT-CYB	15.836005	1.756286755577718e-56	1.0928006479150245e-53	0.99676037	GABARAPL1	10.522493	6.804846022522579e-26	1.5877974052552682e-23
36	EGFL7	31.159334	3.791118829425951e-213	2.2951638318686834e-210	2.6329684	MRPS6	22.630016	2.1951945414668454e-113	1.3289826413204685e-110	1.3464814	PDCD5	26.67804	8.464823660172905e-157	4.624684146045684e-154	1.7180706	DTHD1	34.626526	1.0078759798331404e-262	6.101735661692525e-260	7.3021016	TFPI	20.494747	2.3982966255603444e-93	1.3774831900654285e-90	3.2364726	KIAA1324	22.410059	3.1402326961326986e-111	1.851084536667696e-108	2.4849668	NEAT1	16.398863	1.948523892634185e-60	1.1796468971623172e-57	1.1162752	IGLV3-21	12.06754	1.567490633873454e-33	6.752267345916418e-31	6.3116455	RPLP2	15.828348	1.983617287425717e-56	1.2008926280631368e-53	0.7945607	DYNLT1	10.393502	2.6542454367729637e-25	6.066846712623916e-23
37	COL8A1	31.124792	1.1127598943750475e-212	6.559426745789754e-210	3.5093615	ERO1A	22.507662	3.492148884953061e-112	2.0585298690249625e-109	1.5036011	CMTM7	26.6757	9.011007170931853e-157	4.805870491163655e-154	2.3206868	CCDC78	34.62039	1.2467019115382296e-262	7.348979689067458e-260	4.303814	ABCA3	20.485834	2.880094895547395e-93	1.6128531415065411e-90	3.5545113	CYP4B1	22.349138	1.2309829763574004e-110	7.070261197539941e-108	2.9331532	FAU	16.332243	5.82036522966448e-60	3.430952135381167e-57	0.8013379	DNAJC15	11.88047	1.4952362512410813e-32	6.202461486629671e-30	1.2241764	ACTB	15.788384	3.740394208867725e-56	2.204863954700975e-53	0.7581356	SEC61G	10.2204275	1.6063111950552539e-24	3.5275853695331066e-22
38	SCG5	31.10475	2.0773885317893703e-212	1.1931667464636383e-209	3.6768353	SLC39A1	22.505758	3.6452485523120155e-112	2.0936812197894653e-109	1.387411	LY6D	26.448402	3.806372730969922e-154	1.937789753948324e-151	4.497449	LDLRAD1	34.614697	1.5185525742477124e-262	8.721942990550962e-260	6.0051575	CXCL17	20.389841	2.058141352754449e-92	1.1244479585780405e-89	1.7486202	SERPINB3	22.277367	6.125377078476801e-110	3.4302111639470085e-107	5.086022	RPS6	16.27802	1.4136551439284718e-59	8.119455185640453e-57	0.7821631	SLPI	11.838051	2.4815334312926095e-32	1.0106608883809901e-29	1.701029	TMSB4X	15.778739	4.358062894143738e-56	2.503092534072301e-53	0.8583548	SLC25A6	10.157998	3.0528144475205802e-24	6.575292656198172e-22
39	RAB31	30.994923	6.310239487771325e-211	3.533734113151942e-208	1.97136	DUSP5	22.464579	9.218159234970104e-112	5.162169171583258e-109	1.7720549	AC020656.1	26.188396	3.602963528436733e-151	1.7544865877604962e-148	6.0729656	HYDIN	34.587833	3.850070987943052e-262	2.156039753248109e-259	6.5254474	MALL	20.27405	2.179608100551082e-91	1.1624576536272437e-88	1.9721195	NUCB2	22.139702	1.3110266051668265e-108	7.162681940423638e-106	1.815025	RPS23	16.268206	1.6595033476023824e-59	9.293218746573342e-57	0.7718214	PFKP	11.827066	2.828555543436923e-32	1.1314222173747691e-29	1.8456942	RPLP0	15.774184	4.684074384440586e-56	2.6230816552867282e-53	0.7710804	YWHAQ	10.143217	3.5520656053324305e-24	7.577739958042519e-22
40	G6PD	30.675396	1.2119948926153167e-206	6.463972760615023e-204	2.0775535	TTC39C	22.402674	3.706521771095857e-111	2.0250265285987122e-108	1.7094523	NT5DC2	25.932156	2.890661028792863e-148	1.3776767456374495e-145	2.6305847	TPPP3	34.586803	3.9898154982270895e-262	2.1798016380557756e-259	4.5346107	RNF145	20.19992	9.805329318580365e-91	5.107892482237214e-88	1.4616563	FMO2	22.01436	2.098102327321305e-107	1.1189879079046961e-104	4.369493	RPL18A	16.257807	1.9665086001421369e-59	1.0743851864191187e-56	0.78578264	TSPAN1	11.795051	4.139510417630209e-32	1.626754971138889e-29	1.6548647	TIMP1	15.746991	7.20273290927075e-56	3.935151638235727e-53	1.454222	STMN1	10.022891	1.2091361064432725e-23	2.4400584490386763e-21
41	CHD1L	30.454626	1.040339139876238e-203	5.419441100750635e-201	2.06567	C18orf32	22.2773	6.134513013553477e-110	3.271740273895188e-107	1.0960065	IGFL2-AS1	25.866005	1.6075184249212726e-147	7.501752649632606e-145	5.9684772	CCDC173	34.56685	7.959135931601888e-262	4.24487249685434e-259	5.966644	SERPINA1	20.099417	7.466626617746315e-90	3.801191732670851e-87	2.1549597	CHL1	21.776373	3.88647460802928e-105	2.0245821213919968e-102	2.94962	RPS3	16.176735	7.359396300223935e-59	3.925011360119432e-56	0.7698981	DHRS7	11.783508	4.7475171674010817e-32	1.833523871548004e-29	1.780357	FTH1	15.691355	1.7331633753385366e-55	9.243538001805529e-53	0.7463835	MTUS1	10.001853	1.4957220415815436e-23	2.913406411428398e-21
42	ADGRF5	29.957306	3.534263131607595e-197	1.7992612306365936e-194	2.3575623	TCIM	22.262678	8.501553767528623e-110	4.428716381224213e-107	1.4924228	GAL	25.713993	8.152734605469683e-146	3.726964391071855e-143	4.71576	DNAAF1	34.537495	2.1964149301046384e-261	1.144178940333579e-258	5.944585	SERPING1	19.851364	1.0724814839705599e-87	5.338574497986788e-85	2.6012917	CP	21.633844	8.628452674505496e-104	4.392666816111888e-101	2.13472	RPS14	16.169947	8.217038757697003e-59	4.280503910986346e-56	0.761755	RRAS	11.64877	2.327939846560092e-31	8.49921149292078e-29	2.1249511	RPL17	15.610936	6.13302485048567e-55	3.194878061648349e-52	0.79937834	MLF2	9.911041	3.727398132059518e-23	7.016278836817917e-21
43	GEM	29.810377	2.8663183262804732e-195	1.4267895668596135e-192	2.1207874	HMGB3	22.233797	1.6184762556447161e-109	8.23951548328219e-107	1.1729639	CXCL5	25.685991	1.6761475638428497e-145	7.509141086015967e-143	4.2786126	DRC3	34.33486	2.369746130685743e-258	1.206416211985469e-255	6.344468	ITGB6	19.782663	4.199169652184656e-87	2.0448130480203542e-84	2.965651	SLC31A1	21.578491	2.860452030194534e-103	1.4238694550301683e-100	2.7682395	EIF1	16.083424	3.33433623649022e-58	1.6974802658495664e-55	0.7886578	TESC	11.647877	2.35246032393343e-31	8.49921149292078e-29	1.6723253	GPI	15.602096	7.044373889200905e-55	3.5862267072295515e-52	1.4903907	PCBP1	9.803938	1.0827963961221719e-22	2.0045156424079878e-20
44	SLC7A11	29.768175	1.009074248454608e-194	4.913752862039831e-192	2.9884188	CEBPB	22.20527	3.0544876920207142e-109	1.5204560955836445e-106	1.0178524	TMEM147	25.577753	2.697946080491272e-144	1.1621921577500865e-141	1.6705271	SPEF2	34.291332	1.0566698179247564e-257	5.259867538114344e-255	6.1177034	RPS4Y1	19.77648	4.747003441792183e-87	2.2624016403435085e-84	2.150405	CRYM	21.52895	8.340259206659535e-103	4.061343613677687e-100	4.5460553	TMSB10	16.073685	3.901878768813207e-58	1.94226854269813e-55	0.7956645	BLVRB	11.613606	3.514713803151255e-31	1.2301498311029393e-28	1.2293433	MT-CO2	15.592361	8.204431807433229e-55	4.08398383303343e-52	0.90348303	PITPNC1	9.783727	1.3224948353118303e-22	2.4281872386053275e-20
45	HOPX	29.665844	2.118783338264228e-193	1.0098031229174193e-190	2.1610172	KLF2	22.163792	7.680261476339058e-109	3.739953414565107e-106	1.5074897	SRPX	25.56057	4.1892791810572074e-144	1.7377750676978048e-141	5.972578	TEKT1	34.077484	1.5901314059530206e-254	7.743248585510361e-252	7.473806	CSF3R	19.617985	1.0857406741817287e-85	5.0667898128480674e-83	4.7634993	WFDC2	21.51945	1.0237243326309422e-102	4.879026606581511e-100	1.3238037	MT-CO3	16.04637	6.0606813927868345e-58	2.9512883304005455e-55	0.9752467	CTSB	11.594563	4.3910382494388205e-31	1.5132193351912242e-28	1.2813519	GSTM4	15.565927	1.2405972290755683e-54	5.949887731189332e-52	3.0863912	ABRACL	9.762263	1.634654851179724e-22	2.976932411904538e-20
46	CERCAM	29.54755	7.060767886154852e-192	3.2950250135389307e-189	2.934809	CRIP2	22.103043	2.954720866848764e-108	1.4082073918598364e-105	1.2566152	MTCH2	25.546326	6.031852908600006e-144	2.4566091845934572e-141	2.1466422	WDR78	34.05617	3.288920514462305e-254	1.56748552178629e-251	5.678608	DLC1	19.483515	1.515116977328662e-84	6.787724058432406e-82	2.758555	PLEKHS1	21.514923	1.128667962347072e-102	5.267117157619668e-100	2.958906	BTG1	16.03477	7.305496298675495e-58	3.481768448730449e-55	1.2041276	PLBD1	11.54924	7.447564521291699e-31	2.4899320190587173e-28	2.792088	FTL	15.565525	1.2484139435977617e-54	5.949887731189332e-52	0.7435973	LAPTM4B	9.709633	2.743239306437676e-22	4.838469327890074e-20
47	AKR1C1	29.488237	4.074520403196187e-191	1.862637898603971e-188	1.9453758	PYGL	22.095867	3.463602879758544e-108	1.616348010553987e-105	2.0431304	IGFL2	25.349657	9.06485196089367e-142	3.625940784357468e-139	6.7344465	C6orf118	34.02762	8.700588853301214e-254	4.060274798207233e-251	7.145061	HLA-DRA	19.45064	2.8782121388104757e-84	1.2641559197912679e-81	1.5416273	CLU	21.336975	5.152292918795704e-101	2.3553339057351787e-98	1.622513	FTL	15.973892	1.9427423741142732e-57	9.066131079199942e-55	0.75065523	CEACAM5	11.529728	9.343898018392641e-31	3.0779899354705172e-28	5.3288126	CST3	15.501583	3.3844859955950586e-54	1.5794267979443606e-51	0.8373561	RTRAF	9.687839	3.3963883422947987e-22	5.897604563364612e-20
48	RGS2	29.004423	5.786504023139076e-185	2.592353802366306e-182	2.0891883	UGCG	22.046968	1.0214246513343683e-107	4.669369834671397e-105	1.2198689	GGH	25.237408	1.5571274904208099e-140	6.119237857092305e-138	3.248644	RSPH9	34.005157	1.8690611655214236e-253	8.544279613812222e-251	5.744623	NRGN	19.192175	4.3024468765842483e-82	1.8533617314516762e-79	5.2252994	SORD	21.17395	1.6603760580628275e-99	7.438484740121468e-97	2.5463552	MT-ND1	15.972069	2.0003891652570145e-57	9.144636184032066e-55	0.9320026	SLC22A18	11.5198145	1.0483616501637445e-30	3.3547572805239823e-28	2.0785043	RPL8	15.467849	5.718664819043933e-54	2.6142467744200835e-51	0.7248741	DUSP4	9.677828	3.74590952777146e-22	6.454490263236977e-20
49	PAG1	28.773895	4.551630889350405e-182	1.9991476847342957e-179	2.3538072	PLCB1	22.034737	1.3382249725208049e-107	5.9952478768932065e-105	2.0983622	AQP5	25.208921	3.197916802639025e-140	1.2350575237778303e-137	2.9706628	FHAD1	33.97559	5.1107707920054054e-253	2.2896253148184216e-250	5.493593	ADGRF5	19.161114	7.818195861715929e-82	3.3042941000459776e-79	2.108391	ERN2	21.02964	3.51302526449469e-98	1.5429758024447267e-95	4.297557	RPS15	15.949371	2.87779340933105e-57	1.2892514473803104e-54	0.7566599	VASP	11.481883	1.6269859339701775e-30	5.0617340167961076e-28	1.6030939	ATP5F1B	15.456931	6.775042276966987e-54	3.0352189400812105e-51	1.0381609	TPI1	9.569355	1.0757489418021942e-21	1.7849463923236407e-19
50	COL25A1	28.53461	4.360425293246486e-179	1.8783370493984863e-176	3.8557966	KLF4	22.032154	1.4167361840212065e-107	6.222527553348045e-105	1.6237302	GSTO1	25.170872	8.351663573749557e-140	3.1708010856269505e-137	1.9752773	CCDC114	33.974876	5.236598339603795e-253	2.2999961334730396e-250	6.0890403	PTPN13	19.078514	3.8093477003916123e-81	1.5801738609031874e-78	2.2195826	CHP2	20.880692	8.022181477274588e-97	3.4557089440567455e-94	6.568836	FTH1	15.761388	5.735911768815774e-56	2.5193024239504574e-53	0.7072824	RIMKLB	11.419749	3.3319404008580094e-30	1.0224036298523206e-27	1.6947958	TMSB10	15.450813	7.449708620706836e-54	3.272028884388885e-51	0.7679564	UQCRB	9.56468	1.1254948545091628e-21	1.850755969891344e-19
51	TSPAN11	28.469734	2.777148177352092e-178	1.1737380975978652e-175	2.8961327	CALCA	21.872423	4.756234780530589e-106	2.048839597767023e-103	1.965971	AKR1B1	25.156385	1.2031851324467693e-139	4.491891161134605e-137	2.072131	CDHR4	33.962715	7.917424158484259e-253	3.4105827144239884e-250	7.6720715	DAPK1	18.961508	3.548210627981827e-80	1.4450894193962352e-77	3.756702	MUC5AC	20.788845	5.460967467264286e-96	2.265290208642963e-93	4.152057	MT-CYB	15.717584	1.1461214375602379e-55	4.937138500259486e-53	0.9683547	LGALS4	11.381081	5.195207670198922e-30	1.5726034028710251e-27	2.4005861	MYL6	15.427773	1.0648130866902724e-53	4.586887142665788e-51	0.77149487	ENY2	9.56409	1.1319355708710452e-21	1.850755969891344e-19
52	SDC1	28.386847	2.9390180861583056e-177	1.219148243147149e-174	1.8446091	LPCAT1	21.739712	8.643933230802554e-105	3.653284988112777e-102	1.5914744	CDK2AP1	25.066187	1.1629787468373506e-138	4.201729665993009e-136	1.7105649	DNAI2	33.952232	1.1307188382662204e-252	4.7788871655025157e-250	7.567684	ROS1	18.866604	2.146585677836487e-79	8.586342711345948e-77	6.752938	SLC9A3R1	20.774883	7.304275965625579e-96	2.9748323932729634e-93	1.9361398	ZFP36	15.688561	1.811130081346268e-55	7.654587513614416e-53	0.9972601	C19orf33	11.370721	5.850224861278025e-30	1.74726715856837e-27	1.15207	PABPC1	15.392498	1.8379767694598852e-53	7.768052761490835e-51	0.813211	ASCL1	9.553417	1.2548783314125464e-21	2.036903958234858e-19
53	MCAM	28.365616	5.372298793083302e-177	2.1879907811830177e-174	2.6784759	SNHG7	21.679668	3.191672269506001e-104	1.3239529414247117e-101	1.1302097	ASS1	25.015064	4.1919069877027694e-138	1.4904558178498736e-135	2.1889997	ARMC3	33.928143	2.5629810036502005e-252	1.0631624904030462e-249	5.947003	C2	18.826408	4.588468763282631e-79	1.8031877245180865e-76	4.398931	STEAP4	20.591253	3.2875989409922983e-94	1.3150395763969193e-91	2.0064793	KLF6	15.640606	3.850488029507483e-55	1.5972394789068077e-52	1.2045493	AKR1C3	11.347547	7.627283921302934e-30	2.1903994850921245e-27	1.3265052	PPIA	15.384728	2.0724419385981287e-53	8.596796189740386e-51	0.7927195	RPL36A	9.539651	1.4331362572423626e-21	2.3095145440452464e-19
54	SMPDL3B	28.332655	1.3692100024652152e-176	5.476840009860861e-174	2.6961033	MAFK	21.62229	1.1084017642968268e-103	4.514218094590713e-101	1.9767829	CEBPG	24.991016	7.655285868375982e-138	2.6793500539315937e-135	2.7053897	CCDC113	33.91567	3.914470297097857e-252	1.5934002609591608e-249	4.43891	C16orf89	18.720398	3.3762064588062563e-78	1.303914218573451e-75	1.7038327	XBP1	20.515696	1.5592453565068232e-93	6.127560699254883e-91	1.2190374	RPS28	15.60231	7.02064919827091e-55	2.8593189462048795e-52	0.72432864	FUCA2	11.323703	1.0015093968991473e-29	2.8397228469039117e-27	2.0858529	FOS	15.345256	3.8105375782549483e-53	1.5519280318711062e-50	1.0568762	BNIP3	9.53814	1.4541697431982651e-21	2.326671589117224e-19
55	CACNA2D2	28.303774	3.1053676073899643e-176	1.220354989570793e-173	2.640506	SLC16A3	21.564272	3.889952423769661e-103	1.5559809695078643e-100	1.4404231	SMS	24.958118	1.7431828497325324e-137	5.916256944546777e-135	2.011699	RP1	33.915154	3.983500652397902e-252	1.5934002609591608e-249	6.0616035	ZNF385B	18.658054	1.0861613919456928e-77	4.123731386370088e-75	4.2862477	GALNT6	20.505327	1.9296676626242832e-93	7.452509593583439e-91	2.6519654	RPL26	15.415607	1.285556368305976e-53	5.1422254732239037e-51	0.7217809	ACOT13	11.250495	2.3029560257115877e-29	6.291001826334093e-27	2.0634282	RPS21	15.314981	6.072894426014828e-53	2.429157770405931e-50	0.751577	FGG	9.507043	1.9615878485404564e-21	3.0726970494619737e-19
56	ANGPTL4	28.257812	1.1410867213155462e-175	4.406955613356592e-173	2.3444793	NEDD4L	21.534004	7.478304799188393e-103	2.9388425877512277e-100	1.1312932	SHKBP1	24.952225	2.0198887976853712e-137	6.753061054948107e-135	2.9425733	TMEM231	33.854927	3.0711476289195562e-251	1.206907138382422e-248	5.199615	CTSH	18.63917	1.5462000645179716e-77	5.772480240867094e-75	1.0253515	CYP2J2	20.183517	1.3666597876266165e-90	5.188674447938341e-88	4.097295	NFKBIA	15.372638	2.4979007743254957e-53	9.816311814893175e-51	1.1161499	KLK8	11.246856	2.3999496682464648e-29	6.476972598641062e-27	3.8684723	TPT1	15.282832	9.951988702593715e-53	3.910956963826302e-50	0.71114767	INHA	9.500975	2.0793429616225572e-21	3.2345334958573115e-19
57	TMEM59L	28.142307	2.9765722163649737e-174	1.1300884346877188e-171	2.914272	RNMT	21.507246	1.331821617333457e-102	5.143586935908524e-100	1.3731475	S100A4	24.945889	2.3664530097741824e-137	7.795374620432601e-135	1.5733624	CCDC17	33.832497	6.565561704799773e-251	2.5356652101295676e-248	6.8811297	HSD17B6	18.349173	3.3518122450139813e-75	1.230829414562511e-72	6.019709	HLA-DRB1	20.09679	7.872379223276258e-90	2.939021576689803e-87	1.7546883	RPS24	15.327204	5.031891567239813e-53	1.9433512259684795e-50	0.69176155	SFN	11.206156	3.8035761301834327e-29	1.0142869680489154e-26	1.5130513	RPL35A	15.265239	1.3034895202445644e-52	5.03416642301349e-50	0.7416091	ISG20	9.474908	2.669972064779326e-21	4.1246465000728893e-19
58	LRRN4	28.094229	1.1522971202747561e-173	4.301909249025756e-171	3.9808803	TGFA	21.314096	8.401408277702372e-101	3.189687210517511e-98	1.8824192	C12orf75	24.901802	7.113216668739125e-137	2.309218164924006e-134	2.184507	ENKUR	33.802944	1.7852920820856003e-250	6.77805807435889e-248	6.042779	LMO7	18.211515	4.182031155112601e-74	1.5109273850729396e-71	1.4079846	HLA-DRA	20.0922	8.634970385472149e-90	3.170874371058625e-87	1.6992136	RPL30	15.307998	6.761364462557234e-53	2.5325370532129446e-50	0.69968325	CTSL	11.204414	3.8791187983550915e-29	1.02226189509593e-26	2.307486	RPS25	15.250816	1.6258706384766658e-52	6.172797000318189e-50	0.72138774	LDHB	9.40478	5.213899199088051e-21	7.9449892557532205e-19
59	PTPRE	28.02932	7.138703092538207e-173	2.6214253979156694e-170	2.1114047	NPW	21.292025	1.3458524107673405e-100	5.024515666864738e-98	1.861513	TXNDC5	24.891869	9.112622967826975e-137	2.916039349704632e-134	2.6516821	SRGAP3-AS2	33.755478	8.884304930044936e-250	3.3168071738834425e-247	7.341547	CD74	18.14048	1.5269238169566955e-73	5.429062460290473e-71	0.8588215	CLCA2	19.895636	4.4395015749907313e-88	1.6039489561256836e-85	5.720384	GAPDH	15.307784	6.783581392534673e-53	2.5325370532129446e-50	0.75584704	MYH14	11.153087	6.916487962658476e-29	1.8015038414366261e-26	1.7052956	RPS2	15.22983	2.2417353284227955e-52	8.36914522611177e-50	0.736382	PTOV1	9.368017	7.390817834979741e-21	1.1036954633569748e-18
60	NKX2-1	27.968489	3.928657447694387e-172	1.4193859165863593e-169	1.9742856	SLC39A6	21.287853	1.4711594546843606e-100	5.402290456545849e-98	1.3762987	LACTB2	24.887087	1.0266147137868932e-136	3.238897125186818e-134	2.2695956	C9orf135	33.697945	6.195772142614402e-249	2.2751687867961083e-246	7.110646	DUOX1	17.825903	4.448468733118668e-71	1.5569640565915338e-68	3.067014	TOX3	19.563715	3.1525413205437817e-85	1.1209035806377891e-82	2.9875534	MT-ND4L	15.218196	2.678129904688792e-52	9.704554656728938e-50	0.9177717	NDUFA1	11.135851	8.393972562023771e-29	2.1612067286130166e-26	1.0373237	MT-ND1	15.226705	2.351496783013778e-52	8.635004580247316e-50	0.890813	LDHA	9.349576	8.799987092225033e-21	1.3054285487804021e-18
61	CGN	27.956398	5.511536773389282e-172	1.9596575194273004e-169	1.8478492	EEF1A2	20.986032	8.798994318668228e-98	3.178991495776908e-95	1.9396386	MMP23B	24.76242	2.2784420816869817e-135	7.088486476359498e-133	4.0912585	CFAP126	33.669075	1.6396769407092921e-248	5.923994108369056e-246	5.606065	CRTAC1	17.820162	4.929433526118302e-71	1.6987586305392301e-68	7.529921	RDH10	19.459044	2.442976591619492e-84	8.550418070668222e-82	2.675758	RPS27A	15.218002	2.686082092487474e-52	9.704554656728938e-50	0.7046018	MAGEA3	11.109104	1.1329050707431732e-28	2.883758361891713e-26	8.593496	RPS19	15.217685	2.6991578413488614e-52	9.75179607197008e-50	0.72758687	YTHDF3	9.326365	1.095636049441533e-20	1.6040684645418523e-18
62	RAC3	27.938627	9.062397849519512e-172	3.1718392473318293e-169	2.4439173	MAFF	20.857616	1.2999194246086377e-96	4.621935731941823e-94	1.6349684	TBCB	24.419636	1.058114931321516e-131	3.2029424948110754e-129	1.6907134	ALOX15	33.657833	2.3948886056616462e-248	8.515159486796965e-246	5.909907	HLA-DMA	17.79978	7.094784837505969e-71	2.407926975153541e-68	1.8840567	FOLR1	19.434715	3.9259284647583357e-84	1.3529353478551803e-81	2.1619906	H3F3B	15.164925	6.036801340587674e-52	2.146418254431173e-49	0.76707953	GCNT3	11.075213	1.654861290095932e-28	4.0735047140822944e-26	3.409586	RPS27A	15.200404	3.514455606092908e-52	1.2393170638767396e-49	0.7243983	LIMCH1	9.276568	1.7502523768331556e-20	2.4971753656727825e-18
63	VAMP5	27.875359	5.30904008653788e-171	1.829576891360746e-168	2.3594522	AIP	20.850155	1.5193064763283987e-96	5.317572667149396e-94	1.5610596	PCSK1N	24.38327	2.573676911838668e-131	7.686715043358156e-129	3.315367	C11orf97	33.60699	1.3259606252828448e-247	4.640862188489956e-245	6.9523315	KCNJ15	17.71699	3.100638884412508e-70	1.0213869266300027e-67	4.0978947	ALDH1A1	19.431665	4.166248155901731e-84	1.4139993741242237e-81	2.0484848	RPL7A	15.1628685	6.2288474247344514e-52	2.180096598657058e-49	0.68729204	KRT7	10.996179	3.9867043818529854e-28	9.500231718458178e-26	1.056594	MYL12B	15.199913	3.5409058967906844e-52	1.2393170638767396e-49	0.8695365	SRP14	9.265565	1.9404720494778107e-20	2.7337467866857205e-18
64	SLC16A9	27.869164	6.31115033570479e-171	2.141966174542232e-168	3.385232	RGS2	20.841646	1.8148646254687508e-96	6.254302709307695e-94	1.6893142	TSTA3	24.237925	8.865459590001151e-130	2.579042789818517e-127	2.004056	AC007906.2	33.59256	2.154455970639831e-247	7.424586729589571e-245	5.624129	NTN4	17.65564	9.208409634498338e-70	2.989396750909605e-67	2.9313369	TENT5C	19.360714	1.6557596555452504e-83	5.535674072270689e-81	2.561086	RPL34	15.122168	1.1567107598003754e-51	3.9862032337736014e-49	0.684678	GPX2	10.9766655	4.9485311995667785e-28	1.154657279898915e-25	1.6065043	GAPDH	15.17723	5.00476454409106e-52	1.7247188582713804e-49	0.77132004	WDR1	9.24847	2.277288708596321e-20	3.168401681525316e-18
65	DPP4	27.751612	1.6661314379740588e-169	5.570349882181928e-167	2.427819	IGFBP5	20.84007	1.8756249832591706e-96	6.365757518940215e-94	1.8124958	RNASET2	24.15823	6.118545552898056e-129	1.7571207741655956e-126	2.1345212	SPAG6	33.557724	6.945471168295178e-247	2.357250820754727e-244	7.089672	CLDN18	17.370989	1.3684605921393806e-67	4.379073894846017e-65	5.31769	SLC44A4	19.28055	7.824015348577088e-83	2.577322703060688e-80	1.8816055	RPL39	15.11724	1.2465830650298127e-51	4.213347665868751e-49	0.6942909	C15orf48	10.915938	9.672484598751384e-28	2.2336459279590827e-25	3.035042	MT-ATP8	15.171112	5.493775737746891e-52	1.864554189780763e-49	1.0229487	HDAC2	9.210809	3.236756077183045e-20	4.448057431220872e-18
66	SPRY4	27.690855	8.997804202123715e-169	2.9210262917039305e-166	2.8385267	NGLY1	20.800726	4.263095532314644e-96	1.425273730206687e-93	1.9897602	ELOC	24.15653	6.375245825156552e-129	1.8076646390317312e-126	1.3738731	CDHR3	33.480164	9.370908207910112e-246	3.1329603560774105e-243	3.9617984	CEBPD	17.26531	8.584134425337873e-67	2.7082339595432163e-64	0.8571975	FCGBP	19.229563	2.093846248927718e-82	6.797413909562447e-80	5.423721	RPL11	15.116523	1.2602423822018139e-51	4.213347665868751e-49	0.67484033	IGLV2-23	10.795601	3.610918531635925e-27	8.00837377313314e-25	7.071402	RPS12	15.156734	6.838598165281962e-52	2.286337297049492e-49	0.7033269	PRDX2	9.207173	3.3482693474966674e-20	4.545529295995476e-18
67	PPP4R1	27.671824	1.524824261800179e-168	4.8794376377605724e-166	1.6307012	AK4	20.727976	1.9377190779298095e-95	6.383074609651138e-93	2.2147012	COX20	24.091038	3.10344660383434e-128	8.582370855048052e-126	1.4741372	FAM81B	33.456974	2.0376595998562656e-245	6.712290446585346e-243	5.9476166	ATP1A1	17.207966	2.3141521000723722e-66	7.100959868715225e-64	0.83937544	SCNN1B	19.210707	3.0114398817309293e-82	9.636607621538973e-80	2.1664112	JUND	15.085154	2.0280335853281884e-51	6.680581222257562e-49	0.9602617	ITGB1	10.788502	3.9009865623822215e-27	8.566872450721742e-25	0.9765574	CFL1	15.13385	9.685881897967136e-52	3.1906434487421153e-49	0.8546094	YWHAZ	9.195863	3.7199680235248356e-20	5.019715887166043e-18
68	PVT1	27.634619	4.271847585062934e-168	1.3477378296536581e-165	2.4728768	POLR2C	20.710566	2.7816953604987114e-95	9.030431315242193e-93	1.3762649	CMTM6	24.0851	3.581471089139992e-128	9.783530780089734e-126	1.5128579	AC013264.1	33.436546	4.037593775272178e-245	1.3107550806680692e-242	7.2549334	TMEM125	17.176273	3.9977799111147644e-66	1.2101387839050097e-63	1.7919507	CTSC	19.180792	5.355945020753865e-82	1.689762936125163e-79	1.3782271	MT-ATP8	15.075841	2.3352203882108004e-51	7.581005318249555e-49	0.9882284	LAMC2	10.753271	5.719667715027836e-27	1.2319284309290723e-24	2.3536284	FXYD3	15.131796	9.993018926091292e-52	3.2441104919484775e-49	1.5481443	EIF1AY	9.187126	4.0347512149504216e-20	5.411881869155057e-18
69	ICAM1	27.588472	1.5300707936551626e-167	4.760220246927173e-165	2.0023777	MKNK2	20.634132	1.355558261868415e-94	4.337786437978928e-92	1.3183035	MRPL48	23.994715	3.1574821556478398e-127	8.521397624880917e-125	2.1731594	DNAH7	33.39582	1.5764945054105812e-244	5.0447824173138595e-242	5.908239	SCGB3A1	17.143398	7.041254978660949e-66	2.102988153626737e-63	1.9789033	VSIG2	19.093887	2.838429550309288e-81	8.830669712073341e-79	2.8401275	RPL8	15.066025	2.709304776697157e-51	8.669775285430901e-49	0.66274184	RHOC	10.727998	7.520811774600541e-27	1.6044398452481154e-24	1.2925487	MT-ND3	15.123112	1.1402533646986024e-51	3.648810767035528e-49	1.0169916	SRI	9.183018	4.1917503914497195e-20	5.555929512927439e-18
70	NNMT	27.240992	2.1248105918248e-163	6.519966747517195e-161	2.0515134	DBNDD2	20.602018	2.632419551769346e-94	8.21737752696026e-92	1.5030996	YIF1B	23.856434	8.683421525749786e-126	2.2883369667858257e-123	2.3621805	DNAH3	33.38964	1.938177711302855e-244	6.1148141877723876e-242	6.7122374	NUPR1	17.092112	1.6990566851098523e-65	5.007746019271144e-63	2.0836153	MT1G	19.07673	3.9415535887860403e-81	1.2094630190247576e-78	4.863176	RPL29	14.998514	7.508137621283504e-51	2.368764545306345e-48	0.6678207	TALDO1	10.720451	8.160401232556808e-27	1.7244621472572876e-24	0.91386783	RPLP1	15.104849	1.5045158459205805e-51	4.746641542059297e-49	0.6797204	PFN2	9.177634	4.406646287751228e-20	5.8064045203310304e-18
71	P2RY6	27.20483	5.694107591137524e-163	1.7236217573173045e-160	3.2450852	H1F0	20.601854	2.6412999193800835e-94	8.21737752696026e-92	1.0317202	GPI	23.841919	1.2282609068402422e-125	3.199191199211793e-123	1.3706967	TTC29	33.355194	6.12478354601395e-244	1.9054882143154512e-241	7.568528	NFIX	16.837498	1.296011033381015e-63	3.6747654617385746e-61	2.7341712	SERPINF1	19.049706	6.6073965143227285e-81	1.9734090922777217e-78	1.9240072	HSPA8	14.890574	3.794965685036629e-50	1.1806559909002847e-47	0.84169644	LAD1	10.645703	1.8259921245310667e-26	3.822637718644476e-24	1.5208802	TUBA1B	15.100942	1.5963753030333555e-51	4.966500942770439e-49	1.2652711	SLC24A3	9.132937	6.666543630148632e-20	8.631825278342738e-18
72	HAGHL	27.04673	4.173242834168641e-161	1.2464085264717008e-158	2.2755597	WDR45B	20.571426	4.948969259117576e-94	1.518587827455256e-91	1.2023976	FAM96A	23.820982	2.024727272083105e-125	5.2130909074323624e-123	1.7411455	CFAP45	33.34581	8.377831672104649e-244	2.57073191034444e-241	5.0825057	AK1	16.759064	4.862255419752413e-63	1.3614315175306758e-60	1.731497	HS3ST1	19.015537	1.26831992578011e-80	3.738206097036114e-78	2.0621498	RPL35	14.886927	4.007708352618912e-50	1.229762562995392e-47	0.69839203	AKR1C2	10.62733	2.223896799636016e-26	4.612526695541367e-24	1.4466246	RPL32	15.089087	1.9106966982483224e-51	5.8629597316112906e-49	0.69462377	ATP5ME	9.109207	8.298594204155472e-20	1.06832477110967e-17
73	FASN	26.9973	1.5898577548776832e-160	4.685896540692119e-158	1.9423772	CD7	20.463585	4.546955836623684e-93	1.3763758208158177e-90	2.9721408	MTHFD2	23.806767	2.842097639745733e-125	7.234430355716411e-123	2.125317	DNAH5	33.342377	9.394921136654047e-244	2.8438680197439277e-241	4.01701	SLC22A31	16.703077	1.244779380752466e-62	3.4423528554142266e-60	2.4407153	CTSB	18.944168	4.933274505578291e-80	1.4351344016227755e-77	1.3866664	RPLP0	14.841648	7.879603435169943e-50	2.3851772560514424e-47	0.6734981	PPP1R14B	10.568679	4.163184649183699e-26	8.555535425845399e-24	1.1055231	RPS3	15.066224	2.7011435499874933e-51	8.17643452969187e-49	0.70363325	C2CD4A	9.09164	9.755599653065629e-20	1.2346069617438989e-17
74	ENO3	26.90138	2.1160238575183607e-159	6.076786462616831e-157	2.9250703	HIST2H2AA4	20.451435	5.833442154110901e-93	1.7422547233611223e-90	2.3332639	ARPC1B	23.801828	3.1972706963706525e-125	8.047063325696923e-123	1.4714695	VWA3A	33.313755	2.4410722552901196e-243	7.290669135799824e-241	6.89843	SNX30	16.696182	1.3972313246355731e-62	3.816827033150834e-60	3.0264006	EHF	18.845324	3.209960898641524e-79	9.218349247380786e-77	1.7780353	JUNB	14.665731	1.068592055961184e-48	3.1915282738040698e-46	1.2453974	SQOR	10.556534	4.738389987970546e-26	9.649085066412748e-24	2.2070742	MT-ND4L	15.060554	2.943120166092782e-51	8.790118896063775e-49	0.9244025	HEBP2	9.079575	1.089999974928753e-19	1.3716853617080936e-17
75	BMP2	26.86368	5.838148851762724e-159	1.6553738516390508e-156	2.1707172	CHD1L	20.444925	6.666129396642028e-93	1.9647539274313345e-90	1.4981095	FABP5	23.773027	6.350948342033756e-125	1.5806804762395127e-122	1.6741184	SPATA18	33.290592	5.282532851247416e-243	1.556957050893975e-240	5.7378073	P3H2	16.661446	2.4991190880875197e-62	6.744610550983186e-60	4.237954	ADH1C	18.819775	5.2005923843529116e-79	1.4745983469557624e-76	3.8736558	RPS21	14.6479225	1.388978186171711e-48	4.0938304434534644e-46	0.67472345	PPIC	10.462071	1.2900374507230943e-25	2.5800749014461886e-23	1.6283135	EEF1A1	15.053856	3.2568544166823956e-51	9.599149859695481e-49	0.6720291	CALCA	8.985529	2.574932604194744e-19	3.134700561628384e-17
76	CTSW	26.783695	5.004302526450741e-158	1.4012047074062075e-155	3.8515682	PAG1	20.325327	7.677501146055889e-92	2.233454878852622e-89	1.8939753	STOML2	23.655212	1.0431819739031291e-123	2.567832551146164e-121	1.6402014	ZBBX	33.21918	5.690068379042712e-242	1.6552926193578799e-239	7.007318	MBIP	16.64742	3.159270305469719e-62	8.424720814585918e-60	1.5175018	GABRP	18.721378	3.314577882733122e-78	9.280818071652742e-76	4.6134562	RPL17	14.607921	2.5003406344898992e-48	7.27371820942516e-46	0.70053035	HTATIP2	10.456959	1.3615552268111092e-25	2.699012131023792e-23	1.4248134	RPSA	15.051825	3.358445081966781e-51	9.770022056630635e-49	0.7805954	HSPE1	8.916724	4.802853908948686e-19	5.722549338321839e-17
77	PCDH8	26.770002	7.224251350029686e-158	1.99781765729216e-155	3.883944	AKR7A3	20.160583	2.1730839131844784e-90	6.240651237863117e-88	1.5946573	GTF2A2	23.637415	1.5902065569563182e-123	3.871807269111036e-121	1.3844178	MNS1	33.20133	1.0300079389202366e-241	2.957971516899141e-239	4.823499	WFDC2	16.525541	2.4027622982941917e-61	6.258357614161616e-59	0.8993635	SLC15A2	18.507866	1.78429635952324e-76	4.874175421136656e-74	3.966356	MT-ND4	14.534279	7.34829923105614e-48	2.1102808048161223e-45	0.842111	IL32	10.406368	2.319007879633726e-25	4.439809957589356e-23	1.3158293	RPS4X	15.045082	3.718744615522965e-51	1.0679471716373643e-48	0.7129675	BZW1	8.902651	5.452832513777965e-19	6.462616312625736e-17
78	ASCC3	26.74012	1.6088262811498636e-157	4.394842524116701e-155	2.02419	AHNAK2	20.12276	4.6637772068794195e-90	1.3223874611911266e-87	1.7315478	ZNF148	23.590118	4.8682331631400026e-123	1.172563686605764e-120	2.1004834	RSPH4A	33.14966	5.727582104803485e-241	1.6240232803493426e-238	6.87515	WSB1	16.453415	7.926916193798754e-61	2.0177604856942283e-58	0.8864061	NDRG2	18.454136	4.830365498840867e-76	1.3036167129401857e-73	3.3014593	HSP90AB1	14.41629	4.087295202101732e-47	1.1589292724946684e-44	0.68041897	C16orf74	10.374799	3.228911568003026e-25	6.129459247734558e-23	4.069902	SPINT2	15.037692	4.1579745527739176e-51	1.1789699997738704e-48	0.84896857	OLFML3	8.900385	5.565357248753111e-19	6.561263282740511e-17
79	HSPG2	26.580254	1.1484320077367382e-155	3.0993827678678236e-153	2.1382742	LPIN2	20.068127	1.4019197543509081e-89	3.925375312182543e-87	1.2590941	C19orf33	23.572964	7.300891390435001e-123	1.7397868845291917e-120	1.3904272	EFHC1	33.122425	1.413471843964893e-240	3.9577211631017005e-238	3.863972	CIRBP	16.372093	3.026223017494262e-60	7.449164350755107e-58	0.8348481	F3	18.259657	1.733796220006836e-74	4.623456586684897e-72	1.6446204	MT-ND5	14.340399	1.2235089824624651e-46	3.425825150894902e-44	0.8855837	RPS27L	10.32653	5.345961818925326e-25	9.979128728660608e-23	1.1497152	NACA	14.995272	7.883887168704906e-51	2.2074884072373738e-48	0.72504085	DRAIC	8.8872795	6.262311259392222e-19	7.344281267559465e-17
80	CRLF1	26.475609	1.850995364387436e-154	4.935987638366496e-152	2.289793	C11orf96	20.065191	1.4871998834607928e-89	4.112750295002686e-87	2.0728054	GATM	23.551085	1.2236646681989115e-122	2.8852724808058546e-120	4.231598	PPIL6	33.104485	2.5615087026775647e-240	7.083678387651537e-238	4.453836	SDC4	16.368355	3.21795597768816e-60	7.835023250023347e-58	0.9402772	AGR2	18.07349	5.1546886311907726e-73	1.3271841992950955e-70	1.0115637	RPS25	14.258454	3.971548812897135e-46	1.0983048568999484e-43	0.6266985	MAFK	10.3067045	6.571626976774362e-25	1.206593805571686e-22	1.6529349	G0S2	14.98728	8.892168586513123e-51	2.4590688436777032e-48	3.4216976	DECR1	8.885627	6.356123404342377e-19	7.415477305066106e-17
81	AKR1C3	26.442348	4.468277366852304e-154	1.1775225060881365e-151	1.6891339	GREM2	20.050907	1.9820005181727537e-89	5.414245317935327e-87	3.1375692	PRELID1	23.505228	3.606360570783297e-122	8.414841331827693e-120	1.3475261	CAPS	32.970875	2.12463355279298e-238	5.80387702226375e-236	3.182539	FAM20A	16.27599	1.461365749342358e-59	3.482403487794555e-57	4.1746316	C16orf89	18.062416	6.30027970641637e-73	1.6037075616332576e-70	1.7107775	RPS7	14.121822	2.7869149460225535e-45	7.61303595011039e-43	0.6066079	ARSE	10.273149	9.311531047196936e-25	1.695758499652125e-22	2.828293	ACTG1	14.937849	1.869104615040838e-50	5.105846753282289e-48	0.7157233	SRP9	8.846667	9.017150675428987e-19	1.0358162827159452e-16
82	LPCAT1	26.235779	1.0386955920978408e-151	2.705439681743213e-149	1.8659798	PAX7	19.927273	2.3607896123040593e-88	6.371287628386859e-86	2.0104113	CPVL	23.392736	5.066842651222025e-121	1.1581354631364628e-118	3.9536278	FAM229B	32.90785	1.697281160853027e-237	4.580614217241904e-235	5.0478063	AQP1	16.122843	1.7630841301854677e-58	4.113862970432758e-56	3.438566	CDC42EP5	18.04218	9.088787364373201e-73	2.287515022044491e-70	2.2631283	RPL36	14.120483	2.8403616433491645e-45	7.665554314580877e-43	0.6484442	PPP2R1A	10.268348	9.786590464920275e-25	1.7679002130178563e-22	1.1433847	RPL10	14.923182	2.3289969660130183e-50	6.285485787794169e-48	0.6727763	IFITM1	8.819916	1.14546285108616e-18	1.3024552215395932e-16
83	ABCC3	26.192026	3.275662003743594e-151	8.433888377454769e-149	2.325711	RSL1D1	19.87533	6.654743330859385e-88	1.7745982215625028e-85	0.9556601	SRM	23.362892	1.0192467370080493e-120	2.3061744352505356e-118	1.9795086	DNAH6	32.67914	3.090720595565574e-234	8.241921588174863e-232	5.737141	ASAH1	16.115807	1.97567540807441e-58	4.56238444751204e-56	0.9257012	ZG16B	17.88068	1.6678834716778806e-71	4.105559314899398e-69	3.9411669	CD69	14.084943	4.7003683362348165e-45	1.2534315563292844e-42	4.4904428	FKBP2	10.266428	9.983268830870046e-25	1.7890017744919122e-22	0.90417445	GSTP1	14.8875265	3.9719436000007256e-50	1.0591849600001935e-47	0.70696664	TXNDC17	8.806929	1.286212865532088e-18	1.4477973963778276e-16
84	TOR1AIP2	26.163496	6.920422243231624e-151	1.7615620255498678e-148	1.6709001	TESC	19.870438	7.336082969683621e-88	1.9332736296578013e-85	1.6948366	NQO1	23.354559	1.238760211076139e-120	2.7748228728105517e-118	1.4310358	OMG	32.64944	8.16088231789537e-234	2.1506325167159562e-231	7.1208825	FLRT3	16.037577	6.982584680470442e-58	1.5960193555361008e-55	2.10081	UGT2A1	17.83361	3.875711216042077e-71	9.436514265145927e-69	5.053702	RPL18	14.068803	5.906094192740672e-45	1.556429528439895e-42	0.6234413	GJB2	10.154709	3.157525768043874e-24	5.61337914318911e-22	4.722628	HSP90AA1	14.874934	4.794538220171043e-50	1.2635018368450749e-47	0.712104	EYA2	8.775808	1.6968043087476905e-18	1.8540690983389398e-16
85	COL6A1	26.141357	1.2358046208564578e-150	3.1103397199083884e-148	2.1733685	MYADM	19.73426	1.0953920103346983e-86	2.8203196587927864e-84	1.3362442	AC022784.1	23.348463	1.4285768234428615e-120	3.168328796546544e-118	6.008979	STOML3	32.598972	4.240989354203895e-233	1.1046297852810143e-230	7.8811383	GADD45B	15.9767	1.8572119323446918e-57	4.202176493385969e-55	1.5337253	CREB3L1	17.804642	6.504729301505003e-71	1.5667304984270113e-68	2.5416374	RPL3	13.941618	3.5382628881015335e-44	9.215940545752831e-42	0.5985866	CASC15	10.116933	4.64752380937007e-24	8.133166666397622e-22	4.355112	RPS6	14.867947	5.322088177128366e-50	1.3862183159032021e-47	0.70038193	TPM1	8.768418	1.8119414429666054e-18	1.960748228137776e-16
86	GFOD2	26.135998	1.4219210417912416e-150	3.539003481791535e-148	2.1594214	UTP23	19.723904	1.3444019291392325e-86	3.422114001445319e-84	1.5688334	USH1C	23.312128	3.34000778311976e-120	7.334919053125748e-118	4.852335	ECT2L	32.55214	1.95289674869482e-232	5.028147950662525e-230	7.3988123	BEX3	15.939565	3.3669048399368724e-57	7.541866841458594e-55	1.7970047	SOX2	17.769655	1.2143459997765869e-70	2.893760680318675e-68	2.582702	RPL6	13.820797	1.9094461241313403e-43	4.916275078223221e-41	0.59541017	ATOX1	10.046248	9.543166085099393e-24	1.6443609254325107e-21	1.4416358	PPIB	14.812555	1.2153069491215838e-49	3.129066167853273e-47	0.78208596	OAT	8.659803	4.725780390855098e-18	5.016942215884085e-16
87	SFTPB	26.033575	2.0648004378447e-149	5.082585693156185e-147	1.8864125	GOLPH3	19.664772	4.3211153971238986e-86	1.0875616280401723e-83	1.0150118	POLR2I	23.28868	5.7738853811458753e-120	1.255679927550171e-117	1.4077761	FAM166B	32.5131	6.962477523821829e-232	1.7722670060637383e-229	7.243588	CACNA2D2	15.884493	8.115142922040551e-57	1.7821490338598856e-54	2.258865	RHOV	17.716839	3.108995131261866e-70	7.330683256870084e-68	2.833725	RPS13	13.771444	3.785703607460609e-43	9.636336455354277e-41	0.59037566	LAMA3	10.037072	1.0473668132305599e-23	1.7909172989591252e-21	3.0291905	RPL14	14.795989	1.5548088822828345e-49	3.957695336719942e-47	0.69175303	IFI27	8.655459	4.9093212604337e-18	5.187207369514852e-16
88	APOE	25.983854	7.5389544400052785e-149	1.8355715158273722e-146	2.082994	PHLDA2	19.650705	5.7015381683134594e-86	1.4190494996691279e-83	1.2556916	MSRB2	23.251957	1.3591543600631433e-119	2.9274093909052316e-117	2.0075734	CCDC39	32.444923	6.387831700754622e-231	1.6077239336730735e-228	7.5611424	NPC2	15.801435	3.0411070135177117e-56	6.613669621630752e-54	0.6676414	HLA-DMA	17.688705	5.12391806132151e-70	1.195580880975019e-67	1.8686532	RPL15	13.604839	3.747916436480334e-42	9.43295822215275e-40	0.5738255	MSLN	9.949175	2.5428380331967074e-23	4.25071432414972e-21	1.2149928	RPS27	14.780584	1.9546254485436564e-49	4.864845560819768e-47	0.6660279	Z82198.2	8.646486	5.310933622725361e-18	5.585207190096154e-16
89	APOC1	25.955448	1.578229479704719e-148	3.801326918858678e-146	1.9417841	ZNF511	19.647036	6.128943770019769e-86	1.50866308185102e-83	1.5203159	BUD31	23.218645	2.951399934839464e-119	6.296319860990857e-117	1.4387343	CFAP73	32.42714	1.1378126449333712e-230	2.831889249611946e-228	6.8252835	MAOA	15.685882	1.8892291501685614e-55	3.955021772315493e-53	1.9919848	ST6GALNAC1	17.655758	9.189289793522255e-70	2.1220627976793662e-67	1.8037819	VIM	13.51659	1.2482927912041667e-41	3.106862058108149e-39	2.1227746	MUC1	9.912604	3.66953900066378e-23	6.088716564064345e-21	1.0273579	RPL29	14.772547	2.2023009287303356e-49	5.401349805835801e-47	0.67506945	PDCL3	8.627928	6.247362122151029e-18	6.508879606334094e-16
90	SC5D	25.771605	1.8460946879095461e-146	4.399204362678067e-144	1.9059284	PAEP	19.526896	6.486548557707715e-85	1.579333561876661e-82	1.8879708	ETFA	23.194511	5.172638405926409e-119	1.0930858518184109e-116	1.7640784	C7orf57	32.421333	1.3738287587160675e-230	3.381732329147243e-228	5.7608685	HLA-B	15.625683	4.866826585640214e-55	1.0094158844290815e-52	0.7205179	CAPN13	17.642612	1.159713924410532e-69	2.65077468436693e-67	3.2598772	DDX5	13.486191	1.885961397173263e-41	4.642366516118801e-39	0.7983698	PKIB	9.894631	4.392235470853482e-23	7.234270187288087e-21	2.1114507	RPL6	14.772056	2.2184115273968467e-49	5.401349805835801e-47	0.69118804	JPT1	8.627125	6.291353404291291e-18	6.524366493339117e-16
91	CLDN10	25.724775	6.175755508210582e-146	1.4561781408833373e-143	1.968298	CCDC85B	19.467587	2.067910239835421e-84	4.98077305078639e-82	1.3605846	URI1	23.060198	1.1622122339393937e-117	2.4330424336675157e-115	1.7164484	CES1	32.41478	1.6992671126518993e-230	4.13734601341332e-228	3.5920916	PGC	15.459821	6.477895311338809e-54	1.3312372015962322e-51	1.8287452	KLK10	17.611767	2.0009770290751402e-69	4.527463176897287e-67	4.1603065	RPS16	13.452183	2.9891567601559044e-41	7.277946894292638e-39	0.5922453	ERO1A	9.832141	8.185956468144453e-23	1.3191757186074516e-20	1.2576861	RPL13	14.75933	2.6792899739569638e-49	6.453343593186665e-47	0.6575576	MTCH2	8.610667	7.263649780715415e-18	7.497961063964299e-16
92	RASD1	25.682346	1.84094840016241e-145	4.295546267045623e-143	1.8627672	ATF3	19.409988	6.354091677718636e-84	1.5141665274563557e-81	1.1042316	CRTAP	23.02272	2.7607458635278826e-117	5.725991420650424e-115	2.1638463	VWA3B	32.401276	2.633331693346038e-230	6.342648379672176e-228	6.5862217	LMO3	15.378246	2.2906957149024283e-53	4.664689455801309e-51	1.8376149	SPDEF	17.600887	2.424984639259903e-69	5.431965591942183e-67	3.237408	RPS9	13.342283	1.3137261343591648e-40	3.164243592434977e-38	0.58294994	SFTA2	9.825443	8.748826911092506e-23	1.399812305774801e-20	1.2796099	HSPA8	14.74964	3.0930775091707402e-49	7.370737894194105e-47	0.7826547	VPS37A	8.607079	7.494624206145553e-18	7.700898266865155e-16
93	NPNT	25.669458	2.5642406148068254e-145	5.9215453372858645e-143	2.2090662	ZNF24	19.402977	7.283058990632218e-84	1.7172686462122283e-81	1.1711142	CISD3	22.979332	7.50315872827873e-117	1.5279159592131231e-114	1.5890626	DNAH10	32.352238	1.2902788951732538e-229	3.0747071544554134e-227	5.3654327	SFTA1P	15.22349	2.4699685992655226e-52	4.896220940136966e-50	3.294432	CPD	17.595333	2.6747576347992185e-69	5.932135744505197e-67	1.5563402	RPL14	13.242608	4.978941438931242e-40	1.1864711514048917e-37	0.5476308	EPS8L1	9.789968	1.243362977980649e-22	1.9613613173779253e-20	2.1817214	HMGB1	14.747766	3.180225658778468e-49	7.498637342803967e-47	1.0545228	PSMD1	8.60016	7.960500209119658e-18	8.142246789236546e-16
94	SMCO4	25.44205	8.644982221792886e-143	1.956036381496572e-140	1.8112353	CADM1	19.40034	7.666345223024726e-84	1.7888138853724361e-81	2.0714931	COA4	22.952002	1.4071934580612452e-116	2.8143869161224904e-114	1.4735905	BBOF1	32.33038	2.6181108203326297e-229	6.173229723731675e-227	4.785343	EMP2	15.164931	6.036179850395301e-52	1.1860563916566206e-49	0.96115315	CEACAM6	17.500422	1.4221342424905432e-68	3.092796799202735e-66	1.8400178	RPL24	13.239174	5.2118748152629905e-40	1.2289052195988526e-37	0.6011746	PERP	9.703409	2.915901339342795e-22	4.567565734355147e-20	0.8102155	RPS23	14.721555	4.687608824441908e-49	1.0937753923697785e-46	0.6692728	CALM2	8.57192	1.017735098127265e-17	1.0315505066991284e-15
95	PLCB1	25.407179	2.1008449514813167e-142	4.70589269131815e-140	2.165748	ESPN	19.308603	4.547050027378361e-83	1.0500404186935597e-80	2.4237154	AHCY	22.941854	1.7769342896147033e-116	3.5224184148114476e-114	1.7921947	IQCG	32.32758	2.8667621124727223e-229	6.689111595769685e-227	4.5604773	MT-ND3	15.1461115	8.038395598241194e-52	1.5657396643530673e-49	0.7164766	HEY1	17.321188	3.2556265033569896e-67	7.012118622615054e-65	3.690084	HLA-C	12.9156065	3.6753669822586325e-38	8.575856291936809e-36	0.7781597	IGKV3-15	9.68912	3.3540540756558507e-22	5.2174174510202125e-20	4.9858575	ZFP36	14.716509	5.050716272597629e-49	1.1663509742905866e-46	0.911749	SERP1	8.56597	1.0716966944337272e-17	1.0813516196088059e-15
96	BST2	25.25734	9.406941189292672e-141	2.0862919073282756e-138	1.8089235	ICAM1	19.298029	5.57965244980949e-83	1.275349131385026e-80	1.4845153	CAPNS1	22.865328	1.0287722208130466e-115	2.021447170720372e-113	1.3870775	CFAP54	32.281975	1.2526358710057998e-228	2.892684897992775e-226	6.154227	MT-ND6	15.127654	1.0642149318905774e-51	2.055035730547322e-49	0.9989459	TSPAN13	17.279238	6.743391490957232e-67	1.4385901847375427e-64	1.3713394	RPS5	12.908584	4.026382065713414e-38	9.29803693525572e-36	0.5821531	DLGAP1-AS1	9.662262	4.361263161085135e-22	6.737399641952209e-20	2.293285	TPM2	14.663663	1.1016618675424305e-48	2.5180842686684122e-46	2.5099485	MLLT11	8.537329	1.3736005854576959e-17	1.3674956939667727e-15
97	NT5E	25.24629	1.2439619326067863e-140	2.7318379696462755e-138	2.1542494	JADE1	19.279709	7.952172070710722e-83	1.799279337211315e-80	1.8845905	FXYD3	22.804329	4.153369102880541e-115	8.090040687349924e-113	1.4910138	CEP126	32.20258	1.6240681688345473e-227	3.712155814478965e-225	4.4341516	RBPMS	15.126298	1.0863775056993175e-51	2.079902233133736e-49	1.398204	HLA-DPA1	17.234205	1.470627490505254e-66	3.1077411120111026e-64	1.66929	RPL23A	12.789547	1.8756353595186197e-37	4.287166536042559e-35	0.5490231	CEACAM6	9.645048	5.158680490307774e-22	7.914687875540695e-20	1.4013333	FXYD5	14.661587	1.1358764305032952e-48	2.5700638427549305e-46	1.984242	PPP1R14B	8.514142	1.6782802349777682e-17	1.656100319978062e-15
98	CHSY1	25.223541	2.2105642524440407e-140	4.807440704344322e-138	2.0072408	WBP2	19.255165	1.2776701163716037e-82	2.8619810606723923e-80	1.2192402	CALD1	22.765167	1.0154712120641421e-114	1.9609099267445504e-112	2.5082629	SPA17	32.175415	3.896972061248002e-227	8.81739133050053e-225	4.2673035	HMGB1	15.0544405	3.2281675913811966e-51	6.076550760246958e-49	0.7103128	ST6GAL1	17.091482	1.7175066376748637e-65	3.5955279143847615e-63	2.927524	RPS4X	12.597005	2.1931493711380766e-36	4.962277364999284e-34	0.5063443	STEAP1	9.588385	8.947461814116378e-22	1.3361542975747125e-19	3.1185153	PTMA	14.64828	1.3816907035886857e-48	3.0663579717232116e-46	0.6509396	PPP2R1A	8.496953	1.9463261314714458e-17	1.8955524063026257e-15
99	FECH	25.057613	1.4422303742968943e-138	3.047732111721739e-136	2.1140983	SHC1	19.210016	3.0516546154006954e-82	6.768026077720354e-80	1.4222798	KLK6	22.748583	1.4821305908502614e-114	2.8375833534227225e-112	4.649699	NEK10	32.105392	3.7075209475431894e-226	8.304846922496744e-224	7.0934663	DDX5	15.043288	3.820923199535967e-51	7.132389972467138e-49	0.5545028	AKR1C1	17.015074	6.349229681447569e-65	1.304795824444271e-62	1.4890208	EGR1	12.578323	2.778652928544316e-36	6.224182559939268e-34	1.1651131	SOD2	9.581397	9.574121106220745e-22	1.4202669720486402e-19	1.2195487	MT-ATP6	14.648235	1.3825989068930554e-48	3.0663579717232116e-46	0.96960586	PSMA7	8.495891	1.9642158214644227e-17	1.9046941299048948e-15
100	B4GALNT3	24.993933	7.116229107027122e-138	1.48975263548979e-135	2.503645	MXRA8	19.193518	4.192711672123398e-82	9.207523672114129e-80	1.8683853	UBA2	22.73728	1.9175513816368346e-114	3.640097538022466e-112	1.6846637	FOXJ1	32.090714	5.941266212278152e-226	1.317666961930996e-223	3.7059143	SRSF5	14.971131	1.133761568071136e-50	2.0988643904787974e-48	0.9211713	GSN	16.8153	1.88537006980412e-63	3.8392990512374806e-61	1.0457178	ACTG1	12.519193	5.862828411384932e-36	1.3002708555942819e-33	0.5000703	ISG15	9.558535	1.1943543862571338e-21	1.7601012007999867e-19	1.3767368	RPL37	14.640577	1.5474799781337093e-48	3.398387402960303e-46	0.67071915	UMODL1	8.429848	3.4611469192823886e-17	3.2169996262209753e-15
101	KRT15	24.745779	3.442257300304449e-135	7.139496622853673e-133	1.9504173	CITED2	19.166962	6.987165051400708e-82	1.5195388072949114e-79	1.0978363	CHID1	22.696346	4.868042394124242e-114	9.163373918351514e-112	1.8691716	CFAP46	32.07295	1.0511487634270452e-225	2.30840512752606e-223	6.769897	APLP2	14.909008	2.879999248807871e-50	5.2448766807557975e-48	0.6699525	SULT2B1	16.739292	6.778892742325194e-63	1.3679927696223816e-60	3.3030758	RPL13A	12.472633	1.0528783129109444e-35	2.3122033538436424e-33	0.56946445	IL18	9.540651	1.4193751091394774e-21	2.051225964175761e-19	2.0408676	RPL19	14.615037	2.252334797954682e-48	4.8750951214272976e-46	0.6548402	GOT1	8.392801	4.7469481229594595e-17	4.357854014520159e-15
102	GREB1	24.640423	4.66162047122981e-134	9.492754414140705e-132	4.458999	HCFC1R1	19.108658	2.1389656567665824e-81	4.607002953035716e-79	1.2997274	HMGA1	22.620106	2.748202696866927e-113	5.087581852051171e-111	1.5472953	CCDC33	31.991581	1.427902581550747e-224	3.105341536576382e-222	6.467473	LPCAT1	14.905538	3.03362314333138e-50	5.480093420211525e-48	1.2800968	HCAR2	16.680073	1.8299599770407276e-62	3.659919954081455e-60	3.4968712	MT-ND2	12.392202	2.8802298371733383e-35	6.263800810940076e-33	0.6948924	LAMB3	9.533061	1.5271283627018815e-21	2.1825858584756356e-19	1.3028277	MT-ND5	14.614701	2.263437020662674e-48	4.8750951214272976e-46	0.9344538	ATP5MC3	8.38541	5.0549055094103643e-17	4.6216278943180476e-15
103	SUSD2	24.599377	1.282720777768984e-133	2.588553641623896e-131	2.2819524	METTL26	19.091507	2.9707273062309914e-81	6.337551586626116e-79	0.9100256	UQCRFS1	22.60432	3.929738648010905e-113	7.156597212637746e-111	1.3823102	ANKUB1	31.990536	1.4764587370811327e-224	3.1800649721747474e-222	7.5032654	HLA-E	14.895836	3.5077232762518156e-50	6.285840111043254e-48	0.9279	ALDH2	16.64589	3.241175710876506e-62	6.368625958213485e-60	1.2156844	RPLP2	12.350066	4.867133191395947e-35	1.0483056104545116e-32	0.49462843	FXYD2	9.532883	1.529758838306584e-21	2.1825858584756356e-19	5.8494544	RPL5	14.605838	2.5779204952604318e-48	5.499563723222255e-46	0.6934924	ELOC	8.382318	5.1895699127994536e-17	4.725462034419015e-15
104	SFTA3	24.547913	4.552820166987283e-133	9.105640333974567e-131	1.8553696	SPTSSA	18.913824	8.775596379730098e-80	1.8371341953827494e-77	1.1235358	EIF3M	22.588507	5.621486087446446e-113	1.0154942609580677e-110	1.5465736	CFAP70	31.976217	2.3351463859123804e-224	4.981645623279745e-222	5.957899	NEAT1	14.857896	6.1837154113944755e-50	1.0993271842479067e-47	0.7000578	SELENBP1	16.62976	4.242913799179766e-62	8.264458182750153e-60	1.396294	HLA-DRA	11.987796	4.11713667348463e-33	8.700364291137331e-31	1.370363	DSP	9.511449	1.880246424609607e-21	2.665665817168051e-19	1.5206102	RPL18A	14.582552	3.627000584766597e-48	7.664605009318092e-46	0.67579174	RBM3	8.373439	5.596052758126328e-17	5.07496282518339e-15
105	IRS2	24.50191	1.4094974196420393e-132	2.794047982299264e-130	1.7489042	BNIP3	18.893248	1.296195826026423e-79	2.688406157684433e-77	1.0408096	TXNL4A	22.479498	6.588026598252526e-112	1.1805743664068527e-109	1.2477556	CFAP44	31.953672	4.803862937932282e-224	1.015155941600784e-221	5.297443	MBNL1	14.773008	2.1872720993802716e-49	3.827726173915475e-47	1.1494088	SAA2	16.401114	1.877658243007139e-60	3.6258228140827516e-58	3.5836437	NACA	11.919218	9.398635583555244e-33	1.949346639552199e-30	0.46533066	CLTB	9.504104	2.0177771635918947e-21	2.8426546204061913e-19	1.1690184	RPS13	14.511153	1.0297458720993397e-47	2.15572967617058e-45	0.66486496	TMEM256	8.352968	6.656879155232289e-17	5.964563723088131e-15
106	FAM83A	24.29569	2.1771475861908315e-130	4.2779040290065457e-128	2.2944665	PMAIP1	18.824642	4.7439651169409216e-79	9.749065928392352e-77	1.3264099	PLTP	22.441235	1.5585765151636638e-111	2.7708026936242913e-109	2.22273	C22orf15	31.953272	4.865802084383929e-224	1.0186352027121496e-221	7.7200737	MECOM	14.74201	3.463219537254345e-49	6.013652529805994e-47	2.4293907	PI3	16.371069	3.0775610944199955e-60	5.892082779060504e-58	4.2972264	RPL35A	11.91043	1.0443714666263848e-32	2.146231270865231e-30	0.46045557	SNX9	9.457197	3.1630908151160857e-21	4.400822003639771e-19	1.8560823	LY6E	14.496083	1.282629878189081e-47	2.6602693769847605e-45	0.99063635	SUMO2	8.346876	7.009225911823092e-17	6.2552454352524805e-15
107	LPIN2	24.287285	2.6712299166560547e-130	5.203091315921358e-128	1.5421604	TROVE2	18.800573	7.470369560128453e-79	1.5212388922443394e-76	1.28288	WASHC1	22.367405	8.175542241075027e-111	1.441985403150241e-108	2.4586773	SPAG8	31.914333	1.6892974473893208e-223	3.5037280390297024e-221	7.105534	SECISBP2L	14.736047	3.7828953598296324e-49	6.518219696937212e-47	1.1273661	BEND5	16.348602	4.4507734992262665e-60	8.448925964632913e-58	4.182477	ATF3	11.873338	1.6283843427542447e-32	3.315982661608644e-30	1.0782385	ANXA3	9.439425	3.748298131985975e-21	5.151035469723058e-19	1.5494937	DNAJB1	14.491775	1.3656909420125644e-47	2.8065575322093064e-45	1.0315915	COX6C	8.298401	1.0552208673187322e-16	9.233182589038907e-15
108	CHMP1B	24.167028	4.944981170527202e-129	9.387082899983842e-127	1.5714761	MRPL36	18.794933	8.30837315946468e-79	1.6766446736217013e-76	1.1847155	PDZK1IP1	22.307991	3.090683778819078e-110	5.4086966129333864e-108	2.262522	ARMC4	31.900015	2.668858151185938e-223	5.484625925372936e-221	7.121532	MT-ATP6	14.689572	7.518646170590137e-49	1.2692496310753097e-46	0.66596353	PLAC8	16.328606	6.178106865229217e-60	1.1532466148427872e-57	2.5365152	RPL41	11.790967	4.345244036565816e-32	8.768780758475161e-30	0.45612106	MFAP5	9.394639	5.7414314207040774e-21	7.841955111205569e-19	8.985859	RPS8	14.471993	1.8211689231131897e-47	3.708562170703223e-45	0.62988013	QPCT	8.221592	2.0082002968414608e-16	1.7435537460949118e-14
109	ZNF281	24.120592	1.5202064552226943e-128	2.837718716415696e-126	1.7856867	CNMD	18.788654	9.35196838055434e-79	1.870393676110868e-76	1.7860287	TMED3	22.302353	3.505693335230949e-110	6.087405481331261e-108	1.4732014	SLC22A4	31.877455	5.483462081916027e-223	1.1166322784992638e-220	6.05386	MLPH	14.689415	7.536169684509652e-49	1.2692496310753097e-46	1.2474382	RPS4Y1	16.239742	2.6402869136618922e-59	4.887803873225321e-57	1.8380356	RPL5	11.644984	2.4336751486516604e-31	4.8673502973033205e-29	0.4479991	ALDH3A1	9.366397	7.505107322026023e-21	1.0066730779244486e-18	2.423779	RPL26	14.431583	3.274772942440559e-47	6.608550802762931e-45	0.6626399	NDUFA3	8.220175	2.0320662313668021e-16	1.7574626865875046e-14
110	TRNP1	24.116121	1.693619192324052e-128	3.135295033723865e-126	1.8676872	KMT2A	18.782187	1.0564024277682522e-78	2.0941074674344115e-76	1.1120412	CLTA	22.277878	6.05610137113117e-110	1.0435128516410632e-107	1.0376981	CFAP300	31.84933	1.3446715310875444e-222	2.7135713780505404e-220	4.5926404	VEPH1	14.678072	8.908711482197049e-49	1.4892174418001037e-46	4.7926545	GRAMD2B	16.179577	7.027669647789475e-59	1.2903262304138053e-56	2.0622857	MT-ND3	11.542728	8.033621407314695e-31	1.5648097349899929e-28	0.69100124	AL445524.1	9.332037	1.038556592098074e-20	1.384742122797432e-18	2.110292	RPS18	14.400282	5.153288437769597e-47	1.0306576875539195e-44	0.6429659	PFN1	8.201639	2.3713029097497944e-16	2.0196648356804333e-14
111	ANKRD28	23.985218	3.966964382982026e-127	7.224390421040437e-125	1.7620497	SMAD2	18.758892	1.6377915799255537e-78	3.218116788625649e-76	1.0648558	TMEM70	22.254942	1.0102422192364024e-109	1.7274370771675887e-107	2.3998322	DNAI1	31.837172	1.981238640452405e-222	3.96247728090481e-220	7.0760765	HLA-DQB1	14.6354	1.6699051082958513e-48	2.75043194307552e-46	1.3503536	TMEM205	16.0179	9.583128753110639e-58	1.7172966725574262e-55	1.170149	RACK1	11.41339	3.5847945558075815e-30	6.922361900869813e-28	0.4343012	CYP3A5	9.31748	1.1913603336337936e-20	1.5606123668653204e-18	3.4594839	GNAS	14.397268	5.38297188784096e-47	1.067066993695907e-44	0.683598	MTMR7	8.194107	2.5245949919783373e-16	2.1339972762382927e-14
112	TANC2	23.948189	9.650443372381882e-127	1.7433058995270499e-124	2.1257455	TXNL1	18.745016	2.126093391924718e-78	4.141260172096842e-76	0.9776576	COL9A3	22.202763	3.2297222618682203e-109	5.480740808018797e-107	3.9465327	PRR29	31.770754	1.6414627174958431e-221	3.253872997513884e-219	6.2343807	JUNB	14.580407	3.742777305689857e-48	6.1195774925148025e-46	0.7766716	SLC6A14	15.965822	2.2110743415374387e-57	3.899847657514852e-55	2.9380553	RPL27	11.398918	4.2334747056519176e-30	8.105113966376321e-28	0.5140214	RNF141	9.302588	1.3706714675076612e-20	1.785060515823931e-18	1.7976606	RPL30	14.393003	5.725437608135048e-47	1.1249982668616234e-44	0.6429239	CCDC167	8.166009	3.18758560232371e-16	2.654346375169186e-14
113	IRX5	23.830814	1.601230721305398e-125	2.869405452579273e-123	1.7775377	HAX1	18.737364	2.4549104040858887e-78	4.740516642372751e-76	1.0736458	PHGDH	22.1953	3.8130541934690244e-109	6.421986010053094e-107	3.1112013	UBXN11	31.76782	1.801904953592529e-221	3.5405851719712845e-219	3.9762232	AHCYL2	14.558101	5.187914998561962e-48	8.420963475926663e-46	2.4456499	STXBP6	15.942359	3.219652197480655e-57	5.634391345591146e-55	3.897744	RPL37A	11.22822	2.9638908732693296e-29	5.626369115358728e-27	0.42128813	AP2S1	9.298816	1.420189202405059e-20	1.838857695599614e-18	1.1638539	RPS24	14.274899	3.137437854683743e-46	6.058500684906539e-44	0.62383825	ADARB2	8.162468	3.282486899602219e-16	2.7131995037302475e-14
114	ATP11A	23.736	1.5328698963513276e-124	2.703644541596042e-122	1.8917774	ANKRD37	18.716	3.6667608657710847e-78	7.02012336694635e-76	1.4430107	PEPD	22.027588	1.5669565297221285e-107	2.5808695783658588e-105	2.704605	CFAP299	31.75217	2.9635009419697306e-221	5.772384443488867e-219	7.021139	CD81	14.496987	1.2658541998390744e-47	2.039937703337789e-45	0.54332685	SLC27A2	15.891164	7.29604406454091e-57	1.2669099770985768e-54	2.2121258	TNFAIP3	11.114014	1.0722861262629855e-28	2.0016007690242395e-26	1.6617492	HEXA	9.286648	1.5922404543693307e-20	2.0470617805444233e-18	1.3269765	RPL12	14.112633	3.1750030636117077e-45	6.027124459737479e-43	0.6168734	COX7A2	8.083344	6.301436996105579e-16	5.132806862282362e-14
115	CLIC3	23.700117	3.5956326493549235e-124	6.292357136371116e-122	1.7723535	GNPTG	18.698467	5.094761141749196e-78	9.671410980947626e-76	1.1928811	MIA	22.024849	1.6646517932496473e-107	2.7217664356782555e-105	4.4702024	TMEM232	31.750683	3.10699330438738e-221	5.999711208472181e-219	6.533645	MT-CO3	14.470437	1.8628446462415923e-47	2.980551433986548e-45	0.59161144	CRACR2B	15.872852	9.76985756242185e-57	1.6705710641087743e-54	1.4086021	CRIP1	11.109455	1.1284606585627028e-28	2.0890511365127723e-26	0.8442298	SRD5A3	9.286179	1.5992670160503307e-20	2.0470617805444233e-18	1.5507274	RPL3	13.985776	1.9038940391769205e-44	3.5838005443330265e-42	0.6200175	SOCS2	8.06037	7.606384367135249e-16	6.140735411614631e-14
116	NOL3	23.64763	1.2484650287619445e-123	2.167877259245547e-121	1.8005774	RIOK3	18.609192	2.706712275938721e-77	5.094987813531709e-75	1.0564126	NDUFB6	21.980991	4.3780488225083396e-107	7.106398088709189e-105	1.4246376	C21orf58	31.70166	1.4739374231399681e-220	2.8218972887466054e-218	5.7786574	SPAG9	14.378451	7.065830564584979e-47	1.1146098918781938e-44	1.2342693	TMEM213	15.859275	1.2128626931158292e-56	2.058191236802619e-54	5.462102	PABPC1	11.099328	1.2639003172096e-28	2.3206038611061508e-26	0.45861796	NBL1	9.272515	1.8180681486041818e-20	2.300832007273089e-18	2.0512047	KRT8	13.973898	2.249679212875731e-44	4.1994011973680316e-42	0.7220073	PHB2	8.021221	1.0469862993581326e-15	8.346082955737428e-14
117	ITPKA	23.646494	1.2825142485570786e-123	2.209870705206043e-121	3.466393	HES4	18.57754	4.883942743607431e-77	9.116693121400539e-75	1.3977798	CNTNAP2	21.966505	6.022928165433402e-107	9.706013734223611e-105	4.7828255	SPATA17	31.68614	2.411734932387651e-220	4.578208685210457e-218	5.6882486	MGST1	14.375059	7.420644610137647e-47	1.1623946801893937e-44	0.6939153	CYP2A13	15.833468	1.8285754317314105e-56	3.079705990284481e-54	6.2396293	MT-ATP6	10.948748	6.737245911389584e-28	1.2073144673210135e-25	0.64241207	IGHV4-39	9.250301	2.2386148860632792e-20	2.8171333397650257e-18	5.421931	LDHA	13.919333	4.833918068993994e-44	8.948740888054997e-42	1.0094945	TMEM65	8.001246	1.231664244374303e-15	9.646601074819715e-14
118	PLS3	23.62448	2.1599520210350223e-123	3.6933530741362212e-121	1.6675875	KDM5B	18.53576	1.0627450296604644e-76	1.9673957573879675e-74	1.1386393	NAA10	21.905478	2.3035467469887666e-106	3.685674795182026e-104	1.617444	STK33	31.677828	3.1390635907837627e-220	5.908825582651789e-218	3.9387767	HMGN3	14.33346	1.3521328057516482e-46	2.1033176978358971e-44	0.8201695	CCPG1	15.825941	2.060929522339516e-56	3.4451359179406835e-54	1.5570246	S100A6	10.946264	6.924451525055045e-28	1.2310136044542303e-25	0.37013426	FXYD3	9.243447	2.3868183223212695e-20	2.9868564480444937e-18	1.0607735	EEF1G	13.793236	2.799179904476814e-43	5.139477857400052e-41	0.9010132	MIF	7.9786024	1.4799963143626026e-15	1.1511082445042466e-13
119	GALNT2	23.612543	2.8648617397461015e-123	4.86158355835702e-121	1.7581699	PHPT1	18.485884	2.682652383315537e-76	4.925525687399018e-74	0.8033098	GTF3A	21.899912	2.602871805526061e-106	4.1350587548782815e-104	1.7129697	MAPK15	31.635757	1.1906547060795115e-219	2.2225554513484215e-217	4.714386	MT-CYB	14.317763	1.6949109036709892e-46	2.6183451201538036e-44	0.5996929	MUC4	15.804163	2.912309108992305e-56	4.796744414810855e-54	2.3502076	RPL10A	10.928727	8.401842565560682e-28	1.4818997910910178e-25	0.42266968	GALNT3	9.196294	3.7050747993264556e-20	4.5600920607094836e-18	1.8745508	MT-ND4	13.790735	2.8979195640960753e-43	5.277512051687162e-41	0.79239917	TUSC3	7.9781537	1.4853842356450333e-15	1.151301276070891e-13
120	AFG3L2	23.610374	3.0156399219582774e-123	5.0789725001402565e-121	1.4717147	TATDN1	18.411572	1.0609987374641193e-75	1.9322253430240872e-73	1.2467262	TAF10	21.853142	7.256491597598045e-106	1.1446859984943396e-103	1.228473	EFCAB10	31.576534	7.753783611875986e-219	1.435411181041505e-216	6.4115553	MALAT1	14.312747	1.8217374085010307e-46	2.7949943801659647e-44	0.53656065	HES4	15.776624	4.50658187045947e-56	7.368425831992127e-54	1.4685881	FOSB	10.921083	9.139848006310216e-28	1.5994734011042878e-25	1.1903523	IGLV1-51	9.194732	3.759329395876379e-20	4.601583522821359e-18	5.759799	ANXA5	13.777875	3.4631556890949043e-43	6.256023180300473e-41	1.0924152	RAB10	7.968945	1.6003461467306028e-15	1.2318815699919418e-13
121	SIK1B	23.608763	3.1327512634478295e-123	5.236837932927716e-121	1.8879454	FAM13A	18.340736	3.9145507895416336e-75	7.014875014858607e-73	1.2671762	SPINK1	21.842466	9.167078297848492e-106	1.435961915187456e-103	3.8012693	CFAP47	31.557423	1.4183493388938874e-218	2.604182392723203e-216	7.3715844	MTUS1	14.288421	2.584018590996566e-46	3.937552138661434e-44	1.383089	BMPR1B	15.773719	4.718758721017229e-56	7.659434445709125e-54	4.3047905	DNAJA1	10.796887	3.5607183536935785e-27	6.04243114566183e-25	0.76653147	CYBA	9.175039	4.514081033868501e-20	5.407241452334462e-18	0.7722395	RPS14	13.76823	3.957896114900498e-43	7.092549837901692e-41	0.586557	CCNI	7.935794	2.0915287031361376e-15	1.5989844010324054e-13
122	AGRN	23.572334	7.410190832535837e-123	1.2205020194764908e-120	1.5722619	CTNNA1	18.333057	4.50829908485803e-75	8.014753928636499e-73	0.8326264	EIF4EBP1	21.824898	1.3463909100244163e-105	2.094385860037981e-103	2.1791708	C1orf87	31.541872	2.317686829501333e-218	4.22082804722194e-216	7.4108434	SON	14.2861805	2.668472116022919e-46	4.0387686080346877e-44	0.6511123	TCF4	15.731832	9.152477120363785e-56	1.474931564720495e-53	2.3116808	SAT1	10.630301	2.154144575028327e-26	3.6009580955697406e-24	0.44697186	MUC5B	9.174415	4.5403478908127234e-20	5.409776210330053e-18	2.1210952	RPS15A	13.75345	4.855727960835161e-43	8.632405263706954e-41	0.592664	RPL36AL	7.9291353	2.2067668084703947e-15	1.669985692896515e-13
123	LRRC26	23.566376	8.529549548780648e-123	1.3946124809685148e-120	2.0417964	YBX3	18.311666	6.679375894928456e-75	1.1780946460346253e-72	0.71763074	OLFM4	21.800264	2.306825863080782e-105	3.5392396803431174e-103	5.0010614	FANK1	31.502249	8.092075747128515e-218	1.461794328513538e-215	5.321848	ATP13A4	14.26561	3.584444982723965e-46	5.388695812954149e-44	4.1698256	HSD17B2	15.72936	9.516800896495066e-56	1.5226881434392105e-53	4.473189	SRGN	10.611115	2.645715921746032e-26	4.3576497534640525e-24	2.4515188	ABCC3	9.172092	4.639240028683187e-20	5.498358552513406e-18	1.6132841	HSPA1A	13.733826	6.3680037232288685e-43	1.114400651565052e-40	0.91481584	TMSB4X	7.92106	2.354937975014212e-15	1.7642344695758646e-13
124	BCAT1	23.466183	9.037341450934257e-122	1.4669307862386038e-119	2.91142	SIAH1	18.26505	1.5706623370690532e-74	2.7273516550656427e-72	1.7119582	BEX3	21.756378	6.011368915362113e-105	9.160181204361315e-103	2.1236124	CFAP52	31.453682	3.738137134191721e-217	6.698741744471564e-215	7.366183	UNC13B	14.219404	6.944196742193246e-46	1.0370000468341915e-43	1.9778134	SLC12A2	15.65735	2.959785332148892e-55	4.636307093715746e-53	1.6741859	RGS1	10.5905905	3.2950658927693854e-26	5.348512753480741e-24	3.5470989	CYSTM1	9.152491	5.563591636461335e-20	6.524840453232142e-18	1.0617903	RPL9	13.701118	9.997278803395531e-43	1.7359615906671312e-40	0.62886715	RPL41	7.8866816	3.10328284447417e-15	2.3017727058351456e-13
125	RNF212	23.375912	7.514492364401494e-121	1.2109685536877229e-118	2.3347728	APH1A	18.261612	1.6727708986323873e-74	2.8823129330281135e-72	0.9972153	TIMM10	21.744932	7.714779972098514e-105	1.1676423741554507e-102	2.123972	WDR63	31.447903	4.4840759383820184e-217	7.971690557123589e-215	7.2168503	MT-ND5	14.205332	8.489905622631047e-46	1.2594297082578506e-43	0.6120792	EPHX1	15.593572	8.050408604157768e-55	1.2522857828689862e-52	0.94859684	LAPTM5	10.4906435	9.537686051431433e-26	1.5260297682290292e-23	3.70877	IGHV3-21	9.109915	8.244691910784129e-20	9.519644268121881e-18	4.7810125	JUN	13.695335	1.0825885678320241e-42	1.865383378418257e-40	0.86057574	RPL22L1	7.8582053	3.896754579241547e-15	2.8525262279415247e-13
126	SPSB1	23.352493	1.3000742722540287e-120	2.0801188356064456e-118	1.9651203	ANKRD12	18.186062	6.655299260376181e-74	1.138005369713179e-71	0.99841076	SERPINA1	21.736668	9.23657848034677e-105	1.3885862950319977e-102	2.1234555	NME5	31.429535	7.993045798538799e-217	1.4097970542304652e-214	5.6897597	IRX2	14.183751	1.1550301389409099e-45	1.691024517142247e-43	3.0214527	BHLHE40	15.536823	1.9543439078176253e-54	2.9984454476106032e-52	1.4977528	TSC22D3	10.469187	1.1966611663779925e-25	1.901078732401917e-23	1.1737725	NOP10	9.023513	1.8215304683311968e-19	2.0817491066642247e-17	0.9139343	CD63	13.673881	1.4542857121502677e-42	2.4678787842549994e-40	0.67026883	TUBB2B	7.8483357	4.2159409102608695e-15	3.0642803863140195e-13
127	TGFA	23.346266	1.5039179653549979e-120	2.3892030087909186e-118	1.8482728	ARL6IP1	18.18416	6.890322395643067e-74	1.1692668307757932e-71	0.8221257	CLDN2	21.668533	4.0649887027515025e-104	6.03018191666448e-102	4.933697	OSCP1	31.417976	1.1497731932724707e-216	2.0121030882268236e-214	4.5050135	MT-ND4	14.140464	2.1386969010378202e-45	3.1108318560550112e-43	0.56639326	SLC5A8	15.520228	2.531473093962339e-54	3.8574828098473734e-52	6.2220387	RPL21	10.400163	2.4750944752941503e-25	3.8501469615686784e-23	0.41854802	CORO1B	9.01965	1.886909569538245e-19	2.1346855736190247e-17	1.1107997	NEAT1	13.668745	1.5606286839663794e-42	2.628427257206534e-40	0.8971939	GNG11	7.8480053	4.2270653543349645e-15	3.0642803863140195e-13
128	GPAT4	23.223665	2.6260541836741966e-119	4.142508008049437e-117	1.9745972	UQCRC2	18.163258	1.0085850457625964e-73	1.6914283463652699e-71	0.97882134	PSMA1	21.551931	5.078435653130896e-103	7.4840104361929e-101	1.3953247	DNAAF4	31.373516	4.64985328304044e-216	8.074163840318284e-214	4.495574	MT-ND1	14.092349	4.232447751746934e-45	6.0773608743032905e-43	0.5571674	MT1X	15.472724	5.301510117869062e-54	7.9169217760178e-52	1.6309141	HSPA5	10.397505	2.54509309740117e-25	3.9317300263300826e-23	0.6229067	GOLM1	8.961848	3.192820977750484e-19	3.540553955525289e-17	1.0315734	RPL34	13.614672	3.276153126963574e-42	5.4765544808943335e-40	0.58105063	CFL1	7.8195767	5.300130049857164e-15	3.805221574256425e-13
129	LTK	23.113983	3.349570738294315e-118	5.210443370680045e-116	3.1930263	GPAT4	18.16308	1.0118366000577953e-73	1.6914283463652699e-71	1.802853	CHPT1	21.488691	1.986300438488909e-102	2.8891642741656855e-100	2.4721277	ANKRD66	31.330515	1.792814267542682e-215	3.089156891765852e-213	7.3876753	HLA-C	14.079382	5.0852709289978894e-45	7.20949802592106e-43	0.5364025	SLC9A3R2	15.46653	5.837020452294073e-54	8.658891266979287e-52	1.282316	RPL9	10.362372	3.677263422529403e-25	5.60344902480671e-23	0.35769358	PAX8	8.911793	5.021390971586209e-19	5.513684204094661e-17	3.0677252	RPS9	13.535191	9.693062033202148e-42	1.5965043348803538e-39	0.601489	TCIM	7.782506	7.11018123342019e-15	5.072231198363447e-13
130	DESI1	22.997816	4.901838321554378e-117	7.520628657727265e-115	1.7631123	FOSL1	18.16145	1.042348797067306e-73	1.729526892911678e-71	1.8041657	TMEM176A	21.481426	2.322601252489143e-102	3.3565334229520524e-100	3.002694	CASC1	31.301506	4.4513549436053264e-215	7.61147715547781e-213	5.9378667	MAGI3	14.077899	5.193093588715542e-45	7.316056376555229e-43	2.6329212	RIMS1	15.453594	7.135132927194443e-54	1.0514932734812864e-51	3.189838	HSP90B1	10.003866	1.4656143796868411e-23	2.09106764999906e-21	0.434618	CHCHD10	8.893753	5.907876558782696e-19	6.455435849596702e-17	0.87863326	HSP90B1	13.532512	1.005294053090118e-41	1.6436924663663243e-39	0.7099073	PHPT1	7.781514	7.166150816307825e-15	5.095929469374453e-13
131	CAPN8	22.97667	7.977718183150016e-117	1.2156522945752406e-114	1.7929125	TPRN	18.15997	1.0708583074685758e-73	1.7637666240658896e-71	2.2198806	C11orf98	21.4787	2.4629697679983787e-102	3.5365719745617746e-100	1.9249147	MORN2	31.300533	4.589115944098581e-215	7.787590693015773e-213	3.0334303	SRRM2	14.071904	5.652654281357898e-45	7.913715993901056e-43	0.6014706	RARRES3	15.336567	4.356345690012638e-53	6.336502821836564e-51	1.7444212	CXCR4	9.98113	1.8435635452954324e-23	2.6136597097859295e-21	2.3761766	DSG2	8.86752	7.479283411241524e-19	8.093524077865224e-17	1.1055728	RPS15	13.513468	1.302398089987431e-41	2.114037479399888e-39	0.58191395	NOP10	7.764325	8.208122706755731e-15	5.818416095928114e-13
132	WWTR1	22.94379	1.699576632115568e-116	2.5723321999586973e-114	1.6145476	TIPARP	18.068653	5.627024033425984e-73	9.20038966049212e-71	1.322098	MINOS1	21.475246	2.6530389327096463e-102	3.785227521827776e-100	1.2110425	C11orf16	31.282766	8.006139455377081e-215	1.348402434589824e-212	7.405693	UTRN	14.000884	1.539447881714632e-44	2.0899171242671368e-42	1.8527584	CD74	15.164379	6.087149875691706e-52	8.740522898429117e-50	0.80860394	RPL4	9.975737	1.946524365401922e-23	2.7374108287593813e-21	0.36508396	TDP2	8.856558	8.252291633538216e-19	8.88708329765654e-17	2.076429	RPS26	13.454504	2.896757989595915e-41	4.6681567602121224e-39	0.67097306	PSMB6	7.744113	9.625123133733278e-15	6.758707153467882e-13
133	RAPH1	22.935675	2.0481065725172932e-116	3.0790326996233133e-114	1.9164866	SLC6A8	18.06516	5.994704842198583e-73	9.730535396032483e-71	2.088412	RHOC	21.471008	2.9064208193022674e-102	4.120495338757645e-100	1.5780746	AKAP14	31.271507	1.1389457798572865e-214	1.9039093633435238e-212	7.347169	MT-ATP8	13.979034	2.0930762062394114e-44	2.824391989142338e-42	0.6379849	TACSTD2	15.092915	1.8029950029069786e-51	2.572425991408683e-49	0.84529966	PTPRC	9.955289	2.391272274383079e-23	3.286165579520305e-21	4.128298	GCLC	8.846913	8.997332896489898e-19	9.643074491931756e-17	1.3513691	RPS7	13.423717	4.3912650274592047e-41	7.026024043934728e-39	0.5614487	GAPDH	7.7234764	1.1319906284343792e-14	7.899249245149562e-13
134	RICTOR	22.90736	3.924123565035051e-116	5.860024523785676e-114	1.66903	RAD23B	18.05952	6.639655730363313e-73	1.06998768604416e-70	0.90604496	SNRPF	21.40256	1.2646992539416123e-101	1.78171467221963e-99	1.3438442	DNAH11	31.21848	5.981561850058908e-214	9.924961884542188e-212	4.2925987	B2M	13.972393	2.2977353135631856e-44	3.081992276875171e-42	0.569062	PER2	15.088485	1.928193972118988e-51	2.733642087054768e-49	1.7905246	RPL22	9.857533	6.359211225626343e-23	8.478948300835124e-21	0.31500372	CD68	8.843051	9.313987772122349e-19	9.934920290263839e-17	2.7277765	LSR	13.394715	6.492484597895161e-41	1.0314301772542668e-38	1.142765	MAGED2	7.719132	1.1712466670412873e-14	8.147802901156781e-13
135	TRIQK	22.873058	8.617864634040711e-116	1.2784117073014035e-113	1.6490256	C1orf43	18.050484	7.820385969569543e-73	1.251261755131127e-70	0.76370645	MRPL17	21.386518	1.7838727644191415e-101	2.4974218701867982e-99	1.8867512	AK7	31.214674	6.736812484823487e-214	1.1095926445591626e-211	5.5101147	MET	13.929926	4.167869946914268e-44	5.557159929219024e-42	1.4768444	ECE1	14.981407	9.713786481216266e-51	1.3599301073702774e-48	1.46072	CD55	9.808472	1.0352427157155389e-22	1.356107417077665e-20	0.67020583	LY6K	8.842269	9.379376995710275e-19	9.957253303502851e-17	5.642048	KRT18	13.38123	7.784836716624961e-41	1.2280305806506981e-38	0.6384773	C8orf59	7.7108207	1.2501136909688967e-14	8.669519095264175e-13
136	ZDHHC9	22.787415	6.112014484752632e-115	9.00717924068809e-113	1.6541497	RAB34	17.979282	2.8313540657666273e-72	4.498037664764004e-70	1.2693721	MGST2	21.380867	2.013560376216508e-101	2.8014753060403588e-99	1.8585292	DNAAF3	31.186264	1.636091813690509e-213	2.675069826764044e-211	6.4506645	STEAP4	13.920429	4.760365176356198e-44	6.309596446767978e-42	1.4001203	TPM4	14.932876	2.013892249004898e-50	2.7846411344265256e-48	1.7066408	EEF2	9.756752	1.7259379358877205e-22	2.2218971128669505e-20	0.34413654	IGHV4-59	8.833272	1.0165747089976951e-18	1.069073872373163e-16	6.3724384	RPL28	13.358614	1.0551093646062667e-40	1.6299620529089913e-38	0.5457111	ATP5MG	7.6924977	1.4429002996104006e-14	9.884087679288372e-13
137	SGPP2	22.751799	1.3773397370934792e-114	2.0034032539541515e-112	1.7669507	IFITM1	17.947914	4.982618320512704e-72	7.85990495630173e-70	1.0898052	PSMD8	21.364325	2.869692619792844e-101	3.967970042182698e-99	1.102112	LRRC23	31.169584	2.7535258749024022e-213	4.4694912752038995e-211	3.4035947	GPRC5A	13.908692	5.609562517467361e-44	7.391423552427582e-42	0.9091413	BPIFA1	14.902015	3.197913954867157e-50	4.394679299940142e-48	5.6481977	SFTPB	9.736984	2.0968520846529963e-22	2.6536433161710236e-20	1.1306779	DPEP1	8.829208	1.0541895301055985e-18	1.1034507231011872e-16	9.189978	COX6B1	13.341021	1.3361744429484466e-40	2.0500210631537812e-38	0.7931788	UQCC2	7.6797476	1.5940264747809675e-14	1.082205293274375e-12
138	PELI1	22.607235	3.6786905305019763e-113	5.282222300207966e-111	1.4122722	THBD	17.945143	5.2376105783912e-72	8.204369017899502e-70	2.0883493	C8orf59	21.359402	3.188711594272733e-101	4.382033111147806e-99	1.1848738	DYNC2H1	31.154821	4.364033132247593e-213	7.032686486499719e-211	4.0520334	MT-ND2	13.903565	6.026306539720179e-44	7.894109151446317e-42	0.5721476	DHRS9	14.876496	4.683915789846983e-50	6.397543517839782e-48	3.005561	UBB	9.679056	3.7011566421031167e-22	4.605883821283879e-20	0.40736666	PTGES	8.807151	1.2836737573978228e-18	1.3250825882816236e-16	2.9503915	RPL39	13.3254595	1.646163271366254e-40	2.5084392706533397e-38	0.5652723	STRAP	7.669287	1.7295463131431913e-14	1.1634185409731978e-12
139	SLC22A31	22.531412	2.0433871694001136e-112	2.915405897742837e-110	2.2721312	CDKN1A	17.904045	1.0966083615299647e-71	1.7058352290466117e-69	1.3401806	S100A14	21.335625	5.303195711274409e-101	7.243389264179681e-99	1.5454065	DZIP1L	31.135366	8.004017768288266e-213	1.2806428429261225e-210	6.0484776	ZFP36L1	13.866525	1.0105548181641096e-43	1.3084640420159569e-41	0.6170115	MT1F	14.854382	6.516654120273279e-50	8.846851654189179e-48	2.3774052	S100A10	9.5496025	1.3019513174726272e-21	1.5189432037180651e-19	0.5370471	ARPC5	8.789088	1.5077809758508894e-18	1.5492795348192624e-16	0.9089696	TSPAN8	13.3090725	2.050121369442078e-40	3.1028863969934156e-38	2.3774278	PSMB9	7.636443	2.2330460034355104e-14	1.4976116909268094e-12
140	GALNT1	22.517616	2.789762051402055e-112	3.955105693126964e-110	1.9373386	NTMT1	17.859684	2.4300709672667283e-71	3.728328059368131e-69	1.4541384	NOTUM	21.268375	2.2287073806343046e-100	3.0256391106792986e-98	4.219073	CFAP221	31.098875	2.494430252201199e-212	3.9627828120075786e-210	5.3341813	SYNE1	13.845764	1.3493746911320158e-43	1.7371260391584571e-41	1.3684281	HLA-DPB1	14.806315	1.3335231174351972e-49	1.7886777144040969e-47	1.5977672	TAGLN2	9.547856	1.324076218854271e-21	1.536751673696149e-19	0.37841398	MISP	8.764061	1.883397107564548e-18	1.917640691338449e-16	1.8574315	UBC	13.30291	2.226316722302278e-40	3.3469459449376527e-38	0.58659244	DHRSX	7.6350975	2.256497958685658e-14	1.5088225156584699e-12
141	UNC5D	22.456074	1.1162812971086726e-111	1.572622707876369e-109	2.8413055	RBM7	17.839775	3.4709228545593534e-71	5.289025302185682e-69	1.6142424	POMP	21.267076	2.2912650795824326e-100	3.0918275772678605e-98	1.1584182	C4orf47	30.9693	1.3969655897930936e-210	2.203664028969387e-208	4.8337116	CYP4B1	13.816801	2.0184243664826454e-43	2.5689037391597304e-41	1.9806602	LGALS9	14.788052	1.7494402406543783e-49	2.3325869875391713e-47	3.3368754	CCL5	9.54708	1.3340285249750505e-21	1.5403215958474811e-19	3.7697735	ANXA2	8.749236	2.148009658876028e-18	2.157641989184889e-16	0.64144945	RPS28	13.235017	5.508469623947766e-40	8.225981305095331e-38	0.5460942	ROMO1	7.6328545	2.2961240570180157e-14	1.5307493713453437e-12
142	NEDD9	22.426065	2.1918178377775494e-111	3.0558604761247603e-109	1.5356745	ADAM8	17.820951	4.8602485049498525e-71	7.34227232076269e-69	2.58322	TUSC2	21.222332	5.940230621143599e-100	7.967734485845307e-98	1.6137115	TCTEX1D1	30.955866	2.118351973946597e-210	3.3182576375107534e-208	7.412617	CD59	13.806184	2.338973394075021e-43	2.960056724705112e-41	0.9385824	KLF5	14.726971	4.326721018429433e-49	5.734825491882799e-47	1.1758626	LCP1	9.511055	1.887384410083991e-21	2.1352227669637069e-19	3.6336045	AUP1	8.693801	3.505117624227006e-18	3.4285866717329667e-16	0.9406268	MT-ND2	13.184805	1.0733108830497223e-39	1.5921962768419722e-37	0.7717392	COX8A	7.6227484	2.4833062502799425e-14	1.645741420303867e-12
143	FOXA2	22.390814	4.8368387240732994e-111	6.68797453205197e-109	1.8802071	WSB1	17.82068	4.883922213364468e-71	7.34227232076269e-69	0.88735306	FSCN1	21.18183	1.4047138493922224e-99	1.87295179918963e-97	1.7036625	CCDC30	30.949171	2.606671244702894e-210	4.054821936204502e-208	5.6014585	SAT1	13.770138	3.8547928182459705e-43	4.850975231949985e-41	0.44190013	SCNN1G	14.726184	4.377350909137357e-49	5.767803550863341e-47	2.226569	MIF	9.484962	2.4247032247001896e-21	2.675534592772623e-19	0.34140542	EVA1C	8.687683	3.699045278082255e-18	3.602548444740979e-16	1.719882	ACTN4	13.138768	1.9741300403794254e-39	2.9092442700328375e-37	1.218147	ATP5F1B	7.582797	3.3818329236620677e-14	2.2085439501466566e-12
144	TMX4	22.36602	8.433283806668948e-111	1.1448821652689967e-108	1.4999398	LMAN1	17.811262	5.779224862478046e-71	8.630309127967216e-69	0.7608611	AC004922.1	21.145836	3.014091319617464e-99	3.995008612984094e-97	2.6534743	B9D1	30.886173	1.831834838979869e-209	2.82986899263097e-207	3.8350964	CCNL1	13.764837	4.1481944004950516e-43	5.191036568217271e-41	1.0640211	MT-ND6	14.636857	1.634521378195625e-48	2.128679004161744e-46	1.0648634	PNRC1	9.462866	2.9961564814254632e-21	3.273849033362457e-19	0.64818496	MGST3	8.686724	3.730425925261743e-18	3.617382715405326e-16	0.737678	HNRNPA2B1	12.996931	1.273521794420933e-38	1.840444399679284e-36	0.67194915	DSP	7.577579	3.5206273098049666e-14	2.292501504059048e-12
145	SLC19A2	22.334526	1.7072948507398656e-110	2.303819557624879e-108	1.7148902	EPB41L4A-AS1	17.807497	6.181275409701811e-71	9.169574117703348e-69	1.5824271	RCN1	21.127981	4.399645273883272e-99	5.797179654999135e-97	1.8506409	ABCA13	30.850624	5.494669826114786e-209	8.430178363354192e-207	4.311493	AGR3	13.758163	4.549344881399492e-43	5.661406963519368e-41	1.9348481	FYB2	14.583238	3.590750782071601e-48	4.6492958103123616e-46	2.8322954	HNRNPA2B1	9.434794	3.91760201817811e-21	4.178775486056651e-19	0.40084553	CAMK2N1	8.678776	4.000527552228601e-18	3.862578326289684e-16	1.9919578	RPL7A	12.947635	2.423042647760548e-38	3.479240724989505e-36	0.5225903	TPD52	7.5400596	4.6975608935919283e-14	3.023717356794804e-12
146	ZBTB16	22.324024	2.1594858795967956e-110	2.8965559103573784e-108	2.2054617	NR4A1	17.759277	1.4610240457305028e-70	2.15308806739232e-68	1.0511767	ECHS1	21.113167	6.020136179855306e-99	7.840177350509235e-97	1.2220559	CTXN1	30.779314	4.957683686295072e-208	7.554565617211539e-206	3.401581	RHOBTB2	13.757249	4.607276777197276e-43	5.701823193879502e-41	3.0630825	DTX2	14.529603	7.867536881205668e-48	1.0128323341322239e-45	1.9543879	PPP1R15A	9.384549	6.318591996226148e-21	6.644904258942052e-19	0.8331109	CALM3	8.674399	4.157383805095519e-18	3.996798164555349e-16	1.1259506	CHCHD2	12.9307785	3.017466160880309e-38	4.3051746499184026e-36	0.6547469	HINT1	7.514134	5.728888914661169e-14	3.656043068045874e-12
147	KCNS3	22.311747	2.8417731743586444e-110	3.78903089914486e-108	1.9824518	PBXIP1	17.754616	1.5875209746326796e-70	2.3242137144949033e-68	1.6022326	SNRPG	21.100992	7.788453599080302e-99	1.0084471712103974e-96	1.0549945	TCTEX1D2	30.766668	7.319145300764642e-208	1.1077625320076213e-205	4.4653006	HLA-A	13.738871	5.939505281941654e-43	7.310160347005112e-41	0.5647623	PLEKHA5	14.526971	8.175672137194997e-48	1.0464860335609596e-45	1.6307765	RPS29	9.373958	6.986283290096769e-21	7.312745126082599e-19	0.38024285	ITGA6	8.661875	4.640688095155782e-18	4.423464397084661e-16	2.088549	MIF	12.905372	4.197848045842233e-38	5.951379508029495e-36	0.5878967	ETHE1	7.4838166	7.219479820580025e-14	4.52986969134433e-12
148	NSMF	22.306532	3.193108254523482e-110	4.232285497119881e-108	2.1649096	ZFAND1	17.747154	1.8130938832986375e-70	2.6372274666162e-68	1.2536004	TIMMDC1	21.098951	8.131956327398901e-99	1.0468725386996286e-96	1.9889143	CLUAP1	30.75335	1.1029653353495398e-207	1.6581492289818585e-205	3.4071033	MMP28	13.687821	1.2005481161233808e-42	1.469523377112772e-40	4.6053658	MT3	14.512928	1.0034407276158522e-47	1.275251330884872e-45	3.0201192	MT2A	9.287202	1.5839762893193885e-20	1.5699588000333762e-18	0.65922296	LTBP4	8.636691	5.7864747862146486e-18	5.492247254712209e-16	1.8633575	RPL24	12.868936	6.732354084305681e-38	9.425295718027954e-36	0.5656784	NREP	7.4782205	7.53357819367071e-14	4.713747249671059e-12
149	TMEM245	22.298468	3.823689015116119e-110	5.038272584623592e-108	1.5876393	UHMK1	17.67238	6.844765842673369e-70	9.891790637153773e-68	1.1095859	IFRD2	21.07242	1.4246238068956194e-98	1.8235184728263928e-96	1.9405802	ARHGAP18	30.716728	3.403270305390914e-207	5.082216989383765e-205	3.0695667	SDR16C5	13.681117	1.3165451003649136e-42	1.6027505569659818e-40	1.9145572	CLINT1	14.385228	6.406655857872862e-47	8.06230849530068e-45	1.2099009	SERF2	9.209913	3.263880410080618e-20	3.1243983412737538e-18	0.24820627	RAB27B	8.6117525	7.195204992060566e-18	6.771957639586414e-16	2.1816068	PSMA7	12.859603	7.596556737512892e-38	1.0569122417409242e-35	0.90604514	DSTN	7.461574	8.549488796613429e-14	5.319681917892801e-12
150	PPP1R13B	22.283546	5.336060838721083e-110	6.989927648383174e-108	1.6813992	CRIP1	17.568535	4.2911796334721795e-69	6.161693832678002e-67	0.8381209	SERPINB1	21.048058	2.3824657436889646e-98	3.0322291283314093e-96	1.1663129	CCDC190	30.695042	6.628266739364446e-207	9.832660593494277e-205	7.847711	IER2	13.639376	2.3355216907737616e-42	2.812671283512487e-40	0.7897751	SLC5A1	14.357673	9.53770054281459e-47	1.1935446489332224e-44	6.759333	HLA-DPA1	9.207508	3.337841487049049e-20	3.1816020982935616e-18	1.334239	GTF3A	8.596548	8.21494586858523e-18	7.699363491895781e-16	1.1396636	B2M	12.806557	1.506740147310765e-37	2.0833937839358728e-35	0.7190772	SUMO1	7.44854	9.437858477427557e-14	5.8561781134176534e-12
151	SCNN1A	22.281689	5.562162678575124e-110	7.24374674419086e-108	1.4750605	ATP8B1	17.532017	8.162314783164831e-69	1.1645595614196956e-66	1.2938063	PYCR1	21.045033	2.539479012725073e-98	3.2138039483074376e-96	1.8175428	IGFBP7	30.689621	7.829679412117546e-207	1.1538474923120594e-204	3.6087918	ANK3	13.563527	6.588956125905206e-42	7.809133186258022e-40	1.9472036	SNHG18	14.346904	1.1140101978574117e-46	1.3863238017781126e-44	3.0830746	IL7R	9.201843	3.5186164983673944e-20	3.339703795060578e-18	4.673539	LLGL2	8.56786	1.0542639085532939e-17	9.839796479830743e-16	1.1470677	PPDPF	12.736475	3.7077255520544406e-37	5.095279286258863e-35	0.5447047	TCEAL8	7.426983	1.1110286429825835e-13	6.85593432584294e-12
152	PFKFB3	22.276081	6.303819064964195e-110	8.162170350011445e-108	1.6644882	ETS2	17.47537	2.2070654008395112e-68	3.1290041125825986e-66	1.0980453	MRPL3	21.04382	2.605294653051786e-98	3.2785730465370793e-96	1.5984633	CCDC65	30.660439	1.9183274029620043e-206	2.8085316226371827e-204	6.806724	MACROD2	13.421203	4.542831155394662e-41	5.299969681293772e-39	2.5691833	EPS8L1	14.312912	1.8174014209937837e-46	2.236801748915426e-44	2.427271	MYL6	9.017371	1.9265644198207174e-19	1.640876159847303e-17	0.26999024	ATP5MC1	8.545511	1.2796876794471656e-17	1.1884036894561012e-15	1.0430839	ATP5F1E	12.703119	5.681870792487979e-37	7.760604009251874e-35	0.5739549	AL079303.1	7.4094863	1.2678951562225156e-13	7.802431730600096e-12
153	VSIG10L	22.26942	7.314040592351325e-110	9.415776394751131e-108	2.844971	SMDT1	17.422937	5.526478488496817e-68	7.78573070077539e-66	0.7447707	OCIAD2	21.040108	2.8173656156876134e-98	3.5256418877878514e-96	1.3010222	WDR54	30.574722	2.6540163383304302e-205	3.8603874012078983e-203	3.1103256	DUOXA1	13.285045	2.8268801588056887e-40	3.264026575115847e-38	3.035637	KRT19	14.302015	2.125638155898537e-46	2.587733407180828e-44	0.6456735	HLA-DRB1	8.944526	3.7355126748699443e-19	3.053849777995867e-17	1.1168755	ASPH	8.521198	1.57911450556725e-17	1.4496788903568197e-15	1.0802834	RPS3A	12.642057	1.2377155376272773e-36	1.680292608657637e-34	0.49299797	ARPC3	7.373006	1.6682287138323207e-13	1.0182104411401632e-11
154	NR3C1	22.220125	2.194605657398786e-109	2.809095241470446e-107	1.5242686	DUSP6	17.417149	6.114945256803844e-68	8.560923359525381e-66	1.1683434	TMEM54	21.01576	4.706499437859637e-98	5.856977078225326e-96	1.535925	CALML4	30.550661	5.541312583747204e-205	8.008090443608862e-203	5.6106977	LIMCH1	13.261934	3.848401620963301e-40	4.420728015875792e-38	1.2919961	PPP1R1A	14.257047	4.052451712763239e-46	4.880371955155729e-44	4.2633467	ZFP36L1	8.928501	4.3181883466224744e-19	3.491964583550304e-17	0.5570311	SMS	8.517804	1.626066283327278e-17	1.4866891733277972e-15	1.2199596	RPL31	12.552374	3.8576843691514616e-36	5.174379034071422e-34	0.575351	ACTR3	7.3591933	1.8502512978325808e-13	1.1249770384048345e-11
155	NPB	22.086176	4.2923131715027524e-108	5.371386315176628e-106	2.196328	RNF139	17.377056	1.2311248178433982e-67	1.7128693117821192e-65	1.547621	APBB1IP	21.006054	5.773708001986219e-98	7.145362389198415e-96	3.866926	CHST9	30.50736	2.0813359543045107e-204	2.9885849600269896e-202	3.7416577	MT-CO1	13.259851	3.9567658096465696e-40	4.5220180681675076e-38	0.4651361	DDR1	14.209286	8.024001665850562e-46	9.611638359093721e-44	1.431173	IER2	8.919383	4.688912931125303e-19	3.737781126590989e-17	0.83713007	COX7A2	8.49271	2.0187392209353816e-17	1.8160545601988974e-15	0.6730348	YWHAZ	12.472603	1.0532846249112142e-35	1.396069562012497e-33	0.6448587	SNTB1	7.3441286	2.0710358938736902e-13	1.2538163249397475e-11
156	MACC1	22.017456	1.9595858417307423e-107	2.411797959053221e-105	2.0407944	FAM96B	17.367706	1.4490384301828063e-67	2.0036086935861027e-65	0.78814876	KRT14	20.775862	7.156874363882106e-96	8.712716616899955e-94	6.3001976	PACRG	30.490051	3.5306489515156464e-204	5.037359013627419e-202	6.137371	ARRDC3	13.2472315	4.681563592197589e-40	5.323199211432792e-38	1.8969008	PTGFR	14.204519	8.589035676757819e-46	1.0233744636136976e-43	4.472833	PPIA	8.857382	8.191546573512481e-19	6.220021804972189e-17	0.24350299	RHOV	8.4701605	2.4505523042035395e-17	2.1869470762613258e-15	1.9564134	CMTM6	12.458404	1.2586515420622914e-35	1.658458502482078e-33	1.3397418	DCLK1	7.327081	2.352195353205338e-13	1.4125784426755918e-11
157	EPHA4	21.985838	3.934628137288428e-107	4.816156845642666e-105	2.4810944	SPAG4	17.359009	1.6861094253148508e-67	2.317107431107525e-65	2.1778917	SH3GLB1	20.729092	1.8932832524902514e-95	2.2924078300422503e-93	1.6466537	DZIP3	30.46569	7.424355246742877e-204	1.0525668197913953e-201	4.8386526	MT-CO2	13.17782	1.1774420111091123e-39	1.3320556085274805e-37	0.49029642	CERS4	14.187283	1.0983286405019736e-45	1.3017228331875242e-43	2.001447	PFN1	8.818563	1.1593779655932605e-18	8.514775878455421e-17	0.3014051	UQCRQ	8.424124	3.6345899641454177e-17	3.2179768852512787e-15	0.72154045	AKR1B1	12.383432	3.2130147583473877e-35	4.184391313196598e-33	1.8365893	POLR2K	7.3213196	2.455439075183218e-13	1.4630722230214706e-11
158	PDE4D	21.883116	3.762445549956616e-106	4.531117221453129e-104	1.580693	SEPT11	17.345228	2.1432846587083577e-67	2.927413192382147e-65	1.2169839	GSTM2	20.727879	1.9416088211309587e-95	2.338281591039434e-93	2.6009219	TEKT2	30.460312	8.747721911821529e-204	1.2323834643069322e-201	5.485462	FBP1	13.171431	1.281455786727623e-39	1.4424426946079776e-37	1.4047698	STIM2	14.16735	1.4590304693094355e-45	1.7111142676717988e-43	1.6275663	CFL1	8.665267	4.504572910934657e-18	3.0576494910586764e-16	0.3197097	TSPAN8	8.414323	3.95170761134911e-17	3.4849704918984275e-15	1.4871422	PTGES3	12.3025675	8.774025169909356e-35	1.1230752217483976e-32	0.7640491	MYL6	7.292915	3.0332001318694176e-13	1.7895597301520732e-11
159	RHOBTB3	21.874876	4.507443742197517e-106	5.39929089974462e-104	1.4296844	AP3S1	17.34433	2.1770022115773444e-67	2.955445426626213e-65	1.144285	EGLN2	20.711851	2.7084432444260896e-95	3.2443384318259042e-93	2.2120886	NWD1	30.439383	1.655589491771782e-203	2.317825288480495e-201	6.2925653	MT-ND4L	13.120019	2.5287126077624888e-39	2.818067781785062e-37	0.519538	PLK2	14.142378	2.081299896500497e-45	2.428183212583913e-43	1.955721	NR4A1	8.543844	1.2982935669687524e-17	8.123401089413422e-16	0.83051854	KLK10	8.413319	3.985716872810718e-17	3.5011787431749057e-15	2.629433	H3F3A	12.298727	9.20125067431846e-35	1.1710682676405311e-32	0.49970034	RTL8A	7.2536483	4.0569275993097123e-13	2.354279228614963e-11
160	MSN	21.868164	5.221763083620266e-106	6.221675163462445e-104	1.5766746	DARS	17.342102	2.2630918839284364e-67	3.0538107349395766e-65	1.0629665	PSENEN	20.706942	2.999016236078427e-95	3.5732959408594023e-93	1.3964827	GPR162	30.430614	2.1626384233136185e-203	3.008888241131991e-201	6.637874	DDX17	13.106799	3.010370128254942e-39	3.338232221431223e-37	0.6211173	HLA-C	14.059486	6.737344930562884e-45	7.77920239405199e-43	0.65560895	RPS26	8.543184	1.3057285984948477e-17	8.147164514285399e-16	0.3269957	HEBP2	8.403338	4.339615577813548e-17	3.767728253605561e-15	0.7052537	CD81	12.248851	1.7039330515589936e-34	2.1563898505605343e-32	0.6546044	NOL7	7.2486897	4.2082240993239593e-13	2.435767954130664e-11
161	IMPA2	21.86172	6.013539524417217e-106	7.127157954864849e-104	1.4710475	BST2	17.34043	2.329878445381285e-67	3.1251064177569333e-65	1.2877213	S100P	20.69568	3.788368305875597e-95	4.489917992148856e-93	1.4306136	MAP1A	30.40691	4.451034684534061e-203	6.154517094664381e-201	5.3594065	TMSB4X	13.056917	5.80301680243114e-39	6.371940018355762e-37	0.40603906	MDK	14.012126	1.3141052240733184e-44	1.5095362573970427e-42	0.9025821	AQP3	8.488632	2.0908300228314513e-17	1.262387938313329e-15	0.6735235	LINC02253	8.37369	5.584180515350764e-17	4.774261203964012e-15	9.639798	LDHB	12.24501	1.786534886549382e-34	2.2482236774554021e-32	0.89099514	NCL	7.2421494	4.416291971432777e-13	2.5496118597962423e-11
162	TRIO	21.83389	1.1059331280797669e-105	1.303836950999304e-103	2.1270137	ELL2	17.319921	3.3281014421708596e-67	4.437468589561146e-65	1.129928	FUOM	20.691841	4.1023787627511864e-95	4.836488646611925e-93	3.4244704	SPAG16	30.405237	4.6836694292460086e-203	6.436453694178564e-201	3.270785	TNS1	13.037641	7.473454439647813e-39	8.166116070639562e-37	2.6378047	PDLIM5	13.951976	3.060095428425673e-44	3.4619261412492464e-42	1.4583231	NPC2	8.383525	5.136586692897481e-17	2.8909432643443105e-15	0.38588735	SLC7A11	8.364513	6.036352187860622e-17	5.121753371518103e-15	1.645933	RPL27A	12.235098	2.0186123602691436e-34	2.526084741342392e-32	0.60988855	RPS29	7.232303	4.748705298477841e-13	2.7173239481738273e-11
163	ISYNA1	21.773815	4.109637243875431e-105	4.819679280775374e-103	1.6371559	BPTF	17.317938	3.444850311710765e-67	4.565955442740896e-65	0.9176231	CBX3	20.65669	8.499444175812481e-95	9.967934530795789e-93	1.1549685	LRRC10B	30.399	5.662721558306821e-203	7.734448957687366e-201	5.1503477	PNISR	12.932671	2.944104830662234e-38	3.185891217721452e-36	1.2091175	EPAS1	13.905804	5.840733360226897e-44	6.541621363454126e-42	1.1229006	RPSA	8.077242	6.624788728837371e-16	3.1241108952833076e-14	0.21187864	UNC93B1	8.33031	8.063104721366576e-17	6.76455227560342e-15	0.91221577	PSMC4	12.21228	2.6728996568553127e-34	3.3262751285310563e-32	1.6205641	SSR4	7.226589	4.952756089299301e-13	2.815780111682851e-11
164	FKBP5	21.772163	4.260483921730806e-105	4.970564575352607e-103	1.944724	NSA2	17.307554	4.125709179578441e-67	5.436228566032769e-65	0.9113398	C4orf48	20.617285	1.9203694232134575e-94	2.2404309937490338e-92	1.5641949	DCDC2B	30.368101	1.4494043651421668e-202	1.967676229041487e-200	7.17973	HSD17B4	12.921786	3.3917631639035335e-38	3.652668022665343e-36	1.4913224	MUC1	13.903701	6.014896974449014e-44	6.70316876754517e-42	1.0072982	NPM1	8.068396	7.122774234982293e-16	3.337869097564924e-14	0.27299088	ABRACL	8.329864	8.093573953552038e-17	6.764778229834539e-15	1.4378076	SAT1	12.207034	2.8509366511533113e-34	3.528230993692496e-32	0.55046785	COX7A2L	7.2231417	5.079999114024212e-13	2.873534852377332e-11
165	NAPRT	21.762249	5.288916867459403e-105	6.106790609850033e-103	1.7853454	CDKN1C	17.302458	4.507419685816827e-67	5.904456196625551e-65	1.3093895	MZT2A	20.615458	1.994250193777446e-94	2.3145701730888495e-92	1.238962	AGR3	30.332825	4.23322002279112e-202	5.712296898224161e-200	3.3113606	CD63	12.887774	5.274415753220884e-38	5.6529623383802774e-36	0.41023466	IL33	13.880655	8.298218338259374e-44	9.15665471807931e-42	3.0477412	RHOB	8.045194	8.610898521320224e-16	3.952543583556824e-14	0.44677112	SH3BGRL3	8.327318	8.269429144297316e-17	6.886067391533825e-15	0.80582136	RPL11	12.199019	3.1459122669348426e-34	3.871892020842883e-32	0.4500607	COX6B1	7.212233	5.504162777283993e-13	3.1056233302559556e-11
166	PMM1	21.737095	9.150960207763987e-105	1.0458240237444557e-102	1.4591928	SDHA	17.291218	5.478199748309489e-67	7.134399672217009e-65	0.9617379	NDUFS8	20.612219	2.13231492811781e-94	2.462054349991698e-92	1.1777688	CFAP69	30.330492	4.54380454755421e-202	6.094683944024809e-200	5.1280746	MFSD2A	12.799132	1.6579292626214046e-37	1.7684578801294984e-35	2.806793	CFTR	13.803621	2.423663886501039e-43	2.648296149152355e-41	3.5875762	HNRNPU	8.0306635	9.694691740026413e-16	4.404890364636747e-14	0.36289024	GPI	8.307136	9.804008422758158e-17	8.103682238737371e-15	0.89490956	LGALS1	12.196072	3.261832261117047e-34	3.992625281367314e-32	1.4900582	DDAH2	7.20293	5.893219707934947e-13	3.308474221998567e-11
167	P3H4	21.734287	9.728267822535615e-105	1.1061583716994812e-102	2.1635745	DERL1	17.276758	7.039523778796241e-67	9.114759112429815e-65	1.187403	FAM162A	20.596233	2.966349086532254e-94	3.407498437862692e-92	1.6697593	AGBL2	30.329105	4.739329328430271e-202	6.319105771240361e-200	6.899482	JUND	12.789368	1.8799755008423812e-37	1.977063437505603e-35	0.47108382	CLDN10	13.788198	3.001641391454199e-43	3.2639207363385466e-41	1.4615086	LSP1	8.0020485	1.2236573032820094e-15	5.460144142134862e-14	3.232214	RHOD	8.299276	1.047472528533598e-16	8.626244352629631e-15	1.4214123	FAU	12.15392	5.4679416087975076e-34	6.620642812814279e-32	0.47206816	NDUFB11	7.1970506	6.152887365717981e-13	3.44561692480207e-11
168	ERN1	21.732676	1.0075624956818035e-104	1.1398686819834544e-102	1.5908887	MAD2L2	17.256264	1.0040125464177495e-66	1.2925218988366429e-64	1.5876294	MRPL20	20.583546	3.854287498937636e-94	4.3825401003148756e-92	1.0947726	IQUB	30.318462	6.546827230489637e-202	8.677451477098689e-200	5.927163	PNRC1	12.783184	2.0356317473656415e-37	2.1307547262145032e-35	0.56662565	UBD	13.724388	7.253887319779476e-43	7.827461215994384e-41	2.7427578	ZFP36L2	7.947943	1.8963362212458956e-15	8.106475449600775e-14	0.8777105	VNN1	8.2926235	1.1077763884240679e-16	9.089447289633378e-15	5.6370096	PSAP	12.149322	5.784391563549768e-34	6.96614897975886e-32	0.674557	TMSB10	7.1957994	6.209590873420418e-13	3.468699141262278e-11
169	PCOLCE	21.716578	1.4304652065700552e-104	1.6101718908125243e-102	2.2063096	TMEM99	17.224625	1.7354997777848663e-66	2.221439715564629e-64	1.6665229	C1QBP	20.56228	5.975718190375064e-94	6.726436556000072e-92	1.175974	ADGB	30.280468	2.072697410488061e-201	2.731083646760739e-199	7.3059316	FOSB	12.7406845	3.512976755678322e-37	3.6600315966136933e-35	0.9030827	SMIM31	13.724244	7.268356843423357e-43	7.827461215994384e-41	2.4072154	GNAS	7.9095125	2.5839908745288507e-15	1.0798767833851914e-13	0.18398426	MGAT4B	8.284005	1.1910006693234503e-16	9.701241815580103e-15	1.236907	EEF2	12.108241	9.552051575580367e-34	1.1381167834734055e-31	0.5335797	HSBP1	7.1514797	8.584728946501722e-13	4.690193375649721e-11
170	RBMS3	21.628073	9.778195191457477e-104	1.0897093148688929e-101	2.7154725	ODC1	17.19039	3.134171267940594e-66	3.98894525010621e-64	0.95003784	PSMA5	20.51978	1.4336374300044449e-93	1.5976854941343068e-91	1.3795356	DLEC1	30.246393	5.8193547106094755e-201	7.623014357757442e-199	5.5087633	GLS	12.712226	5.0573980540504985e-37	5.220539926761805e-35	1.1672453	TCEA3	13.715529	8.196608673723716e-43	8.743049251971965e-41	1.389063	SQSTM1	7.8352113	4.680542927224196e-15	1.8523703457565722e-13	0.31241286	KLK6	8.279139	1.2406962057585858e-16	1.0069418481518957e-14	2.524078	RPS5	12.091162	1.1761190743228632e-33	1.393918902901171e-31	0.4976693	BPIFB2	7.137006	9.53857847077925e-13	5.173466289236204e-11
171	CH25H	21.56936	3.4848136376192653e-103	3.845311600131603e-101	2.7199483	ZNF581	17.143583	7.018783911443566e-66	8.882528791883384e-64	1.8867803	SNHG8	20.505678	1.9158166419300782e-93	2.1140045704056039e-91	1.1657374	TCTN1	30.199974	2.3704822718124126e-200	3.0871397028254676e-198	3.5130334	C5orf38	12.67252	8.397327743442059e-37	8.628446855646886e-35	3.7728927	FUT6	13.625769	2.814319014480665e-42	2.987713076984213e-40	5.092551	CORO1A	7.794162	6.483748050230398e-15	2.4997582844261774e-13	3.180227	ARFGAP3	8.273557	1.300206760622986e-16	1.0514307378323063e-14	1.0959185	RPL10A	12.045639	2.0448625205714826e-33	2.4107852874105903e-31	0.49970573	BEX3	7.117408	1.099755496542578e-12	5.93602966808524e-11
172	GALNT7	21.53798	6.863607239519506e-103	7.536509910060634e-101	1.6655358	VWA1	17.13725	7.826463920367485e-66	9.849033248102903e-64	1.0450933	EFHD2	20.481188	3.1684217495376624e-93	3.479051332825669e-91	1.6962591	NPHP1	30.137846	1.547841981810832e-199	2.0041422192232738e-197	4.04751	CELF2	12.656949	1.0240203874892548e-36	1.047399848390836e-34	1.5856087	ZFP36L1	13.574429	5.678485046617715e-42	5.971740142921916e-40	0.7077605	YWHAZ	7.697629	1.3861439641474736e-14	5.024211132185017e-13	0.25030252	NDUFA3	8.272753	1.3090049340506436e-16	1.054737788587569e-14	0.89662135	NME2	12.030792	2.4480137107945002e-33	2.8709689592563774e-31	0.6847552	FKBP3	7.113772	1.1291377906244459e-12	6.079972718747016e-11
173	PDE3B	21.511824	1.2066615849382002e-102	1.3120980341075576e-100	3.1112206	PDCD6	17.101019	1.4583366390583968e-65	1.8249575818384404e-63	0.7590747	MRPL13	20.457396	5.162312276468653e-93	5.64077048745843e-91	1.3382989	KIAA2012	30.125114	2.272548816880394e-199	2.925580086098898e-197	7.5267324	MICAL2	12.63663	1.3261624924914754e-36	1.3502745378095022e-34	2.6442783	NR4A1	13.563147	6.623301959340221e-42	6.932802050898175e-40	0.994861	HSPD1	7.6693826	1.7282596259217304e-14	6.13518472593451e-13	0.34519988	CCDC68	8.261858	1.4342219102259418e-16	1.1432943341302881e-14	1.7509195	DUSP1	11.987636	4.125123430630551e-33	4.787708023115251e-31	0.77012384	PEBP1	7.0838556	1.4019796898504687e-12	7.441787927168364e-11
174	OSBPL1A	21.438457	5.8521415189265815e-102	6.302306251151702e-100	1.4939477	MT1E	17.094019	1.644392684468183e-65	2.046355340671517e-63	1.0051417	CREB3L1	20.450459	5.9512105214565335e-93	6.471219207797396e-91	2.5867236	STMND1	30.115288	3.0563943963853113e-199	3.9121848273731985e-197	6.5882277	RGS16	12.629674	1.4487794146183926e-36	1.468446103504615e-34	2.1395845	ABCA13	13.55769	7.134810238151728e-42	7.43347671323715e-40	2.4890656	HSPB1	7.665561	1.7805116561887814e-14	6.310674224466567e-13	0.31601733	CHPT1	8.245649	1.6426575713414143e-16	1.3001953921571617e-14	1.5694222	ALDOA	11.960175	5.7441094260913034e-33	6.564696486961489e-31	0.6993309	UBE2E3	7.0797706	1.443930969501101e-12	7.628314555854873e-11
175	WDR86	21.42428	7.93522226750684e-102	8.483023645841993e-100	2.3585672	SYF2	17.08187	2.0252545923361775e-65	2.506392423664662e-63	1.068374	ZNF330	20.438171	7.6554425705123256e-93	8.284150414467444e-91	1.7641073	TUBA4B	30.101011	4.6999232463973e-199	5.981720495414745e-197	7.52765	PLA2G1B	12.594842	2.254119798696622e-36	2.264227959228894e-34	4.832254	ALCAM	13.544754	8.509806781050749e-42	8.824984809978556e-40	0.93105763	CGA	7.6570444	1.902606242108854e-14	6.711555877675328e-13	1.278904	SULT2B1	8.233593	1.8167986084092407e-16	1.4329679164917956e-14	2.3246891	RPL35	11.905654	1.1059257993837746e-32	1.2574993861013477e-30	0.47145745	GNG5	7.066926	1.5840342768779025e-12	8.329194319733572e-11
176	RORC	21.405508	1.1872187370646683e-101	1.2603649151776573e-99	1.8125423	RARA	17.049034	3.553551775674074e-65	4.373602185445014e-63	1.8663183	SSBP1	20.3786	2.589572955523947e-92	2.7622111525588767e-90	1.2061877	CFAP57	30.089037	6.741487994589358e-199	8.531600625920996e-197	6.9608803	CGNL1	12.56927	3.115886177568431e-36	3.110094293030956e-34	2.9766788	TOB1	13.542315	8.79721945977516e-42	9.081000732671132e-40	0.9566399	BTG2	7.629497	2.356714450970929e-14	8.1592586865145e-13	0.9713628	IDH1	8.230601	1.8627563231037084e-16	1.4635722139782194e-14	1.3953292	POSTN	11.871317	1.6682126072372496e-32	1.8872708283896156e-30	5.4143167	TREM1	7.039064	1.9353548504767874e-12	1.001199737890994e-10
177	BRD9	21.391258	1.6115565188101444e-101	1.6947824423167717e-99	1.6790891	IRF2BPL	17.034084	4.588641130315921e-65	5.616697339840252e-63	1.5628686	ANXA5	20.339937	5.700370759535734e-92	5.994756103924904e-90	1.0254214	AC084033.3	29.999546	9.948311969628486e-198	1.2449284252495982e-195	4.204137	S100A14	12.569065	3.123978642553416e-36	3.110094293030956e-34	0.99767095	ELF3	13.520665	1.1810304722548483e-41	1.207994638288064e-39	0.7176153	FYB1	7.626684	2.40868996904398e-14	8.31350621056782e-13	3.267855	IGLV1-47	8.230222	1.8686680946329052e-16	1.4635722139782194e-14	6.031309	RPL41	11.821328	3.028567272549917e-32	3.391995345255907e-30	0.4543442	RPL10A	7.0279665	2.0956530156400967e-12	1.0791408632261648e-10
178	BAIAP2-DT	21.376532	2.209488376438885e-101	2.301978587545629e-99	2.3241022	RAC2	17.022886	5.5563024527019564e-65	6.764194290245861e-63	1.8410499	COX7A2L	20.32194	8.226069944328935e-92	8.610465736120007e-90	1.1544021	CCDC191	29.98464	1.5563940225973906e-197	1.936845894787864e-195	4.665648	DBI	12.5507965	3.935299927948431e-36	3.900474264869241e-34	0.6500422	PRR15	13.511469	1.3382374513410864e-41	1.3625690413654699e-39	2.4961917	MCL1	7.6075363	2.793696023356025e-14	9.452989565434284e-13	0.5970639	LGALS3	8.223256	1.9805104559184624e-16	1.5403970212699153e-14	0.663773	DKK3	11.797954	3.9992099756025676e-32	4.456831017586941e-30	3.245213	ZNF428	7.023079	2.1703175567958366e-12	1.1124739879228086e-10
179	TMTC1	21.372051	2.4321075617636067e-101	2.5221856196067036e-99	3.3944652	NUDT14	17.016403	6.206793887760679e-65	7.515253139775093e-63	1.1549236	IDH1	20.256802	3.0941615285725996e-91	3.179321937615882e-89	2.0152767	RABL2B	29.938148	6.27684351415624e-197	7.768027332436452e-195	3.3003268	CD302	12.473387	1.0429667649517117e-35	1.0157589363007974e-33	1.7247823	PLPP2	13.478858	2.0830559378312298e-41	2.1113327152678526e-39	0.9257863	EEF1D	7.4872584	7.032719090930651e-14	2.1849224360172898e-12	0.21671592	CA12	8.217429	2.0791200194260818e-16	1.6059409805222148e-14	3.4758117	ALDH1A1	11.678597	1.639780418228377e-31	1.8005432043291983e-29	1.7907307	HSPD1	7.018994	2.2347148570073538e-12	1.1402645284046635e-10
180	NUAK1	21.36984	2.5499808302801054e-101	2.632238276418173e-99	2.7102911	CRLF1	16.978636	1.1820284800398812e-64	1.4235181695103945e-62	1.6925213	KDELR2	20.241945	4.183279568735225e-91	4.278788234688084e-89	1.182355	TTC25	29.878796	3.7112887370775323e-196	4.5677399840954245e-194	6.187738	CADM1	12.436567	1.654629262348152e-35	1.590716544060026e-33	1.7461958	KRT7	13.47337	2.2438765485591098e-41	2.264091652600183e-39	0.91162056	H3F3A	7.4465966	9.57789447247405e-14	2.9229541714362226e-12	0.11754628	FHL2	8.216893	2.088426918620164e-16	1.6075863566010886e-14	1.7332977	SERF2	11.665001	1.9240019926610218e-31	2.1023241285661897e-29	0.43917987	RPL9	6.9988294	2.5810985799599203e-12	1.308068058622222e-10
181	CCDC85B	21.36282	2.963705754297202e-101	3.0452756374429965e-99	1.4652772	EGR1	16.93664	2.4153044860865775e-64	2.8931989565956866e-62	1.0328387	PEA15	20.228115	5.537913171112481e-91	5.613088463028035e-89	1.9860575	CABCOCO1	29.791178	5.082578613002239e-195	6.221298411543724e-193	6.85171	USP54	12.431867	1.754886653749988e-35	1.679891497606826e-33	2.5802777	FOXN3	13.453742	2.9267860988545303e-41	2.939910700194685e-39	1.3777552	HLA-DPB1	7.3677564	1.735238092377357e-13	5.04796535964322e-12	1.2934637	CHMP2A	8.194656	2.513097250200543e-16	1.9278554248113756e-14	0.9327226	HSPB1	11.623475	3.1313606407572737e-31	3.404974677328298e-29	0.6148693	ACTG1	6.975926	3.03862740172167e-12	1.5295562651363013e-10
182	CPM	21.300388	1.1258307535884875e-100	1.151534652072243e-98	1.9030308	PTGS2	16.909758	3.812690031048045e-64	4.542779611461501e-62	1.8205669	ERI3	20.200642	9.663276034395451e-91	9.706609110782875e-89	1.9445425	DEGS2	29.769176	9.793847973038703e-195	1.19229453584819e-192	4.0518265	FOS	12.368102	3.889008943602151e-35	3.691262726130855e-33	0.5601283	TSHZ2	13.439154	3.5649118107034434e-41	3.5649118107034436e-39	3.034557	CD52	7.365894	1.759638951736638e-13	5.105688150116671e-12	4.0876927	IGLV2-14	8.185994	2.7006515861929093e-16	2.064661963505842e-14	5.7385416	UQCRH	11.56632	6.104523484128861e-31	6.574102213677234e-29	0.69808674	PKIG	6.96242	3.3447656638006963e-12	1.6598077221354772e-10
183	LPAR1	21.286325	1.5199060585182798e-100	1.5475407141277032e-98	2.443086	HIST1H2AC	16.891342	5.210337228933681e-64	6.175214493551029e-62	1.4573314	LSM14A	20.192806	1.1324482213955844e-90	1.1274151181893818e-88	1.3973547	LRRC6	29.760078	1.2843762816471607e-194	1.5551366869673728e-192	5.146615	IFITM3	12.35239	4.728541480227906e-35	4.413305381546046e-33	0.421816	NPDC1	13.436762	3.681974189585091e-41	3.6656098598536014e-39	1.6390787	UBA52	7.356388	1.889533871040378e-13	5.4754927181506425e-12	0.19698852	MYO1E	8.156613	3.445504859839451e-16	2.625146559877677e-14	1.1807745	RPL22	11.470161	1.8631121703452638e-30	1.9873196483682815e-28	0.43676645	HTR2B	6.962231	3.3492548678805163e-12	1.6598077221354772e-10
184	BASP1	21.275627	1.909434352638754e-100	1.9353542759777417e-98	1.5526484	FSCN1	16.818375	1.790008750353383e-63	2.110326105679778e-61	1.317095	PRELID3B	20.182545	1.3938157969009895e-90	1.3814811438310692e-88	1.4210413	MAP3K19	29.712671	5.2675961617441195e-194	6.343771721670337e-192	7.198904	RSRP1	12.33764	5.679623301369819e-35	5.278985973057425e-33	0.93259907	SPINT1	13.347435	1.225983379501181e-40	1.204474899159055e-38	0.99782324	DUSP2	7.288528	3.133603542882808e-13	8.741310007543573e-12	1.9181324	CAVIN3	8.151121	3.6056711942691625e-16	2.719428779516136e-14	2.1494005	IGFBP7	11.461924	2.0491339896223907e-30	2.1651227060161107e-28	2.600544	SRSF9	6.9593034	3.4195977121998695e-12	1.6909269040458518e-10
185	ARHGDIB	21.214745	6.980428345617918e-100	7.011730714880779e-98	1.6477103	NRARP	16.782646	3.269405627026503e-63	3.8342767563033335e-61	1.7743784	SIGMAR1	20.136688	3.5210104008644518e-90	3.459238288568584e-88	2.1494894	TRAF3IP1	29.673103	1.7077893395648232e-193	2.0456941821525156e-191	3.3133228	TMEM87A	12.333933	5.947154992953217e-35	5.504804621576532e-33	0.9514265	GPRC5C	13.342974	1.3016260906217574e-40	1.2732063069837278e-38	1.8008416	ARHGDIB	7.168094	7.604887272492433e-13	1.9429617797872207e-11	1.4628307	TMEM147	8.143262	3.84768802940873e-16	2.8825488915971754e-14	0.9870607	RPL23A	11.458909	2.1217014515019243e-30	2.231272887964465e-28	0.43628725	ERH	6.9370847	4.002744373010371e-12	1.9576741038304e-10
186	ECE1	21.205791	8.443680235161995e-100	8.443680235161995e-98	1.527956	SH3BP4	16.76949	4.079960935626191e-63	4.7599544248972225e-61	1.388314	HINT2	20.131008	3.948731153675096e-90	3.8625143162586097e-88	1.6518108	CETN2	29.668941	1.9325750659449394e-193	2.302642631764183e-191	2.8869991	TMEM243	12.26367	1.4192434462615255e-34	1.3082737940846984e-32	1.6054019	RASSF9	13.341176	1.3333964840115407e-40	1.298612227906892e-38	2.6494217	RPL38	7.1477633	8.820311073945485e-13	2.2274517255510583e-11	0.16592704	CSAG1	8.141766	3.8955347526358737e-16	2.908665948634786e-14	9.398143	CD151	11.453127	2.268138848088018e-30	2.374126644727645e-28	0.9284402	MRPL51	6.933094	4.1173412399900784e-12	2.0093342870539816e-10
187	SCEL	21.118042	5.429923992606812e-99	5.381871567893478e-97	2.8125823	NDE1	16.74462	6.198589221373376e-63	7.194217541904852e-61	1.3646662	SMAGP	20.107775	6.30923505293701e-90	6.118046111938918e-88	2.481143	GSTA1	29.666023	2.107553968446083e-193	2.4978417403805428e-191	3.4709125	ZFP36	12.211422	2.701279031357945e-34	2.469740828670121e-32	0.45207864	ODF2L	13.311598	1.981968896952344e-40	1.9062310015425573e-38	1.4575449	ITGB2	7.1009326	1.2391780990680844e-12	3.050284551552208e-11	3.112036	PPP1R13L	8.136653	4.0635402204789006e-16	3.024029931519182e-14	1.6091853	RPL4	11.447858	2.4102853375372733e-30	2.511181002829531e-28	0.47344097	H3F3A	6.9253964	4.347556557775827e-12	2.1124786744941111e-10
188	SDC2	21.115368	5.746128933260385e-99	5.670188903305402e-97	2.102968	APP	16.711267	1.0850374267573232e-62	1.2528267195548473e-60	0.73474646	ATP5ME	20.098612	7.588744892333108e-90	7.327064033976794e-88	1.0280031	DNALI1	29.644136	4.036253571481149e-193	4.758530526377776e-191	2.6859548	FNIP2	12.170453	4.4659765627859225e-34	4.017585341622677e-32	2.4634578	NCOA7	13.311565	1.982820639997392e-40	1.9062310015425573e-38	1.2399716	CD37	7.0142546	2.311779165260361e-12	5.360647339734171e-11	3.9125733	VPS36	8.134688	4.129983363946772e-16	3.063298918953897e-14	1.3961091	PEBP1	11.431538	2.9091206863555096e-30	3.0168658969612694e-28	0.7621061	TMEM258	6.9159045	4.64886896014127e-12	2.2491288273685626e-10
189	FAM129B	21.10212	7.604993120646585e-99	7.471572188705417e-97	1.429499	ZBTB10	16.696577	1.3880390148046879e-62	1.5944653298269234e-60	1.3833387	DCUN1D5	20.071081	1.3210084664242236e-89	1.2699823883220003e-87	1.6545879	CCDC153	29.633251	5.575234642145842e-193	6.538495077699836e-191	4.7675886	FABP5	12.1615715	4.979159758354219e-34	4.46132714348538e-32	0.94250077	CFH	13.301183	2.278368365209268e-40	2.1810021957558804e-38	1.682141	HOPX	6.8550415	7.129190981609428e-12	1.5384766665515527e-10	0.9900595	TMPRSS4	8.087849	6.072785928069515e-16	4.460013271762529e-14	1.382299	POLR2L	11.39231	4.56716277031406e-30	4.67143589292397e-28	0.65599453	BST2	6.91071	4.822336924963147e-12	2.3230182176166558e-10
190	DUSP6	21.097845	8.324544296101253e-99	8.142785687016073e-97	1.4316429	PPP1R15A	16.694933	1.4268158184955705e-62	1.6306466497092232e-60	0.86286885	EIF3K	19.998009	5.731651193303467e-89	5.486708834615285e-87	0.97143453	LRRC71	29.585472	2.2980497327293993e-192	2.6810580215176324e-190	7.257512	MACF1	12.145512	6.060199799042516e-34	5.408305796755074e-32	1.1414144	FUT2	13.297924	2.379833256068458e-40	2.2684368057844025e-38	2.8432019	CD83	6.8309855	8.433314984902226e-12	1.7956868408917288e-10	2.272686	LRP10	8.07577	6.705209841194395e-16	4.908388903357988e-14	0.9915315	PLTP	11.3898325	4.698934606585005e-30	4.784369781250187e-28	2.0137117	AC025580.1	6.9002266	5.191971432689957e-12	2.490367453795611e-10
191	MMP15	21.080982	1.1889089968649416e-98	1.1578939795554214e-96	1.7461607	DPP7	16.693083	1.4716894588516164e-62	1.673393090267828e-60	0.9020581	APOD	19.976585	8.804332967164367e-89	8.392215253807738e-87	1.9205209	CSPP1	29.574413	3.188411889404824e-192	3.7005402239724385e-190	3.293933	RARRES3	12.034012	2.3543617743129092e-33	2.06637611839296e-31	1.4277701	SDK1	13.161991	1.4520756070528802e-39	1.3666593948732988e-37	3.1287665	KLF2	6.779402	1.206744319644587e-11	2.512181483274977e-10	0.9830882	ASAP2	8.068782	7.100288087941384e-16	5.18066622703215e-14	2.4120123	RHOA	11.360674	6.563598937257395e-30	6.652697565364962e-28	0.54198474	TCEAL4	6.8936625	5.437400029482375e-12	2.591441716178834e-10
192	PAPPA	21.076572	1.3049762147755423e-98	1.2654314809944652e-96	2.984736	LAMB3	16.686588	1.6408585360092115e-62	1.8563248084144614e-60	1.2342427	MRPS35	19.97306	9.448297848135786e-89	8.967875923654304e-87	1.4581213	WDR49	29.559208	5.0009949075417176e-192	5.774344635512087e-190	5.9978385	ID4	12.033759	2.3615727067348113e-33	2.06637611839296e-31	1.7879589	S100P	13.146537	1.7814974673955516e-39	1.6696880029146593e-37	1.0230312	RGS2	6.7777724	1.2204299675516145e-11	2.538313024434184e-10	1.15255	CD55	8.062285	7.488127138224087e-16	5.410775738587728e-14	0.765624	HSPA1B	11.353329	7.139170284158603e-30	7.203487133565438e-28	0.82463235	SF3B6	6.8813133	5.9303237083435675e-12	2.8203662646899346e-10
193	MCTP2	21.00715	5.64194898217031e-98	5.377857753217658e-96	1.8976274	RSF1	16.677605	1.9071609533706575e-62	2.146754037964961e-60	0.98056984	PPARG	19.94189	1.7627583321961708e-88	1.666066946885832e-86	3.8801398	RFX3	29.527664	1.271242442247573e-191	1.4602990105818274e-189	4.1784005	FGFR2	12.012731	3.0461693316157053e-33	2.634524827343313e-31	2.1902397	ATP6V1B1	13.12662	2.3177297738610477e-39	2.1632144556036446e-37	4.9887176	CD3E	6.7222114	1.789868481685341e-11	3.6022510323226986e-10	4.146875	ATP5MC3	8.053913	8.018830666279673e-16	5.757109196303354e-14	0.66721076	CXCL5	11.35027	7.393368380002472e-30	7.426522498298447e-28	3.3749876	ACTB	6.8693895	6.447729043777925e-12	3.053469991133732e-10
194	ATXN2L	20.997301	6.941995763036393e-98	6.5890129276277635e-96	1.4759665	MT2A	16.674126	2.0215030786769123e-62	2.2640834481181418e-60	0.78151935	LINC00668	19.93728	1.9329137686222702e-88	1.819212958703313e-86	4.9838834	NEK5	29.517551	1.714151832960066e-191	1.9590306662400753e-189	6.5159807	GSTA4	11.963559	5.514659761546559e-33	4.696896526944598e-31	2.7162824	SEC62	13.117055	2.6295692945051907e-39	2.4440810040214218e-37	0.7822954	EZR	6.697807	2.115708596671884e-11	4.1813966130440913e-10	0.26505166	AP000547.3	8.048398	8.38845478853064e-16	6.00323920968327e-14	4.247479	CALR	11.335758	8.727273349499526e-30	8.688485467946193e-28	0.62027234	RPS26	6.856875	7.0383107371176375e-12	3.312146229231829e-10
195	HS6ST2	20.924915	3.1762956701854816e-97	3.0020684815255185e-95	2.7533326	CD46	16.66665	2.2907851493569564e-62	2.552914793313225e-60	0.7593766	LSM5	19.923307	2.5553732889450383e-88	2.3949942122330067e-86	1.47796	MAATS1	29.505964	2.4139526077500482e-191	2.7447989042437097e-189	5.665275	JUN	11.933838	7.885205193532635e-33	6.690477133906478e-31	0.48608068	ANPEP	13.070594	4.848563744562536e-39	4.451140486811508e-37	5.087178	CD44	6.686943	2.278807906509571e-11	4.469815858652749e-10	1.7578198	SLCO4A1	8.047036	8.482292977652153e-16	6.051062506350581e-14	3.2833488	RPL18	11.265521	1.9420079073168633e-29	1.9163426045769928e-27	0.39463395	VAMP8	6.825306	8.773803339427542e-12	4.0944415583995196e-10
196	FAM129A	20.914547	3.947529576563471e-97	3.7153219544126786e-95	1.9889811	RIMKLB	16.636887	3.767011019467659e-62	4.1772795463403745e-60	1.5183649	CAMTA1	19.91082	3.279027205037543e-88	3.0477265308232764e-86	1.2548732	TOGARAM2	29.41723	3.3066546082417613e-190	3.740861779020982e-188	6.761193	CFLAR	11.928223	8.43557225533582e-33	7.103639793967006e-31	0.9922173	HLA-B	12.937983	2.747492011080109e-38	2.511992695844671e-36	0.70163333	WSB1	6.656272	2.8086040335988033e-11	5.461174509775451e-10	0.48565492	DAD1	8.043643	8.720642141480492e-16	6.201345522830572e-14	0.6635057	ANXA2	11.236318	2.7042747455504676e-29	2.6568313289618626e-27	0.58786076	COX17	6.821906	8.984045032490254e-12	4.1838380192886e-10
197	GSDMC	20.878944	8.321096333636914e-97	7.73413103209406e-95	3.1237729	MRPS30	16.607151	6.186276301611035e-62	6.826235919019074e-60	1.2651883	PTDSS1	19.89889	4.160503663211521e-88	3.851044713055292e-86	2.3331106	MUC16	29.305536	8.816563031260653e-189	9.924171452273296e-187	3.6849566	ARGLU1	11.917053	9.646016174521996e-33	8.062341877212416e-31	0.91393316	LIMK2	12.9099455	3.955805631157524e-38	3.5729857313680865e-36	2.0036397	CYTIP	6.4761844	9.40710360698001e-11	1.6605131662439103e-09	3.8892841	MYRF	8.040673	8.934602128474716e-16	6.333388850564356e-14	4.1264606	IFITM3	11.225289	3.0638317052924356e-29	2.996935816530592e-27	0.5471295	MIPOL1	6.8142796	9.473744030850735e-12	4.4027358151671464e-10
198	ENTR1	20.875515	8.939944609637847e-97	8.27499005189619e-95	1.7837485	KISS1R	16.591467	8.033393559063153e-62	8.820981162892874e-60	2.361728	EID2	19.891924	4.7805274396821944e-88	4.406741343575356e-86	2.3621862	AK9	29.294764	1.209281360866866e-188	1.35439512417089e-186	4.419754	S100A6	11.904243	1.1247842823746486e-32	9.366233429439454e-31	0.33086634	PROM1	12.884637	5.49335917669563e-38	4.902440062071e-36	1.9682049	TCIM	6.4579487	1.0613167728802692e-10	1.8500774873554888e-09	0.62457484	TRIM29	8.001871	1.2254296214790648e-15	8.631957082116684e-14	2.3003879	HSPD1	11.223681	3.120054483031519e-29	3.0386617573872182e-27	0.5735776	ACAT1	6.8062043	1.0020750132718418e-11	4.629658914795698e-10
199	BIRC3	20.835844	2.0487580926227973e-96	1.8885671306481754e-94	1.5580423	ISYNA1	16.560045	1.3549134602087365e-61	1.4804908053012535e-59	1.3399322	COTL1	19.84691	1.1718934252739018e-87	1.0714454173932817e-85	2.458502	AC004832.1	29.258715	3.4786481481327545e-188	3.876702413839488e-186	5.984288	C1R	11.8899355	1.3350971404874807e-32	1.1076361461822061e-30	2.1485932	CYP4X1	12.865699	7.020381560658161e-38	6.191202636170976e-36	2.587072	TXNIP	6.4071603	1.4825491724324362e-10	2.508240291728593e-09	0.55631363	CD2AP	7.9836082	1.4211682285003321e-15	9.948177599502325e-14	0.90794677	SLC25A3	11.204035	3.89577978212359e-29	3.763339575085835e-27	0.68449897	HOPX	6.806157	1.0024038275338899e-11	4.629658914795698e-10
200	AL355312.4	20.834635	2.1011050562779246e-96	1.9288833303535045e-94	2.7855055	DEGS1	16.555805	1.4538303976000832e-61	1.5808641216622266e-59	1.3679715	S100A16	19.816454	2.147173046452837e-87	1.9472338558924513e-85	1.3777443	UBXN10	29.225615	9.168225691857795e-188	1.0166745321664088e-185	3.749991	TACC1	11.845749	2.2638749941799494e-32	1.8712472276616556e-30	1.6983565	MT-ATP6	12.830296	1.1094014188895112e-37	9.669490966196517e-36	0.65811366	GEM	6.4068885	1.4851914417381587e-10	2.5108142109384723e-09	0.8925197	IGHV4-34	7.9659033	1.6402098397474974e-15	1.1270153500105504e-13	7.024196	COL6A2	11.20399	3.897744559910329e-29	3.763339575085835e-27	5.1434975	MYL6B	6.805071	1.0099957966309387e-11	4.6551246593689356e-10
201	TCIM	20.821386	2.770509329541681e-96	2.522740202509498e-94	1.5663061	DYNC1LI2	16.52153	2.5680045581510126e-61	2.7789034832165546e-59	0.9638166	SEC61G	19.805521	2.6678745959412234e-87	2.4096931834307826e-85	0.96757436	CD164L2	29.176262	3.8805684581620934e-187	4.28200657452369e-185	5.269173	MAFB	11.797507	4.020434621360093e-32	3.2988181508595634e-30	2.7046816	CAPS	12.819703	1.2718614089223834e-37	1.1042517658861004e-35	1.5943292	IFITM1	6.352608	2.1169423663387759e-10	3.491863697053651e-09	0.62235814	HNMT	7.9535794	1.811984987803605e-15	1.237453162402462e-13	1.2449332	UCA1	11.110265	1.1182718031648235e-28	1.0691300560661974e-26	3.0936403	ZFAT	6.802875	1.0255172441215966e-11	4.707292268099132e-10
202	NR0B1	20.806477	3.78140324084209e-96	3.4154609917283396e-94	2.925057	IMPDH2	16.49144	4.22750201482376e-61	4.55269447750251e-59	0.81852496	ACY1	19.799	3.036684681641708e-87	2.731796661396557e-85	1.7251651	C20orf96	29.167263	5.046895264895981e-187	5.541688918317156e-185	3.8704445	C11orf96	11.743776	7.601442900113233e-32	6.191720762274052e-30	1.5908307	NFIA	12.791715	1.8240527601568297e-37	1.5714916087504995e-35	1.4643718	PTPRCAP	6.3379035	2.3291284079426726e-10	3.816567398530788e-09	4.049754	CNDP2	7.9434433	1.966444512053625e-15	1.3388558379939576e-13	1.1012417	DNAJA1	11.109997	1.1216319784623052e-28	1.0691300560661974e-26	0.69195783	TBCA	6.769653	1.2909161558617078e-11	5.85354694155916e-10
203	TRUB2	20.787249	5.6456004754735475e-96	5.078773118498291e-94	1.6790369	SLC3A2	16.477932	5.286291488168714e-61	5.665690398802832e-59	1.0004369	SLC39A4	19.74792	8.359143333430088e-87	7.489792426753359e-85	1.3880495	NEK11	29.023455	3.3290880363896014e-185	3.637637659274491e-183	4.8063507	SPTBN1	11.726613	9.311016167603151e-32	7.556766744721398e-30	0.8495619	A4GALT	12.781909	2.0692855785828546e-37	1.7759385808527183e-35	2.071414	CCL4	6.327641	2.489376114029076e-10	4.058371539610721e-09	2.9245412	AC105460.1	7.918751	2.399087347875577e-15	1.62355155868317e-13	10.144986	ARF4	11.086778	1.4543209842182678e-28	1.3745481032273923e-26	0.7075902	RANBP1	6.75048	1.4735661512918214e-11	6.628088712637912e-10
204	TM7SF2	20.777718	6.885436937532956e-96	6.169351496029529e-94	1.4835044	CP	16.453333	7.937807818593973e-61	8.466995006500239e-59	1.3524866	SERPINB6	19.740213	9.736771987738116e-87	8.689390140451545e-85	1.5301584	RGS22	29.015387	4.2084980382014287e-185	4.576230876490874e-183	6.4405265	IL6ST	11.699826	1.2771418964222513e-31	1.0259475777984159e-29	1.0107551	SARAF	12.696529	6.1810764954324425e-37	5.264491007516605e-35	0.76127756	IGFBP2	6.3212194	2.595069099169688e-10	4.227603477920074e-09	0.6371154	SEPT2	7.917032	2.4324787413537956e-15	1.641190476094127e-13	0.91020745	RPL37A	11.076552	1.6302954831807402e-28	1.5343957488759908e-26	0.3851668	EIF5A	6.7213902	1.7999855191224408e-11	8.047839446774985e-10
205	ARRB1	20.739738	1.517463459024223e-95	1.3542303379339677e-93	1.8872467	UBR5	16.452217	8.085236984747407e-61	8.583379547788716e-59	1.1371241	HSD17B10	19.591185	1.8386407197802483e-85	1.6278874356947652e-83	1.9778743	IFT172	28.940815	3.6621456079134276e-184	3.962901527403903e-182	3.3596132	NHSL1	11.6241045	3.1083428905325773e-31	2.4690383243946714e-29	2.9894152	SEL1L3	12.686531	7.022824460417771e-37	5.95876014823326e-35	1.4522722	ERRFI1	6.2795877	3.3947175688251576e-10	5.393026492317981e-09	0.5021606	SEMA3B	7.8730717	3.4603856684701445e-15	2.3000783078258525e-13	1.6092762	SPP1	10.976353	4.965677294473587e-28	4.615401302747234e-26	3.7444344	RPS5	6.7208476	1.8067076976790383e-11	8.061803272512043e-10
206	JAG2	20.73662	1.619084387079845e-95	1.4391861218487513e-93	2.4207501	KLF10	16.450968	8.253895069927117e-61	8.687947289603602e-59	1.3408905	RAB6A	19.553278	3.868503228572633e-85	3.398214600785372e-83	1.2619165	AL590491.2	28.91691	7.318324546718414e-184	7.881272588773676e-182	7.364379	ITM2B	11.596577	4.288925711524394e-31	3.3947680543514637e-29	0.34884423	CYB5A	12.658445	1.0046918944541375e-36	8.492489975763275e-35	0.6715487	ENO1	6.1529856	7.603782760142331e-10	1.1220338196784467e-08	0.1928387	PCCA	7.8652353	3.684048695174681e-15	2.434297662888285e-13	2.5312262	CAMK2N1	10.946882	6.877387642559607e-28	6.365846412947736e-26	2.7424352	ATP5F1E	6.717825	1.8445695739809975e-11	8.1980869954711e-10
207	NDNF	20.697536	3.64531309260872e-95	3.214764302143123e-93	1.6927035	NCOR2	16.450912	8.261307020917711e-61	8.687947289603602e-59	1.231891	TMEM14C	19.522764	7.032879164846372e-85	6.153769269240575e-83	1.192945	PLAC8	28.865812	3.2086198683584235e-183	3.4389035909678794e-181	3.57662	PMM1	11.591828	4.533497289879593e-31	3.5757161722993975e-29	1.0815165	LYPD2	12.653294	1.0728103418137906e-36	9.034192352116131e-35	5.7337456	SLC2A3	6.128348	8.879635179821878e-10	1.2915832988831822e-08	2.5108418	MAP4K4	7.842217	4.426608329082899e-15	2.91635372268991e-13	1.8278786	HSPH1	10.910491	1.0269997576687885e-27	9.466993650938627e-26	1.0057542	PAIP1	6.6904116	2.225435757004502e-11	9.81294507025607e-10
208	UGDH	20.681078	5.1282907640714986e-95	4.504851494713787e-93	1.2762252	ATP6AP1	16.447897	8.683238122237807e-61	9.088996912996583e-59	0.90914327	C1orf122	19.50595	9.772156356504952e-85	8.48435280564771e-83	1.4740585	DNAH2	28.860048	3.790254081078188e-183	4.042937686483401e-181	5.0378237	AFDN	11.589872	4.6382326138215846e-31	3.6454880894597715e-29	0.82736546	LMCD1	12.632928	1.3900796445184659e-36	1.1662091399705482e-34	2.587232	NCL	6.0718946	1.2640990453036173e-09	1.7853605683985516e-08	0.20815665	LAMP1	7.840654	4.482055552712466e-15	2.944224175388834e-13	0.91865164	CALD1	10.905088	1.0898748420179116e-27	1.0005408385738205e-25	2.2614233	SNRPG	6.6764336	2.448270483672405e-11	1.0732144585961228e-09
209	CTHRC1	20.625523	1.6196894938446923e-94	1.4117138000825333e-92	1.9499791	MARCH6	16.420769	1.3583335755560418e-60	1.408642226502562e-58	1.0768123	CYSTM1	19.505352	9.887386908955699e-85	8.551253542880605e-83	1.2804279	IQCK	28.852365	4.732088066029672e-183	5.023638515595482e-181	3.7702513	FGGY	11.572709	5.666494174464754e-31	4.4380933394409257e-29	2.0180697	FXYD3	12.628098	1.4780930638598643e-36	1.2354210683007823e-34	1.0036811	HLA-E	6.066346	1.3085285378957401e-09	1.8411456814613428e-08	0.6491275	ACTN4	7.812903	5.588571148453397e-15	3.6496791173573203e-13	0.7062042	HNRNPA1	10.888902	1.3020077682641753e-27	1.1904071024129603e-25	0.50472283	MARCKSL1	6.673836	2.492017221910384e-11	1.090257534585793e-09
210	HSPA6	20.51105	1.7155285721186247e-93	1.4667114509716486e-91	1.9417955	ZC2HC1A	16.404514	1.7753865996655362e-60	1.832657135138618e-58	1.2896059	BSCL2	19.474854	1.7943916289720615e-84	1.5459374034220838e-82	1.7956562	TCTEX1D4	28.797249	2.32201667097136e-182	2.4534515768753987e-180	7.0335045	KLF5	11.561177	6.4814271683652195e-31	5.006343743840721e-29	0.9394307	ACKR3	12.613894	1.7702528611172656e-36	1.4686542255195092e-34	3.8812256	TPM3	6.033483	1.6046270974008324e-09	2.2119167373402244e-08	0.26226375	NAXE	7.8024096	6.073618366102262e-15	3.954914284903798e-13	0.8827935	VCP	10.876243	1.4960273763299967e-27	1.3567211833923855e-25	1.0498213	SEPT2	6.670814	2.5438863185024206e-11	1.110780770652129e-09
211	ELL2	20.40971	1.3709520719290397e-92	1.1588425060834146e-90	1.3740503	TAF7	16.343874	4.809746246252743e-60	4.94212458330557e-58	1.038265	SYNE4	19.452003	2.8026446565571994e-84	2.405334877658286e-82	2.7257204	ELN-AS1	28.760843	6.628894164778365e-182	6.971231422114338e-180	5.507452	ATP11A	11.535857	8.701570978849174e-31	6.698116492310017e-29	1.3986412	FAM129A	12.589981	2.3972986975901e-36	1.974245986250671e-34	1.7449363	HSPH1	5.982656	2.1952816789534874e-09	2.9551868755143097e-08	0.63549656	HMGA1	7.7888575	6.7617778760198445e-15	4.377567179850998e-13	0.9640341	TPM3	10.866152	1.6710160819908956e-27	1.5093048482498413e-25	0.6575121	EDF1	6.6699877	2.5582523108942045e-11	1.1148803845142059e-09
212	UBE2Q1	20.409441	1.3785028364155371e-92	1.1608444938236102e-90	1.5012268	RHOB	16.341753	4.979960616949182e-60	5.093658347929757e-58	0.6892498	TFF1	19.449434	2.9466326911622023e-84	2.5192584840470737e-82	3.680484	EFHB	28.693165	4.6430236543956105e-181	4.8599873765636294e-179	6.0427523	ASPH	11.521218	1.0314260142939633e-30	7.864241586750606e-29	0.9008589	STEAP1	12.567305	3.194299829204913e-36	2.620963962424544e-34	3.3412666	BTF3	5.973111	2.327709988481359e-09	3.125941471341873e-08	0.07501428	PKP3	7.7695456	7.876824564145585e-15	5.08475130365594e-13	1.2726238	RPL13A	10.834717	2.3569456818428748e-27	2.1118233309312156e-25	0.42605802	LINC02387	6.6653123	2.6410306225723493e-11	1.1442763238998187e-09
213	RAB40C	20.347279	4.907687396439339e-92	4.056538659787499e-90	1.5473264	SOX9	16.337786	5.314859533476996e-60	5.4114933431765785e-58	1.4432719	GRAMD1A	19.427912	4.482260600633947e-84	3.8031302065984996e-82	2.0139282	CCDC40	28.659563	1.218412589428249e-180	1.2694159071252454e-178	4.8830514	TPT1	11.507114	1.214746750525732e-30	9.223839732805558e-29	0.28596872	GALNT12	12.554947	3.7343147031608976e-36	3.052870414262924e-34	2.0822387	HNRNPA1	5.8921757	3.811435719337107e-09	4.921971999185108e-08	0.11775179	FGL1	7.7308545	1.0682715925451791e-14	6.817459735900858e-13	2.9595268	CPVL	10.821991	2.708304495114826e-27	2.407381773435401e-25	3.3106399	TWF1	6.6541204	2.849994182494046e-11	1.2276898016897427e-09
214	IRX3	20.327	7.420432851668114e-92	6.110944701373741e-90	1.3152335	PRKAB2	16.333437	5.707688654470677e-60	5.7851685909567046e-58	1.8459917	AURKAIP1	19.426899	4.5716100476847815e-84	3.8643043421939284e-82	0.9103678	CFAP100	28.61576	4.277904049974659e-180	4.436344940714462e-178	7.09156	TMPRSS2	11.481275	1.638467470496851e-30	1.2274806467936274e-28	1.6568516	SLC26A2	12.5434885	4.315725169217292e-36	3.515354319653358e-34	3.3718822	HSPA6	5.889576	3.871873643523762e-09	4.9844810123524297e-08	1.4462217	CPS1	7.729113	1.0829854978012092e-14	6.891725895098603e-13	6.783906	MARCKSL1	10.806898	3.192843083887175e-27	2.82686502288825e-25	1.1041615	RPLP0	6.650177	2.92740430233134e-11	1.258615285455317e-09
215	TMEM30A	20.303135	1.206359474619493e-91	9.898334150724045e-90	1.2804631	TMCO1	16.324303	6.629296636124189e-60	6.689020029242426e-58	0.7866097	IRAK1	19.422445	4.985775807791132e-84	4.1985480486662164e-82	1.9427395	CC2D2A	28.596392	7.449975396524922e-180	7.690297183509597e-178	3.388563	EGR1	11.47853	1.6913182773227887e-30	1.2628509804010157e-28	0.74420655	HLA-DQA1	12.511102	6.491753714612697e-36	5.249649213260809e-34	1.747157	SAMSN1	5.782451	7.362002831974312e-09	9.041056109442137e-08	3.4348807	JPT1	7.7255406	1.1137947576294011e-14	7.061342455535254e-13	0.7567613	CDKN2A	10.796047	3.59340755125577e-27	3.156561927377618e-25	2.9816048	MPP1	6.639198	3.15395209381438e-11	1.3534200555831822e-09
216	ALDH3A2	20.300957	1.2610537711429432e-91	1.0309344698394865e-89	1.3451596	AGPAT2	16.280405	1.3596399176948423e-59	1.3657369576845055e-57	0.91402304	PDAP1	19.421576	5.071021507426406e-84	4.2543401410618535e-82	1.1594385	RABL2A	28.59456	7.850947647839998e-180	8.067028775762199e-178	4.914783	COLEC12	11.441079	2.6062333913765662e-30	1.9331002638024862e-28	6.312851	SERPING1	12.48674	8.819424588409685e-36	7.0808283433826865e-34	1.75631	APLP2	5.7632065	8.25307309078412e-09	1.0048374840666748e-07	0.20963946	ABHD2	7.7222366	1.143060321667229e-14	7.192289664423014e-13	1.2153165	ATP5MD	10.718532	8.331565351128724e-27	7.290119682237634e-25	0.68110424	PTMA	6.629139	3.3765045984989367e-11	1.4461511091085313e-09
217	GGT5	20.281916	1.8575405633774577e-91	1.5021266649694963e-89	2.6272283	HNRNPA0	16.260998	1.8667050295171213e-59	1.8667050295171213e-57	0.74366534	ATP5MD	19.420092	5.219723602476017e-84	4.36275405580085e-82	0.8809834	TUSC3	28.536425	4.140244055117018e-179	4.234770175096859e-177	3.3863158	MYLIP	11.432434	2.879222702740023e-30	2.1285342752929543e-28	1.3186958	STEAP2	12.483225	9.217605945249346e-36	7.374084756199477e-34	3.1865585	NAPSA	5.7563777	8.593795532293697e-09	1.0433659616443296e-07	0.9447939	COX6B1	7.70893	1.2687680714187785e-14	7.916547297989035e-13	0.59853166	GSTM3	10.682006	1.2357215406832615e-26	1.0687321432936315e-24	2.4633102	GNAS	6.616908	3.667893573138362e-11	1.5679545045476967e-09
218	SIK1	20.255203	3.1963379282016694e-91	2.5754665320761654e-89	1.6759558	LRRC26	16.257113	1.9889553115221306e-59	1.9801155101375877e-57	1.6505791	TUBA1C	19.40422	7.108832462523525e-84	5.919622571023307e-82	1.2575477	CATIP	28.51574	7.474841773657079e-179	7.610747987723571e-177	5.8494554	NEDD9	11.420145	3.316790892430967e-30	2.443951183896502e-28	0.9563514	MAGED2	12.481556	9.412902882137936e-36	7.503524005690028e-34	1.2818635	AKR1C1	5.7538366	8.724058376405336e-09	1.0580341506847835e-07	0.72814715	SFT2D1	7.6805983	1.5834720396425825e-14	9.852714913331626e-13	1.0183897	EEF1B2	10.559927	4.570174914808766e-26	3.8630912487440135e-24	0.44786796	CIB1	6.5985146	4.1529791449165315e-11	1.7585393732727847e-09
219	TRAF2	20.24501	3.930987540955193e-91	3.156061681627108e-89	2.0275562	SDF2	16.241537	2.5641853392387693e-59	2.5414934335817892e-57	1.1884853	NIT2	19.397085	8.167371573096653e-84	6.775893453235741e-82	2.0434887	IQCA1	28.51368	7.927622936064736e-179	8.03523772705204e-177	4.5867577	FTL	11.382931	5.086098068823793e-30	3.6870096032897397e-28	0.28666475	ADCY2	12.442846	1.5295456153415207e-35	1.214958219278371e-33	4.4426484	RPS11	5.743729	9.2613880489475e-09	1.1171518163512332e-07	0.08390842	UQCRC1	7.6501904	2.0068220519852223e-14	1.2417904410074303e-12	0.6864136	SLC2A1	10.504067	8.273682775872596e-26	6.838763622861481e-24	1.8157274	OLA1	6.5936503	4.2914144812206225e-11	1.808637268401866e-09
220	ADAM9	20.23868	4.469736016305801e-91	3.563063585951955e-89	1.3808734	TOMM20	16.206038	4.571008880681119e-59	4.510599071685333e-57	0.6079949	MRPS15	19.393303	8.790709116521042e-84	7.266121188563518e-82	1.3922787	C17orf97	28.436562	7.145114180839927e-178	7.209484578865512e-176	5.1425514	CLINT1	11.382237	5.1267496095283316e-30	3.7044900404333754e-28	0.9508232	MARCKS	12.36334	4.1264403576216557e-35	3.2546571834762354e-33	1.458209	NME2	5.6872373	1.2911105644753852e-08	1.5141820232590906e-07	0.11081322	TCIRG1	7.6476226	2.0472880973189106e-14	1.2633403134970688e-12	1.3818908	TXN	10.481874	1.0464821380099292e-25	8.555182442124969e-24	0.4586454	GSTP1	6.5935087	4.295513512454432e-11	1.808637268401866e-09
221	CDC42EP1	20.208467	8.246987995223812e-91	6.550798974929553e-89	1.5362418	HAL	16.201254	4.940879238372862e-59	4.8541971464715834e-57	2.5088773	QDPR	19.391119	9.171974518081874e-84	7.553390779596838e-82	2.0789149	PIH1D3	28.367725	5.0599075774591855e-177	5.082597745967971e-175	7.522483	TPM4	11.363007	6.390643403224027e-30	4.573495598473425e-28	1.3265661	ANK3	12.348303	4.974972137701084e-35	3.9101535398071674e-33	1.7496351	YBX1	5.647429	1.6286504272794196e-08	1.8699010543853923e-07	0.17711887	CT83	7.6101594	2.73757744150086e-14	1.6708919533956203e-12	2.7948039	NCL	10.442403	1.5874169166862474e-25	1.2790697458191347e-23	0.5152587	PRMT1	6.591006	4.368564590886222e-11	1.8359445935431778e-09
222	PRKAB2	20.112839	5.696921902864783e-90	4.4463780705286115e-88	1.9071751	SLC38A2	16.19662	5.327592089159068e-59	5.211269117780049e-57	1.0144364	PSMB3	19.360092	1.6758733471770056e-83	1.375075566914466e-81	0.96427304	TTLL10	28.35106	8.121821929411967e-177	8.121821929411967e-175	6.6955576	NFKBIA	11.351822	7.263302748125924e-30	5.181464380828685e-28	0.44347376	MT-ATP8	12.340953	5.450703903714095e-35	4.269082777734116e-33	0.6566552	PKM	5.620638	1.9025352066359072e-08	2.1567200722998138e-07	0.1254345	NDUFA6	7.604846	2.852434572332358e-14	1.7362645222892614e-12	0.79378134	RACK1	10.437625	1.6693558544380221e-25	1.3402713670040035e-23	0.3530085	RPL23A	6.5778775	4.772103335623106e-11	1.99431184175294e-09
223	STXBP1	20.105156	6.651179992703472e-90	5.155239855936255e-88	1.658173	UBE2I	16.161081	9.488356038538063e-59	9.240833707097939e-57	0.8459645	SDHB	19.34702	2.159806508130491e-83	1.7592605738953817e-81	1.4005646	CCDC180	28.34395	9.937787033338599e-177	9.893619090968204e-175	6.5994153	MAST4	11.32707	9.637420341700957e-30	6.853276687431792e-28	1.188649	UAP1	12.338577	5.613892958887896e-35	4.381574992302748e-33	1.2606411	EIF3H	5.6191053	1.9194868316028544e-08	2.1737363512590464e-07	0.22769187	ABCC2	7.600559	2.948535177657909e-14	1.7802476544349639e-12	4.862008	EIF1	10.430838	1.7930092591604536e-25	1.4344074073283628e-23	0.3210903	STIP1	6.559791	5.3883214758355915e-11	2.2434647036936293e-09
224	SETBP1	20.092918	8.510816632627934e-90	6.573872157616059e-88	2.4055471	TPBG	16.157003	1.0137069770994417e-58	9.829885838540041e-57	1.4587904	RBM42	19.332832	2.843716794782574e-83	2.3079440653307847e-81	1.5637735	PIH1D2	28.327372	1.5906384271162184e-176	1.5765619808585528e-174	4.905112	RPL21	11.32005	1.0441162212668723e-29	7.4013301760689685e-28	0.31220573	ITM2B	12.301906	8.846162388498687e-35	6.856541090047425e-33	0.5434548	PSAP	5.616467	1.9490135183964023e-08	2.204944586468657e-07	0.12776397	FDFT1	7.582118	3.3995887864818955e-14	2.04706421551598e-12	1.0842853	OLFM4	10.406859	2.3070776440439303e-25	1.8390939226542364e-23	3.8517568	PSMA4	6.5583744	5.439750472643289e-11	2.259817919615166e-09
225	RIT1	20.090223	8.985568946404785e-90	6.916726611665539e-88	1.6649234	BTG1	16.151989	1.0995879479692511e-58	1.061671122177208e-56	0.6763218	TMEM14B	19.32464	3.333014642352684e-83	2.695289819086647e-81	1.1122366	CFAP65	28.319246	2.0028197843275718e-176	1.9763508003937273e-174	5.4071484	STAT3	11.309213	1.1814452835665726e-29	8.348383076306381e-28	0.5646933	AC007681.1	12.27167	1.2857338315632417e-34	9.931185457591935e-33	6.9543834	TAGAP	5.573555	2.495928912262513e-08	2.7773873638688666e-07	3.823607	SRP14	7.5748844	3.594477188891484e-14	2.1586136469482374e-12	0.5949514	ARPC1B	10.369441	3.4151760611797713e-25	2.712763963490315e-23	1.09805	HDGFL3	6.5579495	5.45527258689362e-11	2.259817919615166e-09
226	GALNT14	20.089893	9.045565145817344e-90	6.939063673503716e-88	2.852437	SIVA1	16.150276	1.1305431038835189e-58	1.086874056952396e-56	0.801169	LSM4	19.255634	1.2661366053043215e-82	1.0129092842434572e-80	1.433802	WDR66	28.311579	2.4891338124892915e-176	2.445464798235093e-174	4.3565807	ACTB	11.303391	1.2624582410460308e-29	8.89278760988399e-28	0.27504328	ARGLU1	12.260629	1.4735220600270723e-34	1.1342575307424887e-32	0.91928834	TYROBP	5.5316906	3.171593885379741e-08	3.470625453468793e-07	2.6770635	CAPNS1	7.547133	4.449441035298008e-14	2.6297487913106958e-12	0.7711948	ENO1	10.244884	1.2477511370957355e-24	9.571789544843998e-23	0.5293517	CDH2	6.5578785	5.457863814784843e-11	2.259817919615166e-09
227	LTBP3	20.087023	9.583886791413276e-90	7.3269305163023e-88	1.3324217	PPP4R2	16.113909	2.037316516735616e-58	1.9502517083281109e-56	0.88452035	PSMA2	19.251596	1.3688128982946692e-82	1.0872840043191698e-80	2.131304	TNFAIP8L1	28.23898	1.9437963627979727e-175	1.9013553941779296e-173	5.1916375	TAOK3	11.267929	1.8896262481477445e-29	1.3227383737034212e-27	2.13083	AQP3	12.239284	1.9171677813713374e-34	1.4707040514629438e-32	0.7586797	ATP5MC2	5.509575	3.597017060060957e-08	3.896188691748812e-07	0.027260732	S100A10	7.5422883	4.617955786795751e-14	2.7221634111638114e-12	0.68343145	RPL36	10.214498	1.7076127651689714e-24	1.3054787010165513e-22	0.30958295	EEF1D	6.5393434	6.178956843452197e-11	2.5280984127850432e-09
228	BCAM	20.07554	1.2076187614124887e-89	9.200904848857057e-88	1.4179978	GDI1	16.09359	2.8294437070616128e-58	2.6970016611991546e-56	1.0463893	EPS8L3	19.218912	2.5710083955501595e-82	2.020722388081529e-80	4.6966243	PPP1R42	28.20731	4.757052066502278e-175	4.632955056071784e-173	7.45251	PLD3	11.258653	2.0994331829130878e-29	1.4620445493508781e-27	0.6828571	KIF13B	12.2354965	2.008732038740093e-34	1.5304625057067378e-32	1.7758473	RPL31	5.5036383	3.720322226661578e-08	4.018091508062649e-07	0.0014049297	CD24	7.541373	4.650492541912163e-14	2.7341478461635815e-12	0.9281336	RAC1	10.203468	1.9131529656635325e-24	1.457640354791263e-22	0.4516731	TRAPPC1	6.5392017	6.184812188420552e-11	2.5280984127850432e-09
229	SKA2	20.058638	1.696717683966399e-89	1.2883551227405877e-87	1.7839847	TMC5	16.073313	3.92535825982555e-58	3.710043249792925e-56	0.8976574	FAM3B	19.206696	3.253237174014436e-82	2.5479899544728448e-80	2.8588207	PPP1R32	28.163507	1.6375023080611412e-174	1.5878810259986823e-172	6.5256953	PRKAB1	11.258558	2.1016890396918874e-29	1.4620445493508781e-27	1.7652897	CCDC144NL-AS1	12.171237	4.42327373498284e-34	3.3586892089361227e-32	5.351388	IL32	5.4793887	4.267976616092378e-08	4.5503415611836873e-07	0.7746365	VDAC1	7.524852	5.2780245616451224e-14	3.0788476609596546e-12	0.67939377	CAPNS1	10.187483	2.2552736099959718e-24	1.7124789445393141e-22	1.0309831	RPS4X	6.514669	7.28501791672614e-11	2.9616043799394837e-09
230	TMEM43	20.053804	1.8698502118128305e-89	1.4150217819124123e-87	1.6194389	PTGS1	16.004871	1.1815849908602408e-57	1.1120799913978737e-55	4.1669817	PCBD1	19.203613	3.4522114074478236e-82	2.6944089033739112e-80	0.9832402	IFT88	28.15697	1.9689464514976631e-174	1.901051746273606e-172	3.5583684	ETV1	11.251649	2.2730311495044867e-29	1.5763435835572911e-27	2.779523	CD55	12.142173	6.312714714316109e-34	4.7451278389490215e-32	0.7201417	HCST	5.4412293	5.291407963395673e-08	5.538670017759957e-07	3.40583	GTF2H5	7.495448	6.607223503012651e-14	3.814479548131015e-12	1.1267419	CTSH	10.184358	2.328932846067891e-24	1.7624356672946202e-22	0.7707619	CDK2AP2	6.498164	8.130603096127323e-11	3.2815407090676044e-09
231	SH3BGRL2	20.041857	2.377301840919341e-89	1.792981859817954e-87	1.7940711	TMEM159	15.982827	1.683359354164581e-57	1.5777091854931637e-55	1.3012521	SNRPD1	19.199688	3.7231908266196106e-82	2.8958150873708083e-80	1.0808856	MARCH10	28.128574	4.382562944410814e-174	4.213279397201813e-172	6.157875	CAT	11.230447	2.890140924470633e-29	1.9858090598079697e-27	1.200699	WIPI1	12.119993	8.276582132296542e-34	6.200516380048245e-32	1.7894162	TPI1	5.3541055	8.598070277281152e-08	8.679440027539334e-07	0.09447323	GUK1	7.4928136	6.74125867710012e-14	3.881855896325004e-12	0.6634962	PSCA	10.158683	3.031451520618357e-24	2.271053982001712e-22	2.4917548	VDAC2	6.472545	9.636556755506397e-11	3.861518270542813e-09
232	ENDOD1	20.03375	2.7976874710346056e-89	2.095926399704855e-87	1.6132706	FOXP1	15.970976	2.0357603883889905e-57	1.9000430291630577e-55	0.83161813	ELOVL1	19.180178	5.419399165045053e-82	4.2005031590660616e-80	1.7375342	CDS1	28.116056	6.234400105369451e-174	5.967972750439133e-172	2.6894243	VAMP8	11.196688	4.232663954071577e-29	2.8818137559636272e-27	0.4926819	MUC20	12.111856	9.140149463781032e-34	6.824644932956504e-32	1.715194	AKR1C2	5.2879524	1.2369310853513865e-07	1.2093957360048476e-06	0.77896535	HKDC1	7.4834366	7.240379276010074e-14	4.147941068609352e-12	2.84055	KRT19	10.153502	3.1967898901010627e-24	2.3790064298426514e-22	0.43221456	RPL30	6.4499016	1.1192277236491151e-10	4.445159753500032e-09
233	DLC1	20.030478	2.987771125943875e-89	2.230869107371427e-87	1.9769892	SELENOK	15.969114	2.0974448334043194e-57	1.9494922932886618e-55	0.8661909	NME1	19.17978	5.461209652015503e-82	4.2183136622464574e-80	1.5722767	DCDC1	28.090536	1.2783944919538297e-173	1.2185547497772676e-171	7.181031	CA2	11.192728	4.426045743078821e-29	3.004346201362594e-27	4.030107	LGALS3	12.101954	1.0312610378614687e-33	7.674500746876046e-32	0.5939464	SET	5.150001	2.604848510887092e-07	2.3835215132300187e-06	0.20573726	PTGR1	7.4791055	7.483022789530028e-14	4.276013022588587e-12	1.0122668	CDK2AP1	10.119567	4.5241184420167935e-24	3.3445628086196757e-22	1.235225	KRAS	6.439253	1.2006316525557434e-10	4.751616434142871e-09
234	GLS	20.0299	3.022665199010145e-89	2.2494252643796427e-87	1.3796961	FOSB	15.959831	2.4338754646436623e-57	2.2528434052900017e-55	1.0553946	CENPV	19.155788	8.660517974932305e-82	6.6665155545870666e-80	3.5937028	TEX9	28.085615	1.4681445369929173e-173	1.3934931198576842e-171	4.197692	SLC22A3	11.158006	6.54428343499752e-29	4.41542014891399e-27	2.1656678	TIMP1	12.077946	1.3812776830799642e-33	1.0211425775904685e-31	0.81363004	LGALS1	5.148973	2.6191661380939626e-07	2.3956439972766336e-06	0.62002105	BCAS1	7.4676075	8.166601067549817e-14	4.654754806949514e-12	2.3617663	MDK	10.094518	5.841776745210357e-24	4.304467075418158e-22	0.7324645	ASRGL1	6.417412	1.3861065527589182e-10	5.4567287841475866e-09
235	DSCAM-AS1	20.026772	3.21863886043347e-89	2.3873347838976728e-87	3.5783505	CSRNP1	15.95131	2.7898192647669207e-57	2.5716852481802066e-55	1.2559857	MIEN1	19.150408	9.603313107562878e-82	7.366925123609879e-80	1.2739055	CTSS	28.023489	8.407704846686356e-173	7.946522724294277e-171	2.8471298	SRSF7	11.145701	7.514987291130013e-29	5.0551265862255946e-27	0.55450505	INSR	12.077544	1.3880328497679222e-33	1.0227610471974163e-31	1.8731705	LTB	5.130873	2.8840138000541994e-07	2.613345838236815e-06	3.2501593	APOL2	7.465241	8.314733571435685e-14	4.727158172592877e-12	2.5920985	COX5B	10.014858	1.3115035714052493e-23	9.507339805656176e-22	0.44938424	MORF4L2	6.39635	1.591350042224729e-10	6.22098445826072e-09
236	CD320	19.961334	1.1947736896203476e-88	8.774731359834684e-87	1.513458	CAMLG	15.907643	5.608490215086808e-57	5.148777902374774e-55	1.23493	TALDO1	19.14801	1.0055771296092527e-81	7.687688635920566e-80	0.9787377	AC009502.1	28.010944	1.1954238745412727e-172	1.1251048230976683e-170	6.401496	EEF2	11.139012	8.101253431722815e-29	5.433175954209313e-27	0.29426917	BEX4	12.041981	2.1376164001477858e-33	1.5647910903042613e-31	2.4067338	EEF1B2	5.1295733	2.9039972916100146e-07	2.630389782938307e-06	0.03615552	TMEM176B	7.4554396	8.956856418663176e-14	5.066504640859978e-12	1.7991725	LMNA	10.013206	1.333598029395555e-23	9.636321244664655e-22	0.5742729	ZNF706	6.385158	1.7122059525943284e-10	6.670158841410949e-09
237	ATAD2	19.951134	1.465300758455173e-88	1.0726384637057476e-86	1.9958405	ERN1	15.880245	8.683839510726731e-57	7.939510409807298e-55	1.2931328	RAB5IF	19.128	1.476302897758127e-81	1.1248022078157158e-79	1.1580863	SPEF1	28.010086	1.2245493503265176e-172	1.1476947885905438e-170	6.338234	HLA-DQA1	11.117227	1.034373240156387e-28	6.916406143135244e-27	1.61082	HERPUD1	12.032174	2.407354037558354e-33	1.7565058775670075e-31	0.84053546	HSPE1	5.117856	3.090286464807479e-07	2.7844898154339314e-06	0.22771846	RHOF	7.4479384	9.481020691472125e-14	5.3494927830976225e-12	1.6534618	UBA52	10.000591	1.514895622820114e-23	1.0772591095609698e-21	0.37656304	PTRHD1	6.380105	1.7696653038347564e-10	6.882031737135164e-09
238	GNLY	19.950514	1.4835711739702073e-88	1.082475384264907e-86	3.155781	PHB2	15.874211	9.56057114402051e-57	8.705560716506481e-55	0.7441718	SNRPE	19.114784	1.9020543266205307e-81	1.4442717598745723e-79	1.1309768	CFAP77	27.99332	1.9593898296625067e-172	1.8287638410183397e-170	6.430327	EIF4G2	11.116375	1.0442941230877223e-28	6.961960820584815e-27	0.42463696	MFSD1	12.006416	3.287866265453545e-33	2.3911754657843964e-31	1.6511716	ATP1B1	5.0576777	4.2439233284754847e-07	3.708393928433266e-06	0.17336261	LEPROTL1	7.4267282	1.1131658287665322e-13	6.265053910645809e-12	1.3135513	ELOC	9.993514	1.6270910999451568e-23	1.1533810328725163e-21	0.9314843	PDCD10	6.370188	1.8879651284280413e-10	7.31668146657234e-09
239	CBR1	19.92412	2.514262520947809e-88	1.82263690838935e-86	1.1678885	NNT-AS1	15.858486	1.2281792913777729e-56	1.1138144180915835e-54	1.709069	PPIH	19.095774	2.737709940877372e-81	2.064804803894045e-79	2.1619494	MAPK10	27.940706	8.550289127077208e-172	7.947156699026118e-170	3.5719914	TGFBR2	11.10896	1.1347268495821147e-28	7.542398050634828e-27	0.8040576	SLC25A29	12.000767	3.5201843912395944e-33	2.551848879086308e-31	1.7382622	WIPF1	5.047047	4.4869119491281625e-07	3.901662564459272e-06	2.863307	SNRPD2	7.4214373	1.1585623793231766e-13	6.504209848831869e-12	0.6663556	PSMB3	9.901129	4.116030520523434e-23	2.8716481603010617e-21	0.7556024	RPS27A	6.3609324	2.0053287294222816e-10	7.731387872471447e-09
240	RNF139	19.913681	3.0970371016080524e-88	2.2306633786501727e-86	1.5964401	SLC12A7	15.852874	1.3429658837435433e-56	1.2096988783227207e-54	1.3902036	PSMB2	19.084229	3.414863991346673e-81	2.5668776310793783e-79	1.220243	CCDC74A	27.89985	2.679227711066196e-171	2.4799463110695368e-169	4.529865	SEC62	11.0566025	2.0366762419658055e-28	1.3378753026402944e-26	0.54291344	MT-ND4L	11.99093	3.964327814845899e-33	2.855335789471001e-31	0.59656644	LCP2	4.9575753	7.137831748427839e-07	5.943770675270765e-06	3.3498676	PIR	7.4105196	1.2580544710222053e-13	7.027536197231272e-12	1.7596163	RPS29	9.900839	4.1279942304327763e-23	2.8716481603010617e-21	0.4060865	YWHAE	6.3554544	2.0781150349616346e-10	7.98452431957815e-09
241	LAMC1	19.89781	4.251042309890307e-88	3.032590692405824e-86	1.6819322	STC2	15.852792	1.34470991384981e-56	1.2096988783227207e-54	2.6265984	PDCD2L	19.078362	3.8204585468891553e-81	2.862149546833347e-79	2.916067	SOX2	27.87642	5.15430441367207e-171	4.7512929574590275e-169	3.383016	ACADL	11.054331	2.0888957979046106e-28	1.3681656688030198e-26	4.4688063	SORBS3	11.987607	4.126539434366532e-33	2.9626436964682795e-31	1.8733149	CD2	4.9515033	7.364234582920518e-07	6.111850857999985e-06	4.362277	OCIAD2	7.4010534	1.3510836025398755e-13	7.528426044003286e-12	0.7950689	SPTBN1	9.895502	4.35417966294356e-23	3.0196168560351622e-21	1.1422683	RPS19	6.343979	2.2390540877007218e-10	8.536272454696681e-09
242	FBP1	19.88925	5.042418588511008e-88	3.5857198851633835e-86	1.5103205	COL6A1	15.792695	3.493326018052762e-56	3.1300201121752746e-54	1.5622853	ATP5F1C	19.04976	6.600306827163542e-81	4.911856243470543e-79	1.0082774	TSGA10	27.85376	9.699203711353339e-171	8.904187013701426e-169	3.695543	ALDH2	11.043414	2.358966528772607e-28	1.5405495698106823e-26	0.7593036	PAM	11.931244	8.134875668036817e-33	5.821764056358616e-31	1.2433785	IGFBP3	4.870956	1.1105969237892674e-06	8.887949658049157e-06	0.9013854	TMEM160	7.391833	1.4481861990861343e-13	8.009721199883804e-12	1.2083205	PSMD8	9.881928	4.9863999497991244e-23	3.44738761961421e-21	0.8635306	ATP5F1C	6.3328342	2.4069820119112e-10	9.122909825179506e-09
243	PIP5KL1	19.884737	5.517091530436198e-88	3.9108496924611025e-86	2.9415789	UBE2Q1	15.789134	3.696199761903391e-56	3.2986005843281256e-54	1.2731386	GHITM	18.98715	2.1783684891983364e-80	1.6157435151669779e-78	1.0201191	DYDC2	27.803492	3.935933396599887e-170	3.5985676768913253e-168	6.3325443	BCAM	11.027559	2.813971418993721e-28	1.8112919478580273e-26	0.96627116	HES1	11.883323	1.445074939361985e-32	1.0276088457685226e-30	1.6343194	GSTP1	4.825929	1.3935210216193344e-06	1.093340486314294e-05	-0.12690054	LINC02381	7.3828354	1.5495362693282482e-13	8.54916562387999e-12	5.451569	NPM1	9.83328	8.093900201709805e-23	5.51074056286625e-21	0.37194616	RPS21	6.325231	2.5285374439822884e-10	9.54251856429132e-09
244	UTP23	19.86618	7.985160295522369e-88	5.64251074510098e-86	1.4947248	TNNT1	15.7887535	3.718563264875264e-56	3.3053895687780124e-54	2.158819	ACP1	18.980513	2.4717090639351514e-80	1.8272700670675706e-78	1.1499748	TTC21A	27.716602	4.404927533700223e-169	4.0109909249953255e-167	4.989828	NFIC	11.022654	2.9716740310482754e-28	1.907320868065369e-26	0.92308635	GADD45B	11.860116	1.907112512687705e-32	1.3476126272619746e-30	1.1993481	MYH9	4.822127	1.4203565671958256e-06	1.112836205148181e-05	0.43617696	HGSNAT	7.3712707	1.6900961747569445e-13	9.27895939082244e-12	1.5111053	PF4	9.793517	1.2004605238518325e-22	8.07516989017449e-21	3.2061687	UBL5	6.3251133	2.5304714407093945e-10	9.54251856429132e-09
245	RAI14	19.856888	9.608339448692482e-88	6.768138479582126e-86	1.3403636	NEU1	15.782679	4.094387746967788e-56	3.610798642995214e-54	1.1561226	GNPAT	18.975803	2.7034786364620132e-80	1.9920368900246414e-78	1.7562798	TUBA1A	27.708391	5.53211032845111e-169	5.016974548878739e-167	2.5627046	RPS12	11.012021	3.3441685162633204e-28	2.140267850408525e-26	0.2689067	SELENOM	11.852701	2.0836408353788984e-32	1.4677218463046329e-30	1.1162221	FCER1G	4.807189	1.530673067665952e-06	1.1901102643428437e-05	3.1101718	INAVA	7.367743	1.7354105307180254e-13	9.481267289776528e-12	1.6739234	LAPTM4B	9.721136	2.4503281449266594e-22	1.633552096617773e-20	0.9225194	CDH13	6.323295	2.560438069772161e-10	9.639296262671665e-09
246	CAV1	19.81416	2.2473250064290117e-87	1.5780589386836947e-85	1.7083303	CREG1	15.76652	5.288519116965553e-56	4.6284498439026926e-54	0.99953794	PAK4	18.961018	3.5814862309197425e-80	2.6303374286099094e-78	2.3803682	C10orf95	27.705587	5.979607047502787e-169	5.400935397744453e-167	5.001266	EEF1A1	11.003313	3.6834557249215818e-28	2.344017279495552e-26	0.2641821	SELENOP	11.841756	2.3742909930329975e-32	1.6672137380545184e-30	1.3406484	RPL7	4.7974114	1.6072918502415752e-06	1.247516890000391e-05	-0.04083128	NDUFS8	7.3629875	1.7983929554256079e-13	9.801460389667546e-12	0.81735647	RPL27	9.68345	3.545476660857285e-22	2.3496650060119285e-20	0.3466183	SNRPF	6.322752	2.5694561718970676e-10	9.657016484982268e-09
247	TENT5A	19.778915	4.523080869316789e-87	3.1661566085217526e-85	1.4476637	SBNO1	15.766505	5.28965696446022e-56	4.6284498439026926e-54	1.3542752	GSTK1	18.952469	4.2134693685520895e-80	3.0843697338420525e-78	1.2460684	IFT57	27.701382	6.719531131606003e-169	6.04487941156524e-167	2.5726318	PON3	10.9985485	3.8833094283507986e-28	2.464196351134784e-26	2.6073442	TMC5	11.835497	2.5582372283065006e-32	1.7851873493478386e-30	0.8548336	HMGB3	4.7898455	1.6690968103663173e-06	1.2896781149432737e-05	0.35797104	CXCL5	7.3559103	1.8963065242644698e-13	1.0235485817716656e-11	2.1738422	PLA2G16	9.62846	6.063117908604179e-22	3.982810590989255e-20	1.6669302	SERF2	6.3198004	2.6190126813719367e-10	9.810348505473476e-09
248	NEDD4L	19.77588	4.803703239515665e-87	3.3521169023411494e-85	1.1324399	RAB12	15.735085	8.694100155445262e-56	7.548366026433096e-54	1.5768684	MARCKSL1	18.941807	5.159528222534467e-80	3.7646069115560937e-78	1.1984934	FRMPD2	27.653316	2.545879455004336e-168	2.2811079916838852e-166	6.864791	HNRNPA2B1	10.997602	3.924277845544327e-28	2.4831588627173146e-26	0.32253915	MT-ND3	11.833828	2.609635146562294e-32	1.8153983628259436e-30	0.637957	LMNA	4.754519	1.9891968008584774e-06	1.512559373743455e-05	0.13688296	TAF10	7.3505964	1.9732431251848669e-13	1.0625155289456975e-11	0.7538808	C19orf33	9.623035	6.391686865861154e-22	4.18636800571023e-20	0.8591981	FADS2	6.312197	2.751009253576398e-10	1.0253345637289737e-08
249	WEE1	19.725262	1.3087681226456997e-86	9.076286670979466e-85	1.3933563	B4GALT3	15.718327	1.132753986181851e-55	9.721720034664162e-54	1.358639	CST7	18.923111	7.35805024815715e-80	5.351309271387018e-78	4.245922	RIPOR2	27.550608	4.3518749785717074e-167	3.883745000797061e-165	4.439272	ZBTB20	10.984556	4.534625511751184e-28	2.861284829950043e-26	1.276754	MT-CO3	11.83187	2.671237157593544e-32	1.8524988337490835e-30	0.5623438	CNMD	4.6956406	2.65772426266895e-06	1.97194513030091e-05	0.9673516	IGLV2-11	7.347426	2.0205985344176902e-13	1.0854054477447544e-11	6.1276364	SQSTM1	9.621093	6.513556023272295e-22	4.253750872341091e-20	0.39352924	VDAC1	6.297747	3.0200288293394677e-10	1.1237316574286391e-08
250	SLC3A2	19.670328	3.872672548946516e-86	2.652839911204953e-84	1.2471418	EPAS1	15.712958	1.2328845859099332e-55	1.0540692642894086e-53	1.0497634	SLIRP	18.905613	1.0254010552751092e-79	7.433328038240273e-78	1.0366584	RFX2	27.544771	5.1120426892028724e-167	4.544037945958109e-165	3.4942234	SRSF3	10.979319	4.805344927683604e-28	3.023587819666088e-26	0.6842653	TC2N	11.7999325	3.906227573955779e-32	2.692292235587983e-30	1.0378942	HLA-DQA1	4.632941	3.605076661266098e-06	2.6050952353291395e-05	1.2443135	TIMP1	7.341733	2.1084568829193788e-13	1.1298907697941167e-11	0.846183	SRGN	9.511628	1.8770203839602136e-21	1.1944675170655905e-19	2.4227774	EIF1	6.2903094	3.168340896386399e-10	1.1750138423684658e-08
251	SMAD7	19.66436	4.356329185325764e-86	2.9750540777834486e-84	2.0758498	BCL7C	15.708569	1.321279008947488e-55	1.1253479011567958e-53	1.0691454	NEURL3	18.902716	1.0832932831302836e-79	7.827667594231727e-78	4.136108	PROS1	27.535559	6.590604767678907e-167	5.835159952411365e-165	4.131361	RPS19	10.969837	5.336813863822621e-28	3.339235490213037e-26	0.27208918	MT-CYB	11.746876	7.327832791010914e-32	4.98916275132658e-30	0.56450135	ATP5F1E	4.6067123	4.090851993172216e-06	2.9211056629600777e-05	-0.08355485	RAB11A	7.332356	2.261413216445933e-13	1.2089655381477066e-11	0.7271183	HMGA1	9.485529	2.4115767550625468e-21	1.5289123753972977e-19	1.1467581	MARCH5	6.289176	3.1915564905751483e-10	1.181667196510468e-08
252	SYBU	19.632494	8.16094610268175e-86	5.556388835868426e-84	1.5966076	EIF3L	15.678072	2.1364191419789096e-55	1.812719271982105e-53	0.70768523	BACE2	18.897793	1.1892546404265432e-79	8.565692586995037e-78	1.5917288	CATSPERD	27.509409	1.3548765535229711e-166	1.1948517637367933e-164	7.668304	INTS6	10.8618555	1.7515395598223654e-27	1.0808398385680711e-25	1.484655	MT1M	11.724921	9.498961947525012e-32	6.44778023104728e-30	4.0110435	GADD45B	4.6018624	4.187296829073928e-06	2.9814192298555622e-05	0.83853865	GRN	7.331173	2.281473175530529e-13	1.2167856936162821e-11	0.86913085	TIMM50	9.485328	2.4162275932618005e-21	1.5289123753972977e-19	1.703032	RPL37A	6.2875705	3.2247298047879076e-10	1.1919793337829888e-08
253	ZBTB10	19.622189	9.995638357202643e-86	6.78491815761634e-84	1.4687511	TPD52	15.675924	2.2098627126659376e-55	1.8679594250459246e-53	0.9424608	TARS	18.881008	1.6343547002024282e-79	1.1733828616837947e-77	1.5396104	OSBPL6	27.490297	2.2932456779891603e-166	2.0144589485081254e-164	5.942992	NEDD4L	10.857896	1.8291561684380423e-27	1.1256345651926414e-25	0.6047714	GLUL	11.696226	1.3324913665561014e-31	8.963305288545547e-30	0.6620505	GLIPR1	4.582579	4.592757661264321e-06	3.24740440695457e-05	3.3279436	NDUFS5	7.309092	2.689530511399604e-13	1.4175407871847325e-11	0.58827776	AURKAIP1	9.47124	2.7654136152557045e-21	1.7351614840820105e-19	0.6361881	RPL10	6.2417636	4.326651887323349e-10	1.5733279590266724e-08
254	SCNN1B	19.578861	2.342014657149177e-85	1.5801544674741434e-83	1.6801442	CCDC47	15.626183	4.828761304633397e-55	4.0663253091649657e-53	0.83214325	TAX1BP3	18.856632	2.5921576037500268e-79	1.8550904256869204e-77	1.9054011	SPACA9	27.479425	3.093099226531479e-166	2.7064618232150443e-164	3.56938	C1S	10.848399	2.0294915900117957e-27	1.2420932135591317e-25	2.470613	TNFRSF14	11.693754	1.3718538821844973e-31	9.172993122666489e-30	1.5008037	NPW	4.5173573	6.261618497358385e-06	4.318357584385093e-05	0.8207374	KRTCAP3	7.3020372	2.834428233357156e-13	1.4904035781032934e-11	0.81046635	BAMBI	9.402364	5.335072524380557e-21	3.3288474803934396e-19	2.1977353	SDCCAG8	6.225495	4.80038544139805e-10	1.7343328046341342e-08
255	TMEM8A	19.569546	2.8117297485677485e-85	1.8913737648023294e-83	1.4704605	SLC7A5	15.615718	5.690076656270893e-55	4.773697269680449e-53	1.5864961	HPN	18.74895	1.974528398600068e-78	1.4041090834489372e-76	2.0339358	MUC4	27.43392	1.0807332026743363e-165	9.383109976707417e-164	3.227413	EIF1	10.843067	2.1513577176826455e-27	1.3130902691033042e-25	0.27486694	SORL1	11.681974	1.575916888350391e-31	1.0474937180726634e-29	1.4776001	CST3	4.5137877	6.36799344184817e-06	4.386317745922478e-05	-0.09160899	TPM4	7.288485	3.1345911542192146e-13	1.6443756874592602e-11	1.217246	SERPINB1	9.394058	5.773175260857269e-21	3.582247253274317e-19	0.8681516	SINHCAF	6.2058496	5.440212958191689e-10	1.9435529547606673e-08
256	PGC	19.539724	5.0453385001643814e-85	3.383700071966531e-83	1.6253641	PRRC2C	15.599572	7.328308166215713e-55	6.125153094150446e-53	0.66076237	COX7B	18.719078	3.460887568315576e-78	2.445548313257694e-76	0.96735203	MUC15	27.426596	1.3215566033875608e-165	1.1429678732000526e-163	4.2253637	ACTN4	10.8374195	2.288353891913661e-27	1.389136237909648e-25	0.6092368	RND3	11.67074	1.7985117546158347e-31	1.1849018618645499e-29	1.5162245	C1QC	4.503603	6.681097829591086e-06	4.5864723071664216e-05	3.0172899	COX5A	7.280269	3.3315448302937815e-13	1.7436122476303903e-11	0.5942261	PDCD5	9.331456	1.0442611322379764e-20	6.304972873889669e-19	1.0288731	FAM114A1	6.194233	5.856962550066948e-10	2.079175295110929e-08
257	TYMP	19.535707	5.458361038605893e-85	3.6497697690976715e-83	1.3006222	PIK3CD-AS2	15.585343	9.157013910842522e-55	7.6251714350510225e-53	2.0229032	EIF3I	18.685081	6.547789381103268e-78	4.597820756636777e-76	1.0774846	SPAG1	27.374397	5.534449664747046e-165	4.768141249628224e-163	2.8365774	PARM1	10.80407	3.292760816148412e-27	1.9827376957452802e-25	1.6729553	FAM107A	11.659089	2.0623720438799954e-31	1.3547546563903782e-29	4.409089	CITED2	4.4952803	6.947830365590805e-06	4.7579150164852964e-05	0.48901656	IGLV1-44	7.2570057	3.957536078209853e-13	2.061600189579086e-11	4.700357	ANXA3	9.314042	1.2305810133039002e-20	7.390084369438973e-19	1.7386019	B2M	6.174399	6.641570034324847e-10	2.342853051478371e-08
258	POGZ	19.524815	6.756226708755471e-85	4.5041511391703145e-83	1.4004982	ATP1B1	15.519742	2.5507619453902173e-54	2.1161876880274393e-52	0.589234	ATF7IP2	18.650288	1.2560114691121474e-77	8.737471089475808e-76	2.468156	C1orf158	27.365585	7.046246936271014e-165	6.047353692431829e-163	7.3115926	RPL10	10.785029	4.051141686698959e-27	2.4263522401619436e-25	0.26144224	HLA-E	11.642334	2.5104977801507534e-31	1.6395087543841654e-29	0.8009559	BIRC3	4.474833	7.647099111775891e-06	5.2081185802304645e-05	0.8911281	TICAM1	7.2544827	4.031999339098881e-13	2.08583799528441e-11	2.095262	HIST1H1E	9.279303	1.7059157716995652e-20	1.019000354295207e-18	1.8688989	RPL28	6.164647	7.064049022468319e-10	2.4840611947141342e-08
259	PARD6G-AS1	19.522047	7.132301885208801e-85	4.7407585231061464e-83	2.1652417	RAD21	15.500225	3.456767750439799e-54	2.857254524348764e-52	0.7382174	PSMA7	18.640968	1.4951230213320665e-77	1.0368655008618667e-75	0.8544666	SPATA6	27.334444	1.653314833285841e-164	1.413521078839803e-162	3.4666734	CHI3L1	10.776669	4.4366496328876066e-27	2.6501587140448636e-25	4.0229454	MT-ND5	11.630298	2.8908831909816538e-31	1.8769792312460593e-29	0.58505464	ETS1	4.447751	8.67739538813372e-06	5.847582933038367e-05	2.0082958	TRPM4	7.2496824	4.177495827551755e-13	2.1511702652220532e-11	2.769546	COX6A1	9.276534	1.7508111887005393e-20	1.0402697779016467e-18	0.30196676	PGAM1	6.1590037	7.320392404799716e-10	2.5621373416799004e-08
260	PAXX	19.488838	1.3654537610582757e-84	9.0224673297066e-83	1.336311	SF3A1	15.460895	6.370778197033668e-54	5.24652322108655e-52	0.9781736	COPS6	18.636642	1.6209967418987181e-77	1.120689105510225e-75	1.1935015	KIAA1211L	27.297321	4.563760170570137e-164	3.887004860105364e-162	3.4174254	LUC7L3	10.775864	4.4756111057698355e-27	2.6663215098203273e-25	0.8323348	DNAJC3	11.629271	2.9258771288184832e-31	1.894209470680174e-29	0.9737328	PAEP	4.435549	9.183803028536587e-06	6.151829779880968e-05	0.9839581	F2RL1	7.2465568	4.2749964809176283e-13	2.1963284672604328e-11	2.4918401	TM4SF1	9.268787	1.8827491513189064e-20	1.1127593928639445e-18	0.89163756	RPS24	6.141106	8.194880397630442e-10	2.8485136779924645e-08
261	COQ9	19.483036	1.5293823647121997e-84	1.0075930873398022e-82	1.415107	TMEM65	15.442275	8.504633325021129e-54	6.978160676940414e-52	1.6448725	LSR	18.629906	1.838448027147233e-77	1.2632280922729453e-75	1.0093373	KIF21A	27.296835	4.6248372332251315e-164	3.9241043191001113e-162	2.3283963	CLDN4	10.74974	5.9429005565828525e-27	3.5031834859856817e-25	0.42086822	LAG3	11.624488	3.094436072242343e-31	1.9975610379892933e-29	4.9202237	SH3BGRL3	4.4300394	9.421593098400392e-06	6.296052667188806e-05	0.2856855	ANKRD22	7.220748	5.170241000848216e-13	2.6381184150113903e-11	3.9424403	FSCN1	9.248805	2.2701624406025275e-20	1.338201017618332e-18	1.3681012	BAALC	6.133834	8.578620011804238e-10	2.9654488929693664e-08
262	RHBDL1	19.474567	1.8044024374724467e-84	1.1852966158176776e-82	2.4784167	GSE1	15.434012	9.66690686887807e-54	7.902872768717839e-52	1.5550054	RAMP1	18.605959	2.875053494212871e-77	1.9694556045984192e-75	2.4528372	MOK	27.240788	2.1366643899753252e-163	1.8060861258659353e-161	3.4164884	RPL24	10.723963	7.856343553990875e-27	4.5828670731613435e-25	0.2684759	GLRX	11.6229315	3.151355490111841e-31	2.028458706278886e-29	1.4679112	P4HB	4.402783	1.0687120457523528e-05	7.049219618625649e-05	0.0706043	DYNLRB1	7.2086473	5.651046289013109e-13	2.857413924918592e-11	0.7299533	CXCL8	9.2301855	2.7016453742999622e-20	1.5883689339716314e-18	1.5649613	IFITM3	6.1286864	8.860762710644078e-10	3.053555149514267e-08
263	NIPSNAP1	19.463333	2.2468537094215065e-84	1.4716234821942032e-82	1.4741921	CDC42EP1	15.425831	1.0973404293408495e-53	8.938336588085465e-52	1.2600236	GARS	18.598236	3.3204947191112026e-77	2.2676549301247235e-75	1.6659917	CCDC189	27.10718	8.103185477821599e-162	6.823735139218188e-160	4.6093903	RPL13	10.685629	1.188409970902203e-26	6.896472370002423e-25	0.24988884	WNK2	11.603817	3.940997686880046e-31	2.5222385196032295e-29	3.6716561	GPR183	4.402104	1.07206295644235e-05	7.069240572360507e-05	3.7650268	AGTRAP	7.2064147	5.744432658704353e-13	2.8980921521391335e-11	1.0075266	EIF4G2	9.217906	3.029591786518643e-20	1.7672618754692083e-18	0.57885104	ENO3	6.1261835	9.001201482626006e-10	3.092437319184395e-08
264	PPP2R2D	19.456755	2.5545308696172835e-84	1.6682650577092465e-82	1.4801247	MAPK1IP1L	15.417867	1.2413784255797652e-53	1.0074955338038673e-51	0.9559408	EIF2S3	18.593998	3.593639386129206e-77	2.4467331990666937e-75	1.2797681	KCNE1	27.083948	1.521954020290438e-161	1.276845320393476e-159	6.9071393	SERP1	10.667361	1.4467725998458238e-26	8.374084298849213e-25	0.35669947	SMARCA2	11.599403	4.149598285932304e-31	2.6481766838998174e-29	1.628597	NKG7	4.400222	1.0814022761592573e-05	7.122437808282082e-05	3.814254	JUP	7.1862316	6.66039278105632e-13	3.345130006629183e-11	0.76422346	OAZ1	9.2125025	3.1860760489003676e-20	1.848914598325602e-18	0.3686079	DYNC1I2	6.107011	1.0151446576439263e-09	3.450567576816988e-08
265	DPM2	19.390865	9.217285966378093e-84	5.984556685416501e-82	1.2921814	C12orf57	15.415692	1.2838789682844241e-53	1.0382270357245884e-51	0.70565814	SPCS1	18.57727	4.9083536160251754e-77	3.3216652869777623e-75	0.8231296	PTPRT	27.083605	1.53619122762062e-161	1.2839807275635033e-159	6.9129357	DPYD	10.662408	1.5259543597618667e-26	8.809633417181912e-25	1.814655	ADRA2A	11.56806	5.981970566010159e-31	3.806708542006464e-29	4.6723747	PDE4B	4.358823	1.3076384859316755e-05	8.475434631038638e-05	3.150621	CSTB	7.180829	6.929002793053806e-13	3.4718646954309055e-11	0.5695049	ECH1	9.167315	4.849476416596101e-20	2.77821666833127e-18	0.97293574	RPL38	6.106279	1.0198087836726188e-09	3.461169205191918e-08
266	DSEL	19.360878	1.6504582364938674e-83	1.0685047542619257e-81	2.015944	TNIP1	15.377272	2.3254231912024265e-53	1.8670064330800843e-51	1.2095071	YIF1A	18.567766	5.859019475255985e-77	3.9412022896616838e-75	1.2672219	MRPS31	27.081888	1.6093972571808845e-161	1.3401672327454205e-159	2.8377757	AKAP9	10.644723	1.8453176975485048e-26	1.0598747801304233e-24	0.62388504	B3GNT2	11.550824	7.311602391533433e-31	4.6396570416529424e-29	1.6982063	FUS	4.3339915	1.4642994829494038e-05	9.390297285447078e-05	0.24658127	S100A14	7.161271	7.993231374222936e-13	3.978852950724305e-11	0.8195021	TMEM147	9.151999	5.588951360748251e-20	3.161427032342445e-18	1.0732256	LINC00623	6.0845795	1.1679749927050938e-09	3.92243475811006e-08
267	SETD7	19.356459	1.798289892760398e-83	1.1575199309722103e-81	1.722863	PMEPA1	15.370762	2.571283110776359e-53	2.057026488621087e-51	1.39262	POP4	18.540522	9.727482600268627e-77	6.523820666048421e-75	2.120452	HACD4	27.069342	2.2614352879124197e-161	1.8761537203421555e-159	3.360043	KLF13	10.624136	2.3013222629665015e-26	1.315041293123715e-24	1.735928	BTG2	11.500238	1.3155169619167764e-30	8.324175126253049e-29	0.9474378	RASD1	4.3191895	1.566033788367811e-05	9.994061783315945e-05	0.5407533	TMEM106B	7.129032	1.010769645075978e-12	4.998066236137286e-11	1.2211931	COX7C	9.040146	1.5646345059511308e-19	8.611256248969369e-18	0.2824454	RPL39	6.081699	1.1891582239877548e-09	3.987596439719417e-08
268	IGFBP2	19.334496	2.7534579246239796e-83	1.762213071759347e-81	1.3203408	TTC3	15.340862	4.0774157717080575e-53	3.250324316237028e-51	0.796491	FAM136A	18.524721	1.3047570109233699e-76	8.724345386472681e-75	1.5175287	FBXO15	27.06023	2.8949225014422694e-161	2.392851071302835e-159	6.0786014	ITPR3	10.602272	2.9082830974267633e-26	1.640945626759685e-24	1.6000357	SYTL2	11.48894	1.4994043726023888e-30	9.434454479295929e-29	1.985942	COTL1	4.2513485	2.124871531835867e-05	0.00013192107071264807	1.3264765	VCAN	7.12613	1.032302406632109e-12	5.0837522277093944e-11	1.785047	CCND1	9.027843	1.7508751203937096e-19	9.5891449136477e-18	0.73976874	PPIA	6.053931	1.4135294663451766e-09	4.690823710538068e-08
269	ATF6	19.319782	3.6619826871264e-83	2.330352619080436e-81	1.4650414	IDS	15.332518	4.636601630363737e-53	3.682974344686089e-51	0.9717383	ATP5MF	18.508251	1.7715697553623273e-76	1.181046503574885e-74	0.85526043	CFAP58	27.042692	4.6554246190994156e-161	3.8338790980818717e-159	7.0177255	HNRNPA1	10.568986	4.149579110009449e-26	2.317969378159892e-24	0.27964896	GOLGB1	11.4858265	1.5544169515631193e-30	9.75320440196467e-29	0.8635427	RBM39	4.2444425	2.1913776247359053e-05	0.00013544938960840033	0.20669496	DDRGK1	7.1260853	1.0326371712534707e-12	5.0837522277093944e-11	0.81596774	AQP5	8.960107	3.2436510884663007e-19	1.7423929108308185e-17	1.9987082	NTHL1	6.052066	1.4299991945879915e-09	4.73215341267548e-08
270	NFE2L3	19.314432	4.06171256719184e-83	2.5774040086429807e-81	2.0634708	PTGR1	15.308544	6.704804445260352e-53	5.3069830238103136e-51	1.069496	PUF60	18.498005	2.1426082837644937e-76	1.4241669304547377e-74	1.1364478	MDH1B	26.985615	2.1802636475977474e-160	1.7889342749519978e-158	6.4996996	WDR83OS	10.565342	4.313949018572468e-26	2.4037924879607783e-24	0.49364373	ENPP3	11.481365	1.6367589966930595e-30	1.0241173610593445e-28	3.5730398	AHNAK	4.230921	2.32736732687095e-05	0.00014326196241250147	0.388795	CBLC	7.1226473	1.058736522156986e-12	5.200810986034317e-11	1.8951644	UBB	8.85763	8.1733684778554685e-19	4.29773365971743e-17	0.23908074	RPS9	6.0520425	1.4302088662416518e-09	4.73215341267548e-08
271	PIP5K1A	19.303806	4.989421733023597e-83	3.1571482152465702e-81	1.474441	CDC73	15.29074	8.81423272098193e-53	6.95207087852096e-51	1.1082898	BAMBI	18.450008	5.213753620217154e-76	3.445076138432574e-74	2.2613375	GRIN3B	26.985043	2.2142373044261136e-160	1.8101794021585748e-158	6.125165	RPL12	10.556933	4.718245735828977e-26	2.6225484983267763e-24	0.26772004	TM9SF2	11.477304	1.7154519353305717e-30	1.070365552963922e-28	0.78585815	GZMA	4.225877	2.3801223180159664e-05	0.00014598778730437473	4.47155	CXCL16	7.070538	1.5433414200675874e-12	7.466705790391783e-11	0.9313445	SERPINA1	8.763838	1.8871327551809445e-18	9.717649130127162e-17	1.4501766	NACA	6.0512395	1.4373555584416978e-09	4.748785325825078e-08
272	CRYZ	19.289381	6.59574566492988e-83	4.150132103776104e-81	1.5081277	CLSTN1	15.281051	1.0227885973830121e-52	8.038759502238411e-51	0.96402806	POLR2G	18.449594	5.2538362535364624e-76	3.4613509435063754e-74	1.5908122	IFT27	26.928352	1.0228775493720146e-159	8.331802583975684e-158	2.5984032	MT1E	10.528853	6.360458689952588e-26	3.492016535660244e-24	0.6792878	CD59	11.396644	4.3455138310714456e-30	2.652302719782027e-28	0.8672554	CALR	4.199745	2.672153287495431e-05	0.00016159890291549042	0.037578117	STEAP2	7.0606475	1.6572844686878657e-12	8.000683641941421e-11	2.424356	H3F3B	8.720659	2.7658685248988395e-18	1.408078521766682e-16	0.18618158	RACK1	6.050413	1.4447488023504842e-09	4.766181616001597e-08
273	C16orf89	19.288319	6.732825330690889e-83	4.212717525348489e-81	1.438624	SHB	15.27632	1.0997694978616567e-52	8.613579283951438e-51	1.8627478	ARMC10	18.444883	5.732172081254745e-76	3.765415091498718e-74	1.627867	CCDC187	26.922901	1.1847980327023152e-159	9.615752149468065e-158	6.567021	TSC22D1	10.492538	9.348260354475117e-26	5.094915618984005e-24	0.47159207	HLA-A	11.395953	4.3800853684721786e-30	2.666138919939587e-28	0.56405854	SDC4	4.1708784	3.034274925424165e-05	0.00018076531470612048	0.29755613	PGK1	7.048435	1.8094098618293514e-12	8.703175130263322e-11	0.6715336	ZYX	8.714341	2.924551639597384e-18	1.485486547097084e-16	1.3816187	MRPL33	6.049941	1.4489901407137015e-09	4.7731439929392525e-08
274	NUDT14	19.224586	2.3047083044616404e-82	1.4380352651794078e-80	1.3083278	ARL4A	15.257254	1.473204072944896e-52	1.1498178130301627e-50	1.0337458	TFG	18.4152	9.922514459469566e-76	6.498956838950827e-74	1.427144	SPATA33	26.879642	3.799554079270268e-159	3.072563587568736e-157	3.806843	CST3	10.471368	1.1694086743037883e-25	6.327235339228227e-24	0.28711578	CX3CL1	11.291492	1.4456154793259026e-29	8.6814441653888e-28	2.0117638	HLA-DQB1	4.1420894	3.441560865121648e-05	0.00020367493627140002	0.7231119	MIR4435-2HG	7.048346	1.8105712547779947e-12	8.703175130263322e-11	1.3249904	COL9A3	8.7007	3.298442286113419e-18	1.671608760383271e-16	2.9907272	RPS16	6.0416293	1.5256548348733768e-09	5.010948431255666e-08
275	PTGS2	19.219599	2.5372516729198815e-82	1.5787343742612597e-80	1.7812245	SF3B4	15.235318	2.061216563758033e-52	1.6031684384784704e-50	0.912707	PRDX3	18.410688	1.0784300998614626e-75	7.042808815421796e-74	0.9999453	PRSS12	26.789936	4.232952072243106e-158	3.4107239718793375e-156	5.035978	PON2	10.465594	1.2429441003663846e-25	6.708903095953497e-24	0.9811473	SPINT1-AS1	11.267355	1.9019848302623443e-29	1.1391566897827945e-27	1.351278	NR4A2	4.1310706	3.610779736703062e-05	0.00021256627096491088	0.6161324	HINT1	7.04589	1.8427976937047226e-12	8.839115276014087e-11	0.5309898	VWA1	8.698556	3.3613293082967993e-18	1.6958057771587458e-16	0.96198404	FTH1	6.0361753	1.5780994677482192e-09	5.1575014274054e-08
276	VKORC1L1	19.159294	8.096268758789028e-82	5.009845861792106e-80	1.526609	ZNF281	15.234149	2.0984073213367584e-52	1.6264471971606708e-50	1.2561847	TOLLIP	18.402397	1.256816668912399e-75	8.183922495243528e-74	2.0146213	GON7	26.780481	5.454946870144516e-158	4.3795989208328733e-156	2.9499402	PLAGL1	10.465026	1.2504200596175138e-25	6.73303109024815e-24	2.507654	MAFB	11.262171	2.0172695672351794e-29	1.2017776145230856e-27	2.4789898	CD53	4.1202455	3.7846913945266266e-05	0.00022198765969467515	3.5530603	RNASEK	7.044104	1.8665878582231006e-12	8.934095731666122e-11	0.6200623	MYL12A	8.697797	3.3838844591331067e-18	1.703348581675991e-16	0.3463635	BOLA3	6.0360336	1.5794848121429037e-09	5.1575014274054e-08
277	GOLGA2	19.156631	8.52139832143284e-82	5.258383537192716e-80	1.261236	EIF1B	15.211725	2.9564972004520785e-52	2.2836392169009156e-50	0.8673227	TXNDC12	18.390493	1.5654849962890823e-75	1.0164308381703027e-73	1.4734877	FAM174A	26.776375	6.0898040902938595e-158	4.871843272235088e-156	2.4791272	TMEM163	10.459725	1.3223802714136238e-25	7.103433592245845e-24	3.424317	KLF3	11.251322	2.2814656368035793e-29	1.3555657895066359e-27	1.1206806	STAT3	4.1146193	3.878186950177181e-05	0.0002269960482988473	0.31767586	CLIC1	7.031847	2.0381736778686657e-12	9.713849017927259e-11	0.4821525	TPM4	8.66308	4.5918518745015974e-18	2.2959259372507986e-16	1.6238561	HMGN4	6.0280056	1.6599543036206313e-09	5.399023592065461e-08
278	LAMB3	19.145737	1.0504226137311626e-81	6.464139161422539e-80	1.4046161	RAP1GAP	15.198189	3.635350032558815e-52	2.7983450422445863e-50	1.2839261	CYP17A1	18.351517	3.210251854637672e-75	2.0783133394186084e-73	5.491738	KIF19	26.771612	6.919430182306292e-158	5.515844700486155e-156	7.368956	H3F3B	10.458826	1.3349885952934305e-25	7.154005869515033e-24	0.251038	GPX3	11.244004	2.4787932558594163e-29	1.468914521990765e-27	1.8978635	SARAF	4.109168	3.9708690953666224e-05	0.0002319360306029005	0.37422478	SLC16A7	7.023653	2.1614085416363224e-12	1.0257532062002886e-10	2.6514127	CD74	8.618673	6.77341338058179e-18	3.354553351701517e-16	0.45346084	RPS3	6.021536	1.727697631377874e-09	5.60064065743334e-08
279	MSLN	19.134998	1.2908482671458426e-81	7.921918132621062e-80	1.4246395	ATP6V0C	15.169811	5.603753042462388e-52	4.298769457231421e-50	0.5760661	ZYX	18.338673	4.066102095435841e-75	2.6097618033742934e-73	1.5485474	VNN3	26.762543	8.823623805131317e-158	7.008835930317074e-156	5.9485245	RPS28	10.43611	1.6961976413969427e-25	9.02489956467732e-24	0.24387294	EYA2	11.201779	3.996245801865719e-29	2.343348323607123e-27	2.4580934	ALDOA	4.0811357	4.4816206746324975e-05	0.00025873273997878334	0.0036983606	TMEM238	7.015527	2.2908457574170507e-12	1.0848825574237195e-10	0.6893676	KRT7	8.618495	6.783985126432085e-18	3.354553351701517e-16	0.6501789	OST4	5.9964366	2.016944777573749e-09	6.519417462864643e-08
280	MAST4	19.131868	1.370706663269954e-81	8.389024387225947e-80	1.4258322	COL18A1	15.161766	6.334308915676389e-52	4.842611594237239e-50	1.3600367	NABP2	18.33135	4.652117123214875e-75	2.97735495885752e-73	2.1263645	TMEM67	26.745377	1.3975873151569372e-157	1.1062175215376463e-155	3.3048754	RPL11	10.432844	1.7555291022702035e-25	9.318448315367904e-24	0.25263757	LINC02256	11.169601	5.743784903222086e-29	3.333180876481211e-27	2.18391	PRDM1	4.0407453	5.328158568188877e-05	0.00030169553065579084	2.005806	POLD4	7.0109053	2.367814096097062e-12	1.1189669989994554e-10	0.82453465	PRSS3	8.599831	7.983400539444722e-18	3.9216704404289864e-16	2.7466118	NAV2	5.9943585	2.0429010761364076e-09	6.59380174430195e-08
281	ESR1	19.111578	2.0225770634431837e-81	1.2311338647045467e-79	4.206591	PFDN2	15.141896	8.570610425861659e-52	6.529988895894598e-50	0.78852266	PAICS	18.324884	5.239198219135028e-75	3.3435339062286214e-73	1.5527459	RSPH14	26.741241	1.5612123220738016e-157	1.2313787329032802e-155	6.9105883	HHIP	10.429721	1.8142039870062537e-25	9.607132224335717e-24	5.2948246	RRBP1	11.146973	7.408390241898331e-29	4.277008799446459e-27	0.6413594	IKZF1	4.0397754	5.350241575317774e-05	0.0003027163710207581	3.919513	MFSD12	7.004542	2.4779489805727216e-12	1.1660936379165747e-10	1.8783416	CALM2	8.597196	8.168748055938879e-18	4.0039377779656653e-16	0.27547753	CSRP2	5.988928	2.112287744646544e-09	6.80794898993994e-08
282	SERPIND1	19.108967	2.1264066849005156e-81	1.2908268222702317e-79	3.1477602	CFAP20	15.119893	1.1973643753719462e-51	9.091851528247998e-50	1.1400025	PAPSS1	18.313353	6.475633947573756e-75	4.120857966637844e-73	1.5336548	C11orf74	26.690588	6.053435883795456e-157	4.757788203404148e-155	3.818541	RPL18	10.417968	2.0529178747431726e-25	1.0774764390027233e-23	0.25692755	NTS	11.135674	8.410575389098667e-29	4.843107679069669e-27	3.0501084	CXCL2	4.034693	5.467381417079115e-05	0.0003086424993512404	0.60441625	UQCRH	7.0006795	2.5472370056108907e-12	1.1936842871481999e-10	0.5964803	CRABP2	8.584805	9.099070012669918e-18	4.430851484430569e-16	1.769713	NONO	5.981679	2.2084908970808345e-09	7.097589109700243e-08
283	IFI6	19.016352	1.2487533425922929e-80	7.519374966147139e-79	1.2091796	EIF3H	15.095118	1.7437647365022396e-51	1.3196057465422354e-49	0.6142543	RARS	18.278416	1.2294655116109135e-74	7.801707495774635e-73	2.0052004	CYP4B1	26.643995	2.1006638832205763e-156	1.645275209235696e-154	3.0745254	BRD2	10.382142	2.989890297693246e-25	1.5575242481006674e-23	0.625598	AC007255.1	11.1332035	8.647128365696216e-29	4.966555779271673e-27	3.4018662	REL	4.0211906	5.7904761073382484e-05	0.00032526917963109374	0.6109405	GPRIN3	6.9992733	2.572938112961597e-12	1.2032111425958198e-10	2.6963377	SLC25A5	8.562501	1.1044493317321138e-17	5.320358071139645e-16	0.5219004	RPS7	5.9561076	2.583165210627649e-09	8.20750364795168e-08
284	GOLT1A	19.00895	1.438063798555538e-80	8.636093589180712e-79	1.5642924	RGS10	15.083266	2.0868312648098798e-51	1.5739064084761383e-49	1.4738382	PPA1	18.236055	2.6704594915956978e-74	1.6897822771678992e-72	0.9553283	PLEKHS1	26.567707	1.6036090172977922e-155	1.251597281793399e-153	3.141675	MGLL	10.379776	3.064931135006836e-25	1.592910845107961e-23	1.112648	DDX5	11.132915	8.675204704831115e-29	4.96993824522294e-27	0.44663587	PPIB	3.9594994	7.510703364272031e-05	0.000411746831521521	-0.093703866	ARPC3	6.9967504	2.619675612478127e-12	1.2199736740022878e-10	0.53615206	KLF6	8.558572	1.1427433630909328e-17	5.469540883170277e-16	0.48256835	GFRA3	5.94867	2.703304768011552e-09	8.552828644556323e-08
285	BCL9L	18.958061	3.7884886942015815e-80	2.269041356954958e-78	1.5189613	AFG3L2	15.063615	2.8099370483289744e-51	2.112167445723793e-49	0.96886575	EBNA1BP2	18.23069	2.9458237108348224e-74	1.8587732710619724e-72	1.516952	ARMC2	26.54313	3.082705101646541e-155	2.3811239405821557e-153	5.0408354	TMEM41B	10.353399	4.0388397237068005e-25	2.094213190070193e-23	1.6182806	MGST1	11.11831	1.0218949604274822e-28	5.8393997738713265e-27	0.6097744	ICAM1	3.9398282	8.154001611119428e-05	0.00044300178532397577	0.6658745	PTPRM	6.992888	2.692847013218595e-12	1.2514475746078119e-10	2.0968602	HSPA6	8.536067	1.3886777343748768e-17	6.632490671641202e-16	1.8487278	FAM24B	5.9439945	2.7815879096743143e-09	8.763371192222875e-08
286	DGCR2	18.954737	4.035664805912328e-80	2.4106371107316305e-78	1.5845855	RBCK1	15.063207	2.8273235590130923e-51	2.1181286863509453e-49	0.91341466	EIF2S2	18.228464	3.0682177239275612e-74	1.93056396112296e-72	0.9709037	CLMN	26.497927	1.024039192133777e-154	7.882638454912922e-153	3.4577124	ESAM	10.333002	4.997161843413669e-25	2.573251156148648e-23	5.5908504	AHNAK	11.092712	1.3609787484135266e-28	7.757232560932061e-27	0.73490864	EEF1G	3.9333873	8.375708569179065e-05	0.00045372641342106664	0.019801188	MARCKS	6.977706	3.000383849217456e-12	1.3886074012907235e-10	1.1378058	ACAA2	8.521042	1.581247069747447e-17	7.520155915571722e-16	2.1064634	RPL3	5.9336524	2.9626836411044334e-09	9.266463942909849e-08
287	ZHX1	18.936996	5.653093261400638e-80	3.3678002408344224e-78	1.6092966	SSR2	15.059197	3.004100186168379e-51	2.243061472339056e-49	0.60797095	STRAP	18.22117	3.5057632152105452e-74	2.1996945664066165e-72	1.2181084	RSPH10B	26.459875	2.8087731474359956e-154	2.1546752911837773e-152	7.576172	DUSP1	10.325666	5.3942783335747215e-25	2.7700350459504774e-23	0.40913063	SLCO4C1	11.054981	2.0737969473947794e-28	1.1760266233327357e-26	3.0132654	HCLS1	3.9278002	8.572635365237531e-05	0.00046349754328100585	2.4320388	MUC3A	6.9726605	3.110026325095987e-12	1.4334277712376565e-10	2.085312	RPS17	8.507154	1.7825349623116138e-17	8.42379391472155e-16	0.44778645	RPS28	5.933558	2.964389254789547e-09	9.266463942909849e-08
288	SH3BP5	18.876724	1.77244063039974e-79	1.0448071084461627e-77	1.5384569	AKR1C2	15.046586	3.6351724457337115e-51	2.7052446107785762e-49	1.1852753	NBL1	18.21519	3.9105530500704905e-74	2.4468264894295803e-72	2.6434572	EFCAB2	26.408234	1.10207820944212e-153	8.425444331571155e-152	3.1092153	ZFAND5	10.322512	5.574553290630948e-25	2.850913098404869e-23	0.5382565	PNISR	11.037103	2.5306063043286972e-28	1.4314540711354245e-26	1.0787772	CYBA	3.916374	8.989081738469469e-05	0.00048449333720335927	0.08386956	IGKV3-11	6.955246	3.5194709661304916e-12	1.6121911992090594e-10	5.672956	CYBA	8.470853	2.4360340883480078e-17	1.134452465259779e-15	0.44265512	RPL13A	5.9329915	2.9746430334144825e-09	9.280223391153817e-08
289	MED13	18.822275	4.9607918093846207e-79	2.8937952221410285e-77	1.6008165	RSL24D1	15.037412	4.175570436802333e-51	3.0971118471646442e-49	0.8511073	SMIM37	18.212008	4.144657696415451e-74	2.5860816824430666e-72	1.4223138	SLC27A2	26.372272	2.8508760079778175e-153	2.1720960060783374e-151	2.9088418	RPS13	10.301435	6.941744976562968e-25	3.533979260795693e-23	0.2465409	POR	11.034086	2.6169885358815683e-28	1.4765879900188192e-26	1.1439852	RGCC	3.913522	9.095957320091574e-05	0.0004893118250961846	1.0052674	CYP4F3	6.9472756	3.7240751582302626e-12	1.7024343580481202e-10	4.8756785	CTSZ	8.4413595	3.136669802870045e-17	1.4486887336966804e-15	0.6411631	ALDH1A1	5.9323773	2.985790266167602e-09	9.302044779159149e-08
290	SPTSSA	18.790224	9.079650060121261e-79	5.25540468596166e-77	1.2212847	EFNA1	15.031813	4.54398205968042e-51	3.3592474632620924e-49	0.9822187	PHLDA3	18.200119	5.149572776334451e-74	3.2041786163858814e-72	2.2408504	PROM1	26.315653	1.2696777286639117e-152	9.640942753244618e-151	3.1490471	C1orf116	10.267834	9.838867458836661e-25	4.9637529522058836e-23	1.5610895	EID1	11.000865	3.7848364073753195e-28	2.130159184050431e-26	0.6413415	ITM2B	3.910418	9.213648161489369e-05	0.0004950484980027869	-0.054555327	SLC39A10	6.9401093	3.9179748073969246e-12	1.780175166038359e-10	1.5143615	TESC	8.390591	4.8370731378638514e-17	2.1977776529036566e-15	1.2747561	DAZAP2	5.927584	3.0742341768353853e-09	9.551018801818673e-08
291	SLC12A7	18.783016	1.0400173436409345e-78	5.988788816852682e-77	1.4707136	ASH1L	15.018127	5.586394242119429e-51	4.116290494193263e-49	0.885516	LSM3	18.179169	7.547042703941446e-74	4.682929544827934e-72	1.1936861	IFT22	26.30222	1.808803217375628e-152	1.368824056392367e-150	2.531954	RPS9	10.263275	1.0314783326418915e-24	5.1805189800848364e-23	0.23066631	NCOA4	10.963632	5.71584659752018e-28	3.177046247753152e-26	1.0051937	EVL	3.8748002	0.00010671218254533268	0.0005654963068406558	1.8832015	CDA	6.9318485	4.153770821921006e-12	1.8834912228953547e-10	3.4386756	SPCS1	8.374516	5.5451525041703356e-17	2.5093215372407172e-15	0.43785846	RPS12	5.913866	3.3416999945111733e-09	1.0353261393782887e-07
292	MRPS28	18.722155	3.266675838079612e-78	1.8714460044241254e-76	1.2026862	STAT3	15.011549	6.168979907465379e-51	4.530660653351622e-49	0.7140165	UXT	18.164753	9.814769472042783e-74	6.073227518612109e-72	1.1277244	LRP11	26.28162	3.1113010888958214e-152	2.346570518224458e-150	2.9602883	CREB3L1	10.237735	1.3434492633099847e-24	6.717246316549923e-23	1.6552523	TSC22D1	10.95137	6.544966038248889e-28	3.6154975531504237e-26	0.62443495	FYN	3.8668463	0.00011025181857610624	0.0005825998433840009	2.4471111	CD151	6.931424	4.1662477228456346e-12	1.885332302863479e-10	0.64633477	RAN	8.371948	5.667345527687121e-17	2.5594463673425706e-15	0.4136798	CIT	5.9123077	3.373479704059057e-09	1.0437285272226916e-07
293	PRDM16	18.694294	5.509400492070676e-78	3.1482288526118144e-76	2.0815563	PTPA	15.001152	7.215548093966399e-51	5.281969846563638e-49	1.3402388	PGAM1	18.16227	1.0269006240380598e-73	6.336797239243123e-72	1.0493244	EPPIN	26.254583	6.336115652179743e-152	4.76271780566531e-150	7.2463737	CD36	10.228554	1.4770906377480219e-24	7.369004517941133e-23	5.75111	IRAK3	10.951259	6.553089315085142e-28	3.6154975531504237e-26	2.289339	RHOA	3.843334	0.00012137412687615621	0.0006362697032590449	-0.06310642	SPR	6.9196806	4.526629271216757e-12	2.0437106368039784e-10	1.3321643	RRBP1	8.358195	6.368504856472822e-17	2.8530901756998245e-15	0.59680563	CASP7	5.9116936	3.3860796029381334e-09	1.0461818359422645e-07
294	STK39	18.690516	5.913875027624323e-78	3.3707582854652634e-76	1.4546405	IRF7	14.957704	1.387315320667955e-50	1.0122431004222214e-48	1.2740452	GGCT	18.156647	1.1376523269018563e-73	7.000937396319116e-72	1.543999	IFT81	26.253525	6.514939731847027e-152	4.8807575248619867e-150	3.1011362	HEXIM1	10.2171	1.6623883594682673e-24	8.274999833797596e-23	1.528832	MB	10.948754	6.7367396606584595e-28	3.7076896412469164e-26	2.4348435	ZNF331	3.8250983	0.0001307199519558534	0.0006814351696092893	2.0256212	ATP5F1C	6.9151483	4.673736887147967e-12	2.0980301858139169e-10	0.6490541	DYNLL1	8.354511	6.570414557261491e-17	2.937670380891365e-15	0.37085724	NDUFA4	5.8829346	4.0305571659975946e-09	1.2300337945278763e-07
295	HMGB3	18.649097	1.2842560426574634e-77	7.264478625133126e-76	1.1325005	MAL2	14.955434	1.435433205480153e-50	1.043951422167384e-48	0.6724981	GCSH	18.150951	1.2619473307481808e-73	7.744553481851848e-72	1.9185711	IQCD	26.239964	9.30498361029349e-152	6.947721095685806e-150	4.25774	FRMD4B	10.211264	1.7655024231844236e-24	8.76879252313328e-23	2.0986297	ILDR1	10.8937235	1.2348601469421002e-27	6.730138027129694e-26	2.424777	HNRNPDL	3.7578976	0.00017134693341584265	0.0008701363202255442	0.15060239	ATP5MD	6.8998327	5.206379818130645e-12	2.3093645133886426e-10	0.61249423	SLC16A1	8.352324	6.693311522438472e-17	2.9866569343151745e-15	3.4126241	RPL7A	5.866005	4.464211050488932e-09	1.3549908879532803e-07
296	ITGA9	18.641426	1.482365481410816e-77	8.363976519799061e-76	3.0255644	NREP	14.955094	1.4427780756140572e-50	1.0458973752024234e-48	1.9611882	MDH2	18.09739	3.3413550603500384e-73	2.0449823320175097e-71	0.87344563	CFAP74	26.200382	2.630881494589684e-151	1.9578652982992995e-149	5.842771	ARHGEF38	10.195394	2.079004322059009e-24	1.0257642470070881e-22	2.0007827	SLC25A25	10.830652	2.4639499348716687e-27	1.3363796256931085e-25	1.6401042	APP	3.7452297	0.00018022883965826042	0.0009101528382964523	0.107846975	SLC44A1	6.8985376	5.25404960128667e-12	2.3259033808067471e-10	1.0873494	TMBIM6	8.330176	8.072233594043413e-17	3.5805550991400486e-15	0.23494977	NDUFA5	5.863431	4.533992364357097e-09	1.3743089169363868e-07
297	FBXO2	18.640806	1.4996345356534012e-77	8.440154170511604e-76	1.3955586	BBIP1	14.936488	1.907661749826451e-50	1.378439457939113e-48	1.2629182	FHL2	18.095304	3.4701523789675785e-73	2.1180221604597755e-71	2.4065275	GSTA2	26.193602	3.143095603801565e-151	2.3313026995084455e-149	4.4064436	RPL6	10.174413	2.579519035471123e-24	1.2671321577752885e-22	0.22318017	CD81	10.827522	2.549608222841008e-27	1.379498168880159e-25	0.45676708	HPGD	3.708079	0.00020883733832993592	0.0010379313021057388	0.71729416	SCD	6.8962383	5.3397612422657286e-12	2.3591844541765745e-10	1.2593269	ARF1	8.304813	9.997639856988805e-17	4.4171032109773026e-15	0.3197485	RPL21	5.8615656	4.585230095835607e-09	1.3879615425232108e-07
298	OSMR	18.616789	2.348870427567124e-77	1.3186640996868065e-75	1.4081976	HIST1H2BK	14.907473	2.946977313002171e-50	2.1225817302652295e-48	1.6970242	PSAT1	18.073526	5.151344917347725e-73	3.118652058069974e-71	4.2392163	ALS2CR12	26.189053	3.541413147360854e-151	2.6180744059697405e-149	6.604021	MSN	10.153194	3.206904376705547e-24	1.5650252295905066e-22	1.0416071	TMEM59	10.811008	3.0529621150491818e-27	1.6439026773341748e-25	0.5049031	PLEK	3.6962066	0.00021884491472718665	0.0010831034224235486	2.8127162	ATP5PF	6.8908577	5.5457005799161905e-12	2.445348287207139e-10	0.60832435	COX20	8.216737	2.0911491586700945e-16	8.973513631074735e-15	0.83532643	TPT1	5.857646	4.694736763001388e-09	1.4172790227928717e-07
299	SERPINF2	18.60102	3.1525077718203952e-77	1.7654043522194214e-75	1.8835068	FAM53C	14.895581	3.5211098987939325e-50	2.5279763375956438e-48	1.5751367	ACAT1	18.070272	5.4643387898201786e-73	3.299223420268787e-71	1.5400131	NME9	26.14751	1.0519049066716129e-150	7.7508782596855685e-149	6.577561	GOLIM4	10.133081	3.94034042932138e-24	1.9063418059783782e-22	2.2429116	LY6E	10.784801	4.061234251191059e-27	2.1815742740210965e-25	0.5785517	ITGA4	3.6888347	0.00022528352079687565	0.0011110415820893911	3.9095585	TAPBP	6.8845615	5.796572300432606e-12	2.545945480974321e-10	0.95119256	TBCB	8.207695	2.2547514210997805e-16	9.638632029128833e-15	1.0748312	MARCKS	5.8505864	4.898435409834345e-09	1.4747977577995876e-07
300	FGD6	18.588991	3.945340560543454e-77	2.19839872030282e-75	1.8992026	CASC3	14.8904705	3.800834061821537e-50	2.7200857183642947e-48	1.152633	TRMT112	18.059626	6.627085341914884e-73	3.9905030015831554e-71	0.89526784	ALDH3B1	26.0445	1.5528935572586052e-149	1.1404857600850085e-147	2.2578342	WWC2	10.13144	4.007026317272847e-24	1.9344264979937884e-22	2.332863	RAB37	10.783821	4.104704584849193e-27	2.1996503038426294e-25	4.7525806	MT-ND6	3.634205	0.0002788389562071598	0.0013498125588518736	0.30844647	PLA2G16	6.8835793	5.836705674724157e-12	2.55855591220785e-10	1.0929762	PPA1	8.175902	2.9365909695249404e-16	1.2364593555894486e-14	0.5713225	RAB11A	5.8470917	5.002419494651025e-09	1.5040831769152073e-07
301	TSPAN4	18.583683	4.355621366611843e-77	2.4209905362805283e-75	1.5525093	PRNP	14.879653	4.468125294060866e-50	3.187452439075268e-48	1.1673201	VTI1B	18.031738	1.0978627966440993e-72	6.575434931772146e-71	1.4501381	ODF3B	26.043756	1.5833165511027507e-149	1.1590291093039742e-147	1.930683	FAU	10.127796	4.1591714222843076e-24	2.003557846433731e-22	0.24697712	LINC02185	10.771625	4.686580916989164e-27	2.499509822394221e-25	3.885441	IL10RA	3.6200433	0.00029455367166856774	0.0014191379977442926	3.4605818	KCNN4	6.875006	6.198718761677062e-12	2.698253839341326e-10	2.6157627	EIF5A	8.172777	3.0137080175188717e-16	1.2665489604582125e-14	0.7226131	SYTL3	5.8412833	5.18002806076261e-09	1.5553971656981564e-07
302	LRP5	18.572716	5.3429954704667564e-77	2.9624529341201815e-75	1.3818115	DUSP4	14.877179	4.636386214139232e-50	3.296985752276787e-48	1.1591135	TGM2	18.024273	1.2565158841152768e-72	7.485626543665478e-71	2.0372903	BCO2	26.039278	1.7794307996923338e-149	1.2983469027071102e-147	5.402889	PEBP1	10.127434	4.174629750958044e-24	2.0066889790012913e-22	0.41863576	RSRP1	10.769442	4.7990150771323754e-27	2.553395195433853e-25	0.8262336	LDHA	3.6197329	0.0002949072183455161	0.0014203228748526254	0.070141554	IL13RA1	6.8749614	6.200660679923264e-12	2.698253839341326e-10	1.3715303	COX6C	8.143843	3.8292770427616087e-16	1.594345831930484e-14	0.25575462	ABLIM2	5.8341994	5.404939467767792e-09	1.6207582875234076e-07
303	PROC	18.565199	6.1458543552900445e-77	3.3991885816912836e-75	3.5273895	IER3IP1	14.875779	4.734390625523027e-50	3.356023734547969e-48	0.837179	PLP2	17.982172	2.6875954464624734e-72	1.5926491534592435e-70	1.0986603	RIBC2	26.029537	2.2939770221540403e-149	1.6683469252029385e-147	5.953847	RPL10A	10.127024	4.192172919524442e-24	2.0108067108639722e-22	0.22969091	LYN	10.759043	5.372560560895913e-27	2.8517857005703424e-25	1.4258655	IRF1	3.6159694	0.00029922571907431357	0.0014383382204430522	0.7069143	NBDY	6.8748946	6.203574675271352e-12	2.698253839341326e-10	1.0717912	CLDN4	8.121449	4.606492829451286e-16	1.9002843348012672e-14	0.4592528	CHMP2A	5.819041	5.9186291667044865e-09	1.7606546259519323e-07
304	CRNDE	18.556215	7.26451240011696e-77	4.00800684144384e-75	1.2200814	FAM210A	14.842224	7.812202411405897e-50	5.502935031933713e-48	1.6784294	SELENOH	17.978275	2.883249399150159e-72	1.704084077597983e-70	0.8609549	EFCAB12	26.023186	2.7069843590394104e-149	1.9623446486240386e-147	6.6618032	PRKAR1A	10.125872	4.241820033876565e-24	2.0302728367272447e-22	0.44530815	AKR1A1	10.757165	5.483133882872316e-27	2.903598084547042e-25	0.81201065	TRAF3IP3	3.590323	0.00033026845015495925	0.0015730413105403118	5.058998	UBE2M	6.859869	6.892369583062451e-12	2.986249103686633e-10	0.8075259	CNBP	8.105419	5.256398208215338e-16	2.1486007274456855e-14	0.37791863	RPL36	5.8129487	6.138179001142728e-09	1.8211286043125444e-07
305	RDX	18.537268	1.033404886590842e-76	5.687535493767779e-75	1.2590692	PSMG2	14.827764	9.690756668613959e-50	6.80479465131513e-48	0.81592107	PFDN4	17.971653	3.2489055414143085e-72	1.9151443191494872e-70	1.5500414	FABP6	26.001884	4.714883998126383e-149	3.4068839212268057e-147	5.3283067	RPLP1	10.124815	4.287898896628142e-24	2.047951711822396e-22	0.22107571	RHOC	10.752912	5.7419910848211876e-27	3.0335047240564764e-25	0.91392416	ALOX5AP	3.5793233	0.0003444850033630437	0.0016332353178997363	2.6376808	PTOV1	6.855582	7.102254570495326e-12	3.0712452196736543e-10	0.7444268	S100P	8.075815	6.702756364480688e-16	2.715040552701038e-14	0.8039905	MED24	5.804921	6.439639225316217e-09	1.9030068423098053e-07
306	JAG1	18.449745	5.2392226208797136e-76	2.8694030979879117e-74	1.7139592	OSBPL8	14.818292	1.1158693941822428e-49	7.811085759275699e-48	1.0452514	PPP1R2	17.971395	3.2639861992024234e-72	1.918984012129509e-70	1.4171419	WDR93	25.998022	5.213720403155119e-149	3.755219840214619e-147	6.7323165	TFCP2L1	10.118868	4.556574797398906e-24	2.1716441587603295e-22	1.8418707	GPX8	10.732048	7.198268021882974e-27	3.7939106750630267e-25	2.8165357	CXCL13	3.577907	0.00034635639690153294	0.0016405970164081916	3.5564606	RNPEP	6.8535285	7.205031592146887e-12	3.1096860821597353e-10	0.89107275	JUND	8.07347	6.832767328145114e-16	2.7627073673366523e-14	0.29033798	NCKAP5	5.802418	6.536533931327846e-09	1.924025756396107e-07
307	AC020916.1	18.426243	8.091136635051026e-76	4.40976789842197e-74	1.6914445	SINHCAF	14.803953	1.3812044920248463e-49	9.638311720048772e-48	0.8281555	ADI1	17.962633	3.8224028485430573e-72	2.2414090001927874e-70	1.0904158	STOX1	25.922894	3.676665463895181e-148	2.6396572561298737e-146	4.041548	PTP4A1	10.101325	5.450063405231031e-24	2.591962213952762e-22	0.59403044	MFSD4A	10.719306	8.262134447539197e-27	4.344408723588686e-25	3.679489	GNG2	3.5741048	0.0003514281109081216	0.0016621599840248994	4.477033	ERGIC1	6.850983	7.3344092874625e-12	3.159437846906923e-10	0.9505585	TXNDC5	8.072979	6.860320930934816e-16	2.7688502496025206e-14	1.8188801	ILF2	5.7993956	6.655429942850883e-09	1.95645184671732e-07
308	EDEM1	18.40874	1.1179336450525362e-75	6.078085837178839e-74	1.6972715	ADIPOR1	14.794576	1.5878231080630726e-49	1.1045725969134418e-47	0.7195859	CYB5R2	17.9537	4.48983988791982e-72	2.6259115793578057e-70	3.727213	RSPH3	25.863127	1.731965380952759e-147	1.239489601704211e-145	3.263708	COBLL1	10.09716	5.686484208915038e-24	2.6929650376257265e-22	1.3183079	ATP12A	10.713111	8.83425158125875e-27	4.6343614852504925e-25	5.2846727	IFITM2	3.5643857	0.00036470949249892457	0.0017196583510446627	0.25027302	XRCC6	6.8303537	8.470536639253507e-12	3.634866297304187e-10	0.6451235	GATM	8.061012	7.566504493800107e-16	3.042903063933975e-14	2.8856926	COX5A	5.795287	6.820432491203725e-09	1.9997079555361706e-07
309	LGALS1	18.352463	3.1547978834867406e-75	1.7110768181623002e-73	1.3279883	CYSRT1	14.792932	1.6271041764190162e-49	1.1283942276094725e-47	2.3607244	CENPX	17.930763	6.784190173605823e-72	3.947165191916115e-70	1.390795	TEKT4	25.819525	5.353052999120205e-147	3.8187384452322486e-145	7.3300595	RPS14	10.08727	6.289474333814327e-24	2.9659836858408613e-22	0.22163643	SERINC2	10.566778	4.2484009028339163e-26	2.192723046623957e-24	1.0600693	IER5	3.5447724	0.00039295211290300337	0.0018387564923808804	0.668459	NENF	6.8227186	8.933363738584017e-12	3.811568528462514e-10	0.7279342	TKT	7.9835634	1.4216826627445202e-15	5.577178922150132e-14	0.4190274	HNRNPA3	5.79184	6.961946686117983e-09	2.0358695270110028e-07
310	GPCPD1	18.314692	6.318470112919386e-75	3.4186891432220835e-73	1.3146651	NNMT	14.697947	6.644397130689226e-49	4.593657275538231e-47	1.225643	NDUFA1	17.926453	7.330977341703372e-72	4.254245918501439e-70	0.9572434	CNTRL	25.81436	6.117713005742695e-147	4.350373692972583e-145	2.9686234	RPL32	10.082868	6.577754294467616e-24	3.095413785631819e-22	0.2505654	NRP2	10.545979	5.301783467312067e-26	2.7238520566006945e-24	1.9503763	SGK1	3.5293303	0.0004166127741688637	0.0019397476909961643	0.69154245	TGOLN2	6.815306	9.406320975476661e-12	4.0057336473512776e-10	0.7840932	RBP1	7.9492483	1.8764679875391447e-15	7.310066594935103e-14	2.4360971	CHST1	5.790612	7.013035378031004e-09	2.048135495018181e-07
311	HOOK3	18.310043	6.881394723036801e-75	3.705366389327508e-73	1.2812623	PDXK	14.674815	9.346927353814978e-49	6.442189930014015e-47	0.9014031	CYC1	17.920874	8.104656262364595e-72	4.691067190619301e-70	0.9953916	FXYD1	25.798725	9.164052287565197e-147	6.496037064603178e-145	4.6110563	SCTR	10.072283	7.325766960639268e-24	3.4401924511178114e-22	6.4487405	ASS1	10.534264	6.005162005762276e-26	3.0711330805724886e-24	1.141656	TRBC2	3.5005023	0.0004643821371708211	0.00214256640012902	2.6456819	NEDD8	6.812962	9.560943922641215e-12	4.063854722337063e-10	0.6693878	PGK1	7.8627124	3.75903822381894e-15	1.424745452005825e-13	0.4944617	RPL11	5.7838593	7.300607102968976e-09	2.1265747608128097e-07
312	PHYHD1	18.307669	7.188147081219393e-75	3.861258863772527e-73	1.5340352	ARID4B	14.672736	9.637869830263933e-49	6.622340006070924e-47	0.8332816	SHMT2	17.918104	8.518218940382019e-72	4.917734645993743e-70	1.5496155	KIF9	25.795235	1.0028850282262853e-146	7.086632376110029e-145	2.357343	CDKL2	10.049913	9.194823245027092e-24	4.290917514345976e-22	2.5854857	IER2	10.526865	6.49621716835579e-26	3.314698509593843e-24	0.68218094	STK17B	3.4689972	0.0005224048374626088	0.0023823021903832324	0.9074363	NUCB1	6.8126717	9.580260106663617e-12	4.0643527725239584e-10	0.931353	UQCRFS1	7.8523755	4.082307613212397e-15	1.5420521169638734e-13	0.8532912	ARMCX3	5.769149	7.967284103180427e-09	2.2968746964123752e-07
313	SDF2	18.276752	1.2675054044674238e-74	6.792373459346959e-73	1.3099006	ZFAS1	14.6650715	1.0790393781170677e-48	7.391584730832513e-47	0.56353384	DBI	17.917433	8.621537635953967e-72	4.9645872248166806e-70	0.9035825	ABCA5	25.783075	1.3729048066522526e-146	9.670775996544168e-145	3.4843175	PHACTR2	10.046301	9.538084986201617e-24	4.441852467586616e-22	1.664953	NR2F2	10.512758	7.545409291497152e-26	3.841299275671277e-24	1.6602876	SFPQ	3.4588706	0.0005424454748911016	0.002466662329996077	0.27051267	ASL	6.7936053	1.0936539946705371e-11	4.6135309756346575e-10	1.2296846	SH3BGRL3	7.8269234	4.999529110220101e-15	1.860289901477247e-13	0.5860264	VEGFB	5.7608614	8.368581782057415e-09	2.403285024590847e-07
314	PMAIP1	18.254717	1.8978991078536364e-74	1.0146286399981255e-72	1.3073567	IER5	14.654701	1.2570772182495823e-48	8.584917588045928e-47	1.1411154	SSR1	17.865883	2.174646860424034e-71	1.2426553488137337e-69	1.3484024	LRRC49	25.654917	3.726355501517018e-145	2.6084488510619124e-143	5.0026903	HLA-DOA	10.04597	9.570191274289894e-24	4.447557770624349e-22	2.8825347	ME3	10.478141	1.08862788764179e-25	5.504574420581511e-24	1.936174	TGFB1	3.4357848	0.0005908397962118704	0.0026645483058477747	1.1814035	NOSIP	6.7923326	1.1033477905625328e-11	4.645674907631717e-10	1.095269	COL4A1	7.820025	5.281293796321143e-15	1.9586255138674436e-13	4.104071	SFTA3	5.751865	8.826420133877202e-09	2.525055057456569e-07
315	NEDD4	18.250328	2.056670847550303e-74	1.0968911186934949e-72	2.2047849	RNF114	14.65125	1.3226072146753335e-48	9.004985291406527e-47	0.96533114	POLR2J	17.854994	2.6431313877311786e-71	1.5065176357551757e-69	1.1261523	MAP6	25.652184	3.997340001180803e-145	2.7894210600140183e-143	5.173769	RPS6	10.0251465	1.1818475656705006e-23	5.447198656588315e-22	0.21614288	HNMT	10.458224	1.343498631260146e-25	6.732521105196257e-24	1.140617	SON	3.3809226	0.0007224289843556965	0.003194316867265614	0.115899034	RHPN2	6.7708774	1.2800382752005233e-11	5.349413687405172e-10	1.3859497	PSMB2	7.800601	6.161298951146821e-15	2.2677197046071298e-13	0.87923247	SCNN1A	5.747922	9.034691880469512e-09	2.571500611467815e-07
316	AFAP1-AS1	18.243525	2.329436707729467e-74	1.239415255419004e-72	2.3178756	KDSR	14.646153	1.4256192594672404e-48	9.676930730929148e-47	1.1274388	LRPPRC	17.847828	3.004948965099044e-71	1.7083973811730607e-69	1.3107584	CCDC74B	25.548988	5.63477216260489e-144	3.9198415044207924e-142	6.6468067	ADIRF	9.995662	1.5921996109450192e-23	7.278626792891517e-22	0.69602394	GK	10.457374	1.355611009773308e-25	6.77805504886654e-24	1.8140403	STK10	3.3775663	0.0007313029020453966	0.0032322780200901504	2.5682142	RALA	6.76313	1.3504185145071992e-11	5.622560357799491e-10	0.82624143	TGM2	7.8003106	6.175486695581916e-15	2.2677197046071298e-13	1.6965692	SCAND1	5.739186	9.513292653466852e-09	2.694029777972914e-07
317	SNX5	18.227839	3.1034407866653963e-74	1.647324019462201e-72	1.1567774	NR3C1	14.63475	1.6859271319028866e-48	1.1409295394146423e-46	1.0580113	MRPS24	17.8465	3.0772089298139053e-71	1.745050127286873e-69	1.081437	FYB2	25.538774	7.317403480436454e-144	5.058945616104215e-142	3.9652607	ZRANB2	9.965452	2.158894225953199e-23	9.809174576339079e-22	0.86936593	GALNT3	10.432129	1.7688002687685371e-25	8.824304236172656e-24	1.6391225	NEDD4L	3.370796	0.000749513596685283	0.0033062435143265735	0.22789389	MDM2	6.7595134	1.3845605844924351e-11	5.754018013475055e-10	1.1942745	MDH2	7.751484	9.082500974344417e-15	3.2867208695527455e-13	0.51535	NDUFS4	5.738194	9.569153181462683e-09	2.70642716243389e-07
318	NMB	18.218122	3.706580418806105e-74	1.962822727689285e-72	1.5908816	METRN	14.633854	1.7083073340650732e-48	1.1525929000920976e-46	0.89185774	LCN2	17.8184	5.087108209645887e-71	2.8703079067019616e-69	1.6668601	ZNF474	25.522638	1.10546540889213e-143	7.595835938399912e-142	7.1384673	CYR61	9.959962	2.2814931795823642e-23	1.0345232231304648e-21	0.966712	PODXL	10.408344	2.2713661276088985e-25	1.1281286310075239e-23	2.5980034	PPDPF	3.2889485	0.0010056240106278219	0.004316975438494291	-0.18903044	FAM107B	6.7541327	1.4369218716103104e-11	5.949547120900361e-10	0.8091997	EID2	7.7380433	1.0095839660075378e-14	3.635800777904959e-13	1.9655468	PPDPF	5.737958	9.582500227496316e-09	2.7067844274390605e-07
319	SLC39A6	18.205215	4.692104184387972e-74	2.4730149113009547e-72	1.2318879	PRPF6	14.620548	2.0772018833735218e-48	1.3972769425695762e-46	0.8346556	RAP1A	17.814089	5.494461762849769e-71	3.092360389141578e-69	1.6795285	DHRS9	25.519047	1.2117201838578492e-143	8.300468537741842e-142	4.1853647	RABGAP1L	9.951806	2.4764656053096724e-23	1.1206632234128618e-21	1.0633061	ASAH1	10.400289	2.4718436190110828e-25	1.2222802884293213e-23	0.5962699	ZEB2	3.276746	0.0010501073669583858	0.0044821655906760365	2.9896705	ACBD5	6.743483	1.5463390573463416e-11	6.379004582791538e-10	1.4100524	PLEKHB1	7.7153826	1.206200237460321e-14	4.3023702737438206e-13	1.588414	EIF4E2	5.7377214	9.595865368854008e-09	2.7071458975104505e-07
320	NNT-AS1	18.140594	1.5237349423168244e-73	7.974687548574034e-72	1.6721269	SIPA1	14.61374	2.2956353161537137e-48	1.5395877569414127e-46	1.3023348	ZNHIT1	17.80313	6.682892117819087e-71	3.742419585978689e-69	1.0513694	IFT43	25.501095	1.9169218477564556e-143	1.309117359443433e-141	2.382435	RPL28	9.951176	2.4922205666465397e-23	1.1255189655823084e-21	0.21548529	DHCR24	10.397496	2.5453465472856003e-25	1.255853803066023e-23	0.9519146	CD3D	3.2648346	0.0010952796541876537	0.004661650057724386	3.3797467	F5	6.7356467	1.632024023334883e-11	6.720098919614225e-10	2.8440983	UBA2	7.6613755	1.8395200005715145e-14	6.448395620156795e-13	1.1275297	RPS8	5.735667	9.71290921942192e-09	2.736719075661019e-07
321	FLNA	18.137167	1.6217999505473053e-73	8.468139601925323e-72	1.3102175	TMEM59L	14.606754	2.5435075610505684e-48	1.7007334139562009e-46	1.7962402	MAGOH	17.794737	7.76314151959366e-71	4.336517956082244e-69	1.2045113	ZDHHC1	25.490395	2.5192167679669423e-143	1.715211416488131e-141	3.5372682	NECAB1	9.926408	3.195601039769785e-23	1.4344982623415466e-21	7.4998217	B2M	10.392841	2.672694621663751e-25	1.3157881214344619e-23	0.52013034	RHOH	3.257715	0.0011231312938830397	0.004766604960776827	2.4457784	MYL12B	6.7300205	1.69639150336038e-11	6.959554885581046e-10	0.4862684	ANXA1	7.6337137	2.2808634130980476e-14	7.930750864297009e-13	0.6624811	SAT2	5.724641	1.0365287635329777e-08	2.9095544239522186e-07
322	ELFN1-AS1	18.131487	1.798293376616957e-73	9.367853868888333e-72	3.0597277	ABHD5	14.601019	2.7667952671909104e-48	1.842359427129063e-46	1.2654858	NDUFS3	17.789455	8.530396206136415e-71	4.741460918547287e-69	1.3630422	NSUN7	25.474745	3.7560033100386883e-143	2.5495295195414128e-141	2.9475317	SERF2	9.908109	3.8384348567374446e-23	1.712767744839019e-21	0.22370508	ZNF428	10.391221	2.7185131714968567e-25	1.335409978980912e-23	1.1156956	COX4I1	3.2315836	0.0012310629437350575	0.005185372309075835	-0.105251834	ARNTL2	6.7287254	1.7115545353987835e-11	7.008925336916407e-10	3.190556	HNRNPU	7.631191	2.3259525138122167e-14	8.065222338915427e-13	0.2417341	COL25A1	5.718171	1.0767672044605852e-08	3.018721574457711e-07
323	ZNF532	18.113365	2.4998949102897488e-73	1.2932481753000087e-71	1.8982503	PFKP	14.600897	2.771763959564706e-48	1.842359427129063e-46	1.3410951	VDAC1	17.782549	9.649261271865253e-71	5.350085457667863e-69	0.9486051	FUZ	25.455475	6.1398140350924405e-143	4.15504031377857e-141	3.0563645	RPL34	9.906484	3.901353352606364e-23	1.737382009908202e-21	0.21677989	RABAC1	10.381896	2.997607957132265e-25	1.4692870511983096e-23	0.70064396	ARHGAP9	3.224522	0.0012618310084813412	0.0053057141472657296	4.4149985	SLC2A1	6.7126956	1.9106157722259305e-11	7.767294609412131e-10	1.0208088	EIF3K	7.600381	2.9526077292929084e-14	1.0206545237061907e-12	0.4627827	RPS2	5.713543	1.1064780954595345e-08	3.0942708287507576e-07
324	GAA	18.10306	3.0144747702202553e-73	1.552281260986982e-71	1.5455441	TRIB1	14.590418	3.232104231329513e-48	2.1419862361473693e-46	1.0432851	ATP5PB	17.766665	1.2808573309248357e-70	7.066799067171507e-69	0.90152824	TSNAXIP1	25.437737	9.649131426489316e-143	6.510257347992792e-141	6.4054275	RPS27	9.888847	4.653568899165685e-23	2.0641572938873535e-21	0.21949627	CCDC186	10.366842	3.5092871885654362e-25	1.7125933120667923e-23	1.1029321	AC025164.1	3.220681	0.0012788641157380869	0.005366533569226892	2.048521	PSENEN	6.7118473	1.92176020179543e-11	7.796267379472744e-10	0.7990089	PKM	7.590111	3.1963221781087316e-14	1.1031990260344467e-12	0.24704081	MAOA	5.7049484	1.1637831785154638e-08	3.2379240895224266e-07
325	ERRFI1	18.085226	4.1665060302880426e-73	2.140590254092939e-71	1.2046787	CCDC151	14.539481	6.810735326655378e-48	4.500308888409453e-46	2.0602047	PEBP1	17.757671	1.503414620852132e-70	8.274321254812716e-69	0.81310374	LXN	25.39751	2.686675863539428e-142	1.807253433732228e-140	3.63827	IFT57	9.8829155	4.9375101576096664e-23	2.1857752476374806e-21	1.2043803	LMO4	10.348114	4.268118852521492e-25	2.0783883107930743e-23	1.0322533	CD7	3.2204869	0.00127972997840199	0.005369161175539347	1.5039876	TIMP2	6.7101727	1.9439428813561538e-11	7.859985657468925e-10	1.2408159	PDIA3	7.576447	3.5514623265911593e-14	1.2143642935707035e-12	0.2808595	RPS11	5.699093	1.204467241355392e-08	3.3349896423190085e-07
326	PIK3CD-AS2	18.081871	4.428007402396181e-73	2.2697337714799644e-71	1.9587488	ZNF292	14.538353	6.923885595205531e-48	4.561618745076585e-46	1.1707444	GLRX3	17.756088	1.5464437429037516e-70	8.490279372804911e-69	1.4700046	RUVBL2	25.313026	2.2960650671622918e-141	1.5398759731866867e-139	2.0354762	ANKRD29	9.878151	5.1779352826303137e-23	2.2831840616322643e-21	3.1010883	PART1	10.339688	4.660518665943338e-25	2.259645413790709e-23	3.4408119	NFKBIZ	3.2203512	0.0012803364042207252	0.0053706995233228924	0.5272305	CARHSP1	6.6849217	2.3104793657806135e-11	9.291694397394208e-10	1.0653119	SMS	7.5278654	5.1576438218052965e-14	1.7318759947520094e-12	1.1907929	YBX3	5.698762	1.2068046725858479e-08	3.337336378509011e-07
327	CCDC43	18.050201	7.860419805929403e-73	4.019940722667092e-71	1.4278654	KDM2A	14.526189	8.269471212071903e-48	5.432145312328757e-46	0.96816236	ME1	17.7447	1.894123166275671e-70	1.0348380225506104e-68	2.1580675	WDR60	25.297148	3.4336773134383524e-141	2.295951397642361e-139	2.2594304	CIT	9.875501	5.316661854294992e-23	2.339749028216264e-21	2.4629848	MIA2	10.3341675	4.936808712172725e-25	2.3832869644971778e-23	1.4063483	EIF5	3.200001	0.0013742715475317708	0.005717623080369923	0.18245018	LDHA	6.6758575	2.4579080998179967e-11	9.86687122507583e-10	0.5812228	TSPAN3	7.5067005	6.063625209997268e-14	2.0152107522839586e-12	0.3745544	CNOT7	5.688373	1.2825549672243917e-08	3.5424452855519573e-07
328	HIPK2	18.04035	9.394707635992658e-73	4.79365492132655e-71	1.4426222	NGDN	14.513577	9.93989683361119e-48	6.510341785757037e-46	1.2645912	TSEN15	17.731184	2.4090973681904026e-70	1.3129873734176402e-68	2.231374	IFT74	25.270283	6.779714533042164e-141	4.519809688694776e-139	3.529863	WIF1	9.827339	8.585754298367553e-23	3.748945346655618e-21	3.1632085	MT-CO2	10.333012	4.996659087096845e-25	2.4069927645369748e-23	0.47282445	BRD2	3.1990504	0.0013788109941993514	0.0057319582842182935	0.3766025	TPM1	6.668021	2.592757199530099e-11	1.0389581622446193e-09	0.9883946	TAGLN	7.503575	6.210051175095293e-14	2.0547288969296096e-12	3.989837	RPS18	5.6833434	1.3208651217734612e-08	3.630353218125832e-07
329	TMC6	18.037355	9.91778413605111e-73	5.049053741989656e-71	1.5722543	NEDD9	14.505803	1.1132658322420784e-47	7.270307475866634e-46	1.0118277	TOMM22	17.729342	2.4892920278620417e-70	1.350124489687887e-68	1.1992885	SMPD2	25.10008	4.963228365918951e-139	3.2795373273328765e-137	3.4698632	FTH1	9.815176	9.686879457282368e-23	4.2051569737039736e-21	0.1982338	ARMCX3	10.325517	5.4026932069760095e-25	2.597002743267438e-23	1.3274717	MIR155HG	3.194278	0.0014018105746219725	0.005820307112424872	4.9486136	KRTCAP2	6.650897	2.9131234883964315e-11	1.1611026003572966e-09	0.5301672	MRPL20	7.4119487	1.2445704208294828e-13	3.921009483344643e-12	0.62669986	XRCC5	5.6753864	1.3837593142636635e-08	3.78464085952455e-07
330	MRPS25	18.009403	1.6439199188368414e-72	8.350069429012528e-71	1.25432	IER3	14.504852	1.128808174677388e-47	7.350378811852759e-46	0.9944855	NHP2	17.697659	4.371071630045179e-70	2.365024263599324e-68	1.0735513	FAM227A	25.097763	5.260957993768322e-139	3.4660429135414827e-137	5.208554	RPLP0	9.81079	1.0117288999119833e-22	4.383506258806272e-21	0.20355698	LIMA1	10.307735	6.501551089884115e-25	3.1185170109936656e-23	1.1855397	CD48	3.1708624	0.001519870406511565	0.006260591597252493	3.9216626	PFDN6	6.6387067	3.1644707638693167e-11	1.2545866391269504e-09	1.1250908	A2M	7.373101	1.6670389200746045e-13	5.12231437718397e-12	3.8530798	TMA7	5.6580553	1.530977762377786e-08	4.1669382596916653e-07
331	FBXW5	17.990795	2.300316391763837e-72	1.1657712030658359e-70	1.2256453	MTPN	14.500829	1.196953207907503e-47	7.771522277428425e-46	0.81648815	LAMTOR5	17.638802	1.240663729252854e-69	6.6872489144279e-68	0.8816781	SLC44A4	25.078466	8.543903961617479e-139	5.610100155449929e-137	2.144102	ATP8A1	9.801799	1.105985965635185e-22	4.782642013557557e-21	1.7653267	GNPTAB	10.302873	6.838829062323077e-25	3.273285705043524e-23	1.521506	PDIA3	3.1677973	0.0015359852192683866	0.00632115908719674	-0.045577653	IGHV2-5	6.6324334	3.301977891981148e-11	1.3021884644432695e-09	5.5637093	AREG	7.370355	1.7017420161837892e-13	5.214640377909285e-12	1.1748838	CLIC1	5.627124	1.8323917585678244e-08	4.927440023039528e-07
332	TAOK1	17.966602	3.5585639472494183e-72	1.79564566894533e-70	1.4321611	CNST	14.485635	1.493364906410792e-47	9.668027139769288e-46	1.1601126	C8orf33	17.63432	1.3430400105761674e-69	7.2144115676033925e-68	2.039358	AC113349.1	25.057352	1.4517397827114287e-138	9.48074960138076e-137	7.6225357	MCL1	9.801073	1.113961251202054e-22	4.807848174744896e-21	0.45365363	IQGAP2	10.285218	8.215543315968593e-25	3.923841583746193e-23	1.9532354	HAVCR2	3.1535969	0.0016127172720712263	0.006604180419450725	5.510919	VAT1	6.627097	3.4235206628994705e-11	1.3477480289797564e-09	1.1450396	RHPN2	7.289914	3.1015257797926396e-13	9.189706014200412e-12	1.9425907	GNB2	5.626888	1.8349007228871095e-08	4.92827052669919e-07
333	GATD3B	17.96659	3.559226236659493e-72	1.79564566894533e-70	1.5526948	RIT1	14.466921	1.9605495876437168e-47	1.2619629529660705e-45	1.4158859	JTB	17.62704	1.527564867847907e-69	8.166456572742988e-68	0.896319	AK8	25.026539	3.144354265672325e-138	2.047486498577328e-136	6.4196177	WWC3	9.800316	1.1223439857126088e-22	4.83471255383893e-21	2.9357092	RIC3	10.272396	9.384482969428911e-25	4.4726046492597367e-23	2.3563557	CLEC2B	3.1478157	0.0016449537132267303	0.006722671624936828	1.5683005	INSL4	6.620846	3.5714899436109325e-11	1.4035328901207875e-09	7.460004	CLDN2	7.2823677	3.280109804487713e-13	9.667692055332208e-12	3.159888	RPS27	5.61664	1.947062847685546e-08	5.204559401927951e-07
334	SCN9A	17.961077	3.9310330016886773e-72	1.9787671738837388e-70	2.1578112	TREM1	14.460139	2.16360670951612e-47	1.3886759396321229e-45	2.8214564	LRRC42	17.624372	1.6013803999129515e-69	8.535472315668917e-68	2.2638555	HIPK1	24.99089	7.679424472164952e-138	4.9716505253322235e-136	2.461513	RPS27A	9.799764	1.1284957335388303e-22	4.851881848612245e-21	0.21230465	FOS	10.260182	1.065052234812852e-24	5.0652165732076197e-23	0.60700643	DOCK10	3.1302202	0.0017467533389340624	0.007088274418862861	3.495782	GBP2	6.6165147	3.6776631941437715e-11	1.4402037683360223e-09	2.1712272	GDI2	7.250955	4.138427639728767e-13	1.2023447357966845e-11	0.59622705	RPLP1	5.613382	1.9841019804093735e-08	5.284647367558854e-07
335	SYNE1	17.952496	4.588084086795464e-72	2.304329227448843e-70	1.3760048	VIRMA	14.455083	2.328481343517764e-47	1.490228059851369e-45	1.2805499	UBE2A	17.624271	1.604211537900274e-69	8.535472315668917e-68	1.5544021	AC078864.2	24.987658	8.326659977136196e-138	5.375134970831435e-136	7.174068	LDLR	9.786638	1.284970676025277e-22	5.514050410529925e-21	1.3397824	TMEM150C	10.248708	1.1993633775834769e-24	5.67986039278433e-23	2.324555	C1QB	3.1029637	0.00191593217971755	0.007709157683792549	2.7106817	EPS8L3	6.6149297	3.71728739176791e-11	1.4531804114415563e-09	2.4459553	TMA7	7.230951	4.796235383782129e-13	1.3809212416030808e-11	0.14686504	MRPS35	5.5886602	2.2882825390321138e-08	6.06597974844016e-07
336	CCDC57	17.945402	5.213150486968764e-72	2.6124065080111926e-70	1.302056	TPR	14.436545	3.0473653443140756e-47	1.9447573707303502e-45	0.70283645	RPS17	17.595728	2.6562183504528456e-69	1.4066026252989064e-67	0.795969	MLF1	24.985397	8.811230233609427e-138	5.671596472208366e-136	2.3637676	CLIC3	9.783325	1.327747195629575e-22	5.6867183904593655e-21	1.0441461	CIRBP	10.240426	1.3065909806577603e-24	6.161607992996596e-23	0.5412957	SRRM2	3.0788302	0.002078149898981828	0.008296985679176316	0.042910814	BIK	6.6113353	3.8086935831270125e-11	1.4863194470739562e-09	1.688831	CDKN1C	7.227044	4.936205941813981e-13	1.4175770909824766e-11	1.0394516	RPL34	5.5846224	2.342083167543792e-08	6.179347815427673e-07
337	AP1B1	17.931349	6.713114869212601e-72	3.349081805575997e-70	1.4809179	PNRC1	14.435636	3.087880484462482e-47	1.9650148537488523e-45	0.5743071	IMPDH1	17.561161	4.886558995486923e-69	2.5815783372383743e-67	2.4508493	RRAD	24.962738	1.553077889963581e-137	9.968179007216108e-136	2.5462897	IFITM2	9.780597	1.3640434718352442e-22	5.831025528456006e-21	0.53091997	MKL2	10.22266	1.5697235808290443e-24	7.386934498019031e-23	1.3439485	ACAP1	3.0599155	0.0022139935079165387	0.008771392744487173	2.1319566	ANG	6.6067357	3.9288607898648014e-11	1.530547507703853e-09	1.9192998	RARRES2	7.149126	8.733223888610237e-13	2.4091652106511002e-11	1.8588086	NDUFB3	5.5824976	2.3708903871085738e-08	6.247993490733183e-07
338	TGFBR2	17.928064	7.121513115996317e-72	3.544930973295944e-70	1.1599922	TOX4	14.424545	3.6265240008151334e-47	2.3012503574577615e-45	0.9894555	THOC7	17.547888	6.173342522137462e-69	3.2537146469618626e-67	1.2658961	C2orf73	24.941238	2.6580094646659264e-137	1.701126057386193e-135	7.3025136	WNK1	9.778198	1.3967433089339568e-22	5.959438118118216e-21	0.81615716	BAG1	10.204156	1.8996493341447632e-24	8.902122402686757e-23	0.7920986	GBP5	3.0465105	0.0023151444405461134	0.0091365813016619	3.5542302	SCOC	6.605173	3.970532715354353e-11	1.5440960559711373e-09	0.9990595	SNRPG	7.1471167	8.861966527038884e-13	2.441673434264096e-11	0.48849258	CHD7	5.581364	2.3863945538676797e-08	6.281461575397888e-07
339	CAMSAP2	17.8931	1.3346876802750841e-71	6.614381424372099e-70	1.8077009	PAIP1	14.411906	4.3552338527315024e-47	2.75585418929903e-45	0.79918075	ALDH1A1	17.547188	6.249812900948811e-69	3.2862865958040696e-67	1.743436	TSPAN1	24.925344	3.953002495210179e-137	2.5227138430970944e-135	2.1635706	N4BP2L2	9.765168	1.5884832595759498e-22	6.751807403131172e-21	0.80964774	PNPLA2	10.179987	2.43594245768821e-24	1.1391463685222526e-22	0.8547282	CSTB	3.045754	0.0023209776531630815	0.009153151308248772	-0.16646188	MVP	6.5971355	4.191771917166891e-11	1.6273083352606303e-09	0.7959012	CCNI	7.1399274	9.338015825837369e-13	2.5508726158385005e-11	0.23815405	AC006064.4	5.5765944	2.452726593421563e-08	6.440923293393084e-07
340	CGREF1	17.872541	1.9299490871543835e-71	9.543236104251256e-70	2.5239108	HSPA5	14.411485	4.38188511969864e-47	2.7649077938380154e-45	0.539187	COX17	17.543335	6.688431875106161e-69	3.508685573826183e-67	1.0710448	DNAH1	24.91164	5.565086478071537e-137	3.541418667863705e-135	5.6981816	GSTP1	9.741379	2.0081079136743154e-22	8.503141260171015e-21	0.21399996	TSKU	10.179345	2.452064859435041e-24	1.144296934403019e-22	1.6752468	PARVG	3.0316114	0.002432520944085636	0.009552230074277183	4.0858526	IGSF8	6.59084	4.3734589714068246e-11	1.6919772186444363e-09	1.5295542	ATP5MG	7.138722	9.4202708063613e-13	2.5702078692142886e-11	0.1578323	SUCLG1	5.5747766	2.4784797509666548e-08	6.493327066860008e-07
341	IGF1R	17.856558	2.570090510416952e-71	1.2680622782673948e-69	1.4740264	MRPS2	14.3997965	5.189588029859032e-47	3.265358760360739e-45	1.1550591	TOMM5	17.542437	6.79511406040238e-69	3.556321377406853e-67	1.1045661	MAP9	24.869312	1.5987187290336973e-136	1.01448440595906e-134	2.722793	RPL3	9.736488	2.1070985835353853e-22	8.90547325871559e-21	0.19383055	DSP	10.173583	2.6015773796284534e-24	1.211545390928843e-22	1.2317079	ADGRE5	2.9928896	0.0027634965330367665	0.010696789759810534	1.1203221	PDLIM5	6.5774217	4.7867571246750334e-11	1.845496722766278e-09	1.0558805	ATP5F1A	7.1317115	9.9128483839016e-13	2.694754900478105e-11	0.35342136	ISG15	5.5733833	2.4983900792884935e-08	6.537843198138114e-07
342	TXNRD2	17.804071	6.5713963329937175e-71	3.2351489639353683e-69	1.6139824	DAP	14.394347	5.615275961954666e-47	3.523310407500967e-45	0.83972615	CS	17.522541	9.642144640097283e-69	5.034593005551961e-67	1.6405054	WRB	24.793152	1.062710963939115e-135	6.724498754868976e-134	2.4052286	CYBRD1	9.723963	2.3832154638805663e-22	1.0053488962509357e-20	1.5826066	TUSC3	10.170181	2.6940736996980517e-24	1.2520176529717085e-22	1.6249896	TUBB4B	2.99126	0.0027782876716436295	0.010742904167929796	0.07103024	CASP9	6.577087	4.7975464660752556e-11	1.8464783649499267e-09	2.0494852	SLIRP	7.122848	1.0571935840212862e-12	2.8600406137773925e-11	0.612169	RPS14	5.5729585	2.5044952584338654e-08	6.546171970702285e-07
343	MUC3A	17.800621	6.988857065594322e-71	3.4331227690638773e-69	2.8401208	CNOT1	14.380254	6.88418942134062e-47	4.3074257831851927e-45	1.0620531	HIST3H2A	17.495596	1.5478692875922228e-68	8.063319079550184e-67	3.0925379	TMEM212	24.7871	1.2350017515589861e-135	7.792687108428533e-134	7.7291255	ITPR2	9.717085	2.549767717378752e-22	1.0735864073173692e-20	2.6935642	CD99	10.155159	3.1429605854140127e-24	1.4576049091775133e-22	1.1260664	RUNX3	2.9855177	0.0028309870024744157	0.010929698182596849	4.1642904	SKAP2	6.570791	5.004871137959752e-11	1.9225573853175284e-09	1.6291357	CACYBP	7.1084924	1.1731738396690442e-12	3.143432297677821e-11	0.6069084	ATP5MF	5.543491	2.9650035376647853e-08	7.660447432951694e-07
344	CEP350	17.79235	8.100904577800579e-71	3.970684081897877e-69	1.1906532	CEP57	14.374736	7.455405162133727e-47	4.651840546846671e-45	1.0359188	ANKRD1	17.465197	2.637946236722449e-68	1.3678239745968256e-66	4.917539	NBEA	24.781965	1.4029261996917816e-135	8.827400807049412e-134	3.791738	CAVIN1	9.715018	2.602023980880647e-22	1.0935335304263881e-20	2.223528	MT-ND1	10.127684	4.163951923112928e-24	1.919187717648757e-22	0.47090524	SPI1	2.9752166	0.002927818206741177	0.011260839256696836	2.934101	SSFA2	6.5664372	5.1533336709347877e-11	1.9697635145194255e-09	0.9716582	COL4A2	7.0987806	1.2586250325803565e-12	3.364343762505965e-11	3.085483	FAAH2	5.542192	2.987083526142772e-08	7.708602648110379e-07
345	TRIM47	17.79167	8.200042398849027e-71	4.010501085899961e-69	1.611684	FOPNL	14.3665	8.396893116755966e-47	5.2247334948703796e-45	1.3082607	CACYBP	17.392765	9.360690740707017e-68	4.798157267547761e-66	0.9751133	MAPRE3	24.777573	1.5644916085876217e-135	9.816417936236059e-134	3.1457126	RPL19	9.695599	3.1478574168346054e-22	1.3204495531291227e-20	0.2067426	CADPS2	10.113513	4.812700255277077e-24	2.2136444705997232e-22	1.4272994	HMGB1	2.9741883	0.0029376471514044188	0.011292825843737597	0.027752316	TWF1	6.565053	5.201433475953106e-11	1.9814984670297547e-09	0.9283643	BTF3	7.0921497	1.3204458650152577e-12	3.5128251040785954e-11	0.093696505	PBDC1	5.539288	3.037041245274162e-08	7.819508493579451e-07
346	LRFN4	17.776852	1.0681260495892758e-70	5.212641287755943e-69	2.0923517	SEPT10	14.35435	1.0005936813452615e-46	6.191518912191673e-45	1.1088783	PPIF	17.380363	1.1621567083100876e-67	5.943449832453417e-66	1.8043901	AGBL4	24.711485	8.049196477343371e-135	5.022339863300598e-133	6.158117	FASN	9.69522	3.159554581162209e-22	1.3228789274398783e-20	1.0481582	LYZ	10.111844	4.8954150278383475e-24	2.2424805035496724e-22	1.4976861	PTPN7	2.9686787	0.002990830319955692	0.011479540638623631	4.643328	ALDOA	6.5526175	5.653722438833416e-11	2.1464980106757375e-09	0.54155463	PHGDH	7.067591	1.576463944214222e-12	4.1544461588704206e-11	2.1223958	MYL12B	5.5362654	3.089890213567485e-08	7.91916942607685e-07
347	CFAP97	17.763924	1.3449633463716162e-70	6.549386730157436e-69	1.2732888	CHD2	14.353929	1.0066923829247951e-46	6.212096247249425e-45	0.8879369	GIPC1	17.357042	1.7448312538795357e-67	8.903011409316994e-66	1.5918033	POU2AF1	24.682503	1.6485989347003893e-134	1.0257948927024645e-132	5.537388	RPL37	9.690693	3.3028107131726936e-22	1.3777087518634698e-20	0.2280505	TTC19	10.064853	7.900523193105193e-24	3.6043120066304748e-22	1.0839095	WAS	2.9589984	0.0030864074405098016	0.011822080483484876	3.423995	GJB3	6.540539	6.129749964181478e-11	2.3232893265256366e-09	2.7799604	ATP5MF	7.0648227	1.608213811503906e-12	4.2331362370960625e-11	0.3416923	VIPR2	5.534896	3.114130111631195e-08	7.972173085775859e-07
348	SMG5	17.748775	1.7615458426256355e-70	8.55935507045862e-69	1.4786769	MCAM	14.349186	1.0779579493098057e-46	6.633587380368035e-45	1.6461378	CAPZB	17.323689	3.117196903327685e-67	1.5833381096267607e-65	0.98773277	TTC26	24.662647	2.6928818253174554e-134	1.6709294428562605e-132	4.511562	ANXA4	9.653558	4.747943072986048e-22	1.9622495356990308e-20	0.8872877	EFNB2	10.055529	8.685395327822944e-24	3.954326328114511e-22	1.9191985	SLA	2.9359903	0.003324847098642699	0.012621009152617602	2.8851793	PPP5C	6.5283713	6.648870501656884e-11	2.511546361502769e-09	1.223633	NDUFA4	7.033075	2.020309212449035e-12	5.2499914569441275e-11	0.17728741	BAX	5.529465	3.212082946359349e-08	8.213545433612948e-07
349	VCL	17.738192	2.126726644415587e-70	1.0311401912317997e-68	1.4735928	RPS19BP1	14.329044	1.4408989103825556e-46	8.818616282122744e-45	0.79775196	NDUFAF3	17.305391	4.2835554117861945e-67	2.1708516114029584e-65	1.0249838	DNAJB13	24.650387	3.645094413517854e-134	2.255528034883976e-132	4.0210457	MYL6	9.650418	4.895569204156768e-22	2.015822613476316e-20	0.20492715	BACE2	10.048146	9.361171858086469e-24	4.244741895164714e-22	0.96795344	EVI2B	2.9281917	0.0034093984602444555	0.012926629233154335	3.3204727	TM4SF5	6.510711	7.479573932171536e-11	2.8111150349101074e-09	3.1969113	CAPZB	7.0166874	2.271899661008094e-12	5.862966867117662e-11	0.6160721	RPL37	5.526419	3.268323180712751e-08	8.31936809635973e-07
350	NAV1	17.709753	3.5261575084775885e-70	1.7059595721360254e-68	1.9104649	RNF149	14.326951	1.4849774767299474e-46	9.063622746253631e-45	1.0063978	ENY2	17.303707	4.41065237413062e-67	2.23021700181774e-65	0.9908129	CFAP61	24.604582	1.128294419227288e-133	6.943350272167927e-132	6.3506584	RPS23	9.6497555	4.927302216107078e-22	2.0233239338798814e-20	0.20665511	DUSP1	10.046686	9.500901712016916e-24	4.299397946448059e-22	0.561733	GMFG	2.9165518	0.003539239451904637	0.013357870888401664	2.8110473	RASSF6	6.505688	7.733859406464828e-11	2.9017010707199536e-09	2.001162	LRPPRC	7.0030017	2.505359627009757e-12	6.406399046234997e-11	0.9698936	RWDD1	5.511851	3.550796782931658e-08	8.997494110596056e-07
351	HBEGF	17.70106	4.114988678127592e-70	1.986546258406424e-68	1.5526822	HIST1H4H	14.27248	3.248172537495969e-46	1.9664612118894516e-44	2.378813	ABRACL	17.295744	5.064478830411293e-67	2.555052382910202e-65	1.8673528	LCA5	24.555973	3.7340369746410204e-133	2.2915733762180506e-131	2.7137887	CFTR	9.63682	5.589273009895542e-22	2.2846663398113164e-20	2.9296508	CNN3	10.010351	1.3726404372823058e-23	6.174125661671416e-22	0.8093689	MSN	2.910538	0.0036080721124719735	0.013587897666336956	0.64387286	RPS4Y1	6.5054426	7.746505537011305e-11	2.9017010707199536e-09	1.1940287	GPX2	6.996683	2.620927709252286e-12	6.694273738569122e-11	1.2333305	CNKSR3	5.4987226	3.8255214188918334e-08	9.660843267550967e-07
352	SEPT11	17.683546	5.615119338753921e-70	2.6972832835594647e-68	1.2401543	NUDT21	14.253046	4.291481535438249e-46	2.591083191207999e-44	0.9963613	LAMTOR2	17.281658	6.466258219589759e-67	3.2549254858159684e-65	1.1529204	SPATA4	24.537506	5.880045669740415e-133	3.598716475469543e-131	7.3697333	RPS21	9.602145	7.82973021959553e-22	3.1946440240244055e-20	0.22900397	MAGED1	9.997978	1.5554065867573057e-23	6.9682215086727295e-22	1.1778573	TNFRSF1B	2.909238	0.003623107936265336	0.013641875885670136	2.2635677	TMBIM1	6.5026517	7.8916396850979e-11	2.9505894550001663e-09	0.9176241	NBL1	6.9592648	3.4205305928808605e-12	8.556748363824438e-11	2.1211958	RPL5	5.4982505	3.8357781792223687e-08	9.675836848488858e-07
353	GPT2	17.673426	6.71892755970868e-70	3.2158969516554364e-68	1.7077882	SAV1	14.239428	5.215215777445949e-46	3.1403449842685283e-44	1.1549644	MRPL24	17.266958	8.342628911072087e-67	4.1900199015249946e-65	1.3590008	CCDC60	24.515076	1.0202252174442669e-132	6.226987703202065e-131	5.692092	COX4I1	9.599369	8.043525136204164e-22	3.275908419108605e-20	0.25167125	NTN1	9.976649	1.9287058202214443e-23	8.623355363864341e-22	3.1772091	CALCA	2.8972685	0.0037642744377621475	0.014114453867738887	0.62496823	NR2F2	6.4994144	8.06332820284371e-11	3.0053003617919986e-09	1.4203204	SERPINH1	6.942297	3.857751603648008e-12	9.53792890968161e-11	0.98970246	BEX4	5.494614	3.915653443708851e-08	9.85512776843576e-07
354	DENND6B	17.665867	7.682245211566325e-70	3.6613253774273552e-68	1.5148016	PAPOLA	14.2017145	8.939854197720863e-46	5.368706006137998e-44	0.65941274	PTP4A3	17.21732	1.9689880194760821e-66	9.866964571871194e-65	2.1339781	DNAJA4	24.506979	1.2445948167888153e-132	7.575794536975398e-131	2.2132978	CD9	9.5851555	9.231847525978532e-22	3.753055981523033e-20	0.26690942	GOLM1	9.966362	2.1392184284952676e-23	9.545516493684061e-22	0.78482527	CCL4L2	2.892826	0.003817927867991668	0.014299760307657765	2.328623	SDF2L1	6.4925604	8.438974508956697e-11	3.131542297375643e-09	0.94510496	HLA-DRA	6.9347954	4.0680947901495324e-12	1.0035828557197084e-10	0.86897635	BMP5	5.486586	4.097754223829707e-08	1.029032450827191e-06
355	RPRD1A	17.654179	9.449841077247426e-70	4.484670341744541e-68	1.3302219	ISG20	14.200695	9.070846130865889e-46	5.432806238807377e-44	0.9705958	ARPC5	17.19614	2.8382150559303224e-66	1.4191075279651613e-64	1.084413	C1orf189	24.479828	2.4228264423261558e-132	1.4707672712223818e-130	6.48604	RPL35A	9.582363	9.484934173240346e-22	3.8419986524517855e-20	0.20326403	ENTPD5	9.964468	2.1803795589946362e-23	9.709841376039732e-22	2.7031417	COX7C	2.8759482	0.004028157874969849	0.014988494418492463	-0.18529461	TSPO	6.4924707	8.443980123280752e-11	3.131542297375643e-09	0.49437398	LINC00665	6.9239	4.3937527133037e-12	1.0791673330921369e-10	1.6812621	RPL13	5.4842725	4.151749082143262e-08	1.0414241818590041e-06
356	NFATC2IP	17.622519	1.6546961644597756e-69	7.819661199134803e-68	1.3559467	HIST1H1C	14.177972	1.2541986143227139e-45	7.471821532135316e-44	1.1490626	SLC52A2	17.17476	4.103446106748088e-66	2.0471535142796696e-64	1.5933155	ERICH5	24.47422	2.779913998734826e-132	1.682974961396219e-130	4.5393033	GANC	9.582079	9.511053206721758e-22	3.8456244012737793e-20	2.1996076	PAX9	9.946509	2.6118387167090112e-23	1.1562289971201948e-21	2.0186806	GZMB	2.8685763	0.004123236952718804	0.015296539870967405	4.0579114	ARPC1B	6.4868	8.767852601341093e-11	3.2409224136970372e-09	0.6440534	HDGF	6.8959928	5.3489955117415216e-12	1.2981310884399792e-10	0.5197329	RAN	5.4798803	4.2561325431099444e-08	1.065506345411781e-06
357	TTLL12	17.618782	1.7677266308212574e-69	8.33622663797814e-68	1.7529184	NFKBIA	14.133571	2.3587333772970506e-45	1.4014755345213244e-43	0.6043762	EIF5A	17.13985	7.484233966592292e-66	3.70900090379795e-64	0.9707185	ANKFN1	24.439516	6.505100650808512e-132	3.927607940110799e-130	7.282515	PID1	9.579177	9.782163590782311e-22	3.9481164762797075e-20	2.9362955	TSPAN6	9.935709	2.910986691454889e-23	1.2835846828462502e-21	1.0453192	RAC2	2.8594973	0.004243130734719687	0.01570231760411713	0.9990514	ARL2	6.4836297	8.954175807557507e-11	3.2989068764685553e-09	1.0723662	DSP	6.8925767	5.47907035129528e-12	1.328259479101886e-10	1.3464223	VAPA	5.466705	4.5847792744613516e-08	1.1449170094530021e-06
358	PARM1	17.559736	5.010672469421508e-69	2.3480975588920877e-67	1.7340308	ACBD3	14.1144495	3.0942446179582744e-45	1.8336264402715698e-43	0.8073486	COL11A2	17.13791	7.738266013360295e-66	3.8264273443547594e-64	5.379993	LRRC74B	24.435898	7.107699136581935e-132	4.279904856436434e-130	7.68547	RPS24	9.565105	1.1208762195176943e-21	4.5076530192453056e-20	0.20337625	ETV6	9.926657	3.187631067491803e-23	1.3973177282155847e-21	1.1648314	BCL2A1	2.8570917	0.00427542294941219	0.01580615185126804	2.252904	SEMA4G	6.4658136	1.0075521031199071e-10	3.6877724035761304e-09	3.4373772	DBI	6.8884687	5.639610926959272e-12	1.365700375825813e-10	0.4419561	RPAIN	5.4649577	4.630169374947312e-08	1.1549642984278372e-06
359	SEH1L	17.540882	6.983520829092463e-69	3.2657800954419867e-67	1.5020231	ATF4	14.106295	3.473549112165716e-45	2.052968340699526e-43	0.7998406	PABPC4	17.137682	7.768711520810708e-66	3.833020662250217e-64	1.3385947	TMEM107	24.429102	8.393621800708733e-132	5.040673681926961e-130	2.8287294	COX7C	9.558574	1.1939031797498126e-21	4.784155854453631e-20	0.228205	FKBP2	9.902102	4.0761396993749796e-23	1.7763721647081623e-21	0.5406557	ZFAS1	2.8565874	0.004282222096571326	0.015823453474628456	-0.01968944	CSGALNACT1	6.447551	1.1367202600209394e-10	4.146992479555219e-09	3.0384293	LSM14A	6.873019	6.285713659727664e-12	1.512352158731468e-10	0.9297769	MCRIP1	5.464155	4.6511700566177406e-08	1.1589122276778352e-06
360	SCNN1G	17.538351	7.301424203192017e-69	3.4073312948229414e-67	1.8679564	RHEB	14.095069	4.072498935268674e-45	2.400630951316271e-43	0.77197146	H2AFJ	17.133142	8.39920035305357e-66	4.134990943041758e-64	0.95789146	ANKRD45	24.351984	5.523439433120369e-131	3.299334488050567e-129	6.0976977	IQGAP1	9.556744	1.2151959811349355e-21	4.8607839245397415e-20	0.46651977	PIK3R3	9.898957	4.2063892316953255e-23	1.8295751221354426e-21	1.6318576	LAT	2.8498557	0.004373907983704399	0.016112730575076943	3.3570158	DEFB1	6.4430857	1.1706858332411478e-10	4.257039393604174e-09	2.87239	IFITM2	6.86487	6.65517844539367e-12	1.592692277530109e-10	0.52125424	EEF1A1	5.4607077	4.7424037958956926e-08	1.180331611422928e-06
361	KHDRBS3	17.532827	8.046652250654189e-69	3.747297513818167e-67	1.5709119	BTG3	14.078529	5.146985505030277e-45	3.0260492208052025e-43	0.89557016	BMP4	17.11486	1.1499065564900802e-65	5.63630347163628e-64	3.5350423	RIBC1	24.344418	6.64299131458871e-131	3.95752674060604e-129	5.6319237	LRP2	9.555229	1.2331014086995272e-21	4.9236134678911604e-20	3.7692277	GLIPR2	9.897192	4.281285025920181e-23	1.858542336833567e-21	2.3881564	CEBPD	2.8415914	0.004488899120419583	0.01648652898793223	-0.005458621	HM13	6.4210277	1.353575917286227e-10	4.8982391837175266e-09	0.6676029	TALDO1	6.855895	7.086741063199691e-12	1.6905537786546653e-10	0.48817652	MTSS1	5.452255	4.973516913439956e-08	1.2323758723568033e-06
362	CPEB2	17.520561	9.983725821761797e-69	4.639739800984735e-67	1.837893	DDOST	14.065767	6.165020959837234e-45	3.615090824616598e-43	0.57966036	TXNDC17	17.100374	1.4745374924190914e-65	7.211711753316081e-64	1.1262754	LZTFL1	24.304707	1.7481401461393153e-130	1.0386827393506807e-128	2.8095808	DMBT1	9.547752	1.3254082241613656e-21	5.2827658756609594e-20	4.3633366	LYPD6B	9.894399	4.4024612563965507e-23	1.903767029793103e-21	2.623125	GZMK	2.8261104	0.004711702577606299	0.017211698913630315	5.2906413	UGDH	6.4188843	1.3727680347176598e-10	4.9451806026726225e-09	0.74061155	DSTN	6.8152394	9.410704581459833e-12	2.2212832731791388e-10	0.12927732	NDUFA1	5.4491377	5.0614565495411814e-08	1.2513976458026762e-06
363	OCLN	17.466276	2.588457978981593e-68	1.195493994416241e-66	1.2998827	EIF3E	14.050166	7.685400571714563e-45	4.494855686851337e-43	0.5298917	GNL3	17.071716	2.4100942619726e-65	1.1761680058428374e-63	1.3506303	ULK4	24.299099	2.0038237945095457e-130	1.1874511374871382e-128	3.536753	SOD3	9.546585	1.3404231858575154e-21	5.3331224446196e-20	2.0119755	ANXA2	9.830814	8.294564686247383e-23	3.5525477814902754e-21	0.4018982	ITK	2.8139856	0.0048931426706356335	0.017807700377292963	4.813384	YWHAB	6.4188395	1.3731706852064158e-10	4.9451806026726225e-09	0.5248399	YWHAB	6.7994995	1.0498336425328296e-11	2.4572908665345225e-10	0.2586577	RPS23	5.448571	5.0776066823250815e-08	1.2540065014783e-06
364	IER5	17.463396	2.722475437144676e-68	1.2548034936633897e-66	1.2492884	ALDOA	14.025254	1.092201248844342e-44	6.354625447821626e-43	0.46853507	CMPK1	17.068491	2.5469912163774384e-65	1.2402739836272744e-63	1.0479488	DPCD	24.24205	8.020497652731834e-130	4.740346897656808e-128	2.6715908	FAM184A	9.545764	1.351074796564675e-21	5.365970823235589e-20	1.9679314	FHL2	9.8208	9.161403395928011e-23	3.916325115816554e-21	1.5968736	GYPC	2.8103771	0.004948346642846475	0.017988147484544147	2.1176212	PPP1R16A	6.4178123	1.3824635684290876e-10	4.970655526936045e-09	0.96842057	LAPTM5	6.7756996	1.2380559516561107e-11	2.8768105100722904e-10	2.9667566	TXN	5.445266	5.17281597671545e-08	1.2761131924936791e-06
365	RPS6KA2	17.453463	3.2398659125398265e-68	1.4902052657267375e-66	1.7121048	PRRC2B	14.016108	1.2424442059738705e-44	7.210038915496038e-43	0.8114082	PPP1R14B	17.04176	4.024410305605131e-65	1.947014921070301e-63	1.1119205	AL121899.1	24.218819	1.4095602370776908e-129	8.308986660668494e-128	7.0805235	CD47	9.533113	1.5263670784924625e-21	6.040746035023173e-20	0.6645659	CD9	9.814445	9.75741939340328e-23	4.163165607852066e-21	0.38859648	DOK2	2.8006773	0.005099547618917884	0.018465869166466312	4.620623	PRKAB1	6.402452	1.5290103524402352e-10	5.462493125145338e-09	1.2701515	AZIN1	6.773936	1.253251775308098e-11	2.9060910731781983e-10	0.68190396	QDPR	5.433979	5.511104436350852e-08	1.3550904431861591e-06
366	KISS1R	17.45306	3.262792858942198e-68	1.4976754106619923e-66	2.1021717	GOLGA2	14.003903	1.4753951160100904e-44	8.517744999645884e-43	0.8796666	RALBP1	17.038363	4.265063374192847e-65	2.0589961116793056e-63	0.96564853	CFAP206	24.195372	2.488803243203752e-129	1.4632334028284528e-127	6.9417787	TCIM	9.5205555	1.72255938743383e-21	6.793191950443275e-20	0.7313439	MANSC1	9.8051195	1.070198595698599e-22	4.5574997231271134e-21	1.8205277	PTPN22	2.7948186	0.005192883666581578	0.018761386150230215	4.8671722	TINAG	6.3764644	1.812226083524488e-10	6.443470519198179e-09	7.1471763	ARPC2	6.740648	1.5768206786602498e-11	3.607843023696588e-10	0.43115756	TEAD2	5.4336014	5.522790919838703e-08	1.3564749627674007e-06
367	ATAD3C	17.44234	3.936157142015126e-68	1.8030658482850473e-66	2.2942982	SSU72	14.00211	1.5131195389209263e-44	8.713079093015103e-43	0.6177381	MED29	17.038006	4.291159906559742e-65	2.0671393958481338e-63	1.542633	KIAA1841	24.188091	2.9690690395959435e-129	1.7410247771452653e-127	3.6271014	SRP14	9.514056	1.8337022928426575e-21	7.218792857587967e-20	0.26119047	LMO7	9.782989	1.33217596085859e-22	5.662379795679775e-21	0.75749975	CANX	2.7921026	0.005236673418714901	0.018916543231610027	-0.08694271	PLP2	6.3742766	1.8382850058680147e-10	6.525766106409434e-09	0.7059488	GNPAT	6.7363167	1.6245224001387697e-11	3.7056315441047293e-10	1.369009	CPNE3	5.432657	5.552112294728717e-08	1.3606927286862503e-06
368	PTPN13	17.437138	4.31140137393018e-68	1.9709263423680823e-66	1.4293197	PTTG1IP	14.001498	1.5261982626564218e-44	8.76585668807791e-43	0.5512213	SLC7A7	17.031069	4.831304260901427e-65	2.3223436790599136e-63	4.28371	TRIP13	24.115723	1.7100193073340455e-128	9.94920324267081e-127	3.5523355	CD55	9.51292	1.853840785798303e-21	7.285269052961752e-20	0.42927852	GK5	9.757985	1.7050983111558643e-22	7.220076024554134e-21	1.8152108	FERMT3	2.7821312	0.005400319716379867	0.019460611590558077	3.789931	MRPL33	6.33534	2.368185317151317e-10	8.327684631740894e-09	0.70885503	GAL	6.7261357	1.742279818255401e-11	3.9661654399309944e-10	2.5361507	ATL2	5.4243217	5.817497977364788e-08	1.4226195927180267e-06
369	CTGF	17.423414	5.480767037321774e-68	2.5003906646844753e-66	1.2919582	IFITM2	13.977891	2.12697918890966e-44	1.2185251619328997e-42	0.7658357	ATL3	17.028528	5.0456548929821325e-65	2.4201856445995668e-63	1.7908034	RPGR	24.099129	2.552889293346004e-128	1.477641348086576e-126	3.5744603	GNG5	9.501845	2.062023075252345e-21	8.075055399589603e-20	0.25541213	MYH14	9.756893	1.7235408821416596e-22	7.28439919999494e-21	1.1584941	GPRIN3	2.7658548	0.005677379250611328	0.020350983391533645	1.8918953	LINC00473	6.3193994	2.6258228634303974e-10	9.190380022006391e-09	5.0313582	PRELID1	6.705149	2.012005909790168e-11	4.5386638851258575e-10	0.6060478	RPL18	5.423897	5.831354732428548e-08	1.424453064410027e-06
370	ARHGAP5	17.406294	7.391809795797773e-68	3.365376817598986e-66	1.1645372	CHMP4C	13.9657955	2.5207532976068127e-44	1.4404304557753215e-42	1.1139834	BOLA3	17.008635	7.087101913433942e-65	3.3921171551478695e-63	1.4191002	CCDC181	24.07365	4.720599696224652e-128	2.718288771090802e-126	4.4815226	RPS15	9.495473	2.1921476197091858e-21	8.569652125913745e-20	0.20118089	KIAA0319L	9.755995	1.7388770277037116e-22	7.335375785416788e-21	1.0524384	SEPT6	2.7523916	0.005916174879686894	0.02111236535048374	1.6502416	BCAP31	6.3062716	2.85837666004875e-10	9.973152209515887e-09	0.5206734	RBM3	6.6937184	2.175700463589613e-11	4.893141604860174e-10	0.5652259	NLGN4Y	5.418159	6.02158020229257e-08	1.4693180450038514e-06
371	MPZL2	17.360714	1.6367517825580016e-67	7.406715137232169e-66	1.2448616	MBD2	13.926749	4.3573829949964937e-44	2.4835974322626327e-42	0.77595717	CBWD1	16.995075	8.931521595612102e-65	4.265801359098317e-63	2.3999796	CFAP161	24.053267	7.716078665015272e-128	4.431799028111335e-126	7.726009	PTMA	9.441095	3.6890408432323586e-21	1.427193694100256e-19	0.17092374	VPS13C	9.712422	2.669172816997963e-22	1.1113284591218286e-20	0.992784	CALM2	2.7428274	0.006091268676811608	0.021668162356769893	-0.16406566	C3	6.3051105	2.879884921902669e-10	1.0032569556861551e-08	1.4842823	NUPR1	6.666771	2.6149311017827317e-11	5.816728568017199e-10	1.4115171	UQCRH	5.4178996	6.030331977627072e-08	1.4698524080396778e-06
372	MARCH6	17.356295	1.7677064466602692e-67	7.967127646919523e-66	1.189164	DDX6	13.925255	4.449522452855168e-44	2.5296777396943088e-42	0.8723798	NAA50	16.991207	9.540419764825635e-65	4.5469234623849836e-63	1.6322105	ANKMY1	24.01251	2.0582858370406953e-127	1.1791714258238254e-125	3.8958175	ACOXL	9.4325285	4.003187048361645e-21	1.5460584462638074e-19	2.736458	CST3	9.705071	2.8687401332847236e-22	1.1922036917546903e-20	0.39978728	HIST1H1E	2.730625	0.006321435152537576	0.022394456336682224	0.79995346	MUC13	6.302208	2.9343493791912545e-10	1.0190608696726217e-08	2.749613	KDELR2	6.6557417	2.818750362681536e-11	6.239131237555969e-10	0.5602087	PSMD8	5.417238	6.05266487410805e-08	1.4736923171741338e-06
373	WDYHV1	17.355324	1.797837886596527e-67	8.086660373446227e-66	1.7409253	BFAR	13.918921	4.861847797120246e-44	2.7570984976074305e-42	1.1230098	DAB2	16.973438	1.2914230161683968e-64	6.141799482414456e-63	3.4524138	DYNC2LI1	24.005974	2.4087382344658654e-127	1.3764218482662086e-125	3.1667955	SNX25	9.415838	4.69320983298165e-21	1.803222989001526e-19	2.4014	LGALS3BP	9.700161	3.010233537350156e-22	1.2417906305090884e-20	0.5957012	AIF1	2.7214878	0.006498879195153328	0.022957718651858472	2.5570202	PDXK	6.295979	3.0546561246413043e-10	1.0591996469344462e-08	0.76063156	AHNAK	6.6529284	2.8731769979962317e-11	6.347057668157356e-10	0.5467562	PRDX5	5.414405	6.1492883198491e-08	1.4939702642583494e-06
374	NMU	17.34663	2.0916230824635945e-67	9.389249909255414e-66	2.263453	NOP53	13.907981	5.665617272592889e-44	3.2047936087394116e-42	0.6444263	HSPB11	16.933107	2.564796479722333e-64	1.2120557203751108e-62	1.5348254	KIF27	23.974945	5.0771978347952544e-127	2.893873575048695e-125	4.709913	HLA-DRB5	9.415491	4.708741147932579e-21	1.8060924950974275e-19	1.9900968	TMC4	9.697593	3.0869447887168046e-22	1.2710949130010371e-20	1.0195701	SCGB3A2	2.6798947	0.007364530334409556	0.025655595566216806	1.3802458	EML2	6.2900624	3.173378827824231e-10	1.0986659311168899e-08	1.4078438	RAB7A	6.6475925	2.979255262821803e-11	6.568436799922084e-10	0.7228964	HSD17B10	5.414098	6.15984514186952e-08	1.4949136638989952e-06
375	MAN1B1	17.340475	2.328047950727865e-67	1.0429654819260834e-65	1.5031844	PYCARD	13.890613	7.221526074158411e-44	4.0746142080893805e-42	1.0902104	DRAP1	16.9245	2.968550362355001e-64	1.3999058550895162e-62	1.0879611	AC007405.3	23.969795	5.7455573111771704e-127	3.266509740364686e-125	3.9228666	RPLP2	9.41098	4.915334637482542e-21	1.8788992470923025e-19	0.20379974	MT-ND4	9.679089	3.699983462921008e-22	1.5179419335060545e-20	0.45813057	RAB31	2.6727169	0.007523971711084497	0.02615409160898397	0.40295643	FAM213B	6.2827396	3.326578175787743e-10	1.1463900175022375e-08	1.5712464	GSTO1	6.6159344	3.692125263545818e-11	8.068644478383057e-10	1.0495517	PLEKHO1	5.391525	6.986223205406168e-08	1.6790922725439718e-06
376	CLSTN3	17.338657	2.4028288506622013e-67	1.0743186877212238e-65	1.8637055	LGALS1	13.885611	7.743717089668902e-44	4.35827293488903e-42	0.9832133	NDUFC2	16.902521	4.310719297240463e-64	2.0285737869366886e-62	1.3516084	TFF3	23.945248	1.0355775460686571e-126	5.872642286566562e-125	2.3973763	RPS8	9.408566	5.029509965591426e-21	1.9192678573977504e-19	0.19407308	CEBPD	9.668786	4.0920468925439767e-22	1.6757193856121585e-20	0.50047535	GRASP	2.667828	0.007634329095204915	0.026492482065467095	3.3838263	LAMA4	6.2783194	3.422528794247915e-10	1.177644316300358e-08	4.7340307	MINOS1	6.5896564	4.4084557107513425e-11	9.513430435532762e-10	0.5584938	BCL2L12	5.3908167	7.01382051807079e-08	1.6839183237383247e-06
377	NOCT	17.334156	2.598554951303819e-67	1.1595145599443334e-65	2.147166	DSEL	13.859626	1.112526222535052e-43	6.245761249319591e-42	1.8052925	RIDA	16.891432	5.2024682259784074e-64	2.443087804233047e-62	2.4544911	KCTD12	23.929228	1.5206538803718175e-126	8.601678515234523e-125	4.477503	SOCS2	9.372961	7.052559289633443e-21	2.6775818319964257e-19	3.1603184	ACSL3	9.6617565	4.382846679641079e-22	1.7915285697802954e-20	0.82915527	SLC34A2	2.6655583	0.007686057924696296	0.026651346364271987	0.348565	MYL12A	6.2767563	3.457093028089131e-10	1.1877129421655912e-08	0.4510447	URI1	6.581597	4.654226486655346e-11	9.99565419952826e-10	0.97827584	BANF1	5.3821745	7.359127733400738e-08	1.7611587738053047e-06
378	PAM	17.331533	2.7198220001562498e-67	1.2112129782007952e-65	1.3400788	CCDC59	13.837799	1.5075136874288683e-43	8.442076649601663e-42	1.0225173	KCNE3	16.883982	5.902550713799067e-64	2.7660488700648345e-62	2.9867835	LRRC43	23.928713	1.5395418245621192e-126	8.686583594506667e-125	6.0237045	AL162511.1	9.366272	7.513940925360771e-21	2.8479234640961296e-19	4.0408983	N4BP2L2	9.655642	4.652373321471257e-22	1.898236109307034e-20	0.8315474	RCSD1	2.6644526	0.007711372768645076	0.026729796836749586	3.2834988	MET	6.2718	3.5689805334367443e-10	1.224275098759312e-08	1.0040331	COL6A3	6.512341	7.398842978829281e-11	1.526096526020036e-09	5.94507	KANK4	5.378444	7.513231868009456e-08	1.7922938641470908e-06
379	FAM91A1	17.32451	3.072958262394352e-67	1.3657592277308232e-65	1.3900559	TNFRSF12A	13.820607	1.9144778684334257e-43	1.0694340212695445e-41	0.9051928	BAG1	16.879929	6.322090038522658e-64	2.9564679929625794e-62	1.1783718	DNAL1	23.906025	2.651333632112639e-126	1.4922078733498269e-124	3.3548663	RPL37A	9.364663	7.629314766907826e-21	2.8867677496407986e-19	0.20151062	STK38	9.655016	4.680871315649219e-22	1.9063912267371366e-20	1.515364	CCR7	2.6623962	0.007758648252839131	0.02686041681965482	4.3654733	TMC4	6.259141	3.8710372572453927e-10	1.3238356421724701e-08	0.94706947	S100A14	6.497963	8.14147259116751e-11	1.6731099636894698e-09	0.78613335	R3HDM2	5.376886	7.57852584295323e-08	1.804027405761449e-06
380	ETV4	17.303715	4.410145277660285e-67	1.956183251873077e-65	1.668293	ST13	13.815402	2.0580174487761575e-43	1.1467559913578589e-41	0.48045668	PPA2	16.875305	6.837118024045587e-64	3.1906550778879404e-62	1.5376973	NEK1	23.900389	3.0344212980620404e-126	1.7035347638243035e-124	3.3109918	LGMN	9.360356	7.946800156828395e-21	3.00182670342253e-19	1.0229126	HLA-DRB5	9.64131	5.350072409746556e-22	2.1749840649423386e-20	1.812248	KRT18	2.6618142	0.00777207517519628	0.02689133208594326	-0.2570709	PTER	6.2556806	3.957863568569853e-10	1.3494085835002238e-08	1.9713644	AEBP1	6.494927	8.307377889071877e-11	1.7040775157070516e-09	5.7559824	DYNLL1	5.3760357	7.614372024618471e-08	1.810636235153437e-06
381	CIAPIN1	17.298645	4.815870333738045e-67	2.127721804255073e-65	1.4751267	SLC19A2	13.805957	2.3463668467974564e-43	1.3041840538030526e-41	1.2076491	LINC00662	16.872223	7.20348852942426e-64	3.354639148837909e-62	2.6402583	APOBEC4	23.882135	4.6967700472229545e-126	2.6301912264448545e-124	7.089691	ABHD2	9.359078	8.043487890741256e-21	3.0332344907845815e-19	1.1727712	LXN	9.6365595	5.60344717588102e-22	2.2738626220966458e-20	1.9425175	TTN	2.6610382	0.00779001012430113	0.02694090269945118	2.0758762	ITGA2	6.2538495	4.004563443312943e-10	1.3611505447761221e-08	1.5553781	NOLC1	6.484456	8.905257171867727e-11	1.8134341877257919e-09	0.93578315	CHRDL2	5.375398	7.641364366727098e-08	1.8151279089574443e-06
382	FKBP3	17.294245	5.197897783020056e-67	2.2919864240088433e-65	1.1954799	METRNL	13.781834	3.278391317295816e-43	1.8087676233356228e-41	1.6031082	VAT1	16.870367	7.433352748212584e-64	3.4545041817419475e-62	1.6591786	COL21A1	23.767937	7.16937703193929e-125	3.984963908571714e-123	5.4465413	ATP1B1	9.35239	8.568909329186141e-21	3.225942335693606e-19	0.32107434	UPK1B	9.63205	5.854955098378284e-22	2.3673464657702806e-20	5.197067	FLNA	2.6601071	0.007811581005051128	0.02701133289798476	0.46584108	KDELR1	6.253381	4.0166094200759675e-10	1.3611505447761221e-08	0.5083047	ID2	6.467555	9.960126594919009e-11	2.019066386662315e-09	1.493193	FXYD6	5.374005	7.700670519485843e-08	1.8272777503864713e-06
383	GPATCH4	17.263773	8.815680944885304e-67	3.871985356184918e-65	1.5855333	RBM8A	13.760605	4.398310566856424e-43	2.4206918107514474e-41	0.64041615	ATP1B3	16.856037	9.473092926767201e-64	4.3842413545368866e-62	1.663971	SAMHD1	23.741901	1.3321439103475179e-124	7.38614445341198e-123	2.5285785	RPL22	9.344203	9.258440668610141e-21	3.473853785207155e-19	0.22184066	STARD10	9.5936775	8.50002035561894e-22	3.430638846231789e-20	0.5772087	RPL23	2.6464498	0.008134160222475942	0.028010021365635834	-0.11735622	MRPL57	6.242151	4.3159437081243993e-10	1.4559810099696767e-08	0.63082683	PDIA6	6.4631124	1.0257121314390416e-10	2.0736418541727917e-09	0.2935956	EIF3J	5.3426723	9.158632767684623e-08	2.1549724159257936e-06
384	DPP7	17.246416	1.1906031287605075e-66	5.219082208265239e-65	1.0526369	GDE1	13.728313	6.871419989556678e-43	3.7725443079919016e-41	1.0531276	NDUFS6	16.84973	1.0539594515587756e-63	4.8577554968964145e-62	0.9565615	PZP	23.72013	2.2353151892265453e-124	1.2363224750290026e-122	7.45156	RPL8	9.318	1.1855410271000123e-20	4.426019834506713e-19	0.19439413	SERPINA1	9.559686	1.1811434802950672e-21	4.750020459355387e-20	1.1827943	SRSF7	2.6386123	0.008324614437575964	0.028582367167642796	0.2520191	CDCP1	6.2375517	4.4447227118256077e-10	1.49716975556231e-08	1.1555024	NUDT4	6.4496493	1.1210910727979751e-10	2.2644220045693996e-09	0.9189446	UBA52	5.3405704	9.265444064850882e-08	2.1755340361914023e-06
385	NELFB	17.227932	1.63906978666125e-66	7.1569518949731e-65	1.4581757	CKLF	13.713472	8.432317948888008e-43	4.60692492817296e-41	1.1214234	TMEM158	16.8206	1.7240340271592736e-63	7.881298409870965e-62	3.2777665	EFCAB6	23.6873	4.874206685094428e-124	2.6892174814314087e-122	5.5016727	BTG2	9.289793	1.545880240993559e-20	5.714144785190713e-19	0.6754664	EZR	9.556316	1.2202320679538693e-21	4.8984226383811243e-20	0.40760934	ZAP70	2.6284857	0.008576599453952746	0.029317232987721882	4.866047	ALG13	6.2362566	4.4816525043933294e-10	1.507342584060219e-08	1.30041	CYC1	6.435048	1.2343410611958267e-10	2.477530445410978e-09	0.5294278	BASP1	5.340193	9.284773555981006e-08	2.1777898183662255e-06
386	SCIN	17.223171	1.7796235697144831e-66	7.75555796918374e-65	1.420009	MAFG	13.695343	1.0824795748018352e-42	5.89964537118275e-41	1.4375972	SLC25A5	16.813536	1.9423347968825125e-63	8.861160784148327e-62	0.7696676	P4HTM	23.673939	6.692010286000221e-124	3.674044862902082e-122	1.9326578	GPRC5C	9.287333	1.5820339981790047e-20	5.83814852705267e-19	1.3933902	HLA-DMB	9.549912	1.2980593812728313e-21	5.201525964313313e-20	1.8297414	NCKAP1L	2.6187274	0.008825841482618082	0.03010031199918469	4.565162	PYGB	6.218016	5.034790753641764e-10	1.688313067089454e-08	1.4377124	HSPE1	6.434557	1.2383389254816447e-10	2.483329626749225e-09	0.19459704	DYNLRB1	5.3360844	9.497518571874622e-08	2.225360000104514e-06
387	OGFRL1	17.218237	1.9380550695379145e-66	8.429598749058114e-65	1.649951	RAB14	13.662644	1.6970783822598393e-42	9.226833922966117e-41	0.68186504	APCDD1	16.804573	2.2593494117422727e-63	1.0265603818058197e-61	2.9757226	C8orf34	23.609451	3.082167124762973e-123	1.683915697431478e-121	5.016433	RPL39	9.2861805	1.5992380272155913e-20	5.882254812747002e-19	0.20576933	CLDN22	9.535902	1.4858834242537201e-21	5.922382331545077e-20	8.966715	ARHGAP15	2.6156816	0.00890495110882553	0.030347011233484232	4.7127414	SPINT1	6.215382	5.119997590375976e-10	1.7143190736086975e-08	0.70031905	MZT2B	6.416696	1.392634241909889e-10	2.772889512780579e-09	0.219071	ARL4C	5.322909	1.0212081695849565e-07	2.3772473290595345e-06
388	SLC50A1	17.213373	2.1079066099340913e-66	9.150602337698382e-65	1.1232623	HIST1H2BC	13.649352	2.0368023902154588e-42	1.1047063811338083e-40	1.7249388	REXO2	16.796066	2.607743419828894e-63	1.1824585547402272e-61	1.0139558	RAB36	23.580154	6.160272343655035e-123	3.3492742839289518e-121	4.9878097	NFKBIZ	9.264553	1.9589635801424962e-20	7.181797740620608e-19	0.72363454	S100A9	9.522228	1.695047117084956e-21	6.732102025301952e-20	2.032766	IL2RG	2.608465	0.009094929299883737	0.030913292793026598	3.2043066	KLF5	6.2122784	5.222174546602782e-10	1.7433190736796174e-08	0.7338609	CEBPG	6.3994827	1.559041394396892e-10	3.093226504383559e-09	1.59347	DDX3Y	5.3161087	1.0600975901956505e-07	2.4556552244449403e-06
389	EPB41L5	17.207445	2.3350786019055024e-66	1.0117168410577032e-64	1.3336725	MRPL10	13.636156	2.4409179130101736e-42	1.3206898853001906e-40	1.3661921	PNO1	16.772133	3.902490174398014e-63	1.762414917470071e-61	1.9355924	CEP83	23.554735	1.1226553972013311e-122	6.0889784254987455e-121	2.609283	RPL41	9.257927	2.0843914087851763e-20	7.629145025618946e-19	0.20058258	DNAJC10	9.491735	2.2721889482023427e-21	8.992408558256621e-20	1.1328557	PTGER4	2.60831	0.009099054297750703	0.03091911654575482	1.2268983	GALE	6.2098675	5.302934958790986e-10	1.7670256508635014e-08	0.88268304	SERBP1	6.310223	2.786335078486665e-10	5.33908518033373e-09	0.2951794	COPS9	5.314503	1.0694868679011567e-07	2.4748456447299493e-06
390	TIPARP	17.205183	2.4280447992194664e-66	1.0499653185813908e-64	1.2644093	DNAJC4	13.631875	2.5884325652203502e-42	1.3971298665285746e-40	1.1939086	TIMM13	16.745958	6.060739080193755e-63	2.7316007122000025e-61	1.1684468	CERKL	23.536596	1.7221173047398681e-122	9.317736141587692e-121	5.944068	PPIA	9.255971	2.1229178833325866e-20	7.7574813355057e-19	0.1934008	MT-CO1	9.485188	2.4194703722168843e-21	9.541573298883488e-20	0.393724	ZFAND5	2.602393	0.009257570810795824	0.03139584953244912	0.195747	COX4I1	6.2096887	5.30896545996043e-10	1.7670256508635014e-08	0.44537395	EIF3E	6.2785425	3.4176186714441296e-10	6.465765054083488e-09	0.23469706	PSMD14	5.31252	1.081196546142636e-07	2.4993604369035133e-06
391	TMEM91	17.200176	2.6472684539480395e-66	1.1425590244400016e-64	2.0704682	CLDND1	13.625936	2.8078719207660403e-42	1.5119310342586371e-40	1.4085687	PSTPIP2	16.744787	6.181112996189521e-63	2.780259660936652e-61	3.2007506	AL121790.2	23.499218	4.154600123824732e-122	2.2317276444526137e-120	6.023153	XBP1	9.252895	2.1849326426363403e-20	7.971089771181437e-19	0.39693666	DEGS2	9.480759	2.524417490349567e-21	9.920517856812333e-20	1.8025737	MYL12A	2.6002395	0.009315869212656584	0.031583997330635306	-0.14102167	COX5B	6.202187	5.568379750516616e-10	1.8478771320232915e-08	0.48686844	HSPA5	6.276801	3.4561007656136574e-10	6.522043567796624e-09	0.16364032	SERPINF1	5.30997	1.0964342792577605e-07	2.531971943852973e-06
392	CLPTM1L	17.194115	2.9391383756064414e-66	1.2612394561989328e-64	1.1076816	KHDRBS3	13.607344	3.62167698986881e-42	1.9408029802167783e-40	1.4757061	ATP5F1B	16.743017	6.367681896295118e-63	2.8584383662727584e-61	0.6772036	ZNF273	23.461138	1.0175248831803122e-121	5.439751165450834e-120	4.1024475	ESYT3	9.241552	2.4294646404712957e-20	8.848781779927972e-19	3.5065367	PDCD4	9.451646	3.3354414518170655e-21	1.301635688513977e-19	1.0122172	CYBB	2.56047	0.010453062812077496	0.03498933158854392	3.2151263	MBOAT7	6.1956234	5.805482615597036e-10	1.9208686940823277e-08	1.0152735	NAMPT	6.251684	4.0605007486047534e-10	7.592255155988854e-09	0.7560687	GPRIN3	5.297857	1.1716974014627325e-07	2.694663428415319e-06
393	ADGRG1	17.183416	3.5346538670365156e-66	1.5138861686733834e-64	1.3817449	EIF4A3	13.6015005	3.923035558815742e-42	2.092285631368396e-40	0.8101141	IMP4	16.73013	7.906576783737913e-63	3.528034262066319e-61	1.4881284	LRTOMT	23.459106	1.0672810149682604e-121	5.692165413164056e-120	4.053709	LGALS3	9.238193	2.5069675864994764e-20	9.116245769089006e-19	0.28108028	TNFSF13	9.449528	3.403638167481899e-21	1.3259390426364267e-19	1.6651564	AC004687.1	2.5482872	0.010825331414816855	0.03615977090544252	4.819779	GTF3C6	6.1922297	5.931900855942488e-10	1.9569157462903054e-08	0.94968754	GGH	6.2152033	5.125824989741276e-10	9.403642896822652e-09	1.7451054	PJA1	5.292686	1.2053284305069614e-07	2.7663275454258127e-06
394	GPX2	17.178574	3.8424148180427836e-66	1.639430322364921e-64	1.3673384	KMT2E	13.600318	3.986976566018254e-42	2.1213367002092373e-40	0.798428	ARF5	16.722109	9.046058912095461e-63	4.028463610953049e-61	0.90696084	CCDC88C	23.454113	1.2001332653688962e-121	6.385507160157547e-120	2.3872502	AZGP1	9.2286005	2.7418996475910914e-20	9.93827703981237e-19	2.601415	TNC	9.420511	4.488967999177877e-21	1.7396692591969627e-19	1.7688049	SEPT1	2.542157	0.01101707131362864	0.036707183909754804	2.4473493	NDUFA2	6.1893272	6.042149506136066e-10	1.9903551314330568e-08	0.67346925	NEURL3	6.2143993	5.152128485563791e-10	9.44416350872577e-09	2.834399	E2F5	5.290419	1.2203635191889144e-07	2.795106628817145e-06
395	PPP1R15B	17.17845	3.8506301663837564e-66	1.6398120860645653e-64	1.4161156	NOL3	13.58038	5.235385989275873e-42	2.7789726578146814e-40	1.1841394	PRDX4	16.691053	1.522613065807684e-62	6.753768846354877e-61	1.0855516	FBXO36	23.428522	2.188955074069824e-121	1.1619098023498592e-119	4.8673744	MEF2C	9.224168	2.857708782281539e-20	1.03246252779204e-18	3.5355017	MT1E	9.409181	5.0001843257750744e-21	1.934440913598647e-19	0.70156497	TBC1D10C	2.5332718	0.011300328874279736	0.0375337139359232	4.706337	EMC10	6.1837907	6.258042086980327e-10	2.0524179026114102e-08	0.90242714	ARPC3	6.1960473	5.789866377136522e-10	1.0518492039566757e-08	0.20088896	RALGAPA1	5.288861	1.230805233635047e-07	2.811126919787472e-06
396	NTMT1	17.17309	4.2232076429657695e-66	1.7950635901789986e-64	1.3053851	SERINC3	13.562808	6.653945826826609e-42	3.5236025182249657e-40	0.7566999	PSMD13	16.683346	1.7323744265748074e-62	7.653883068101712e-61	1.4192747	AC013470.2	23.415962	2.9392017137940856e-121	1.5564566995032508e-119	7.5951495	CTSE	9.223821	2.8669771814025744e-20	1.034143137897225e-18	1.5175264	SLITRK6	9.384081	6.346773388113054e-21	2.442744396799526e-19	2.845512	IGKV1-39	2.5292754	0.011429827879920963	0.037907631701248085	4.195932	MDFI	6.1824064	6.313180401717728e-10	2.0674742836034666e-08	2.7139196	ANKRD1	6.1866927	6.143950621783398e-10	1.1080877127854117e-08	3.2376502	RPS15A	5.2885537	1.2328721003952145e-07	2.812254078294583e-06
397	C16orf45	17.122927	1.0011230711239453e-65	4.239160074324457e-64	1.8560761	SPCS2	13.553702	7.533288780522178e-42	3.979850676502282e-40	0.5655377	LDHB	16.660925	2.5209603215441427e-62	1.1116045512320628e-60	0.79632765	IK	23.401714	4.105261984620229e-121	2.1688176522521964e-119	1.6197357	RPS18	9.21374	3.149541410138099e-20	1.1342399933616305e-18	0.16740438	HLA-F	9.370856	7.194635726580315e-21	2.7643197302812873e-19	1.106252	LIMD2	2.5143378	0.011925617992377	0.03937704054086745	1.3543994	ATP5MF	6.180799	6.377806961321995e-10	2.082549211860243e-08	0.5237619	ITGA6	6.182652	6.303363330602275e-10	1.1322801812789972e-08	2.163409	AC092279.1	5.287444	1.2403726730438413e-07	2.8264850331823033e-06
398	FMNL2	17.118238	1.0850821569848024e-65	4.5860076068791653e-64	1.5638602	SLC43A3	13.529076	1.0533944204076317e-41	5.55200823932493e-40	1.5877367	TM4SF1	16.652975	2.879245933071247e-62	1.267094477422317e-60	1.1437441	OXTR	23.375793	7.535519467767517e-121	3.9716620253645266e-119	5.8277936	CISH	9.205884	3.388693086773285e-20	1.2164539285852818e-18	2.7321796	SRSF5	9.369989	7.253955600354575e-21	2.782339134382577e-19	0.587669	TNFSF9	2.4908447	0.012743982651185863	0.041789666430473334	1.5610455	HGD	6.179593	6.426700015407049e-10	2.0924139585046203e-08	4.033074	MRPS12	6.180732	6.380513695202283e-10	1.145220406831179e-08	1.0891571	ERVH48-1	5.286925	1.2438987307750765e-07	2.8316393871302554e-06
399	ISG20	17.117268	1.1033237952467914e-65	4.6543226014177267e-64	1.1680897	SNU13	13.525338	1.1083226728259171e-41	5.82779996978886e-40	0.59675527	DPM1	16.644754	3.303173670004809e-62	1.4508056903550536e-60	1.9284127	HS3ST6	23.35774	1.1498735951874146e-120	6.046283693004246e-119	5.513007	RPS26	9.184098	4.1498849857842723e-20	1.4825745403758804e-18	0.16685736	SLC4A11	9.36203	7.821948138690123e-21	2.994960614020838e-19	2.9357572	CALM1	2.4824445	0.013048436283096236	0.04265065996517667	-0.15867533	EPCAM	6.171288	6.77359703933917e-10	2.202156366925942e-08	0.49014252	SNHG8	6.1635633	7.112604695500345e-10	1.2604615916076562e-08	0.43042162	UBE2M	5.2807856	1.2863118832605049e-07	2.9252168715771884e-06
400	LPP	17.114542	1.1562065866842788e-65	4.868238259723279e-64	1.2569842	CHURC1	13.510335	1.3590248250202386e-41	7.1244805593066875e-40	0.77193964	FGFR4	16.64207	3.454578281941834e-62	1.5143356852347764e-60	3.9614196	CCDC96	23.353706	1.2636971244184223e-120	6.629230816621232e-119	4.704884	RAB27A	9.176274	4.462659617975313e-20	1.5917766790230417e-18	1.9367433	NECTIN4	9.361853	7.835030892036656e-21	2.994960614020838e-19	1.6358299	CD86	2.472318	0.013424007138546641	0.04376968848667318	4.073637	RAB32	6.150815	7.708587309599338e-10	2.4988763492767753e-08	1.8282719	CMTM7	6.129449	8.81840633583588e-10	1.5396126416424295e-08	1.1648065	MDK	5.280077	1.291294808465184e-07	2.9321091807921195e-06
401	FKBP11	17.11414	1.1642301030941363e-65	4.8928244482755444e-64	1.3200319	RNF212	13.510212	1.3612846782960992e-41	7.1244805593066875e-40	1.6872152	MRPS18C	16.636135	3.8146300239158654e-62	1.6656474178502024e-60	1.5105225	TMEM190	23.343649	1.5988355396831068e-120	8.36773740394897e-119	6.8757205	NOP53	9.156807	5.34554746577201e-20	1.9036607827232596e-18	0.44091535	LURAP1L	9.358082	8.119753324846337e-21	3.0932393618462237e-19	2.3762171	TNF	2.4610274	0.013853982154891937	0.04505436848379035	2.5901568	CIB1	6.1443624	8.028525281391366e-10	2.5988289928203268e-08	0.55030626	PTP4A2	6.1251173	9.061670398074277e-10	1.579621921532014e-08	0.5349703	H3F3B	5.2799826	1.2919606077865277e-07	2.9321091807921195e-06
402	FRS2	17.106468	1.3281396990916105e-65	5.571222707800014e-64	1.6871504	TSEN34	13.490669	1.7748278192284802e-41	9.245614686213478e-40	0.8397432	EIF2AK1	16.6279	4.376718248609395e-62	1.9073635947247168e-60	1.1165829	TTLL9	23.327442	2.3353954729833822e-120	1.2194139532593884e-118	6.696829	ITSN2	9.142057	6.127540526605679e-20	2.1649354541950665e-18	1.2256724	FOXA1	9.3403	9.606194181191536e-21	3.6225378730419263e-19	1.0669651	FMNL1	2.452569	0.014184015993411889	0.046033317625677535	2.067878	TXNDC17	6.1331997	8.612899851968034e-10	2.7839676289189604e-08	0.72334754	OST4	6.1210318	9.29713249570882e-10	1.61689260794936e-08	0.12798877	C12orf57	5.2735605	1.3380225089462823e-07	3.0274448687269416e-06
403	EXOSC6	17.100561	1.469825341585202e-65	6.154035075048322e-64	1.4442922	C11orf1	13.483004	1.9692315574809356e-41	1.0234521319622494e-39	0.96053207	MRPS16	16.626514	4.479002303442027e-62	1.948148574700998e-60	1.2036663	TTC12	23.294712	5.01558751163436e-120	2.6127711688513874e-118	3.4968755	LRRC36	9.132639	6.684927456226839e-20	2.343386150539612e-18	3.3631768	PTPRZ1	9.339802	9.651438885235933e-21	3.633482874441763e-19	2.8643754	PFDN5	2.4360793	0.014847429822542842	0.04795017705088807	-0.23305948	LMO7	6.129404	8.820881416679115e-10	2.8470856445765443e-08	0.7091504	PROM1	6.1204515	9.331066525860926e-10	1.6215352224925115e-08	1.6827233	ID4	5.268106	1.3783852331801263e-07	3.109348360849429e-06
404	HPCAL1	17.096079	1.5872924214748844e-65	6.633460865865189e-64	1.3784505	ADAR	13.478329	2.098054983976567e-41	1.0878803620619237e-39	0.7405661	SLC16A1	16.622948	4.753734542837966e-62	2.0636367007668693e-60	3.6610372	VSTM2L	23.281837	6.772885956920431e-120	3.503756245612417e-118	2.8580444	SHROOM3	9.13185	6.733822729039652e-20	2.3568379551638783e-18	1.0584468	IRX2	9.330381	1.0549058622764227e-20	3.9581057479048356e-19	1.974066	CD3G	2.4338677	0.014938453351924444	0.048193724627447664	4.064758	ERBB3	6.128511	8.870525549036109e-10	2.8589895294735083e-08	0.8248753	COTL1	6.09203	1.1148761169583556e-09	1.906353054951692e-08	1.7273165	KLHL23	5.2654853	1.398196823230992e-07	3.1445390401982153e-06
405	FAM234A	17.080631	2.0686640980628128e-65	8.629064394154004e-64	1.6344852	C9orf16	13.476059	2.163582696224346e-41	1.1192667989705625e-39	0.6376019	FIS1	16.615383	5.3929503733563356e-62	2.336597453833306e-60	0.85772145	CCDC69	23.26367	1.0345076886267762e-119	5.339394521944651e-118	3.5220447	RPL7A	9.127576	7.005049767582592e-20	2.4441295139228983e-18	0.17503463	TSC22D3	9.314493	1.2253617993044487e-20	4.58998399739459e-19	0.73798263	ANKRD12	2.4323933	0.014999408496608099	0.04836429398647206	0.2738309	VDAC2	6.1143785	9.69338912708827e-10	3.115235530082888e-08	0.48788694	NT5DC2	6.090668	1.124402675627556e-09	1.9197118852177787e-08	1.4055276	NDUFB9	5.255993	1.4722779762598253e-07	3.2782332672186966e-06
406	NAA30	17.07299	2.3580508300448893e-65	9.817906801673889e-64	1.801289	NARF	13.468761	2.388402919130555e-41	1.2327240872931897e-39	1.2343619	B4GALT7	16.613728	5.543897888127707e-62	2.3973612489200893e-60	2.166002	SRGAP3	23.240654	1.7684488019002922e-119	9.085608523524437e-118	3.3682766	TMEM63B	9.108424	8.358720426001647e-20	2.893900116575532e-18	1.7426622	DNAJC17	9.312888	1.2440249121860989e-20	4.644359672161436e-19	1.8925891	PRDX1	2.4244783	0.015330401189932716	0.049310882632753135	-0.20094718	DESI1	6.1095786	9.989457918444262e-10	3.205785922251454e-08	1.0429528	MORF4L1	6.0787687	1.2110901742924583e-09	2.0583019654135864e-08	0.19492811	GCA	5.247351	1.5430159602399784e-07	3.425526016786473e-06
407	ADGRD1	17.06126	2.882681484034063e-65	1.1979974998583119e-63	2.449281	SNCG	13.450659	3.0514342669348263e-41	1.5713132776859797e-39	1.2161417	COX6B1	16.574678	1.0622863400371323e-61	4.5672195809657895e-60	0.6374201	RUVBL1	23.234945	2.0197671206033565e-119	1.0353039702863886e-117	2.2083347	RPS3	9.105853	8.559135732984479e-20	2.9587135867106842e-18	0.17269832	SAT1	9.292666	1.5047002808339838e-20	5.589599716530886e-19	0.31911358	LST1	2.416602	0.015666137158675868	0.050296900151116444	2.77852	MPST	6.10201	1.0474281437312734e-09	3.3565651530158116e-08	0.7710693	NOTUM	6.078389	1.2139596479577327e-09	2.0616145651442922e-08	2.575232	TMEM263	5.246832	1.5473710934981967e-07	3.4317933162732285e-06
408	CNST	17.053589	3.2871989529953624e-65	1.3610583465267303e-63	1.2501132	ZNF704	13.437122	3.6641159345402376e-41	1.8824815810481955e-39	1.6273264	SELENOF	16.546421	1.6990946104789505e-61	7.291133960675957e-60	0.91170526	MYCBP	23.220268	2.842042217588302e-119	1.4534645131045199e-117	2.248116	PPP1R10	9.096766	9.306144278428889e-20	3.2021141603196176e-18	1.1013013	THRB	9.2866	1.5929495639588146e-20	5.907627521966465e-19	2.595212	SPOCK2	2.408163	0.01603301617005292	0.05136435386286976	3.4771023	SRI	6.080019	1.20168447968862e-09	3.8181180631241266e-08	0.47337228	NFKBIA	6.070642	1.274000232429204e-09	2.152157255385684e-08	0.21547267	SMARCA1	5.2371273	1.630952361764801e-07	3.5958004826310575e-06
409	SLC34A3	17.03143	4.8017574048937495e-65	1.9808354672121546e-63	3.4249725	NR2F6	13.389501	6.964732750917297e-41	3.5700231949782025e-39	0.81214815	UBE2V1	16.545279	1.731616646877441e-61	7.402330704208908e-60	1.0671867	REC8	23.206163	3.945380960475892e-119	2.0131328818829154e-117	4.155074	MPZL2	9.0873165	1.0151333950078361e-19	3.487574854014652e-18	0.83047694	GSTA2	9.284675	1.6220211190539365e-20	6.005499680464161e-19	2.2029727	MS4A6A	2.389171	0.016886450052707433	0.05380604284219723	3.5481362	AGR3	6.079349	1.206714353093273e-09	3.828668769021149e-08	1.2442281	SERPINB6	6.0541205	1.4118685333923755e-09	2.3548663550252577e-08	0.88318926	RPL8	5.2368674	1.6332482534425483e-07	3.5973216201684447e-06
410	SERPINH1	17.003124	7.785655663130852e-65	3.199975905580387e-63	1.1992965	CD55	13.386864	7.216376282427409e-41	3.690566865898949e-39	0.64148295	HRAS	16.542624	1.8096478172168952e-61	7.72116402012542e-60	1.6577154	SYTL2	23.199354	4.6220124174910374e-119	2.353024503449983e-117	3.033159	ARHGEF1	9.07345	1.1530673416243847e-19	3.937303117741801e-18	1.7187827	BICDL2	9.276345	1.7539159600538978e-20	6.483121700529259e-19	1.4795835	LCK	2.3701978	0.01777856714147727	0.05632016744012032	3.611962	NME2	6.075174	1.2385331066213558e-09	3.924065288305286e-08	0.5428615	NRDC	6.0231543	1.7105026460109075e-09	2.788592377776152e-08	0.8450432	CCT7	5.2261004	1.7312224741144922e-07	3.8019003353102576e-06
411	MBIP	16.98107	1.13402146336698e-64	4.6523957471465847e-63	1.2498982	AKTIP	13.335927	1.4306576410085024e-40	7.299938760498965e-39	1.4267356	NOB1	16.519646	2.64948108221944e-61	1.1261551469016214e-59	1.4605426	IFT140	23.198067	4.762404900196091e-119	2.418999314385316e-117	3.3008256	ARFGEF3	9.072157	1.1668424548692667e-19	3.978275645216374e-18	0.9525263	PERP	9.256172	2.118929540933938e-20	7.819443445950612e-19	0.43398666	CCL3	2.3701203	0.017782299102663122	0.05632402430707776	3.0005426	S100A11	6.0672483	1.3012031877177127e-09	4.110994556400108e-08	0.40844968	POMP	6.015273	1.7958361730566844e-09	2.9128696796864395e-08	0.45903462	UQCRQ	5.215971	1.8285672030303008e-07	4.011743912622795e-06
412	COMTD1	16.978539	1.1839718494792523e-64	4.839592961375046e-63	1.381247	PARD6A	13.324184	1.6745264054162088e-40	8.5248617003007e-39	1.9573591	KRT7	16.508343	3.1953871609442935e-61	1.3556187955521244e-59	0.9716167	NLRP1	23.140976	1.7921287683647376e-118	9.082281541033963e-117	4.316099	SLC4A4	9.059805	1.3068458248046984e-19	4.4286454577345304e-18	1.7003026	FAM114A1	9.246767	2.3138463848567282e-20	8.496747380457494e-19	1.1433209	CD63	2.3632915	0.018113411598164958	0.05729987569536718	-0.27697518	SHTN1	6.065462	1.3157471138077782e-09	4.151089485816089e-08	1.064914	COX4I1	5.9770956	2.2715098330683595e-09	3.639615183171048e-08	0.054524917	FAM3B	5.208061	1.908240918873586e-07	4.166140017813677e-06
413	FAM84B	16.97256	1.3109041417085455e-64	5.348679922453811e-63	1.4640067	USP36	13.321262	1.7413765863115315e-40	8.845087422534763e-39	1.5239451	FH	16.49818	3.7811203741419034e-61	1.6010793266687833e-59	1.7813061	SLFN13	23.09945	4.689469850309262e-118	2.371199201962245e-116	3.504484	SCD	9.04862	1.4478681592772618e-19	4.89174159393826e-18	1.2750568	NANS	9.240219	2.459921303390034e-20	9.003633528747835e-19	0.87983435	TRAF1	2.3431158	0.019123441877283303	0.060085504710217834	2.6934285	RELB	6.06093	1.353367200672594e-09	4.26377289663377e-08	1.0416903	PLP2	5.9566	2.575392366790578e-09	4.108888106560466e-08	0.48674253	SAP18	5.200482	1.9877268441191633e-07	4.3323342640784876e-06
414	MIA3	16.9383	2.348189574248561e-64	9.563535720575957e-63	1.1895823	SIK1B	13.303336	2.213651820213033e-40	1.1218506962165597e-38	1.2563856	TOMM40	16.49527	3.96785502422256e-61	1.6769802366525538e-59	1.6046183	APPL2	23.069866	9.29527274435481e-118	4.6895069701249497e-116	2.6996486	RPL30	9.041837	1.5406159736300433e-19	5.189443279595935e-18	0.17058833	ING1	9.218906	3.0014475632894134e-20	1.0914354775597867e-18	1.2824218	SOCS1	2.3345413	0.01956740017088522	0.06131921709958435	1.0216944	IYD	6.0598807	1.3622256154002677e-09	4.2856536214839884e-08	3.9279146	LUM	5.9533854	2.6265204560409694e-09	4.181525104144827e-08	5.9205585	EIF2A	5.2004347	1.988231974764592e-07	4.3323342640784876e-06
415	PPM1K	16.938175	2.353140340701044e-64	9.566305559292809e-63	1.8083017	DHPS	13.283522	2.8850082968121993e-40	1.4587852336025566e-38	1.0844994	TMEM258	16.48839	4.446373920067473e-61	1.8721574400284095e-59	0.736095	PTPRN2	23.060482	1.154621249088745e-117	5.812026062828739e-116	4.226935	NUCB1	9.02808	1.7470970232992143e-19	5.8497717969958744e-18	0.73203886	GLUD1	9.214252	3.134543928977029e-20	1.1379867748636215e-18	0.76810944	IL1B	2.33167	0.019718054708509843	0.061705004955381455	2.5603478	ANXA1	6.0489187	1.4582133367047683e-09	4.568388635270883e-08	0.603755	ELF3	5.9449015	2.7662343232531745e-09	4.391470506085833e-08	0.24775547	EEF2	5.1937995	2.0604497744401167e-07	4.4809781502387e-06
416	CXCL2	16.924782	2.954402303594566e-64	1.198887891313737e-62	1.3095202	PSMB4	13.276454	3.1705499035321527e-40	1.5995567080882935e-38	0.7636688	MCTS1	16.48164	4.971791608275869e-61	2.085545543546432e-59	1.5973905	LINC02166	23.010914	3.624536150697998e-117	1.8163223663453056e-115	7.02694	MID1IP1	9.009308	2.0736157731322554e-19	6.901782068077641e-18	1.2858939	PDZK1IP1	9.209951	3.262722776032056e-20	1.1826050191443049e-18	1.1753671	RASAL3	2.3308554	0.019760992118628754	0.06182209824822404	3.546243	PTK6	6.045257	1.491719376582175e-09	4.666831569195631e-08	1.4433705	KCNQ1OT1	5.920298	3.2135882267992445e-09	5.02333400420817e-08	1.7087429	RPL4	5.189384	2.109907266285173e-07	4.570785567194185e-06
417	F3	16.893959	4.984362478505328e-64	2.0153378974461975e-62	1.2462867	RORC	13.273573	3.2948731759701135e-40	1.6585429020613605e-38	1.3353229	LYRM4	16.47643	5.419145260858912e-61	2.2689505391259746e-59	2.132438	RIIAD1	23.001472	4.5057045603723525e-117	2.252852280186176e-115	5.0353675	SRSF11	9.008488	2.0891827067761957e-19	6.943277838544033e-18	0.44377056	FDFT1	9.200868	3.5507010202880423e-20	1.2828339170072928e-18	0.97430366	PLXDC2	2.3303316	0.01978863783295956	0.0618912995613368	2.6071842	LMTK3	6.0450115	1.493993389462365e-09	4.6674270465769844e-08	2.2252867	DDX5	5.9162793	3.2930586269569246e-09	5.1403841981766634e-08	0.07252577	RPS25	5.187141	2.135470236658376e-07	4.612780453341139e-06
418	ABCA2	16.873482	7.051415441128462e-64	2.840858019447438e-62	1.9460499	LNPEP	13.260934	3.90008256275557e-40	1.954403789837243e-38	1.2719861	TINAGL1	16.471207	5.907985103399579e-61	2.4690086999281825e-59	2.800487	LRWD1	22.994148	5.334001820473458e-117	2.6610610418397648e-115	2.8724353	MRC2	9.007762	2.1030496764177259e-19	6.979009296556602e-18	2.73826	EMP1	9.17259	4.617880355189011e-20	1.665708855978001e-18	1.6613244	FGR	2.3063536	0.02109089079756445	0.06553418696982156	3.3747482	CFL1	6.0445204	1.4985515554609404e-09	4.67514691397285e-08	0.438985	CLIC1	5.905027	3.525891344661862e-09	5.46574160002946e-08	0.20574102	RPL19	5.184709	2.1635240081578193e-07	4.6688764723251595e-06
419	OPN3	16.835411	1.342545825219828e-63	5.379790068859417e-62	1.3326166	JPT1	13.254193	4.266819859805735e-40	2.1334099299028677e-38	0.72224885	BTF3L4	16.462145	6.86258557395458e-61	2.862605528055542e-59	1.1483421	CEP290	22.989729	5.905733405647454e-117	2.939742850811177e-115	2.5527117	EFNA1	8.98962	2.480868737659355e-19	8.18430923763911e-18	0.7024508	MET	9.147297	5.837577609600454e-20	2.0989043090698263e-18	1.0211926	PSTPIP1	2.2974489	0.02159317011001167	0.06690925583957137	4.289175	CPM	6.0128174	1.8232649929703314e-09	5.664512599519476e-08	1.2450403	APOD	5.89632	3.7169834668397334e-09	5.730242922037855e-08	1.1086721	RANGRF	5.1758547	2.2687013147150062e-07	4.8770546496752525e-06
420	LONP2	16.820314	1.7323900940671878e-63	6.929560376268751e-62	1.1272591	STUB1	13.245291	4.8041497829974624e-40	2.396725058778244e-38	0.60468304	SEMA3B	16.437553	1.0299356141090048e-60	4.264428420710112e-59	2.1394284	AC244090.1	22.975866	8.126275216853519e-117	4.0361100855325685e-115	2.6764357	CLIC2	8.987443	2.530491032089131e-19	8.335735164528902e-18	3.0453744	STRA6	9.130927	6.791497324848981e-20	2.4224449056786174e-18	4.3004746	CSF1R	2.2942286	0.021777369400968923	0.06740542691470276	3.9477847	COX7B	6.00027	1.9698966399953727e-09	6.086301342882254e-08	0.5672483	TSTA3	5.887166	3.928739033267013e-09	6.031785767318787e-08	1.0209132	ATP5PF	5.1705656	2.333866270351328e-07	4.997954536890033e-06
421	RAB34	16.77209	3.90518723551167e-63	1.5509963488556987e-61	1.2016126	IGBP1	13.235791	5.451943968191993e-40	2.7138565530555696e-38	1.0053334	AKT2	16.420542	1.3634513308447122e-60	5.634928009395121e-59	1.8671217	METTL7A	22.9684	9.650066649059197e-117	4.782333914578009e-115	2.437609	TMBIM6	8.981543	2.669958888493061e-19	8.782243627348688e-18	0.20234641	PARVA	9.11061	8.192030732637852e-20	2.9173527569330346e-18	1.1182753	BIN2	2.288564	0.02210470226857234	0.06827707264423889	3.996268	SEC61G	5.9948225	2.0370786861116815e-09	6.276556061747135e-08	0.5707518	PTDSS1	5.8782134	4.1471830438052166e-09	6.345416679046233e-08	1.5996795	TIMM17B	5.163647	2.421838966035332e-07	5.181393776427072e-06
422	TAF2	16.763882	4.4836748614905465e-63	1.777598529157314e-61	1.3904383	TM7SF2	13.233808	5.59784274041105e-40	2.7741521545399894e-38	1.0344251	SEC13	16.403315	1.810817508261131e-60	7.470039076436341e-59	1.045371	MAP1B	22.878435	7.618519741378712e-116	3.767215059754595e-114	4.537009	ZDHHC3	8.977678	2.7654110444711556e-19	9.056316870782733e-18	1.1116058	SLC35D2	9.072831	1.159641892890302e-19	4.1166368305456045e-18	1.4875208	S100A11	2.284878	0.022319983812951742	0.06885658138136883	-0.3044255	FAM162A	5.9796185	2.2366095115633563e-09	6.853632429414389e-08	0.92287904	PUF60	5.861558	4.585441310184063e-09	6.968377567715265e-08	0.67830586	MPP7	5.1631985	2.42765296018139e-07	5.188876556112894e-06
423	RAD23B	16.757593	4.983915970262974e-63	1.972433175510435e-61	0.98511726	ENSA	13.221141	6.625149261993914e-40	3.2760119971007436e-38	0.5918103	DENR	16.394566	2.0912838942053566e-60	8.59536866609174e-59	1.0814592	PLPPR3	22.869696	9.308154784629791e-116	4.582476201663897e-114	6.327083	EFEMP1	8.975643	2.817016579144312e-19	9.211849835450013e-18	1.272217	MT-ND2	9.060617	1.29713789263988e-19	4.5829477594847496e-18	0.4511399	GIMAP4	2.2759929	0.02284643396869857	0.07028706508705507	3.762119	RNASE4	5.9775195	2.2656047651902935e-09	6.93299818856046e-08	1.5713708	IFRD2	5.8566685	4.722440557159889e-09	7.142651484158104e-08	1.1994503	RPS6	5.161876	2.4448674883465636e-07	5.215717308472669e-06
424	ATP6V0A1	16.751026	5.56577492186281e-63	2.1988246604890113e-61	1.7233627	AKT1	13.210133	7.668945695919233e-40	3.78379699534341e-38	0.9482039	ETFB	16.388657	2.3047857896953558e-60	9.455531444904023e-59	1.0519937	DAW1	22.867134	9.870587410637409e-116	4.848709605225393e-114	5.991352	BTG1	8.974318	2.8511304976680157e-19	9.309813869936378e-18	0.3228052	SERPINB6	9.060217	1.3019181702473613e-19	4.592593230478881e-18	0.8593864	C1QA	2.272268	0.023070318288906676	0.0708687780679525	2.3116546	ATP6V0E1	5.9746842	2.305361370060253e-09	7.045033381903093e-08	0.537696	IER3	5.834164	5.406094989109266e-09	8.094687684227779e-08	0.71838367	FAM84A	5.158594	2.488107569392863e-07	5.2961782545980784e-06
425	ENO2	16.748074	5.849034635035313e-63	2.3066615462111096e-61	1.425225	STAU1	13.192288	9.719010014422282e-40	4.784743391715585e-38	0.5954703	MRPL16	16.361526	3.599902639526105e-60	1.4714930497332987e-58	1.5143625	C1orf141	22.85921	1.183540235642039e-115	5.801160017151351e-114	7.5690446	RPS3A	8.961635	3.199008896488752e-19	1.0385188301644644e-17	0.16133511	DPYD	9.0371065	1.6087385162719188e-19	5.639396363770107e-18	1.4464777	FGL2	2.2656722	0.023471456797433402	0.07192347910567827	2.8578715	BAMBI	5.9730544	2.3285202979091404e-09	7.10611099089438e-08	1.2423226	DAB2	5.827868	5.613996213943454e-09	8.389160453124308e-08	2.578272	RPS20	5.1584764	2.489676652719543e-07	5.2961782545980784e-06
426	CPLX1	16.73499	7.286931605204076e-63	2.8686690326286696e-61	2.8139956	ATP6V1G1	13.187708	1.0327782688298408e-39	5.07329675916413e-38	0.4857981	SNRPA	16.348097	4.4878176485893063e-60	1.8310949968743255e-58	1.5807043	ZNF440	22.818268	3.0202446698655316e-115	1.4739320393243552e-113	3.728625	NCOA7	8.9562235	3.3598862693563374e-19	1.0860238446404322e-17	0.79608774	KLF4	9.024974	1.7973890763590605e-19	6.2810476303343144e-18	0.9138779	DOCK2	2.2554486	0.02410518378837299	0.07364376934800258	3.312601	ATP5PD	5.969281	2.383007772418525e-09	7.232977520619914e-08	0.5353866	FBLN2	5.8174195	5.976307352817719e-09	8.871390636389458e-08	3.6962473	MTFR1	5.1529512	2.564188543436562e-07	5.439187819410888e-06
427	MMP17	16.706335	1.1785953876162054e-62	4.631673102211053e-61	2.6943047	PIGP	13.186186	1.0538383721289397e-39	5.16542221787489e-38	0.91123194	DNAJC15	16.342117	4.950423051622954e-60	2.0161722973882578e-58	1.0644037	ODF2L	22.793621	5.304344644431767e-115	2.582985218158078e-113	2.1006622	AC008268.1	8.955671	3.376745044971245e-19	1.0899004179734277e-17	4.9845247	CD164	9.024123	1.8114059415439294e-19	6.320170263330844e-18	0.57515	TBXAS1	2.2520149	0.024321332122023507	0.07420292012167345	1.4811693	PDCD5	5.965441	2.439737020146707e-09	7.385149898822464e-08	0.7144309	MMP23B	5.790896	7.001193029435133e-09	1.0283719597334229e-07	2.1740499	RPL22	5.151251	2.5875454638364863e-07	5.483540055812421e-06
428	CYBRD1	16.69031	1.541695192850697e-62	6.047981141831105e-61	1.674559	FAM3C	13.159345	1.5038509532329368e-39	7.355078897907813e-38	0.7146402	MRPL37	16.329914	6.046961804757598e-60	2.449402250028394e-58	1.2842551	INTU	22.721708	2.733618590901838e-114	1.322528216764604e-112	3.1700585	CXCL2	8.954188	3.422437653865113e-19	1.1030590423968134e-17	0.8702055	CFI	9.015922	1.9522135265604692e-19	6.779780309295273e-18	1.7835777	CD84	2.2430522	0.02489344796949344	0.07578326101068947	4.5218534	IGHV3-30	5.961021	2.5066710803433927e-09	7.577521214533333e-08	4.921916	YWHAE	5.7807155	7.438368530988365e-09	1.0859010378587391e-07	0.191868	PSPH	5.148583	2.624617754187132e-07	5.551250551338542e-06
429	TOR1AIP1	16.666023	2.3149464632778096e-62	9.065524611437576e-61	1.2513455	MOSMO	13.150035	1.7009603616481943e-39	8.300983028522778e-38	1.6845323	UQCRH	16.322477	6.830549316345006e-60	2.7618105539012296e-58	0.7133332	HSPBP1	22.649168	1.4216932996666457e-113	6.848587077964056e-112	2.2290335	PPDPF	8.9511595	3.5176737292553735e-19	1.1316322216857645e-17	0.20699292	ARHGEF28	9.006806	2.12144361860617e-19	7.333385348268242e-18	2.1394155	CD8A	2.2374651	0.0252559582572957	0.07675125016462132	3.5111544	CAP1	5.9563994	2.578559273017414e-09	7.773852989985205e-08	0.64103585	RAB6A	5.771651	7.849862141237453e-09	1.1425400387506105e-07	0.6709472	RHOH	5.1394687	2.755163210502939e-07	5.794897269039046e-06
430	PCGF2	16.663338	2.421257774792165e-62	9.46530089971108e-61	1.949985	PIP5K1A	13.128616	2.2574426862381035e-39	1.099276438515946e-37	1.1523187	EI24	16.294205	1.0850482120689405e-59	4.379293684746715e-58	1.1701369	CENPM	22.598515	4.4820070683539956e-113	2.1498278015231156e-111	3.8273265	EIF4A2	8.951049	3.5211949040847223e-19	1.1316322216857645e-17	0.41461578	CSTA	8.976394	2.797864333519221e-19	9.64187093397393e-18	3.102498	LPCAT1	2.2277265	0.02589876266701702	0.07843865383196069	0.27820158	H2AFY	5.9463973	2.7410858207825365e-09	8.252731503431292e-08	0.7066594	CALM1	5.749057	8.974262148391732e-09	1.2977628929888624e-07	0.058225505	KCNJ15	5.134156	2.8341283296502164e-07	5.944239193273862e-06
431	CHML	16.631596	4.114863911178397e-62	1.603007854093845e-60	1.9579897	CYR61	13.124866	2.372047548377263e-39	1.1525784183004488e-37	1.0664526	H2AFZ	16.28687	1.2233289642015582e-59	4.928519568006278e-58	0.76857525	ZNF487	22.578287	7.084194396956105e-113	3.390725523329418e-111	3.7953029	RACK1	8.944503	3.736292815337117e-19	1.1990395281311093e-17	0.17804487	PRR5L	8.9126005	4.984954394794945e-19	1.704778296845905e-17	3.5530264	GIMAP7	2.224545	0.026111805801648742	0.07898777177001104	3.8432999	EBP	5.944879	2.7666113706066017e-09	8.3184019733675e-08	1.2995793	TMED2	5.73066	1.0004049899052432e-08	1.4309752090598626e-07	0.27546367	OBSL1	5.130449	2.890518362194123e-07	6.056839224803401e-06
432	BRDT	16.630037	4.223355800904591e-62	1.64241614479623e-60	3.3364189	HSBP1L1	13.122894	2.4345558565367575e-39	1.180390718320852e-37	0.76606303	PTGES3	16.2843	1.2757949141456245e-59	5.130665363889046e-58	0.65510863	LRRC34	22.561808	1.0283438090137921e-112	4.91149281917035e-111	5.8479505	TRA2B	8.93163	4.1977853924112424e-19	1.3452130585123296e-17	0.65080416	JUP	8.889265	6.151438188634834e-19	2.0909289138910515e-17	0.6745068	LAIR1	2.2109263	0.027040941375530547	0.08151219039320202	4.271081	SLC35A1	5.9408827	2.8349153127037903e-09	8.503266954222544e-08	1.3373827	IL32	5.7260165	1.02816306816135e-08	1.465999537034643e-07	0.7216173	SNRPD2	5.122279	3.0186426871122424e-07	6.284163214806155e-06
433	AIFM2	16.57466	1.0626504248299107e-61	4.089926033709622e-60	1.6228206	KRT10	13.113517	2.7551917079819134e-39	1.3329653187644678e-37	0.5867332	CHKA	16.268173	1.6603791993567619e-59	6.665321517131086e-58	1.5379535	CROCC	22.54261	1.5868337496685148e-112	7.546725263816291e-111	3.087363	VSIG2	8.926976	4.378124889148619e-19	1.400999964527558e-17	1.6486423	TMPRSS4	8.876651	6.890368741344972e-19	2.3350114947976907e-17	1.1084251	CST7	2.1857455	0.02883423168661372	0.08627929331821364	1.346962	C12orf75	5.940838	2.8356876851804644e-09	8.503266954222544e-08	0.9077803	TPI1	5.652742	1.579081082305279e-08	2.1660389616434937e-07	0.024683708	HSPB8	5.121453	3.031904508406064e-07	6.305910955273522e-06
434	FOPNL	16.57152	1.1196082399068965e-61	4.3017537862632046e-60	1.3399823	TMED4	13.104615	3.098298285151375e-39	1.4957302066248017e-37	0.60591716	SH3BGRL3	16.264605	1.7599797052032782e-59	7.052512593301151e-58	0.8448052	CERS4	22.540207	1.675345602739165e-112	7.950792690965529e-111	2.5367296	DSTN	8.920871	4.626356289408991e-19	1.4783221238625023e-17	0.20550509	CCNL1	8.870937	7.25326869858186e-19	2.4519896952871522e-17	0.7171127	SP140	2.1839025	0.0289694128795314	0.08663749646214998	4.088971	DNPH1	5.931461	3.002508410113369e-09	8.95555105013841e-08	0.74699044	ASS1	5.641713	1.683665256552258e-08	2.303854718800891e-07	0.96357733	UTY	5.121004	3.03912732382902e-07	6.315069763800562e-06
435	CEP170	16.566904	1.2089282353201479e-61	4.6369850121868686e-60	1.318507	EIF4A2	13.103433	3.146957658490135e-39	1.5159537967780438e-37	0.6372469	SNRPD2	16.249634	2.247025435929901e-59	8.988101743719602e-58	0.77498275	ST3GAL6	22.516117	2.885739806829985e-112	1.3666082806129316e-110	4.1816645	RPS20	8.911359	5.041108962372403e-19	1.6085589851444705e-17	0.23038821	SAMHD1	8.861597	7.887622500952184e-19	2.6608846991163994e-17	1.2838058	SLC38A2	2.1752307	0.029612822436370555	0.08824361082542242	0.2896289	TMEM54	5.9266386	3.0919844380543527e-09	9.185736261593833e-08	0.76589507	APBB1IP	5.611037	2.0111773760345328e-08	2.718791383414215e-07	2.3817635	RPS15	5.1206737	3.0444600266658e-07	6.320287729130113e-06
436	BCL6	16.532528	2.1397660518716803e-61	8.193292232807801e-60	1.184868	PPP6C	13.093688	3.578020867244739e-39	1.7199070263150678e-37	0.9986275	HSF1	16.247236	2.336636812401057e-59	9.32988673757285e-58	1.2137848	SYNE1	22.507105	3.5362214353142103e-112	1.6711257415830868e-110	1.9046187	RPL26	8.892065	5.998353363098885e-19	1.9112818681851356e-17	0.16387197	TAPBPL	8.851695	8.620001263234885e-19	2.899219644091012e-17	1.6302849	TMX4	2.1627955	0.030556902227514456	0.09069492644710796	0.34514883	ACAT2	5.915632	3.306039882040094e-09	9.79567372456324e-08	1.4205043	CDC42	5.608581	2.0399205131352005e-08	2.7559842879510545e-07	0.19921772	USP18	5.111111	3.202698409871398e-07	6.624233091516096e-06
437	AKIRIN2	16.520159	2.627096805710029e-61	1.004214478633185e-59	1.3929532	MTDH	13.076918	4.461689419351315e-39	2.1400822910807164e-37	0.5146264	ITGB1BP1	16.245209	2.4151501951511965e-59	9.626221418396229e-58	1.8070859	CFAP298	22.493887	4.763832160975361e-112	2.246522955912591e-110	1.730983	ADK	8.877663	6.828023139190402e-19	2.1694711818136878e-17	0.8850607	SIX1	8.848534	8.867691094983031e-19	2.969152175300746e-17	1.5305753	MYO1F	2.162175	0.030604702499826858	0.09082476629519365	2.4531293	TMEM14C	5.9094477	3.432570462852142e-09	1.0157143773829324e-07	0.61484486	XIST	5.591189	2.255197786525593e-08	3.0285629747106283e-07	4.130456	UBB	5.107734	3.2604443639279996e-07	6.7374496081169e-06
438	C3orf14	16.51388	2.9152451036057826e-61	1.1124615046127688e-59	1.6051831	COPS2	13.05766	5.746737141215022e-39	2.75057504194907e-37	0.9441065	TNNC1	16.221004	3.582888701245192e-59	1.4255187727867193e-57	3.0057473	SCGB2A1	22.4917	5.0047061425094045e-112	2.3551558317691314e-110	4.9532847	MRPL14	8.87487	7.001517411350058e-19	2.2214446177654573e-17	0.5199674	SRGAP3	8.834073	1.0093132418171905e-18	3.3713266852951455e-17	1.8140862	GBP2	2.1600215	0.030771007734139762	0.09126993819448236	1.2909532	GTPBP6	5.903174	3.5657412373347917e-09	1.0537282812176693e-07	1.3406566	ACTR3	5.554597	2.782534995744665e-08	3.685912708733323e-07	0.6850033	HEPACAM2	5.107097	3.271459679695945e-07	6.753981274210983e-06
439	GPHN	16.50789	3.2194126302557865e-61	1.2264429067641092e-59	1.4688295	TMED10	13.057456	5.762143666567764e-39	2.7520686168681853e-37	0.5299597	AP1S1	16.218649	3.7229235834683626e-59	1.4786079480441725e-57	1.3470188	METTL27	22.484718	5.857219568666604e-112	2.7505601328748835e-110	2.316117	RPS25	8.857896	8.153897270774864e-19	2.5794076850296853e-17	0.1623185	FCGRT	8.819052	1.1543302984738779e-18	3.8420503247867557e-17	0.6939895	VEGFA	2.1600215	0.030771007734139762	0.09126993819448236	0.17330417	PCGF5	5.8990436	3.6561474440801538e-09	1.0790211165664748e-07	1.0549986	NDUFS8	5.5405984	3.014401303518948e-08	3.971917011695555e-07	0.42707026	MDFI	5.1040745	3.324171178830847e-07	6.8564856727266095e-06
440	AXIN1	16.503408	3.4675150478678194e-61	1.3187154002077954e-59	1.683045	DALRD3	13.054371	6.000371890392215e-39	2.859751709463524e-37	1.0879171	DAP3	16.216894	3.830848515968215e-59	1.5187788806670444e-57	1.1424621	LINC00271	22.447166	1.3639266979560763e-111	6.391623019710484e-110	5.074745	HNRNPH1	8.857754	8.164285931634138e-19	2.5794076850296853e-17	0.7437213	TMEM9B	8.798108	1.3914188763795126e-18	4.617449308281642e-17	0.9857813	CCL3L1	2.1523974	0.03136606965402972	0.09277696556850201	2.6325417	TMEM176A	5.8976593	3.6869419809244817e-09	1.0864246706166744e-07	1.4968588	TMEM123	5.535039	3.111590891107699e-08	4.085558966049968e-07	0.24362323	FKBP1B	5.076118	3.8522370005576106e-07	7.844555346590044e-06
441	PC	16.492928	4.1246625681773674e-61	1.5659735852063226e-59	2.5922043	INF2	13.051353	6.242818998120206e-39	2.962693761819759e-37	1.5795126	PDIA5	16.20549	4.611929242538295e-59	1.8252158133013747e-57	2.3664024	MORN3	22.402563	3.7157048312141336e-111	1.72680058546051e-109	5.609305	ID1	8.8422785	9.37864623285274e-19	2.954735240729977e-17	0.87057906	SEC63	8.780791	1.6232814591381738e-18	5.37097558119573e-17	0.8179608	SPP1	2.1399233	0.03236095995401707	0.09540477796393555	1.1734277	PDZK1IP1	5.885871	3.959627094431428e-09	1.1609377868490051e-07	1.1096263	H2AFZ	5.53044	3.194288398053629e-08	4.189230685971972e-07	0.24358661	ST8SIA6-AS1	5.0695543	3.987487552995809e-07	8.090554455353816e-06
442	TMPRSS2	16.490026	4.327589154550419e-61	1.640236836919279e-59	1.4940406	EIF4B	13.020707	9.330305425772007e-39	4.4092582602804426e-37	0.5316134	BLVRB	16.200052	5.03837781162925e-59	1.99047024656958e-57	1.0679674	KIF3A	22.385511	5.447633948906459e-111	2.526438932826184e-109	2.637395	PPP2CB	8.841836	9.41580636965081e-19	2.962276161238457e-17	0.9813206	ID4	8.769589	1.793188043511347e-18	5.898298410375061e-17	1.326229	APBB1IP	2.1258392	0.033516652019225844	0.0984620334728733	1.1821382	NQO2	5.8806024	4.087765227746661e-09	1.1953778211687363e-07	1.3427072	PDIA4	5.508962	3.609555195244646e-08	4.6938215840549974e-07	0.47253102	EIF3E	5.054655	4.311693528570786e-07	8.701075228827532e-06
443	RRM2B	16.487156	4.5381344440558484e-61	1.7171319518049155e-59	1.4868394	WEE1	13.003189	1.1734640087754033e-38	5.533809220330323e-37	0.9905398	YBX1	16.196129	5.370381765280931e-59	2.1178970341952967e-57	0.64357686	AC092802.1	22.311583	2.8521853776015296e-110	1.3145874991414457e-108	5.6318016	RPL18A	8.838129	9.733472678245696e-19	3.0579212902202466e-17	0.15391247	SLC16A11	8.76142	1.9280478477896517e-18	6.31407482317079e-17	3.3259592	NCF4	2.1117938	0.034704139472622006	0.10157751524718842	3.0739462	MINOS1	5.878727	4.134340485298545e-09	1.2074214715865373e-07	0.6295718	TAF10	5.503559	3.721994097504523e-08	4.827600913960701e-07	0.4430867	DPP3	5.0479255	4.4663281562131795e-07	8.996920026904246e-06
444	PHF19	16.478916	5.2009163364688695e-61	1.9645957156307365e-59	1.8082371	YY1	13.000729	1.211828677385861e-38	5.702723187698168e-37	0.6969515	ATP6V1F	16.188135	6.115348470435334e-59	2.407448255496511e-57	0.91452074	FILIP1	22.30978	2.9694582963879634e-110	1.3658288673324513e-108	3.2141237	GOLGB1	8.831835	1.029724743202541e-18	3.2259908038792896e-17	0.6085881	ATP2C2	8.746817	2.194564841755292e-18	7.165926013894831e-17	1.2498559	THEMIS	2.103801	0.03539579912953882	0.10330500332269311	5.6582623	CD58	5.878057	4.151099349286589e-09	1.2107373102085884e-07	1.4197441	HLA-C	5.48677	4.093495290114054e-08	5.272817394971524e-07	0.09716739	LPL	5.0437465	4.56504284250482e-07	9.17926029372603e-06
445	STOM	16.455744	7.627840856508509e-61	2.87649217484496e-59	1.1445363	JKAMP	12.979799	1.5929738979063096e-38	7.480632141111391e-37	1.1146096	UBE2E2	16.179743	7.008552264966392e-59	2.754238083074512e-57	2.6393197	MYCBPAP	22.288124	4.817687904220754e-110	2.211397726527559e-108	6.030741	SLC25A5	8.831109	1.0364282376756213e-18	3.2424570564153514e-17	0.3173326	MYO5C	8.728585	2.5787876243526054e-18	8.396052730450343e-17	1.4341531	IGHV6-1	2.0957696	0.036102630677667565	0.10508042193084115	5.906758	PKM	5.865934	4.466115486534584e-09	1.2975484682020062e-07	0.48714638	CBX3	5.478688	4.2849123645232554e-08	5.494106294523235e-07	0.44282383	DSC2	5.040323	4.6474758894241575e-07	9.332871950250967e-06
446	SRD5A1	16.44422	9.226378866760868e-61	3.4734602792511505e-59	1.6133133	JUNB	12.972446	1.7534226381027383e-38	8.216875960983544e-37	0.64606446	SLC40A1	16.174063	7.685755818524672e-59	3.0150775890534614e-57	1.882893	C16orf71	22.264921	8.086604776053622e-110	3.696733611910227e-108	6.3833556	RPL36	8.8242	1.1024553776442359e-18	3.4394151057424627e-17	0.16246846	HOMER2	8.7152	2.9024514099798792e-18	9.436126499789447e-17	2.0988965	MT1E	2.0913076	0.03650048924483582	0.1061281099538321	0.17441295	TMEM179B	5.85841	4.673195722671856e-09	1.3524494081117517e-07	0.5994557	PAPSS1	5.4763885	4.340943813468305e-08	5.562765527556638e-07	0.9685934	PDCD5	5.0402284	4.649770132357178e-07	9.332871950250967e-06
447	ECPAS	16.438953	1.0064055424630824e-60	3.7824637837538668e-59	1.3054807	F11R	12.9698515	1.8138251953347538e-38	8.482188804905737e-37	0.6788458	MRPS22	16.149944	1.1366525903049175e-58	4.443458642727775e-57	2.063687	ST6GALNAC2	22.192623	4.046905929511875e-109	1.835034267632915e-107	3.8122315	TMSB10	8.822906	1.115270393232615e-18	3.4745558843408313e-17	0.16966751	EYA1	8.6979	3.3808316944653883e-18	1.0959570181769132e-16	2.333614	ODC1	2.0887856	0.03672701400166342	0.10668980853809631	0.11127168	TUBA4A	5.8498816	4.919233494299164e-09	1.4199849261894493e-07	1.2120781	CSTB	5.4757633	4.356298055372643e-08	5.572877009728567e-07	-0.016505398	SNRPC	5.032389	4.84404844414361e-07	9.696754704988101e-06
448	CARD16	16.427761	1.2104667008421379e-60	4.5417846061748555e-59	1.7296389	MESD	12.945959	2.476518388203628e-38	1.1557085811616931e-36	0.75114214	SLC25A39	16.148216	1.168921845369858e-58	4.561646225833592e-57	1.1601826	IL5RA	22.186443	4.642980220897015e-109	2.1010657969311744e-107	6.229825	GKN2	8.809024	1.2624060110330882e-18	3.9057865534725386e-17	3.59576	NBPF14	8.694064	3.497004148493799e-18	1.1319782214777616e-16	1.4666742	ANKRD44	2.0867488	0.03691084951705171	0.10716824746363685	1.4778194	TP53I3	5.84238	5.14602742672217e-09	1.4816325753030412e-07	1.3692167	MMP1	5.4422517	5.261123871554162e-08	6.591117154519755e-07	2.4293487	COX5B	5.0168524	5.252485780477835e-07	1.044328940828522e-05
449	TRABD	16.424488	1.2775856434365957e-60	4.785605085782566e-59	1.2583205	VPS72	12.938185	2.74027032367195e-38	1.2761342047869373e-36	1.0326998	BANF1	16.111723	2.1105890390475206e-58	8.20784626296258e-57	0.7910469	WDR19	22.173082	6.248230697869874e-109	2.821781605489621e-107	3.797639	BNIP3L	8.798139	1.391041571135744e-18	4.297838785302161e-17	0.7643336	KCNE3	8.683793	3.827857001555318e-18	1.2372871116138403e-16	1.9562843	TSPYL2	2.0825195	0.03729503068061646	0.10804561397385005	0.8031542	CPLX2	5.8144054	6.084980418509078e-09	1.74078622445215e-07	7.303483	TYROBP	5.412067	6.230139572050246e-08	7.723028578523825e-07	2.7832038	IDH3G	5.016333	5.266699931011387e-07	1.044916466384819e-05
450	REL	16.412395	1.5592900289618797e-60	5.83106788793758e-59	1.0831618	TRIQK	12.9272175	3.160516213958514e-38	1.4687876181052013e-36	1.0215029	PCNP	16.094826	2.7735351189733873e-58	1.0748648211938387e-56	1.2094984	LEKR1	22.150967	1.0210522192628037e-108	4.601925495268974e-107	4.5502925	SCGB1A1	8.772425	1.7485933352473804e-18	5.395108913159961e-17	1.4334816	ATF3	8.676651	4.075929795153247e-18	1.3155738820091173e-16	0.6568895	DOCK8	2.081181	0.037417336285321366	0.10837190752407534	1.6953553	DNAJC1	5.8088017	6.292163675750321e-09	1.7954709087491361e-07	1.0345554	POLR2I	5.3979344	6.741246491510242e-08	8.318297856029289e-07	0.4893504	NDUFS5	5.0161676	5.271230388459131e-07	1.044916466384819e-05
451	SLC7A5	16.405209	1.7552190022790788e-60	6.552817608508562e-59	1.3874478	DDIT3	12.918234	3.552004385725586e-38	1.6473063817857794e-36	1.1089176	FKBP1A	16.094654	2.7812201547719062e-58	1.0759815451967304e-56	0.85989875	DUSP18	22.125647	1.7905328560262925e-108	8.053802404616256e-107	4.205025	TLR2	8.769333	1.7972808072466724e-18	5.537701524391398e-17	2.8218632	LRRN1	8.665689	4.487872499952194e-18	1.4423004877895144e-16	2.5958169	PRKCB	2.0590265	0.03949169058091213	0.11355762118259713	2.180197	SLC15A1	5.79612	6.786659727371681e-09	1.9292027651411885e-07	5.378513	RCN1	5.395032	6.851129717054688e-08	8.436795253547279e-07	1.0095032	HSP90AB1	5.014586	5.314783880360931e-07	1.052618558090936e-05
452	EMP2	16.400656	1.8918671770470111e-60	7.051218763037113e-59	1.0446236	VDAC2	12.917908	3.567091475887699e-38	1.6508853111546376e-36	0.53917545	DYNLT3	16.085691	3.214449078474e-58	1.2414424027209929e-56	1.5586733	FAM104B	22.087023	4.2126008776835845e-108	1.8910272476976412e-106	2.7524881	AHR	8.766777	1.8385310482163308e-18	5.657018609896402e-17	0.89118797	TPD52L1	8.649625	5.1668925544654764e-18	1.6581431693413564e-16	1.3635823	FCGR2A	2.0520816	0.04016174223223015	0.11530671955933804	1.9363974	IFITM3	5.7920346	6.953880870178629e-09	1.9742323383016638e-07	0.42546403	EPRS	5.381346	7.393084404008858e-08	9.034647607735865e-07	0.54156864	RPL6	5.013547	5.343574713349097e-07	1.0573858090019415e-05
453	TROVE2	16.383802	2.4963430591577757e-60	9.273314183272665e-59	1.170377	RAB4A	12.898677	4.578896245904445e-38	2.1147891939847336e-36	0.7468983	EIF3F	16.085176	3.241227966593465e-58	1.2496300594095288e-56	0.80708224	ENPP5	22.080156	4.9038723986137846e-108	2.1969348345789756e-106	3.3691328	HSP90AA1	8.755324	2.035174693949e-18	6.25348602804631e-17	0.15786627	NBEA	8.646881	5.2926260861694694e-18	1.6936403475742302e-16	1.8960341	C1orf162	2.0432158	0.04103107663860317	0.11742635961475803	2.9565434	USP14	5.7912087	6.988174295663807e-09	1.981457015479358e-07	1.0412011	ELOVL1	5.381212	7.39858890593867e-08	9.036444465268604e-07	1.0669059	SCIN	4.9982934	5.783986802350601e-07	1.1395013577190279e-05
454	MRPL28	16.374706	2.899051245596177e-60	1.0751448328038802e-58	1.2005687	TNRC6B	12.864619	7.119189022826919e-38	3.281272306817346e-36	0.9192186	TPRKB	16.065596	4.4456966666359256e-58	1.7081235906114019e-56	1.746384	PHTF1	22.028158	1.5474045824076924e-107	6.891026370960698e-106	2.768653	GUCY1A1	8.75157	2.104052358849002e-18	6.456270251810636e-17	3.7785077	SLC4A8	8.635278	5.858468520361346e-18	1.8693688725939336e-16	2.5034952	AL136131.3	2.040597	0.041290912845212385	0.11800413979749393	2.5864968	SMIM22	5.7854486	7.2319153226675125e-09	2.0453901922695996e-07	0.5644391	EGLN2	5.3747377	7.669424557699465e-08	9.346850385879652e-07	1.3876181	ANXA3	4.9888487	6.074013630862036e-07	1.1955879203102778e-05
455	NECAB3	16.347115	4.560681867406582e-60	1.683019338219233e-58	1.4444052	DDX24	12.86114	7.447016526230633e-38	3.425321769765219e-36	0.60200614	SEM1	16.0606	4.818601226535912e-58	1.848230607438432e-56	0.7022573	FSD1L	21.963112	6.489798000175101e-107	2.8729540554134837e-105	4.696508	DDX24	8.749014	2.152246937756512e-18	6.595120575341432e-17	0.4078568	NHS	8.626611	6.319661476937961e-18	2.0108013790257148e-16	3.187641	ID2	2.0385406	0.04149590792634593	0.11852949981511716	0.73456556	IGLV7-46	5.782948	7.340280658542503e-09	2.0708096568180359e-07	6.3478923	SSR1	5.373644	7.716124771344125e-08	9.393543199897195e-07	0.77279943	RNF181	4.9856377	6.175778425189382e-07	1.2134862870547558e-05
456	CCSER2	16.34538	4.692354155677719e-60	1.7287620573549493e-58	1.2600734	PGF	12.855799	7.979711784008148e-38	3.662818523807018e-36	3.0601704	CDKN1C	16.050268	5.691775368473317e-58	2.1756957039898003e-56	1.3635141	RPGRIP1L	21.926062	1.4657635774859014e-106	6.475957423211872e-105	3.051925	RPS4X	8.739028	2.3512388937704283e-18	7.195047980936829e-17	0.14468518	NCDN	8.625776	6.365920322158135e-18	2.02264702434528e-16	2.2821693	MS4A7	2.0225747	0.043117030268176725	0.12245739546179264	2.9415636	TMEM14A	5.7765627	7.624213145246915e-09	2.1455072167529005e-07	0.9585692	PRDX3	5.367013	8.005134421443973e-08	9.71205122114525e-07	0.37004536	YBX1	4.9783654	6.412356875738036e-07	1.2588676075068537e-05
457	NPLOC4	16.334558	5.603643609767557e-60	2.0611102932478373e-58	1.4102392	OSER1	12.842494	9.477169510378625e-38	4.3412801029137254e-36	1.2430252	PRR13	16.045715	6.1249256821803226e-58	2.337279987748539e-56	0.8396226	PPOX	21.907537	2.2016952135779194e-106	9.689189152091433e-105	2.8722358	RPL29	8.738713	2.3578136482844514e-18	7.20532410935494e-17	0.16828525	DUSP2	8.601238	7.886075653223018e-18	2.4915105025697546e-16	1.3870893	JCHAIN	2.0149505	0.043909839468734044	0.12439362641958297	2.6275046	PPCS	5.763301	8.24845296494535e-09	2.3182603063334486e-07	0.7175346	ATF3	5.3245935	1.0117915456234114e-07	1.21004434714172e-06	0.3465435	TPD52L1	4.968165	6.758946883707974e-07	1.3199687026596217e-05
458	NRP1	16.312523	8.040224656496034e-60	2.947643736587744e-58	1.5704079	TSR3	12.835902	1.031935937743186e-37	4.7174214296831365e-36	0.88607484	PAK2	16.040834	6.625833991856993e-58	2.52412723499314e-56	1.0900775	EFHC2	21.9012	2.530271733771171e-106	1.1113350360092988e-104	6.0805	RPL23A	8.724878	2.6646812273607814e-18	8.120933264337619e-17	0.17682782	B4GALT1	8.598799	8.05549179857956e-18	2.5414509336363683e-16	0.8171219	CD4	2.0090919	0.04452740393551578	0.12596790201509897	1.8271174	ATP5MPL	5.7617826	8.323008299182754e-09	2.3362830313495452e-07	0.5540172	PARK7	5.3240576	1.014778154424621e-07	1.2129685517135277e-06	0.14922412	EMC2	4.9677873	6.772124146047532e-07	1.3213900772775673e-05
459	RNF145	16.308	8.658141164648808e-60	3.1689928445773413e-58	1.0949762	RFK	12.829868	1.11553893993839e-37	5.089220418456199e-36	1.241431	CDK4	16.031101	7.749783769139978e-58	2.947286187245085e-56	1.2882776	PDLIM4	21.891588	3.124435964317222e-106	1.369615765180152e-104	2.239465	RPS2	8.718599	2.8166458710113677e-18	8.560768997375119e-17	0.13920018	RBM47	8.593567	8.431052207569563e-18	2.652465863055593e-16	0.6575976	FLI1	2.0084128	0.0445994475620093	0.12611383055516406	4.1187844	DYNLT1	5.7540803	8.711476504248167e-09	2.442266254006995e-07	0.5768841	H1FX	5.3050804	1.1262340239113278e-07	1.3347433036362187e-06	0.38079998	SMPDL3A	4.966819	6.80600397534894e-07	1.326844987361325e-05
460	NAPG	16.287958	1.2017656771840398e-59	4.391443910101549e-58	1.1768872	MGAT4A	12.824405	1.1970239717526184e-37	5.449865237247693e-36	1.7389762	MRPL21	16.024208	8.658803340190445e-58	3.287410081699423e-56	1.0971836	LINC01765	21.883247	3.751556646555854e-106	1.641306032868186e-104	7.784735	GSAP	8.711485	2.9992064245275133e-18	9.078678906677878e-17	1.8807105	RNF39	8.567648	1.0562012678976941e-17	3.3135726051692366e-16	2.6256776	ITGAL	2.0072489	0.04472317970416049	0.12637810336485367	3.6180174	PQLC3	5.7538347	8.724148026759707e-09	2.442761447492718e-07	1.2892046	SUPT5H	5.301374	1.1493424792585231e-07	1.3580390670711043e-06	1.058932	TBX1	4.9645286	6.886810238208331e-07	1.3402654156026639e-05
461	RNF150	16.263454	1.7933747438815446e-59	6.542604928818664e-58	2.9535034	AVPI1	12.8211155	1.2489022069173854e-37	5.6745252403548545e-36	1.4277817	S100A1	16.017614	9.627480686583434e-58	3.6489943719030273e-56	5.037474	DRC7	21.735691	9.435260862548805e-105	4.095927196145218e-103	6.304757	PDZD2	8.707304	3.111874236255086e-18	9.407015235103095e-17	3.751496	GRHL1	8.556783	1.1606077817843834e-17	3.6208376479067115e-16	2.5425436	LPXN	1.9961716	0.04591525301382494	0.12925746732558485	1.8113713	PPFIBP1	5.7483873	9.009877285017488e-09	2.519616119655327e-07	1.7075597	CALU	5.2925777	1.2060420117262338e-07	1.4166408527880251e-06	0.7449194	RPL18A	4.953384	7.293387538752237e-07	1.414475159030737e-05
462	PLAGL2	16.242802	2.511850231594617e-59	9.119196951008009e-58	1.902051	ELP2	12.802306	1.5915298188829862e-37	7.216653429752811e-36	1.1643622	CISD2	15.998246	1.3142480741655365e-57	4.972830550896624e-56	1.3226057	ALMS1	21.72645	1.1538571177893643e-104	4.999303566437478e-103	3.3755229	RASGRF1	8.692412	3.548241719892164e-18	1.0711673116655588e-16	4.327783	IL1R1	8.552145	1.2082203585700042e-17	3.764135748535201e-16	1.1916808	PREX1	1.9901189	0.046577845664736134	0.13094173480046303	2.2131493	SERPINB5	5.7478514	9.038468289495362e-09	2.524459971130874e-07	2.4074674	EFHD2	5.261991	1.4250377579835396e-07	1.6496561126011002e-06	0.9453354	UQCR10	4.933597	8.072883716010939e-07	1.5535446326344074e-05
463	GAMT	16.240963	2.5882577179022133e-59	9.381387197574365e-58	1.5232323	TMEM208	12.800771	1.623320942592427e-37	7.34593719476169e-36	0.72530633	GDI2	15.984702	1.6334527057313043e-57	6.170209208833257e-56	0.85966444	CCDC80	21.722273	1.263702723218479e-104	5.464660424728558e-103	4.201201	RPS7	8.692002	3.561078305795466e-18	1.0735956130527381e-16	0.16923968	SERP1	8.546544	1.2682929483542395e-17	3.9458002837687455e-16	0.36346254	PLEKHO1	1.9836005	0.04730038887235884	0.132656655908456	1.9448861	MAPK13	5.7461543	9.129589548492505e-09	2.5435672373909467e-07	1.0563365	LSP1	5.2444425	1.5675544996243096e-07	1.7914908567134967e-06	2.6447515	VBP1	4.9227123	8.535295394522077e-07	1.6341078362161925e-05
464	SLC16A12	16.238703	2.685448597848312e-59	9.717939998675637e-58	4.0976706	TOR1AIP2	12.761834	2.6782127405587654e-37	1.2095154312200876e-35	0.89136523	PDHA1	15.945797	3.047283266000386e-57	1.1452876704430981e-55	1.6999073	WASHC2A	21.707596	1.7392061575259524e-104	7.506400371595633e-103	2.2456992	RPL9	8.65575	4.896799663272781e-18	1.466421289536234e-16	0.15981656	FRMD4A	8.533561	1.4191135309124314e-17	4.4027899019997877e-16	3.6224034	IGSF6	1.9804966	0.047647756371472595	0.13349715356109895	3.2702372	PPP4C	5.7253914	1.0319564312383934e-08	2.8573330110927086e-07	0.6111739	SULF1	5.2092566	1.8959860776203272e-07	2.1363223409806506e-06	3.3397207	HIC2	4.9220276	8.565221494079433e-07	1.6384369040766805e-05
465	B4GALT3	16.211885	4.156175729048377e-59	1.499168056854809e-57	1.2689661	RETREG2	12.745389	3.3073645396425824e-37	1.490643172796657e-35	1.2508991	RGS5	15.932067	3.795976350697915e-57	1.4219041848768109e-55	4.3096595	CES4A	21.683163	2.9583565908863606e-104	1.2743689929972015e-102	4.082458	ID2	8.652027	5.0592567110395585e-18	1.5130487360118304e-16	1.2137866	EYA4	8.525359	1.523360124900428e-17	4.719677288764811e-16	2.6116328	TRIM22	1.9741335	0.048366566827264465	0.13522355178865753	0.91055495	LCN2	5.7241635	1.0394473222976504e-08	2.8745209900577e-07	0.95899945	SPINK1	5.1977363	2.0172982723279544e-07	2.260504317165892e-06	2.0198927	GPI	4.9090643	9.15118727589114e-07	1.746052768142773e-05
466	PYCARD	16.206825	4.512810876505381e-59	1.6251923413781436e-57	1.1935198	ISG20L2	12.738363	3.619098938895266e-37	1.6278677958083124e-35	1.2432947	TMEM123	15.919636	4.6306130460944674e-57	1.7316482843491832e-55	0.7784119	TSPAN6	21.68076	3.116938948333387e-104	1.3401042695329724e-102	1.8687032	CHD3	8.644708	5.394331777041257e-18	1.6046883373934151e-16	1.1822414	MAML2	8.52093	1.5827719436057896e-17	4.89021952231306e-16	1.412535	SH2D1A	1.9683912	0.04902304693737618	0.1368710272213918	5.0255737	PTPRH	5.7213054	1.0570858634060876e-08	2.919694616559354e-07	3.675948	RPS20	5.176415	2.2618995184820942e-07	2.498350552958526e-06	0.016109467	ERP27	4.905688	9.310040635528173e-07	1.7718344115193804e-05
467	C2CD4D	16.194353	5.527674720221522e-59	1.9874785510908843e-57	2.7080226	UNC5D	12.735713	3.744117237494413e-37	1.6807259743461893e-35	1.966801	UBE2J2	15.89142	7.266220912492964e-57	2.708208792676246e-55	1.5025563	LCA5L	21.67312	3.6795490733826835e-104	1.5789635870454428e-102	4.855996	MYO1B	8.639659	5.638087454732546e-18	1.6727570726623713e-16	1.0956725	TSPAN12	8.50525	1.8120414656612236e-17	5.575512202034534e-16	1.8364458	IRF8	1.9596419	0.050037659932173545	0.13940840578118002	2.4328551	PTP4A2	5.7135806	1.1062335338162144e-08	3.051678713975764e-07	0.5875	EIF3H	5.168422	2.3607836548917625e-07	2.599879737933898e-06	0.11411797	CHCHD2	4.9029016	9.443118520942262e-07	1.795635440314997e-05
468	BRIX1	16.19111	5.826804009464727e-59	2.0916732341668248e-57	1.183516	ADSSL1	12.686406	7.034013330159977e-37	3.144948075760149e-35	2.0967553	FGF19	15.891064	7.307700222856552e-57	2.71914426896988e-55	5.007211	C11orf49	21.66325	4.5590728367179455e-104	1.948916632490114e-102	2.408884	BEX4	8.630415	6.112977097620744e-18	1.8040933726838558e-16	1.9928591	TECR	8.450556	2.899183989823444e-17	8.89612621534865e-16	0.5004463	FCGR3A	1.9573722	0.05030373174019779	0.13997560136402862	2.833346	CRIP1	5.699493	1.2016427701030052e-08	3.306731947212201e-07	0.590855	FKBP1A	5.1526823	2.567866059672264e-07	2.8154772264639608e-06	0.29005834	SUB1	4.8967156	9.745175445152902e-07	1.8452403209756974e-05
469	UNC13D	16.176096	7.436273531713145e-59	2.6609029889836174e-57	2.1941798	RELA	12.662962	9.485143427292707e-37	4.2324145970389767e-35	1.0784068	ALYREF	15.89015	7.414965160527205e-57	2.7544812536618474e-55	1.0651541	CASC2	21.660131	4.878386975882542e-104	2.0774879897294474e-102	4.815046	TTN	8.6295	6.162074027352078e-18	1.8138036558828719e-16	3.312636	BDKRB2	8.438937	3.202370070939565e-17	9.786233231793486e-16	2.5104883	CHCHD2	1.9547726	0.050609919228298744	0.14074018506690153	-0.25073364	HMGB1	5.6937776	1.2425899817268167e-08	3.415216636893337e-07	0.43253547	SLC52A2	5.1394653	2.7552123302451747e-07	3.00910561665002e-06	1.0672016	CHMP5	4.865217	1.1433109599398377e-06	2.1521147481220473e-05
470	SESN3	16.166039	8.755025315427464e-59	3.127792138206941e-57	1.652151	HSF1	12.659035	9.97180373585152e-37	4.4407237312738386e-35	0.8379227	PA2G4	15.879532	8.783147554101956e-57	3.2573262452298643e-55	0.9141502	CAPS2	21.659632	4.931692536697374e-104	2.0962032793552404e-102	4.609922	RPS5	8.6291685	6.179946310131518e-18	1.8166771305373492e-16	0.1510362	KYNU	8.416501	3.878967195071371e-17	1.1805552332825913e-15	2.4499235	AOAH	1.9534534	0.05076589422001471	0.14110386282768697	3.4043503	CAPZB	5.6932864	1.246171475375342e-08	3.42086287357937e-07	0.5907041	TMEM158	5.125869	2.9616880008639474e-07	3.2157930789797586e-06	2.2239468	SASH1	4.864391	1.1480979449736703e-06	2.1593109964240314e-05
471	ATN1	16.154287	1.0593570195366942e-58	3.7785982862455334e-57	1.3488358	DNAJB9	12.656969	1.0237640674355624e-36	4.550062521935833e-35	1.3033594	FAM89A	15.877976	9.003683985200924e-57	3.33359539286778e-55	2.4900653	ANK3	21.567993	3.5893404316662405e-103	1.5141473760701277e-101	2.437054	SOD2	8.621613	6.601787298792762e-18	1.935602558808349e-16	0.62960315	SOBP	8.365048	6.009027447493033e-17	1.8091695540839237e-15	2.652418	SNX10	1.939602	0.05242807670646795	0.14512962410094934	2.1806624	IBTK	5.691679	1.257962993687491e-08	3.4490050255324115e-07	1.1144581	CREB3L1	5.0811496	3.751574179113321e-07	3.988384509356355e-06	1.4659896	U62317.5	4.8624783	1.159250471076224e-06	2.1766312281732958e-05
472	RGS17	16.146006	1.2115706596410443e-58	4.3146554492781226e-57	1.981558	VAPA	12.647483	1.1551712197840362e-36	5.123927786764834e-35	0.43853125	NDUFB4	15.877762	9.034461689467214e-57	3.3394709875258345e-55	0.7771721	TJP3	21.545576	5.825361178961143e-103	2.4527836542994288e-101	2.3438091	RPS15A	8.620839	6.646510338413615e-18	1.9461677330779737e-16	0.14986989	LRRC26	8.3503	6.809005919583197e-17	2.0445272466308794e-15	1.1602087	FMO5	1.9246837	0.054268949227607124	0.1494681498461084	0.3504816	UBA1	5.6877046	1.2875814486173583e-08	3.5215902868167064e-07	0.89673555	CHKA	5.064941	4.0852705267753765e-07	4.308383229744277e-06	1.109357	FAM200B	4.861534	1.1647962672191657e-06	2.1852124276138453e-05
473	ALCAM	16.142702	1.2782178093214464e-58	4.54477443314292e-57	1.1256264	APOC1	12.625887	1.5201838621520524e-36	6.729667690159284e-35	1.0951148	CD151	15.877377	9.090125879268667e-57	3.3545110328767406e-55	0.9029059	C12orf75	21.521515	9.790908228337412e-103	4.114753176637111e-101	1.9274027	TNIK	8.607052	7.49636524130781e-18	2.1921485823145553e-16	2.618214	DEFB1	8.316966	9.024342371589744e-17	2.6988687466436617e-15	2.757036	ITGAX	1.9229571	0.054485442809385616	0.14997221908702849	2.7084856	CTTN	5.68641	1.2973779424525707e-08	3.5397400622335667e-07	0.71720046	AQP1	5.0071387	5.524512790842978e-07	5.734434036834231e-06	2.0943897	RPL12	4.860448	1.1712054919943585e-06	2.195397742315785e-05
474	DUSP10	16.13884	1.3607535109213141e-58	4.830567138611321e-57	1.5718699	PIAS2	12.624243	1.552274638701462e-36	6.858175918523224e-35	1.5484115	CCT6A	15.871939	9.913022328910685e-57	3.652166121177621e-55	0.8048706	WLS	21.509642	1.2647534083917524e-102	5.2954161398084594e-101	2.692482	ADRB2	8.603755	7.714981899467545e-18	2.253136825920118e-16	1.7115613	TLR5	8.278594	1.2463843146824175e-16	3.7126341288412436e-15	2.4631267	TNFSF13B	1.9208618	0.05474912123163012	0.1506374254130658	2.734492	KIF13B	5.6846237	1.3110092595515124e-08	3.568239053943363e-07	1.1845456	STOML2	4.9892106	6.062645571552602e-07	6.252452154824046e-06	0.7113687	GABARAP	4.8568826	1.192483848808042e-06	2.2315487229156342e-05
475	MPG	16.135525	1.4358132965598888e-58	5.0889585194527705e-57	1.0678124	TPST2	12.597565	2.1776546860634823e-36	9.602256883429528e-35	1.6226457	CTSH	15.870227	1.0187259117312242e-56	3.747037836252779e-55	0.8308989	BDH1	21.413141	1.0078641414678893e-101	4.188526302204215e-100	2.7595074	GNAQ	8.592964	8.47538842681507e-18	2.4623696596713044e-16	1.5005394	NFIX	8.274035	1.2949922274570666e-16	3.8420961450381846e-15	1.4861101	IL16	1.9204351	0.0548029637636663	0.15075357832569386	2.519828	MYDGF	5.67969	1.3493929114700601e-08	3.668252574870067e-07	0.63865584	IDH1	4.984031	6.227304206602089e-07	6.407515582355848e-06	1.1455063	RAB18	4.852892	1.2167397685673496e-06	2.2731418528697776e-05
476	AHNAK2	16.131508	1.5323213529634603e-58	5.42243259184542e-57	1.3044573	NUMA1	12.576486	2.8440362549535636e-36	1.2515994520817255e-34	0.82552135	SNX7	15.855427	1.289493629098162e-56	4.721860198120638e-55	2.0179138	TTC30B	21.406532	1.1614124461157176e-101	4.817710887591125e-100	4.045702	CALM1	8.586308	8.980941632677604e-18	2.5924367599481743e-16	0.20162353	SLC44A2	8.271997	1.3173291817300102e-16	3.898041436030678e-15	1.005082	MAP4K1	1.9135675	0.05567542798060823	0.1529094638015724	3.1187952	RER1	5.6790423	1.3545100081460805e-08	3.6776999009057215e-07	0.5753491	TMEM258	4.963759	6.914170297242314e-07	7.049495432782331e-06	0.08919631	RBBP7	4.848406	1.2445765321043385e-06	2.3232095265947654e-05
477	LGALS8	16.127089	1.6459859407406807e-58	5.815470831638998e-57	1.2614825	RPRD1A	12.572898	2.976127522140859e-36	1.3071618920775538e-34	1.0296018	MRPL30	15.855398	1.2900796612722457e-56	4.721860198120638e-55	2.1654003	IQCE	21.397205	1.4186187764421576e-101	5.873763510592297e-100	3.3562975	SMARCA5	8.585045	9.080083204824588e-18	2.6176816446341153e-16	0.7021911	S100A6	8.232389	1.835157324308935e-16	5.373532557453614e-15	0.2925919	SELPLG	1.9124424	0.05581947152207342	0.15319237467464403	2.1874933	POMP	5.676274	1.3766034535752318e-08	3.7331619080006286e-07	0.542479	PRSS2	4.9395127	7.831794335417256e-07	7.920189305342959e-06	2.883293	TP53I3	4.8477683	1.2485816594397825e-06	2.328745143334815e-05
478	KDM2A	16.12619	1.670098141563591e-58	5.891369822208573e-57	1.111977	MYH9	12.571376	3.033991739046342e-36	1.3299689814997664e-34	0.6027931	TMEM176B	15.808357	2.724793149454589e-56	9.892279829462365e-55	2.3111548	NRAV	21.38765	1.74115662676446e-101	7.195924066332824e-100	3.6693263	KIAA1324L	8.570768	1.0279683529957571e-17	2.9597032271343134e-16	3.7209208	ATP1A1	8.231282	1.852204725953935e-16	5.416368911405762e-15	0.39440626	CD300A	1.9044304	0.0568541608677741	0.15576482429527153	3.189103	TM9SF2	5.674711	1.3892297444819352e-08	3.762847191825314e-07	0.55893004	NAP1L1	4.902251	9.474481042272201e-07	9.43656626709192e-06	0.29729572	ENO1	4.8405194	1.2950022973785723e-06	2.413315429391017e-05
479	PPP1R14D	16.124445	1.717946980739826e-58	6.050630875561652e-57	2.1863787	SWI5	12.5636425	3.34568656345124e-36	1.4608845813120425e-34	0.9574032	SLC25A3	15.781683	4.159482725182622e-56	1.5052086113746482e-54	0.6776303	PPP1R36	21.385103	1.838820374361208e-101	7.585557345431135e-100	5.4667983	RPL36AL	8.56744	1.0581118285952728e-17	3.042580867847768e-16	0.209613	LGALS9C	8.225071	1.9507518000449285e-16	5.697110863234211e-15	3.198194	GPR65	1.8899	0.05877134080812913	0.16029905811258688	3.2564054	HOXB7	5.6660037	1.461662485389762e-08	3.9542559991220616e-07	1.7864509	PGAM1	4.890708	1.0047386068368103e-06	9.954066693120102e-06	0.38482836	RPLP2	4.8399997	1.2983918492907804e-06	2.4176207335090174e-05
480	IER3IP1	16.107882	2.245841114780754e-58	7.885084791706722e-57	1.036831	RBBP6	12.547728	4.090806213621044e-36	1.7827637973757078e-34	0.81798065	H2AFY	15.779157	4.329331766779298e-56	1.5616269174856083e-54	0.99281746	CPLANE1	21.35499	3.5044191408355523e-101	1.4403484175177315e-99	2.71306	RPL35	8.564979	1.080957294541604e-17	3.104287615093837e-16	0.16069011	RHOB	8.201062	2.3827238958268517e-16	6.904659154789324e-15	0.43552896	CALHM6	1.8733908	0.0610144379900453	0.1656450933553311	2.4784722	CDR2L	5.663727	1.4812035974692524e-08	4.0022871632462303e-07	2.7085464	LAMTOR5	4.878786	1.0674080577158983e-06	1.0523741414100406e-05	0.25307268	C22orf39	4.8330107	1.3448348004440687e-06	2.502018233384314e-05
481	NF1	16.089853	3.0054907841249966e-58	1.050280710833072e-56	1.2547125	TOB1	12.543977	4.2891854283980094e-36	1.8655874484682602e-34	0.6977093	ATOX1	15.776131	4.541881574525799e-56	1.635661531662024e-54	1.3629038	SSBP4	21.348152	4.0565858520965743e-101	1.6642403495780817e-99	1.801457	ARHGEF2	8.564016	1.090022248273929e-17	3.12631221015826e-16	1.7502515	CITED4	8.1991205	2.421526993939967e-16	7.008036778327554e-15	1.0983851	ARHGAP30	1.8726342	0.06111891220789417	0.1658064228481082	2.8164003	CMPK1	5.6628337	1.4889358477527032e-08	4.018332890320548e-07	0.60345846	MAL2	4.8654795	1.1417956452518337e-06	1.1193095165707254e-05	0.12738428	IGF2BP3	4.8300357	1.3650855811155575e-06	2.5354823397171218e-05
482	LAMB2	16.083906	3.308479958148272e-58	1.1543606084504875e-56	1.3294185	ATOH8	12.536108	4.736950006370638e-36	2.0563503903624477e-34	1.7425524	LYPLA1	15.753952	6.451969728542288e-56	2.3198093405994745e-54	1.198091	DENND6B	21.341873	4.639838311462924e-101	1.900043476723391e-99	2.1146028	UBC	8.551349	1.2165827113034147e-17	3.480389876525733e-16	0.13929765	MT2A	8.195285	2.5000104091762867e-16	7.225836537490171e-15	0.50230175	FCGR2B	1.8637297	0.062359664327337264	0.16888604533095813	3.105193	IFITM2	5.652876	1.5778504551100367e-08	4.248058917603945e-07	0.64858013	HLA-DRB5	4.8566833	1.1936836397768986e-06	1.1640624088377243e-05	1.967234	PIGA	4.816837	1.458519493239474e-06	2.6911727058125385e-05
483	MYO9A	16.083801	3.314000418140472e-58	1.154488481591704e-56	1.4163835	TM9SF1	12.5315275	5.0186428536133616e-36	2.1744216619137197e-34	1.073164	DGUOK	15.733943	8.852259963667605e-56	3.177734345931961e-54	1.1126544	FGF14	21.325851	6.535383332663309e-101	2.6713975666360973e-99	7.073601	PRDX5	8.548036	1.2520059784914456e-17	3.568057750408191e-16	0.19469902	TXNDC15	8.185559	2.7104255821518006e-16	7.812120747368288e-15	1.3522558	CCNH	1.863012	0.06246058240134607	0.16908497693140376	0.711898	PDIA6	5.648947	1.614338840116667e-08	4.33587410295124e-07	0.54793346	SIGMAR1	4.8475294	1.2500846905829978e-06	1.2164160325394939e-05	1.3121756	PDE4DIP	4.8136964	1.4816389405748975e-06	2.729334890532706e-05
484	ZFHX3	16.06284	4.647713358888707e-58	1.6140896006063107e-56	1.3017974	EMP2	12.5196495	5.829184443395643e-36	2.5180262838862122e-34	0.69170356	NUDT2	15.697149	1.5819155910082069e-55	5.669585478173413e-54	2.356823	CCDC66	21.314121	8.396922028840108e-101	3.419837335382153e-99	2.7361395	ITGA3	8.538256	1.3626354180191409e-17	3.878403222824492e-16	1.0428749	CA8	8.182991	2.7688339464411167e-16	7.951523128241155e-15	1.710663	CRTAM	1.8511782	0.0641439284350676	0.17309047065962102	4.4724774	HACD1	5.628072	1.8223521658164807e-08	4.865397915886671e-07	1.8890196	TMED9	4.8377504	1.31316740494231e-06	1.272272918283207e-05	0.2948606	PABPC1	4.811902	1.4950078327240583e-06	2.7516988868544702e-05
485	HYOU1	16.055798	5.206487640737746e-58	1.8053455596366177e-56	1.1531944	FOSL2	12.501792	7.298752560567906e-36	3.14407802609079e-34	1.1790811	MDK	15.6968355	1.5897630282952697e-55	5.688608919139623e-54	0.9237927	CCDC24	21.291075	1.373393671458506e-100	5.583306395765977e-99	2.5386508	DCXR	8.538003	1.3656144946986081e-17	3.8819498326457897e-16	0.48832127	ID1	8.177695	2.893247267411696e-16	8.276978134102426e-15	0.83185816	ATP5MG	1.8416334	0.0655287785538757	0.17644484188085297	-0.26562244	RTL8A	5.62738	1.8296766968836245e-08	4.879137858356332e-07	0.7575338	DDX21	4.809173	1.515558122769604e-06	1.4532749122448258e-05	0.46764743	FTL	4.8095407	1.5127752735417647e-06	2.781803906484821e-05
486	ALDOC	16.01974	9.303886510052385e-58	3.206262428079591e-56	1.9449716	RAC3	12.485279	8.982774571199929e-36	3.862075823318203e-34	1.3219934	NOV	15.677026	2.171870799975048e-55	7.759155649033665e-54	4.447486	PKIG	21.211725	7.443216883311048e-100	3.009531736212409e-98	2.7784655	BRI3	8.53611	1.388163376121589e-17	3.941046847290696e-16	0.28324768	ZNF750	8.172207	3.0279984447633035e-16	8.651424127895152e-15	2.229301	ADGRE2	1.8392279	0.06588166845058636	0.17726719198716331	3.2843013	ELOB	5.626933	1.8344173628939057e-08	4.885963011750711e-07	0.47203434	TMEM70	4.774992	1.7971439135468492e-06	1.6992833965153828e-05	1.2534088	RPL15	4.8023863	1.567858721402445e-06	2.873979980312174e-05
487	RNASE1	16.015795	9.913119919185084e-58	3.410965993698093e-56	1.2142884	SLC25A32	12.450746	1.3854498481719787e-35	5.933857858327404e-34	1.0947139	GATA6	15.644857	3.601770112998109e-55	1.284707811005695e-53	2.249559	BCAS1	21.206562	8.306780916037086e-100	3.352646712058211e-98	4.009169	CAVIN2	8.519577	1.601366720623303e-17	4.529117997722473e-16	1.8596963	HMGN3	8.163733	3.248273311322062e-16	9.268958238676966e-15	0.5353876	PECAM1	1.8269091	0.06771343549599655	0.1817374736532857	2.41597	CRYZ	5.615837	1.9561286116544177e-08	5.191620959841108e-07	0.93609554	PCSK1N	4.774501	1.8015353691909578e-06	1.701998830446118e-05	1.5553269	PROX1	4.8008986	1.5795514032150965e-06	2.8906823065374313e-05
488	GRIN1	16.009052	1.1047970124059425e-57	3.7898090471505534e-56	2.9913125	SPNS1	12.44289	1.5287069252484252e-35	6.534930367474185e-34	1.2198238	RABGGTB	15.620352	5.29126965309027e-55	1.8843313231990787e-53	1.3526657	PALMD	21.17602	1.5890415434727571e-99	6.367536775275449e-98	4.0752497	HNRNPA3	8.468355	2.4888338262240593e-17	6.925450646884339e-16	0.3033684	ZFP36	8.158388	3.3952409478950617e-16	9.663709940641599e-15	0.36576104	CCND2	1.8267733	0.06773385932475658	0.18177051022817148	1.5972906	TBCA	5.614877	1.967020011788601e-08	5.214348906989902e-07	0.5956582	SERPINB2	4.767334	1.866795453698588e-06	1.7569839564222005e-05	3.9132795	RPL29	4.795279	1.6244848645464311e-06	2.965644740492262e-05
489	PMPCA	16.00737	1.135087744436634e-57	3.887762305104068e-56	1.3228036	SBDS	12.425005	1.9121460239075054e-35	8.158489702005356e-34	0.72178984	RHEB	15.614401	5.808846323342687e-55	2.0653675816329555e-53	0.93705887	KIF6	21.153376	2.568876178223578e-99	1.0275504712894311e-97	6.533904	LPL	8.46307	2.604293236325062e-17	7.237738026511338e-16	4.337229	AHR	8.157537	3.419229077243727e-16	9.719635955616686e-15	0.8373207	MYO1G	1.8257064	0.06789450865325156	0.182136166926088	2.456554	C12orf57	5.6092954	2.031517992501889e-08	5.372609566947145e-07	0.61555403	NDUFS5	4.7535143	1.9991094644301107e-06	1.87285872033603e-05	0.07325712	VDAC3	4.7929177	1.6437288146068893e-06	2.998332691139603e-05
490	INF2	15.999211	1.2940322749403386e-57	4.425392818116578e-56	1.5458395	JUND	12.424461	1.92518825519873e-35	8.198520326321587e-34	0.4205318	MYEOV	15.5953045	7.834879404239022e-55	2.7813201054667844e-53	4.1799264	MARCKS	21.102549	7.53613781181073e-99	2.9983923087843755e-97	2.0634668	RPL14	8.4569645	2.744264308051313e-17	7.617288785669072e-16	0.14587578	SCPEP1	8.1393385	3.974431506530605e-16	1.1269274145099437e-14	0.7559926	IFNG	1.8157737	0.06940509567673661	0.18567707430537442	4.326992	LAMTOR2	5.6000524	2.14286799575655e-08	5.641178094227458e-07	0.64267474	LINC00668	4.7507906	2.0262294566938054e-06	1.894304667359818e-05	2.6286001	RPS13	4.7844176	1.7148376898287227e-06	3.117886708779496e-05
491	MBD2	15.994926	1.386220490357983e-57	4.733435820734576e-56	1.0331869	ZNF124	12.423999	1.936343623735383e-35	8.230378969956846e-34	1.8762451	YWHAQ	15.582545	9.566805214094305e-55	3.3907664049954504e-53	0.7594398	TNFRSF19	21.063225	1.7298890788898204e-98	6.846204128468547e-97	3.2067566	RBM25	8.407446	4.190349421461081e-17	1.1488840519060983e-15	0.48002034	DDIT4	8.137284	4.042426343176877e-16	1.1433125011005308e-14	0.7669968	CD247	1.8091583	0.07042640082043128	0.18800516963146952	4.1991043	DECR1	5.6000304	2.143143999190878e-08	5.641178094227458e-07	1.0326564	TAX1BP1	4.7475977	2.0584676126684506e-06	1.9220372873602873e-05	0.15501894	DYNLT3	4.7831426	1.725755779421889e-06	3.1351929812692876e-05
492	GNPTG	15.990548	1.4871660788312056e-57	5.062693034318998e-56	1.096857	RPL23	12.422994	1.960845465594906e-35	8.318738338887478e-34	0.4384079	PDLIM1	15.577465	1.0358239403454159e-54	3.665474923181251e-53	1.1825423	ARMH1	21.04902	2.3345736496532766e-98	9.223007010975907e-97	5.0481534	TAPBP	8.387522	4.964971808578569e-17	1.3579234307701365e-15	0.7138703	EGR1	8.118957	4.702084810727855e-16	1.3265327425730977e-14	0.67616236	MNDA	1.8048711	0.07109486305542854	0.18960249641154128	2.7595756	LACTB2	5.591859	2.2465134803391903e-08	5.885602568374019e-07	0.96072215	THY1	4.7426414	2.109493784943965e-06	1.9647676001141298e-05	6.134757	TFDP2	4.7779007	1.7713472293200067e-06	3.210208570935934e-05
493	TWSG1	15.989639	1.5090174320133828e-57	5.129285353125914e-56	1.3686665	IRX3	12.401793	2.5554315773628263e-35	1.0820731064825578e-33	0.77547485	PPP1R14A	15.572612	1.1174886381005269e-54	3.9482248412384546e-53	4.34697	C12orf74	21.03646	3.0426132672857316e-98	1.1999038237183167e-96	5.2143326	LTA4H	8.38738	4.970969701926393e-17	1.3579234307701365e-15	0.49873728	AUTS2	8.102956	5.363963390036589e-16	1.50756311087603e-14	0.7806606	RIN3	1.798605	0.07208119470170249	0.19189669138556403	1.8411378	HEXB	5.585407	2.3315398029593096e-08	6.094106369461906e-07	0.90292287	ATP5PB	4.739583	2.141586747415812e-06	1.9930013769054504e-05	0.22666648	SNRPA1	4.7759647	1.7884782568297679e-06	3.238634838559968e-05
494	ZNF22	15.983444	1.6667730002712555e-57	5.6569265463751705e-56	1.2331165	LMNA	12.376269	3.5129694593422646e-35	1.4819306193835542e-33	0.49069667	DCAF13	15.553588	1.5043759228556147e-54	5.306774908970987e-53	1.2918882	CD38	21.022013	4.125689775099902e-98	1.6241731276315958e-96	3.7801893	KIF22	8.381543	5.223834328770755e-17	1.4252605233186957e-15	1.3419123	ABCC4	8.100982	5.45173081846356e-16	1.5303104051827538e-14	1.4484922	MS4A1	1.7927269	0.07301661371882878	0.19417928853161162	3.9785047	GSTK1	5.5791106	2.4175134501009516e-08	6.296779218867595e-07	0.6273406	SEC61G	4.732014	2.223027599782148e-06	2.0585290713154247e-05	0.16842434	ATP6V1B1	4.775516	1.7924702996756821e-06	3.2432418992516386e-05
495	CSRNP1	15.978271	1.811010094961836e-57	6.13715977717778e-56	1.2150753	ZNF706	12.372219	3.6947038612462465e-35	1.5556647836826302e-33	0.6097529	CMTM8	15.546851	1.6712305493374693e-54	5.886095016534483e-53	1.2443788	DMD	20.987808	8.476460717278097e-98	3.319453148024989e-96	2.7211096	ELF3	8.363686	6.078897324721822e-17	1.6505127281668945e-15	0.31073806	EHD4	8.09299	5.821777196776242e-16	1.632137787331512e-14	1.1560471	OAZ1	1.7818048	0.07478106943522382	0.1979784842629729	-0.20818937	RDH10	5.5652237	2.618160481752323e-08	6.779976276445322e-07	1.211217	RBM42	4.6962924	2.649260338440573e-06	2.4221808808599523e-05	0.85010386	RHOU	4.773698	1.8087364190924285e-06	3.262133316237552e-05
496	WDR6	15.976236	1.8710735200763337e-57	6.331124901768863e-56	1.3156334	CCDC43	12.36367	4.109534835310227e-35	1.7270840583667744e-33	1.1295468	ZNF706	15.541471	1.8176413390531317e-54	6.391705807659364e-53	0.83355844	FBXW9	20.973404	1.1475404236670138e-97	4.478206531383469e-96	3.5286152	TOMM7	8.33865	7.514364017645821e-17	2.032871425063604e-15	0.22314721	SAA2-SAA4	8.091834	5.877286491058769e-16	1.6456402174964553e-14	3.4267554	CTLA4	1.7730556	0.0762195055777734	0.20128706967013962	3.9629352	AMN	5.5644646	2.6295820663004976e-08	6.793845246266568e-07	1.4062026	PFDN5	4.687764	2.7620629450377835e-06	2.5181200638521105e-05	-0.0990084	MRFAP1	4.772895	1.8159639185725039e-06	3.272533529849082e-05
497	TNFRSF1A	15.954139	2.666264423473364e-57	9.008193527270489e-56	1.1475819	TMEM25	12.362217	4.184570468722799e-35	1.7553254400634963e-33	1.4552658	UBE2E1	15.527041	2.276422043427412e-54	7.9924535694003175e-53	1.3272115	MPDZ	20.964449	1.3851686801536157e-97	5.396135380076694e-96	4.1879807	RPL5	8.336426	7.657008703578722e-17	2.066469818797149e-15	0.12949273	METTL7A	8.086378	6.146540372239061e-16	1.7167394555879672e-14	1.202321	ITM2A	1.7671192	0.07720826409565568	0.20365816247558727	2.5981708	ACAA2	5.5632143	2.6484995714879086e-08	6.826972428231204e-07	1.2291604	NOV	4.679414	2.8769596385735976e-06	2.614356831807245e-05	2.8452604	FAM174B	4.766237	1.87698869125925e-06	3.3689540612345514e-05
498	NME4	15.949544	2.869862126214126e-57	9.66690400408969e-56	1.1290544	POGZ	12.326773	6.499854111319071e-35	2.717273140022577e-33	0.9614178	RPS10-NUDT3	15.525001	2.3500164915603805e-54	8.237929485282086e-53	2.3754113	NUCB2	20.927027	3.038706694563428e-97	1.1817192701079999e-95	1.616332	KCNQ1OT1	8.332466	7.917574423345966e-17	2.1316546524392985e-15	1.4787054	WBP1L	8.073956	6.805646261360681e-16	1.8890517503652944e-14	1.6220003	SPN	1.757594	0.07881662081777482	0.20736343743459665	4.3840685	ECI1	5.5536814	2.797152696365728e-08	7.193595912582355e-07	0.59317917	RPS11	4.672627	2.97371675136405e-06	2.6935404460394144e-05	-0.08121526	COX7C	4.7560363	1.974310327206395e-06	3.529493322380148e-05
499	ACOT2	15.945496	3.0619991700976655e-57	1.0298615827355512e-55	1.5777009	PFKFB3	12.326745	6.50204644219688e-35	2.717273140022577e-33	1.0671551	RASSF1	15.5193205	2.5675580394074943e-54	8.972433710253958e-53	1.878614	ICA1L	20.926311	3.084636648393588e-97	1.1975019224266268e-95	5.3702993	ACSL4	8.315634	9.12634645952616e-17	2.4482653975255807e-15	2.1538785	PDE8B	8.065996	7.26413559436688e-16	2.011330498316664e-14	4.729104	MBNL1	1.7573417	0.0788595722188862	0.20745207489172648	0.3342638	MCTS1	5.5518284	2.826973078117434e-08	7.261949191494325e-07	0.96480787	CANX	4.6693225	3.021944709100379e-06	2.7317014319551448e-05	0.0054380614	POLR2M	4.754242	1.9919257448340455e-06	3.5524790353728204e-05
500	FAM173A	15.944319	3.1202434722786105e-57	1.0478778677517373e-55	1.2611213	PPP1CC	12.324136	6.715967193910366e-35	2.8014462782791845e-33	0.7180485	SLC38A5	15.516209	2.695097963828399e-54	9.403457070055472e-53	3.0838938	NME7	20.922363	3.350920332110523e-97	1.2986265646933516e-95	2.296597	CCDC141	8.315444	9.140926636948957e-17	2.4492435008092897e-15	5.2608395	TRIM22	8.053943	8.016850049037318e-16	2.2142717767994563e-14	1.6273484	LILRB2	1.7480493	0.0804554892383379	0.2109319942578147	3.8195717	CHPF	5.5499973	2.856736987964622e-08	7.330000977137174e-07	0.93411255	WDR1	4.6622005	3.1284600484308676e-06	2.815488352143489e-05	0.64034396	C2CD4B	4.7521167	2.01298139894484e-06	3.587174489766461e-05
501	P4HA1	15.930161	3.9134325609536607e-57	1.3122887629545209e-55	1.1218592	HSD17B11	12.295514	9.574582620682471e-35	3.986443321622442e-33	0.7541701	NKD1	15.511	2.922917952880357e-54	1.018248244860342e-52	3.9261289	CFAP36	20.880678	8.024491973324323e-97	3.099114141421807e-95	2.037628	ARHGAP31	8.306326	9.871079024864993e-17	2.6417224630463065e-15	4.8143377	SLC39A7	8.044908	8.631048951940959e-16	2.3780503877426504e-14	0.8376183	JAK3	1.7378838	0.08223127938563865	0.21495864841151893	2.5020308	PGRMC1	5.545845	2.9253816524102062e-08	7.497545653774441e-07	0.6866723	SERPINE1	4.6615534	3.1383198685244817e-06	2.8232275122469233e-05	2.258656	H2AFY2	4.7455053	2.0798639083172652e-06	3.694603611919646e-05
502	METRN	15.929904	3.9296222250607445e-57	1.3157479497961238e-55	1.1087358	PNP	12.285498	1.0837596676794869e-34	4.4955956585223156e-33	1.2450033	TMEM141	15.4942875	3.7914180442601085e-54	1.318754102351342e-52	0.96754736	CCDC125	20.839622	1.893252232861167e-96	7.286743989018925e-95	2.6893976	MVP	8.302776	1.0170604405202776e-16	2.7186341130852293e-15	0.6539476	RALGAPA2	8.041875	8.847453238522511e-16	2.4346800066695855e-14	1.21445	BCL2	1.714546	0.08642849313862452	0.22443754304488633	1.9769322	CLPTM1	5.536468	3.0863240614463376e-08	7.88297137701231e-07	0.85594654	SHKBP1	4.6502113	3.3159479450521586e-06	2.967528324777002e-05	1.397471	MTRNR2L8	4.7360134	2.179631621217666e-06	3.856536201838525e-05
503	JPT2	15.929098	3.9805640053750806e-57	1.3308154286627135e-55	1.1310616	C16orf91	12.284111	1.1024965862812486e-34	4.564865717689458e-33	1.3107982	PRSS2	15.489464	4.086875952907504e-54	1.4171210734539952e-52	4.4499407	SLC7A2	20.82958	2.3349721647177107e-96	8.971419638023451e-95	2.1761436	DIAPH2	8.297712	1.0613499286476153e-16	2.833639857175993e-15	2.1187143	ID2	8.011815	1.130277155582141e-15	3.091356322959702e-14	1.069513	IGKC	1.7112286	0.08703890839746327	0.2257609481360789	1.6227525	PNKD	5.535664	3.1005120574227654e-08	7.900259888301417e-07	0.64781874	CCT6A	4.644585	3.407601889046213e-06	3.043472181604273e-05	0.3080228	GOLT1B	4.7272296	2.2760361108747866e-06	4.02075779839079e-05
504	KANSL1	15.926527	4.147628945629825e-57	1.3846034036081681e-55	1.3081222	FBXW5	12.280564	1.1519192815621024e-34	4.7519322112322456e-33	0.8586982	USP14	15.46413	6.058579518135605e-54	2.0975607605291738e-52	1.6031145	ENKD1	20.817564	3.0005495040377715e-96	1.1508957001788713e-94	2.5391686	SDC1	8.288973	1.1423035346248273e-16	3.0461427589995395e-15	0.74101484	SPINT2	8.0110445	1.1373804548173967e-15	3.1069905107206934e-14	0.28363594	IGHA1	1.7029063	0.08858562461762666	0.22913602672457703	1.9845859	LSM2	5.5354857	3.103673527546985e-08	7.900259888301417e-07	0.8301921	ZFP36L2	4.6337347	3.5912691752369743e-06	3.189707752787797e-05	0.41388977	RPL26	4.7262855	2.286642678158458e-06	4.0363117407997996e-05
505	PTGES2	15.92596	4.1854624455722986e-57	1.3951541485240996e-55	1.1807038	CKS2	12.280103	1.1585174487275079e-34	4.7703659653485616e-33	1.0551313	IL1RN	15.446533	7.961188078716223e-54	2.7520156321488177e-52	4.469657	CDC16	20.778025	6.841555071587908e-96	2.6107467394134436e-94	2.4228568	IL1R1	8.288531	1.146552867622004e-16	3.053838791288096e-15	1.2280025	KLHL24	7.9879665	1.3718256465843572e-15	3.7292347674137866e-14	1.3394479	LY9	1.7021884	0.08872005559109947	0.2294307602448197	3.9299965	ACAA1	5.526466	3.267459290375156e-08	8.298309308889285e-07	0.8094933	FGFR4	4.6332884	3.599027274697352e-06	3.1953313893468364e-05	2.4969683	FOXI3	4.7232156	2.3214427883381115e-06	4.09451326447037e-05
506	ARSJ	15.923295	4.367575638507497e-57	1.4536953091020496e-55	2.0857465	CCNG2	12.271241	1.2925655930890368e-34	5.312563171595307e-33	1.4564186	NDUFB2	15.443878	8.295800931400792e-54	2.8632656527485013e-52	0.76318204	LINC01571	20.764635	9.04104679629732e-96	3.4442083033513605e-94	8.305309	PXMP4	8.248351	1.605943229021207e-16	4.257174950304739e-15	1.6260194	KIAA1217	7.984885	1.4065305839680835e-15	3.818943646167887e-14	0.99270266	GBP4	1.6955149	0.08997778490538419	0.2320937795809081	1.5481799	MIEN1	5.522626	3.3397069331447e-08	8.464757458143742e-07	0.6837533	NDUFB9	4.612168	3.9849099634352474e-06	3.511486356449628e-05	-0.0027955598	RAC1	4.7212324	2.3441988544006565e-06	4.131396879510205e-05
507	TENM1	15.92218	4.446132973948731e-57	1.4776465670096672e-55	3.9964292	SUN1	12.267273	1.357491160640198e-34	5.569194505190556e-33	0.96954423	PDZD11	15.435915	9.386017265379875e-54	3.234565949915526e-52	1.694315	ACYP1	20.713251	2.630832843402633e-95	9.954502650712664e-94	2.5682592	BMP3	8.248099	1.6093380195757842e-16	4.261131399349594e-15	3.209407	ERBB2	7.9846287	1.4094613949513058e-15	3.8222681896984564e-14	0.8867318	HERPUD1	1.6933421	0.09039036146573608	0.23294340736683022	0.19213809	FSTL3	5.521911	3.353318253898211e-08	8.487494789527676e-07	2.1268597	TOMM7	4.5742583	4.779102870711827e-06	4.141272893769629e-05	0.033652745	SVBP	4.7180448	2.3812204420001237e-06	4.186761216703514e-05
508	SDHA	15.900237	6.312541810115335e-57	2.0948286895790145e-55	1.0219445	BRK1	12.258724	1.5085610675993693e-34	6.177654097664693e-33	0.48594558	LAPTM4B	15.416634	1.2653100861270477e-53	4.353755135060809e-52	1.0430208	IFT46	20.68301	4.9267734568851814e-95	1.8610409010831038e-93	3.5370507	SQSTM1	8.233349	1.82050505774445e-16	4.79192870663639e-15	0.16845843	MECOM	7.977792	1.4897450128671622e-15	4.0351013649606326e-14	1.3434349	C15orf48	1.6925662	0.09053807860024268	0.23327041185247713	1.0073513	GUSB	5.5198574	3.392751219085185e-08	8.567939944476679e-07	0.9413534	LY6D	4.5570445	5.187837685964309e-06	4.4404877403744945e-05	1.868581	MAP4K4	4.690301	2.728035447934779e-06	4.737053801065043e-05
509	BAIAP2	15.892379	7.155943999348757e-57	2.3712003784824284e-55	1.0468677	CLSTN3	12.258439	1.5138829906108556e-34	6.188134852131965e-33	1.6390867	OSTC	15.390644	1.8914069456613056e-53	6.46832298974248e-52	0.9364638	CAP2	20.657492	8.359697812901959e-95	3.1418998491443603e-93	3.9242036	OAZ1	8.221486	2.0099674651847686e-16	5.278226403298806e-15	0.14391343	DMD	7.964439	1.6597483147077378e-15	4.490140368291465e-14	1.4764955	CD96	1.6820127	0.09256637511673876	0.23781245585674368	3.8090222	XRCC5	5.517267	3.4431125243584e-08	8.684377496032632e-07	0.52586985	PEA15	4.5549016	5.2410147065697305e-06	4.4825784431906054e-05	1.0639397	PDLIM1	4.6773143	2.906564263447992e-06	5.0353472158727776e-05
510	TNFAIP2	15.890097	7.42127092889325e-57	2.4554869838583276e-55	1.3703684	SRPRA	12.251182	1.655660596090425e-34	6.743054064077368e-33	0.7001593	RBM3	15.380811	2.2017425663726102e-53	7.5181453485894e-52	0.87576187	NHLRC4	20.620083	1.812470504292246e-94	6.789187173268613e-93	5.957931	BCLAF1	8.219578	2.042216682003134e-16	5.350448464915685e-15	0.5380549	NAAA	7.9424524	1.9822252385363798e-15	5.3239622713686936e-14	1.5109183	TRBC1	1.6746408	0.09400472462152107	0.24095500990068336	4.3480134	SCCPDH	5.517089	3.4466123187379505e-08	8.684377496032632e-07	0.70603484	CCT5	4.526123	6.007559188186016e-06	5.066616182807483e-05	0.27399847	LINC00676	4.666075	3.0700740846934473e-06	5.3063008871244766e-05
511	SAMD1	15.842216	1.591149488746949e-56	5.2337369380222695e-55	1.596189	GPR89A	12.207801	2.8242145937891586e-34	1.1460580960303832e-32	1.4116075	PSMG1	15.377942	2.301480346085134e-53	7.84675186488691e-52	1.8020694	MUC20	20.609697	2.2463069119665173e-94	8.400212826051751e-93	2.3467577	RPL23	8.219436	2.044635663378494e-16	5.350448464915685e-15	0.20251653	SOX5	7.9309936	2.1739955044396297e-15	5.818100274724935e-14	2.3477883	DSE	1.6743305	0.09406567769219054	0.24104803234994485	1.0154905	DST	5.5154366	3.479149416749756e-08	8.756510891594892e-07	1.46006	CLDN7	4.5211444	6.15062153074542e-06	5.171693779605759e-05	0.1280758	CTNND2	4.665178	3.083501022973845e-06	5.321907146064248e-05
512	FADS1	15.840791	1.6276217196418933e-56	5.345854328442582e-55	1.9940273	NDUFV2	12.1916275	3.4447180200481553e-34	1.392810174171095e-32	0.44047776	SYNPR	15.348955	3.5993587498599137e-53	1.2234542639888022e-51	5.6005325	ALDH3A1	20.55358	7.149312999015842e-94	2.6514008473171334e-92	3.2076795	LGALS3BP	8.214403	2.132223751772069e-16	5.566644759871136e-15	0.32126945	PKIB	7.9279923	2.2271692080140368e-15	5.953292393736804e-14	1.3471929	MYADM	1.6732829	0.09427162829796806	0.24141814037664167	0.36824948	RDH13	5.508694	3.615052196477045e-08	9.088346711681907e-07	1.9069095	PLEKHB2	4.513442	6.378393160464386e-06	5.3331842775066167e-05	0.7757281	PCAT6	4.6651545	3.0838551230318723e-06	5.321907146064248e-05
513	DNAJC21	15.832385	1.8603388193290204e-56	6.083443730360593e-55	1.0573702	RNF19A	12.186722	3.658458193960263e-34	1.4739112148329118e-32	0.82479024	AP2S1	15.328475	4.934355040209248e-53	1.6721566248212882e-51	1.1446867	TTC21B	20.54006	9.444462383811949e-94	3.48527112681034e-92	3.3507926	BEX2	8.2034235	2.336366476651097e-16	6.0713003569587675e-15	1.9382753	NFKBIZ	7.9205136	2.3653133944422473e-15	6.315020266448908e-14	0.69558334	SIRPA	1.6579958	0.09731829896542087	0.248283587337748	2.1838353	BSG	5.5065956	3.658393841071882e-08	9.186997986548223e-07	0.5388595	SOD1	4.513129	6.3878043908036675e-06	5.339060386343364e-05	0.0068139513	PSME1	4.664446	3.094496281594061e-06	5.336159869723401e-05
514	GPR107	15.82842	1.981348242729346e-56	6.4697085476876605e-55	1.4745306	PPP1R13B	12.182821	3.8377427644539698e-34	1.5433651332813093e-32	1.0720363	KCNQ1	15.327762	4.988854372902764e-53	1.68807157028734e-51	2.4155443	STX2	20.45722	5.1809272765767235e-93	1.9025044425462067e-91	3.093604	RPL27	8.202919	2.3462019332640784e-16	6.089794125737585e-15	0.13920538	CAPN5	7.9013195	2.7596656104920403e-15	7.3329192971556e-14	2.6208875	SLC5A3	1.6355311	0.10193777834970424	0.25844140729692544	0.5295928	LPGAT1	5.494852	3.9103809789243144e-08	9.797822587013942e-07	0.92360324	SEMA3B	4.505092	6.63442138573052e-06	5.516371159627455e-05	1.3772295	SAT1	4.6577168	3.1973595560346868e-06	5.50506180285757e-05
515	GNAI1	15.808666	2.7114674078859006e-56	8.840883542451845e-55	1.4865875	MCL1	12.168605	4.568219134857599e-34	1.8338370720575306e-32	0.57894224	BRK1	15.324821	5.219785822612045e-53	1.7635475479111585e-51	0.74573445	SLC23A1	20.432358	8.623545038890136e-93	3.161496053537464e-91	6.6439075	LPCAT3	8.199732	2.4092370533823506e-16	6.218201868594469e-15	1.4809755	HINT1	7.8510385	4.126059586347502e-15	1.0797165272685052e-13	0.3051794	SSR4	1.624803	0.10420454631197106	0.2632436943033892	-0.270463	DDIT4	5.480653	4.2375968583977004e-08	1.0582181675374414e-06	0.7388214	TUBB	4.5043774	6.656778367480592e-06	5.52880368674695e-05	0.60801053	SEMA3E	4.643337	3.4282649297478962e-06	5.8620713302559445e-05
516	QSOX1	15.80564	2.8448337903062077e-56	9.248806517105813e-55	1.0163977	TWISTNB	12.15988	5.083327954381853e-34	2.0369686257272542e-32	1.3661319	SUCLG1	15.319469	5.667833679187204e-53	1.912040277316165e-51	1.2582644	CHST6	20.421844	1.0695075186933388e-92	3.914537323322024e-91	5.257787	ICAM1	8.199717	2.4095532240803566e-16	6.218201868594469e-15	0.80397344	CLDN4	7.845903	4.298491460031516e-15	1.1222168846702325e-13	0.3123338	LRRC8C	1.6177609	0.10571413908776774	0.26666629679797266	3.2953207	TMEM220	5.46527	4.622027675480559e-08	1.1529334068013866e-06	1.9570546	P4HB	4.503842	6.673593382766848e-06	5.538662162800199e-05	0.002312178	CYCS	4.6381187	3.5159472332157446e-06	6.002376803461138e-05
517	RXRA	15.783316	4.0532352132118964e-56	1.3139286364102242e-54	1.402087	SURF4	12.158059	5.197912587767174e-34	2.0791650351068695e-32	0.73850405	YWHAE	15.318328	5.768265422053284e-53	1.9429946684811063e-51	0.68047976	TBC1D8	20.407066	1.4471345758396421e-92	5.27944861544104e-91	2.144847	NDUFA4	8.195741	2.490546075002179e-16	6.4198195719273666e-15	0.16848817	MUC15	7.8378625	4.5828022137466994e-15	1.1936601114875124e-13	1.7958127	GPX4	1.6167133	0.10594018152865739	0.26702600047731806	-0.2980419	YBX1	5.457835	4.819741356281061e-08	1.1995800708966196e-06	0.4342655	ZNF664	4.5036855	6.678505411148051e-06	5.540381354862463e-05	0.62335724	MIEN1	4.637127	3.532852225582362e-06	6.022518253656386e-05
518	NDUFAF6	15.781953	4.1417287636042555e-56	1.3406752067158283e-54	1.2427208	TSHZ1	12.136178	6.792531908491257e-34	2.7121696033904487e-32	1.9846916	MAD2L1	15.307866	6.775039080659926e-53	2.2786918229246597e-51	3.322089	MFSD6	20.355768	4.1272624482117865e-92	1.5032630705681955e-90	2.5856612	PCM1	8.192002	2.569163918445713e-16	6.614858824503905e-15	0.6785767	SYNGR2	7.824847	5.0827464070166044e-15	1.3192760083102195e-13	0.43889183	LINC00861	1.616015	0.10609108933095435	0.2673161305976803	5.042528	CLDN3	5.449932	5.03890924956097e-08	1.251347751553944e-06	0.47505066	GNAI2	4.4917855	7.062851105976916e-06	5.814327996100071e-05	0.41981584	PTCHD1	4.6345296	3.5774973564819264e-06	6.0939878924102777e-05
519	SEZ6L2	15.778999	4.34012161470175e-56	1.402867592630869e-54	1.5055308	UBE2S	12.119924	8.283616445360083e-34	3.3016549533107803e-32	0.86041546	PSMD6	15.295064	8.247945510422279e-53	2.769924729137317e-51	1.0613561	TTC16	20.315142	9.44757091447896e-92	3.435480332537804e-90	6.458998	NECAB3	8.17965	2.8466978477318024e-16	7.304241900251132e-15	1.2777216	ALDH1A3	7.8233542	5.143400696691346e-15	1.3334742546977564e-13	1.353193	LILRB3	1.6071492	0.10802163270598263	0.27163050882510226	3.142216	ITGB6	5.4399743	5.3288188998848205e-08	1.3204153026263272e-06	1.2616132	EGR1	4.4870524	7.221529957696367e-06	5.938409363157072e-05	0.2796608	SLC25A3	4.6338215	3.5897668722903096e-06	6.105601969575014e-05
520	ITM2C	15.778793	4.354344181130023e-56	1.40543673857799e-54	1.4105701	SF1	12.098655	1.0735632705202923e-33	4.2713707388373974e-32	0.52633727	LAGE3	15.274727	1.1269974041382993e-52	3.76787191831312e-51	1.1543834	MYB	20.311108	1.0256369521857228e-91	3.723544202424666e-90	4.711818	TCF25	8.162959	3.2691399978457874e-16	8.368998394485216e-15	0.47177225	ADD3	7.818572	5.342594763295892e-15	1.3819182759564433e-13	1.143623	SFTPA1	1.5951021	0.11068942204275628	0.2773116042677263	0.8201603	PLEKHA1	5.4284544	5.684420647897295e-08	1.4054196745353135e-06	1.0630472	SRM	4.482833	7.365863332950097e-06	6.0482146779707286e-05	0.8639997	SPAG7	4.6293116	3.6688340943695356e-06	6.225900281354363e-05
521	PBXIP1	15.750851	6.776326352471443e-56	2.1808866421747172e-54	1.2855301	DNAJA2	12.08077	1.3346511051476787e-33	5.30074197789149e-32	0.72947156	ASNS	15.243528	1.8178385608114238e-52	6.050458211318854e-51	3.0996444	PKIB	20.294228	1.4460698514809325e-91	5.232950674179788e-90	2.5379488	TC2N	8.162107	3.2922848533088825e-16	8.418627935401709e-15	0.6957018	PSMB10	7.817272	5.398038176848542e-15	1.3946488484591387e-13	0.8183433	AC008105.3	1.5764201	0.11492901656512262	0.28645932692319426	2.6739318	SREBF2	5.421533	5.9090025679649813e-08	1.4577275057534756e-06	0.9604013	BRI3	4.4827213	7.369718879754221e-06	6.0482146779707286e-05	0.037272874	CALML3	4.627895	3.6940147023208437e-06	6.255129362202409e-05
522	RHBDF1	15.749013	6.976167401833537e-56	2.2419820631430592e-54	1.8224808	ESRP1	12.080076	1.3459494858167645e-33	5.336153713680624e-32	0.86243623	NDUFB7	15.214527	2.8325843151773187e-52	9.413930068245095e-51	0.808858	PSENEN	20.283012	1.816550980775889e-91	6.563022898287083e-90	1.4402674	DAPK2	8.148746	3.6771752892361984e-16	9.34251281102417e-15	2.520719	FER1L6	7.811366	5.657145107455072e-15	1.4599084148271152e-13	6.682	SCML4	1.5712404	0.11612682162072226	0.28880213215323397	4.440537	MYO5B	5.4116206	6.245697908012986e-08	1.5323508558542267e-06	1.3196161	COPB2	4.4826765	7.371261638776825e-06	6.0482146779707286e-05	0.5517089	RHOA	4.617128	3.890875585303511e-06	6.562922674005921e-05
523	GBA	15.729683	9.468435322863747e-56	3.0342339232066945e-54	1.4273394	RDX	12.058984	1.73915868593177e-33	6.88288949909393e-32	0.7930185	NAXE	15.213857	2.8617652247429197e-52	9.482772342343402e-51	0.9926553	CCP110	20.280695	1.904186493456097e-91	6.868563197007499e-90	2.602019	EID1	8.136315	4.074908465155725e-16	1.0313892612371553e-14	0.37176493	DUT	7.794868	6.4475882284813574e-15	1.6505825864912274e-13	0.6015094	CYTH4	1.56996	0.11642441525387527	0.289413705658285	4.127333	HMGN1	5.410973	6.268324377911024e-08	1.5362195411948242e-06	0.4274778	HIST1H4F	4.4826765	7.371261638776825e-06	6.0482146779707286e-05	3.666596	DCTN2	4.614885	3.933135365531549e-06	6.620756313857565e-05
524	TMEM9	15.729548	9.488529474288622e-56	3.036329431772359e-54	1.0489131	CLIC3	12.046385	2.026435068025945e-33	8.005669404546943e-32	1.0434723	GRPEL1	15.198014	3.645024753894675e-52	1.2060347782458007e-50	1.3160231	WDR35	20.210373	7.934741998333404e-91	2.848368922478658e-89	3.4056063	TNKS1BP1	8.113772	4.9072182639828e-16	1.2364644444681071e-14	1.444406	FAM174B	7.775417	7.519937696281596e-15	1.9185262459761703e-13	1.5175053	PRF1	1.5682528	0.11682213836795242	0.2902413375601302	4.520194	AP001453.2	5.402958	6.555085761758657e-08	1.6029904046222044e-06	2.377955	UQCRB	4.46812	7.891006295387607e-06	6.413590022375994e-05	-0.06031054	ZNF254	4.6065264	4.094515922321141e-06	6.870199000748581e-05
525	PANX1	15.722826	1.0551020508286224e-55	3.366707398655433e-54	1.6748842	C9orf78	12.030171	2.466475621244168e-33	9.722646497813518e-32	0.8068199	CDC123	15.195117	3.809812507811733e-52	1.2586991176251154e-50	1.3247385	TMEM154	20.183737	1.3606287234171361e-90	4.8764933447270155e-89	3.462432	GLCCI1	8.110096	5.057964988442222e-16	1.2730159072034358e-14	1.646517	ABCA5	7.764536	8.194481004167895e-15	2.0858678919700097e-13	1.5453676	FNBP1	1.5631701	0.118012588071365	0.29251764665249264	0.81023777	KATNBL1	5.402199	6.582893792021475e-08	1.6080351247686045e-06	1.2609054	HNRNPK	4.4572697	8.301023542403348e-06	6.700646030624684e-05	0.039780874	NFU1	4.602276	4.178988682477974e-06	6.996214236734426e-05
526	RIOK3	15.722723	1.0568233197458908e-55	3.367402896487618e-54	1.0450952	MRPS24	12.030063	2.4697258291320946e-33	9.722646497813518e-32	0.6364815	ANXA4	15.1858835	4.386149375405673e-52	1.4469771135358923e-50	1.2536223	MORN1	20.077549	1.1597574584127527e-89	4.1367145013448506e-88	3.8068986	AGER	8.089067	6.012311364531442e-16	1.50644043138148e-14	5.431442	KLF2	7.7594805	8.527804175770666e-15	2.1657915367036611e-13	0.7597239	CRYBG1	1.55962	0.11884971544187382	0.2940394992155924	0.9292846	BCAR1	5.398493	6.720311725861276e-08	1.6398146259182199e-06	1.4811395	KLK6	4.4458833	8.753152009975402e-06	7.020071787448944e-05	2.1794574	CHCHD1	4.5974827	4.276258785589003e-06	7.132404824809655e-05
527	FPGS	15.715743	1.179905232155088e-55	3.754243920493462e-54	1.2857343	NSL1	12.028649	2.5123676595206894e-33	9.873164135660253e-32	1.0460037	NPM3	15.176592	5.053639432702823e-52	1.662283748789181e-50	1.9524873	ENDOG	20.067822	1.4105064619139207e-89	5.0071861722459303e-88	1.8674701	RASSF7	8.08402	6.266622582434473e-16	1.5649090952790658e-14	0.8440497	GSTK1	7.759079	8.554822796404107e-15	2.170192872473975e-13	0.5673536	LY86	1.5573114	0.11939656991804609	0.29506654525201154	3.770056	ELOVL1	5.3975105	6.75719915086918e-08	1.6470213381879176e-06	0.8171097	EEF1E1	4.4437847	8.839014249097099e-06	7.081327581537018e-05	1.1059349	S100A11	4.597129	4.283531663361052e-06	7.139219438935087e-05
528	UGCG	15.671444	2.3712966571418146e-55	7.513019111736443e-54	1.0494752	RRNAD1	12.010098	3.144709037130688e-33	1.2336511809409355e-31	1.3992542	SUB1	15.174951	5.181650403513724e-52	1.701891041623276e-50	0.68691945	DUOX1	20.061514	1.6013390476939993e-89	5.6756320677762e-88	2.7404997	BTBD9	8.082679	6.335937000536905e-16	1.5804564455682256e-14	1.8254005	BEND7	7.7509265	9.122454355651484e-15	2.311572144418476e-13	1.8860017	MSR1	1.5536255	0.1202737834292568	0.29699517041994766	3.9137313	PFKL	5.391683	6.980074588525647e-08	1.6994964215540705e-06	0.8097411	S100A8	4.4286027	9.484552849460179e-06	7.555262582784781e-05	3.4748619	ANAPC11	4.592595	4.377677625413615e-06	7.269086642643808e-05
529	C5orf51	15.655346	3.0544795023208502e-55	9.650259640618764e-54	1.2659154	ATG2A	12.003833	3.392146357806981e-33	1.3283929792810555e-31	1.7102512	NIP7	15.174537	5.214437972247105e-52	1.7101524242801631e-50	1.6819983	KLHDC9	20.049154	2.0530542565992244e-89	7.26515250360547e-88	3.503985	RPL15	8.08211	6.365520922348878e-16	1.586069729261567e-14	0.12668426	CHD3	7.7476206	9.363056698458204e-15	2.369858418592811e-13	1.0322568	IGHV3-7	1.5515302	0.12077465464805064	0.2979791016759923	2.7589788	HDDC2	5.3904104	7.029687431625914e-08	1.7097176815246524e-06	1.0467966	YIF1B	4.4119477	1.0244495933475246e-05	8.071639427008284e-05	1.0622524	C4orf3	4.5752406	4.756732907487727e-06	7.846157373175632e-05
530	CLK2	15.649316	3.358118532326743e-55	1.0579726459088472e-53	1.4422226	CALU	11.984562	4.2810288505603645e-33	1.6677399348269942e-31	0.7666535	UBE2K	15.1651745	6.0138801232595766e-52	1.9694578181434871e-50	1.1538562	KNDC1	20.026138	3.259828309895689e-89	1.1517374470293915e-87	4.999518	HNRNPDL	8.080217	6.46512041049409e-16	1.609096635500751e-14	0.24642791	CRYBG1	7.747107	9.40098800460317e-15	2.376773491005768e-13	1.7062001	CD27	1.549959	0.12115137813096458	0.2987111579673755	3.5079594	TPI1	5.3858113	7.211853841005993e-08	1.752120672869135e-06	0.42973462	LCP1	4.397681	1.0941356766323013e-05	8.554498833006475e-05	2.4061081	C4orf48	4.570353	4.869037610487686e-06	8.019591358450307e-05
531	CST6	15.632825	4.3507899724098326e-55	1.3649537168344573e-53	1.8233731	GID8	11.973608	4.8857088843570646e-33	1.899997899472192e-31	0.90345263	PGM1	15.163633	6.1567251658390794e-52	2.0132940688291297e-50	1.7073418	ALDH1A1	19.961578	1.1889606656187608e-88	4.180960582395642e-87	2.029498	MPHOSPH8	8.066114	7.257068054622326e-16	1.8021987186645248e-14	0.8517522	SGSM3	7.7272706	1.0987697653816945e-14	2.756152602973119e-13	1.3565936	JAML	1.5426258	0.1229215887791072	0.30235523081114385	2.991427	NDUFC1	5.384918	7.247752239535081e-08	1.7589344546650685e-06	0.4810693	SLC25A6	4.390068	1.1331525687840306e-05	8.813408868320239e-05	0.030680211	HNRNPF	4.552219	5.308305016179865e-06	8.672941820746096e-05
532	CRIP2	15.627394	4.7379124073323055e-55	1.4843250059334776e-53	1.0691371	SNX27	11.9732275	4.908174397488623e-33	1.9054264558707998e-31	1.0966096	TWF1	15.153743	7.157201398217622e-52	2.33704535452004e-50	1.2080003	PPP1R14C	19.96092	1.2047203708627768e-88	4.229739233123229e-87	3.7470214	SLC46A2	8.06318	7.43346977696042e-16	1.8398864420321923e-14	4.8313837	LINC02300	7.7212043	1.1523585326833136e-14	2.877684630112177e-13	3.9404426	PILRA	1.5358166	0.12458338526357955	0.3056591270431744	2.8299215	ACHE	5.371746	7.797789349007302e-08	1.8903731755169217e-06	2.5975177	PLEK	4.389711	1.1350155152843628e-05	8.824834273644473e-05	3.4635212	MED27	4.5486536	5.399024030992226e-06	8.795500966852791e-05
533	DUS1L	15.609653	6.257599874147601e-55	1.9576848768282995e-53	1.0807033	SLC50A1	11.963333	5.529685786857704e-33	2.1429924156680377e-31	0.7113148	MRPL42	15.146792	7.955594655716866e-52	2.593963905211904e-50	1.3298389	PCM1	19.957645	1.2863317105282816e-88	4.509206622196167e-87	1.5130448	COL4A4	8.042278	8.818351106054804e-16	2.173059018433747e-14	2.8915498	ERP44	7.703502	1.3238670320899308e-14	3.2845028328644737e-13	0.8956814	S1PR4	1.5349047	0.12480722897044665	0.3059737253954257	3.2555826	TMEM35B	5.366075	8.04684118017747e-08	1.9444362722327437e-06	0.9838698	SAMSN1	4.3688803	1.2488509164696285e-05	9.649624190727727e-05	3.0380957	RNF7	4.5476856	5.423911429908417e-06	8.829623257990447e-05
534	LUC7L	15.601186	7.145414847590505e-55	2.2323192829292513e-53	1.1849139	RCE1	11.957761	5.9134910396828256e-33	2.287775462675221e-31	1.3745377	HSD17B11	15.126141	1.0889733931299484e-51	3.535217971900122e-50	1.0642302	UBAC1	19.94417	1.6842362031326763e-88	5.894826710964367e-87	1.6587	RRBP1	8.037482	9.170310528469973e-16	2.2523569719049056e-14	0.32900038	CRYL1	7.7033577	1.3253649609589178e-14	3.2845028328644737e-13	1.6052992	PPP1R16B	1.5341094	0.12500275289036827	0.3063189656212941	2.4461474	TNPO1	5.3584394	8.394376327184122e-08	2.0196995674427964e-06	0.94832456	SSBP1	4.360687	1.296548413891531e-05	9.983734778676622e-05	0.36987665	PTP4A1	4.5473785	5.431825463203341e-06	8.830663070833811e-05
535	AKAP1	15.600691	7.201108346998159e-55	2.2465853338824337e-53	1.3700352	FMO5	11.952991	6.26300807459003e-33	2.4188169115658043e-31	0.90012646	TUBA1B	15.123985	1.1252129598622934e-51	3.647578914748969e-50	0.7303562	ITGB8	19.942581	1.7385626128221356e-88	6.075476213294203e-87	3.1108544	PTPN1	8.030336	9.720598994604788e-16	2.3796876227229207e-14	0.8967632	JUNB	7.703342	1.3255315004060197e-14	3.2845028328644737e-13	0.45118895	LPIN2	1.528658	0.12634924073652173	0.3090673255099714	0.20942329	PGP	5.3570776	8.45787231727582e-08	2.032793346641399e-06	1.0378742	ECHS1	4.3408613	1.4192533726506314e-05	0.00010820720063776086	0.34172252	PSMB5	4.5473547	5.432434692682586e-06	8.830663070833811e-05
536	SCO2	15.600133	7.264280452804272e-55	2.2631416153381877e-53	1.5062702	SPIRE1	11.949403	6.53934218560824e-33	2.5211921679453455e-31	1.0267291	DGAT1	15.1106415	1.377923955521346e-51	4.460331879144241e-50	1.6399707	NUPR1	19.932539	2.1250083113845413e-88	7.414359217291858e-87	2.1638267	CALCOCO1	7.993469	1.3119378048054361e-15	3.1873543197008425e-14	1.422385	CRACR2A	7.6932793	1.4341102969296968e-14	3.5378932435270054e-13	2.333894	RAD21	1.5265046	0.12688422890210704	0.31014914092178064	0.03271253	RSPO3	5.352032	8.697197954604483e-08	2.0858376250871563e-06	4.5952044	TUBA1C	4.3347883	1.4590030513774981e-05	0.00011097340696385724	0.4300449	HMGN1	4.5446157	5.503550977816096e-06	8.933300137904389e-05
537	CMBL	15.592946	8.12964231083513e-55	2.5292220522598187e-53	1.152647	APLP2	11.947759	6.670009583464048e-33	2.567151454804032e-31	0.46184012	ARF4	15.09193	1.8300818696139236e-51	5.915416144206622e-50	0.6605715	NAT1	19.928162	2.319232401361775e-88	8.079441024961705e-87	4.705935	SAT2	7.9901876	1.347333286452743e-15	3.2698012585635367e-14	1.0447997	SAR1B	7.6894917	1.4772066125014123e-14	3.640201113314812e-13	0.829715	FPR1	1.5226053	0.12785747632355143	0.3121534026863817	2.1722524	RETSAT	5.347589	8.913349689965144e-08	2.1353907278633073e-06	1.257935	ANXA6	4.333114	1.470148797373462e-05	0.00011163163749547643	1.9566252	CRYL1	4.537249	5.699278863870034e-06	9.217606249147203e-05
538	TIMP2	15.587081	8.91137060780373e-55	2.7647465597618223e-53	1.2256861	VPS37B	11.942743	7.084717009092674e-33	2.72208680966854e-31	0.8359989	TUBB	15.090047	1.8830908112745968e-51	6.077987632932416e-50	1.0919931	RARRES3	19.925043	2.468308531792353e-88	8.585420980147314e-87	1.9801748	EPHX1	7.988705	1.3636363454969935e-15	3.305785079992711e-14	0.34120384	IFI16	7.671485	1.700163146624093e-14	4.171265551410699e-13	1.274094	PHLDA1	1.5211504	0.12822211200162895	0.3128390489964588	0.47020438	IGFBP1	5.3382792	9.38328863647144e-08	2.24078534602303e-06	4.5931	SOX9	4.291967	1.7709719315206916e-05	0.00013246664812203708	0.8622969	FAU	4.527143	5.978643337252472e-06	9.620805370291334e-05
539	DNM1	15.571715	1.1332615695133625e-54	3.5062236404833315e-53	2.6502166	MAL	11.938558	7.450402540774391e-33	2.857688645776479e-31	3.1629586	TIMP1	15.089233	1.9064510427905462e-51	6.144532857339314e-50	0.93317264	TP73	19.913586	3.102933124898969e-88	1.0776077829106497e-86	4.540184	TXNIP	7.981259	1.4484820628270604e-15	3.5076754818730976e-14	0.4097997	STEAP3	7.670169	1.717698273439454e-14	4.2096762937684654e-13	1.4667469	RELT	1.5169988	0.12926698405886863	0.3149766608200432	1.5835323	IGLV3-10	5.3380337	9.396004221231285e-08	2.2414323168858446e-06	6.637187	SFPQ	4.2916994	1.7731104761437047e-05	0.00013256476184276978	0.21848184	FN1	4.5173206	6.2627030348968935e-06	0.00010041843091030094
540	SIPA1	15.563084	1.2969765924679528e-54	4.0016908638129674e-53	1.2592847	DAD1	11.926136	8.649625101542434e-33	3.3119932012743676e-31	0.43449262	TOP1MT	15.085937	2.0041125574365077e-51	6.4500174262324385e-50	2.2957094	C9orf72	19.888794	5.088335232278052e-88	1.7643763034524516e-86	3.538564	PARP14	7.980581	1.456465266992323e-15	3.523198917994388e-14	0.9878618	GXYLT2	7.669174	1.73107454718668e-14	4.237821842293074e-13	2.456993	SMARCA5-AS1	1.5103447	0.13095548819146066	0.31842229382335113	1.2703859	SPINT1-AS1	5.325263	1.0080702474055158e-07	2.3894998457019632e-06	0.9457352	MKI67	4.2906275	1.781689284591185e-05	0.0001330771589691315	2.7596893	IGLV3-19	4.5140386	6.3604627986603235e-06	0.00010176740477856518
541	EML4	15.4933	3.8500943251873665e-54	1.184644407749959e-52	1.0011399	KIFC3	11.916568	9.702351831592291e-33	3.7024306819023393e-31	1.2694329	PKN1	15.077402	2.2806931020274578e-51	7.32963062918437e-50	1.4600838	ANKRD26	19.883072	5.703184542651767e-88	1.9745182960649086e-86	2.6989448	BTG3	7.979713	1.4667395356620558e-15	3.544224983692562e-14	0.6400879	SH3BGRL	7.6640224	1.8019849773926478e-14	4.406600818078091e-13	0.9904794	BEST1	1.5089867	0.1313021731970345	0.31913722652056997	0.6529669	LSM4	5.3222938	1.024669468595689e-07	2.426278657139898e-06	0.7445156	SPARCL1	4.27683	1.895734460924977e-05	0.0001409842361378469	3.0901554	UGT3A1	4.5024686	6.716861166742995e-06	0.00010670758165605894
542	NOTCH2NL	15.469819	5.546289314330588e-54	1.7018750772740436e-52	1.4090787	SUPT4H1	11.898995	1.197803720775111e-32	4.563061793428994e-31	0.86651564	WDR1	15.071593	2.4903538360465326e-51	7.991966465249618e-50	1.0523585	PLEKHG7	19.825195	1.8048223850991141e-87	6.21969560403387e-86	5.22005	FILIP1	7.968323	1.6084180060304491e-15	3.882388290418326e-14	1.8333994	FAM83E	7.6633644	1.8112454172175855e-14	4.42070183571122e-13	2.8092356	AC024909.2	1.5053202	0.1322417771968549	0.3211074047923631	1.3200681	MICA	5.319168	1.042428066255315e-07	2.460525677989363e-06	1.9775712	MYL9	4.2681007	1.971444995516032e-05	0.00014599929537307806	1.4059845	TMEM45A	4.5009103	6.7663013574689925e-06	0.00010741683232268281
543	ETV5	15.429093	1.043257863730168e-53	3.1924830802671804e-52	1.4331851	TXNIP	11.89875	1.2013197579558766e-32	4.568686346046118e-31	0.62038684	AIMP2	15.069609	2.5662675258622178e-51	8.223804374722987e-50	1.5405326	SYTL3	19.822306	1.9115039030289259e-87	6.577217730852218e-86	3.086732	UBB	7.9678817	1.6141758131037155e-15	3.892092380357721e-14	0.1297465	DHRS7	7.6618237	1.8331119380619148e-14	4.463229066585532e-13	0.8965267	VAPA	1.5033414	0.13275102462034458	0.32220424222512933	-0.20721902	PSMD8	5.310193	1.095092158030678e-07	2.579396881165845e-06	0.4894832	FGF19	4.265399	1.9954521909876162e-05	0.0001475672798881565	2.8796992	FN3K	4.4894114	7.142021909147083e-06	0.0001131409411350033
544	C16orf87	15.425438	1.1040400242241575e-53	3.373874016728667e-52	1.6964555	FUCA1	11.893125	1.285078399758407e-32	4.878941721116664e-31	1.0829041	RNH1	15.0686245	2.604802633022195e-51	8.335368425671024e-50	0.9615278	HSPB11	19.800705	2.9356120575362265e-87	1.0085538357179674e-85	1.7415664	HSP90AB1	7.9664617	1.6328208955029744e-15	3.9328159203512506e-14	0.08189831	TMEM241	7.65335	1.9581011305398113e-14	4.746911831611663e-13	1.518415	HECA	1.5019834	0.13310138585133344	0.3229496363810517	0.97639716	CDHR5	5.304991	1.1267855299893257e-07	2.648478055798625e-06	3.3083894	USH1C	4.2634344	2.013086551991554e-05	0.0001488222401472304	2.1494658	PLEKHA1	4.485303	7.281038454294029e-06	0.00011518026933346488
545	C11orf96	15.423352	1.1402907677696715e-53	3.479906430250769e-52	1.4588883	ATXN2L	11.863551	1.8304364094960767e-32	6.925975603498668e-31	0.9108959	VDAC2	15.06694	2.6720429647751654e-51	8.538339858910658e-50	0.7776205	IGFBP5	19.77198	5.189897168202662e-87	1.7803016319715107e-85	2.0298898	ALOX15B	7.964537	1.6584343917371467e-15	3.9902180853826085e-14	2.424415	FAM107B	7.6429505	2.1229989376851066e-14	5.141100130177988e-13	0.6206697	NLRP3	1.498375	0.1340358235868018	0.3248650128050595	3.449775	PDIA3	5.303607	1.135367367333071e-07	2.665852099398406e-06	0.43452013	PDIA5	4.239858	2.2366121525378416e-05	0.0001632989316064135	1.5513825	CSDE1	4.482092	7.391492943617548e-06	0.00011668036782031929
546	SESTD1	15.419263	1.214831524399788e-53	3.7023436934088776e-52	1.2162912	HIF1A-AS2	11.844185	2.306507437131596e-32	8.712608194223903e-31	3.0060065	MTHFS	15.066012	2.7098174275894215e-51	8.646710880057412e-50	1.3879988	CFDP1	19.770864	5.305960768777269e-87	1.817332128755517e-85	1.8141869	TRAPPC1	7.956397	1.7712145152697317e-15	4.243337448346737e-14	0.5190875	NOP53	7.6347013	2.2634462536757594e-14	5.463490957148385e-13	0.46288112	ARL6IP1	1.4969007	0.13441909384113848	0.32547699730207563	-0.034092005	ZCRB1	5.2961054	1.1829868849156554e-07	2.7747545782314847e-06	0.75072634	C12orf75	4.207619	2.5807534584463992e-05	0.00018617995964315408	0.8008653	DLL3	4.478597	7.513513574627054e-06	0.00011838251325549475
547	CLCN7	15.394449	1.7833585267957795e-53	5.427612907639329e-52	1.7375171	ROCK1	11.840039	2.4233883150381578e-32	9.138703410244905e-31	0.7201748	NDUFA12	15.045333	3.7046789301471406e-51	1.180438236632944e-49	0.8750874	CFAP99	19.751724	7.752603672737719e-87	2.6472305223982455e-85	6.036245	GTF2I	7.9423256	1.984255903042299e-15	4.7334752106653346e-14	0.42804104	CARS2	7.6343484	2.2696573361250075e-14	5.472586041894528e-13	1.2406495	MAP3K14	1.4930402	0.1354266709592198	0.32752725431726665	1.4187129	EPN1	5.295904	1.1842886177342091e-07	2.7749022005487747e-06	0.78893876	RPL38	4.179801	2.9176451225390734e-05	0.00020860277926867298	-0.15980299	RPL35A	4.476047	7.603768754230316e-06	0.00011969390027741325
548	STEAP4	15.39415	1.7916331363875942e-53	5.445397863647505e-52	1.232784	FKBP10	11.836343	2.53257388714131e-32	9.534395810414344e-31	1.0712426	IMPDH2	15.038182	4.127288417855415e-51	1.3113653980136355e-49	0.8891652	WDPCP	19.71496	1.604437609932728e-86	5.470228685310975e-85	3.7451828	UBA52	7.908361	2.607995532235994e-15	6.188463974797274e-14	0.13308612	SMAGP	7.6281853	2.3808086837209132e-14	5.734420915628866e-13	1.1818362	IFI27	1.4910226	0.13595556009273715	0.3286998970401848	-0.020254735	PHPT1	5.2923098	1.207810687670731e-07	2.827059498832223e-06	0.63415635	SELENOF	4.1710935	3.0314122333297072e-05	0.00021584117618113615	0.25975314	COX4I1	4.4588103	8.241572487783746e-06	0.00012882848829473545
549	SORBS2	15.392188	1.8468000054344195e-53	5.6054634311288615e-52	1.2970352	LITAF	11.834141	2.5999102479261257e-32	9.771474757306245e-31	0.61894697	VPS28	15.032045	4.5280676430210734e-51	1.4366673541596606e-49	0.84100765	ARL3	19.687937	2.7360495108966222e-86	9.285986218800657e-85	1.8146961	DDX3X	7.865689	3.670723667012539e-15	8.622149262090579e-14	0.6335966	KCNQ1	7.619262	2.551294312572937e-14	6.118735824586059e-13	1.4460398	DEF6	1.4722437	0.14095508324271475	0.3393853230697052	1.469373	REEP6	5.2913723	1.2140208387016491e-07	2.838629100930787e-06	2.3063254	BANF1	4.159618	3.18780224318832e-05	0.00022575646616319436	0.09893892	RPL14	4.455245	8.379738081175863e-06	0.00013080566760859883
550	SLC39A1	15.377804	2.3063841343117893e-53	6.981487109268118e-52	1.1333802	GTF2B	11.828881	2.768051863044448e-32	1.0385990239898766e-30	0.9492179	RPL36A	15.028021	4.8117086256847443e-51	1.524501742791206e-49	0.7437303	CD24	19.673304	3.651953922096636e-86	1.2375759130856981e-84	1.5553706	RPS11	7.8656416	3.672111783943934e-15	8.622149262090579e-14	0.13191211	KSR1	7.593392	3.1163852407837236e-14	7.450056498778593e-13	2.0887866	KCNAB2	1.4697993	0.1416161115192394	0.34065731293287826	1.313736	PRDX1	5.2894297	1.2269831544181147e-07	2.865946054115304e-06	0.3493981	GPX4	4.1576085	3.215962579549622e-05	0.0002275349392985203	-0.12619388	SMARCE1	4.451184	8.539815772306578e-06	0.0001330263374823834
551	TGS1	15.367663	2.69720628163316e-53	8.15349807133371e-52	1.2608052	RC3H2	11.811703	3.396113516432919e-32	1.2721227887641703e-30	1.1728094	NDUFS5	15.013834	5.960063627323861e-51	1.88566984819286e-49	0.6651609	SEMA3C	19.644207	6.480095177640643e-86	2.1893534235165973e-84	3.1408813	AHI1	7.8650575	3.689274445929359e-15	8.653376710870956e-14	1.1240189	SPIDR	7.582864	3.380097084666278e-14	8.058687292699317e-13	1.2986752	OLR1	1.4689652	0.14184224481628413	0.3411280098652313	4.302813	PLCD3	5.2878447	1.2376607336399737e-07	2.8848699722721555e-06	2.9905663	SCD	4.1275578	3.666363086825463e-05	0.00025608522963794936	1.07468	ATP8A1	4.4505463	8.56520813768705e-06	0.00013314410984329624
552	AKT1	15.3609	2.9938786658372687e-53	9.038124274225716e-52	1.0998434	EMC4	11.810086	3.462075385220882e-32	1.294665920349712e-30	0.5751349	PSMA4	15.009524	6.36025429699284e-51	2.0094456453122653e-49	0.9685506	DZANK1	19.62893	8.754016570079354e-86	2.944293861408071e-84	4.2067523	NRP2	7.857328	3.924151049989972e-15	9.19466354809366e-14	1.675825	CUTA	7.575722	3.5713563779222775e-14	8.501422196116793e-13	0.46429023	CD6	1.464542	0.14304591433872083	0.34372757790038044	3.6945684	CTNND1	5.2869515	1.2437158050092844e-07	2.895970273618292e-06	0.6662157	RAD21	4.1224227	3.749082898744605e-05	0.00026113015215136555	0.1770654	NRAS	4.438835	9.044714542921177e-06	0.00013991823602309004
553	TATDN1	15.360116	3.0303404444810107e-53	9.135885054693761e-52	1.1246489	POLD4	11.80821	3.540163440784152e-32	1.3216610178927501e-30	0.6987188	SMPX	14.998706	7.486492980810725e-51	2.3619358136642288e-49	6.247093	C6	19.472116	1.8928380734334132e-84	6.272126160489417e-83	6.5567293	ST3GAL5	7.8483043	4.217002132394771e-15	9.870517007904166e-14	1.100368	SEMA3C	7.5680666	3.7881916054526717e-14	8.998461501817586e-13	1.7209623	ARHGEF6	1.463184	0.1434170302427099	0.34454541800050426	2.3277018	TMEM50A	5.2730646	1.3416423924996498e-07	3.11750929377512e-06	0.52527773	GNB2	4.1213064	3.767298427678748e-05	0.00026231732912652766	0.083593026	CCDC149	4.430028	9.42209726420732e-06	0.00014495534252626646
554	TLE3	15.356491	3.204557381764667e-53	9.639783190914284e-52	1.4364177	MPZL3	11.764748	5.93033545864089e-32	2.2066364497268426e-30	1.4902118	RAB7A	14.98783	8.818708573188698e-51	2.778327314197283e-49	0.9034499	GAS8	19.42617	4.637025430981895e-84	1.5319966025662897e-82	2.547369	GPC4	7.8425145	4.4161207141707284e-15	1.0315026485654256e-13	1.6101148	CSNK1A1	7.556255	4.1484042934821884e-14	9.83325462158741e-13	0.42442378	STAT4	1.4579268	0.14486074634580834	0.3476037191372369	2.94176	MID1	5.271859	1.350487489759655e-07	3.131565193645577e-06	1.2793701	MCL1	4.1114383	3.932018632104181e-05	0.00027327712491198776	0.1582829	CBX3	4.4170647	1.000502272636431e-05	0.0001533966523412461
555	IRF2BPL	15.356461	3.2060886059067597e-53	9.639783190914284e-52	1.2610172	WFIKKN1	11.752788	6.832666803878537e-32	2.5339691458092587e-30	3.0618467	TPD52L2	14.983691	9.385571494706134e-51	2.9527640657502445e-49	1.2778969	ATF7IP2	19.4169	5.554337307105483e-84	1.8323586992512933e-82	2.442114	ACSL1	7.839975	4.5063667623446316e-15	1.05039142015109e-13	1.4578545	IRS2	7.5525637	4.2677277004886853e-14	1.0105401743229023e-12	0.7581007	GATA3	1.4576745	0.14493028095570396	0.3477333219159992	3.4807386	GNAI1	5.2671485	1.3855928276080852e-07	3.208280083035383e-06	1.0707523	PDAP1	4.106035	4.025077499222788e-05	0.0002790521076527095	0.34733275	AKR7A3	4.410194	1.0327815161316116e-05	0.00015791335127200067
556	MPPE1	15.350141	3.534193555075389e-53	1.0612055714971678e-51	1.297258	SLC39A4	11.751211	6.961357009286487e-32	2.5774280497192944e-30	0.7343346	TSFM	14.96	1.3402595389084416e-50	4.210633053513197e-49	1.6983544	AL022068.1	19.41261	6.038270938855173e-84	1.983244413934837e-82	5.8443885	ENOSF1	7.8368196	4.621005427351964e-15	1.0759929477409978e-13	0.8439749	PRSS22	7.5455503	4.503812997217844e-14	1.0641921006084357e-12	0.9919174	GPSM3	1.455948	0.14540701253137106	0.3488397858736973	0.77182007	DPY19L1	5.2670364	1.3864353215974332e-07	3.208280083035383e-06	1.5017744	SELENOH	4.07018	4.697687872899921e-05	0.00032062220704740473	0.09880691	LAMTOR5	4.3942556	1.111528680069888e-05	0.00016868727936019981
557	MBNL1	15.344523	3.853798423647564e-53	1.1556236236908359e-51	1.0284318	MRPL43	11.733326	8.601090559034878e-32	3.179280998719162e-30	0.64055246	PTS	14.924377	2.2876185915949274e-50	7.156795593816532e-49	1.2373763	IQCH	19.386745	9.98603841633558e-84	3.2702815866362133e-82	5.1779857	CAV1	7.8244047	5.100652717353161e-15	1.1839857084840498e-13	1.1394508	TMBIM4	7.507467	6.028251926014497e-14	1.4154386073660875e-12	0.56456906	EMP3	1.4558121	0.14544455915161442	0.34888087096130366	0.5155714	PRDX4	5.2662997	1.3920082222208399e-07	3.217270745019077e-06	0.64493275	LHFPL6	4.0633035	4.838309354231436e-05	0.00032941680709660837	2.7071702	ADIPOR2	4.39265	1.119772152451611e-05	0.00016982326482678462
558	UBR5	15.338389	4.235725740860312e-53	1.268452628279024e-51	1.0824332	GPI	11.732565	8.678793996146106e-32	3.202718048001199e-30	0.5761458	CCDC58	14.91393	2.6753162363385505e-50	8.358031198603004e-49	2.2158666	CLIC6	19.382769	1.0788506955308276e-83	3.5279205226117576e-82	2.154847	FKBP2	7.799401	6.220189889218192e-15	1.4319861615466342e-13	0.28701934	PPIC	7.505878	6.1018293179498e-14	1.4312144159379636e-12	0.8420975	IGHV3-48	1.4485761	0.14745601402268502	0.3529616065514153	3.1460662	CMC2	5.2628617	1.4183028645882883e-07	3.2651576738723183e-06	1.0145364	RPN1	4.0431204	5.274448989874239e-05	0.0003570494329803051	0.36299855	AKAP17A	4.376122	1.208094557907366e-05	0.00018223109829713805
559	VIRMA	15.335736	4.412438344475571e-53	1.3196077291889556e-51	1.2246042	SDF4	11.721135	9.933149585709867e-32	3.659581426314162e-30	0.6322055	SUPT5H	14.912531	2.731959340461548e-50	8.523104349072237e-49	1.3427869	FAM27C	19.353672	1.8982595849641406e-83	6.198398644780867e-82	4.6760154	VPS13A	7.798833	6.248242683815836e-15	1.4369675166065167e-13	1.3056561	FMO3	7.4934883	6.706685963907016e-14	1.569799013495477e-12	3.7325885	SFTPA2	1.4427562	0.14908917937877517	0.3562617471820529	0.8324604	BEST1	5.255829	1.4735919689915582e-07	3.388958943060668e-06	1.3738011	NKD1	4.034458	5.472847666994259e-05	0.00036925237271286565	2.3316317	PSMA6	4.3722496	1.2297282928976625e-05	0.0001852448807054986
560	VEZT	15.328363	4.942858362306668e-53	1.4762670308755916e-51	1.202233	KMT5B	11.716501	1.0491621995319586e-31	3.858987400577319e-30	0.88215417	POLR2L	14.90364	3.121035933848184e-50	9.723394286258597e-49	0.59465736	KIFAP3	19.35237	1.9468201394895708e-83	6.347710498481279e-82	2.3628702	PAPSS2	7.7729926	7.665317524752555e-15	1.7431788076594641e-13	2.8578253	HOOK2	7.4754977	7.69122923399249e-14	1.7927527038650549e-12	0.672182	RPL27A	1.4361796	0.15095123196800087	0.3600966555999169	-0.25338572	ATRAID	5.253641	1.4912141394742477e-07	3.422458680760568e-06	0.5272182	LAMB1	4.0080237	6.122892084008401e-05	0.00040985572210522353	2.802435	MORN4	4.369605	1.2447144658207155e-05	0.00018725053078834134
561	EHBP1L1	15.326948	5.051669256702085e-53	1.5067562097220598e-51	1.3283508	CIRBP	11.696659	1.3257094658078906e-31	4.86021146220896e-30	0.5004372	AREG	14.83736	8.399634873412027e-50	2.605980902554424e-48	1.3557401	AKAP6	19.335333	2.7091655966649328e-83	8.807737208315601e-82	4.402838	RPL38	7.7687016	7.929461217321063e-15	1.7995940351366953e-13	0.14707902	MTURN	7.4661894	8.255058669779129e-14	1.922175823316554e-12	1.4036766	TREM2	1.4348216	0.15133792486490816	0.3608653946108093	3.3017263	PDLIM7	5.248506	1.5333764585376183e-07	3.5120278804951584e-06	1.3895981	MBNL3	4.004675	6.21028017445335e-05	0.00041488301791755156	2.3096173	TPM3	4.3584604	1.3098069086604146e-05	0.0001959898113159204
[truncated: 21,838 more rows]
[truncated: 21 more columns]
