# Supplementary material for: The landscape of responses to neoadjuvant immunotherapy in resectable Kirsten rat sarcoma viral oncogene homolog‐mutant lung adenocarcinoma: Clinical heterogeneity and correlative immunologic analysis
Source: Clin Transl Med. 2026 Apr 20;16(4):e70670. doi: 10.1002/ctm2.70670 (PMC13096693; doi:10.1002/ctm2.70670)
Supplement: Supplementary file 12 — Supporting Information [file CTM2-16-e70670-s005.csv]

	CD4T_Tcm_ANXA1_names	CD4T_Tcm_ANXA1_scores	CD4T_Tcm_ANXA1_pvals	CD4T_Tcm_ANXA1_pvals_adj	CD4T_Tcm_ANXA1_logfoldchanges	CD4T_Treg_TNFRSF4_names	CD4T_Treg_TNFRSF4_scores	CD4T_Treg_TNFRSF4_pvals	CD4T_Treg_TNFRSF4_pvals_adj	CD4T_Treg_TNFRSF4_logfoldchanges	CD4T_Tfh_CXCL13_names	CD4T_Tfh_CXCL13_scores	CD4T_Tfh_CXCL13_pvals	CD4T_Tfh_CXCL13_pvals_adj	CD4T_Tfh_CXCL13_logfoldchanges	CD4T_Th1-like_PDCD1_names	CD4T_Th1-like_PDCD1_scores	CD4T_Th1-like_PDCD1_pvals	CD4T_Th1-like_PDCD1_pvals_adj	CD4T_Th1-like_PDCD1_logfoldchanges	CD4T_Treg_FOXP3_names	CD4T_Treg_FOXP3_scores	CD4T_Treg_FOXP3_pvals	CD4T_Treg_FOXP3_pvals_adj	CD4T_Treg_FOXP3_logfoldchanges	CD4T_Tem_GZMA_names	CD4T_Tem_GZMA_scores	CD4T_Tem_GZMA_pvals	CD4T_Tem_GZMA_pvals_adj	CD4T_Tem_GZMA_logfoldchanges	CD4T_Th1_NFKB1_names	CD4T_Th1_NFKB1_scores	CD4T_Th1_NFKB1_pvals	CD4T_Th1_NFKB1_pvals_adj	CD4T_Th1_NFKB1_logfoldchanges	CD4T_Tn_CCR7_names	CD4T_Tn_CCR7_scores	CD4T_Tn_CCR7_pvals	CD4T_Tn_CCR7_pvals_adj	CD4T_Tn_CCR7_logfoldchanges
0	ANXA1	45.949356	0.0	0.0	2.3348455	FOXP3	47.582066	0.0	0.0	3.7672095	CXCL13	33.873463	1.6386525854779184e-251	3.011024125815675e-247	3.2498038	CXCL13	28.360237	6.258917764828228e-177	5.750380696435935e-173	2.8256614	IKZF2	31.978857	2.1458953435223077e-224	3.94308269372224e-220	2.9335828	RPL5	20.07477	1.226512734607934e-89	7.512390499473595e-86	0.45264244	NEAT1	20.374653	2.8069515876000557e-92	5.861106297971707e-90	1.0556724	TCF7	21.31789	7.747289212884891e-101	1.4235643928675988e-96	2.069077
1	CCL5	33.50451	4.143124159632499e-246	1.9032476608311794e-242	1.9983535	CARD16	31.119062	1.3302778886890233e-212	8.147952068220268e-209	1.8559006	FKBP5	25.53479	8.102091575809288e-144	7.443796635274782e-140	1.6726373	DUSP4	23.906094	2.6469001349555734e-126	1.2159197494952166e-122	1.3618705	FOXP3	30.659765	1.9584196089227447e-206	1.7992980156977716e-202	2.6739137	RPL23A	19.931953	2.1500829683696259e-88	9.876943635947968e-85	0.45929268	GLS	19.656553	5.080909523101754e-86	9.430476008787346e-84	1.1902705	CCR7	21.219591	6.296977443763387e-100	5.7853480264576115e-96	2.057633
2	FOSB	32.625267	1.7977669270800387e-233	6.606793457019142e-230	1.2776866	TNFRSF18	29.44341	1.5288848950254384e-190	7.023314986523108e-187	1.889972	NR3C1	25.307352	2.651205696733098e-141	1.6238634892490227e-137	1.2846253	PDCD1	23.85944	8.081384970022215e-126	2.969908976483164e-122	2.0196269	CTLA4	22.068192	6.3896579241112044e-108	2.9352491088885845e-104	1.3737017	CD52	19.864914	8.189138577942761e-88	3.009508427393965e-84	0.6496846	PTPRC	18.336555	4.2274883872464896e-75	6.315455212654816e-73	0.35570934	SELL	17.378113	1.2086396718128144e-67	7.402917989853487e-64	1.7674927
3	MYADM	31.457079	3.3590418144355773e-217	1.0287065556708955e-213	1.5373664	MIR4435-2HG	28.678123	7.152082730986909e-181	2.6283904036376893e-177	2.0509398	TNFSF8	23.483166	6.06157611672934e-122	2.7845365286225402e-118	2.0865557	CCL4	23.283636	6.494574811198518e-120	1.988963535929546e-116	2.605498	GK	21.65778	5.1339781991968895e-104	1.886736988204857e-100	1.6901582	S100A6	19.841898	1.294785254937258e-87	3.965279843245353e-84	0.6878489	MBNL1	16.949001	1.9574991970896113e-64	2.446873996362014e-62	0.5814729	CD55	16.173962	7.698425282665246e-59	2.829171291379478e-55	1.5222831
4	S100A10	31.294436	5.555003671965835e-215	1.4581884638910318e-211	1.0585185	CTLA4	28.464025	3.267786347379161e-178	1.000759568884868e-174	1.645399	PTPN13	21.737303	9.109561184581721e-105	2.789803112778152e-101	2.6574857	ZEB2	21.330715	5.890025900599307e-101	1.352865324043903e-97	2.3710947	TIGIT	21.406443	1.1636221592626425e-101	3.563592862741842e-98	1.4750164	IL7R	19.411922	6.119422285690183e-84	1.4055548062444637e-80	0.7412853	ZC3HAV1	16.389408	2.2765025954094373e-60	2.6987571090740913e-58	0.90003824	AREG	16.124315	1.7215625193998615e-58	5.2722852156620756e-55	1.7165576
5	CDKN1A	29.366007	1.4927732796535038e-189	3.4287136267041415e-186	1.4888275	IL2RA	28.377993	3.7797659836238438e-177	9.92188570701259e-174	2.5802896	TCF7	21.537228	6.976024788478304e-103	1.831206506975555e-99	1.6364044	IFNG	20.494005	2.435104863400725e-93	4.971672429443147e-90	2.3641346	RTKN2	20.548315	7.968234966858247e-94	2.0916616788002897e-90	2.6747081	RPLP0	19.230906	2.0403531757613425e-82	4.088198848109274e-79	0.36293575	MACF1	16.387	2.368543376017712e-60	2.789870803482401e-58	1.3265738	KLF2	15.455429	6.934829909081316e-54	1.8203928511338454e-50	1.3567774
6	KLF2	28.117805	5.935074681816193e-174	1.2117444142041395e-170	1.4365003	TNFRSF4	28.31733	2.114633608871006e-176	4.857049070375592e-173	1.7322094	IL6ST	21.201557	9.239033853961879e-100	2.122090588331869e-96	1.2027384	GZMA	18.254692	1.898750918673445e-74	2.32596987537497e-71	1.5791122	STAM	19.55705	3.592687650815208e-85	7.335070620414384e-82	1.5788416	S100A4	19.226416	2.2248701214200132e-82	4.088198848109274e-79	0.5214634	ARIH1	16.068213	4.261950574230018e-58	4.804499497023104e-56	1.2874926	FAAH2	15.111299	1.3642530008284008e-51	3.133518611277733e-48	1.4948677
7	NR4A1	27.923876	1.368976140929201e-171	2.5154936589574067e-168	1.3070178	TNFRSF9	28.135563	3.5993300011768397e-174	7.348632085736048e-171	2.6870227	TSHZ2	20.805695	3.843522192898095e-96	7.847191143833611e-93	2.238606	LAG3	16.640816	3.527764991357411e-62	3.411720090325917e-59	2.019404	TNFRSF9	19.240807	1.685626677301149e-82	3.0973390195408616e-79	2.0674944	GIMAP7	19.21885	2.5741365705811127e-82	4.2999781349479954e-79	1.3013862	AC016831.7	15.998372	1.3116083848816284e-57	1.4431619204910133e-55	0.9036237	GPR183	14.550184	5.824570659288626e-48	1.1891831762714279e-44	1.1817994
8	LMNA	27.03057	6.463955790011072e-161	9.897932303454454e-158	1.2202178	IKZF2	27.962042	4.7059093875169265e-172	8.647108499562352e-169	2.500366	TOX	20.150831	2.646351813219536e-90	4.862671456790897e-87	1.7401687	ALOX5AP	16.328194	6.219910221344483e-60	5.714542515860244e-57	1.0359956	PELI1	19.233955	1.9237784718905143e-82	3.213584492817109e-79	1.3210046	CCL5	19.102043	2.4279486529455637e-81	3.7177963748228945e-78	1.4673406	AHNAK	15.947445	2.967931294051462e-57	3.1892244168535453e-55	0.7875872	ANXA1	14.119373	2.885453234527201e-45	5.302020318443732e-42	1.290291
9	IL7R	26.601414	6.537154677272688e-156	9.240016707298896e-153	0.9510249	TIGIT	27.81522	2.839350954218181e-170	4.7430067076144615e-167	1.7620691	FABP5	18.906559	1.0071926992001381e-79	1.6824696225275036e-76	1.7375319	RBPJ	16.075867	3.766887192390874e-58	3.296026293342014e-55	1.1000645	IL2RA	19.182783	5.154590736763405e-82	7.892967065668963e-79	1.9398541	RPL17	18.94375	4.972516617313551e-80	7.028460987933576e-77	0.47634664	MCL1	15.863783	1.128850378906993e-56	1.1921049260009193e-54	0.5644167	NR4A2	13.800252	2.5396466541356893e-43	4.24236429724939e-40	0.997357
10	UBE2S	25.06493	1.2002830459300314e-138	1.5753714977831662e-135	1.0028405	CD27	27.801985	4.104632017736965e-170	6.285217777159728e-167	1.7094603	TOX2	18.445854	5.630267133149044e-76	8.621346547634473e-73	1.7526635	CCL5	15.970156	2.0627037473890783e-57	1.7228264253761052e-54	1.1968002	CCR8	18.74624	2.077688468870786e-78	2.9367327396538993e-75	2.5349934	RPS5	18.926233	6.934786035183762e-80	9.101906671178688e-77	0.42501765	SLC38A2	15.780322	4.25014809522935e-56	4.387442205047152e-54	1.0990137	YPEL5	13.496781	1.6335807237970666e-41	2.3090035230593154e-38	0.8781533
11	RPS20	24.72072	6.40395475460116e-135	7.844844574386421e-132	0.77941597	DNPH1	25.755741	2.7798468551224636e-146	3.929206612528867e-143	1.7207593	NMB	18.30987	6.903509381553395e-75	9.757844991234125e-72	2.225105	CTLA4	15.759716	5.889691708379924e-56	4.705351527890482e-53	0.9609633	DUSP4	17.83164	4.014698159182387e-71	4.918005244998424e-68	1.1514132	RPL35A	18.814503	5.744470254607086e-79	7.03697606189368e-76	0.40784398	FUS	15.711497	1.2616371250803094e-55	1.2808056449365018e-53	0.57652605	LDHB	13.310808	2.003037660373042e-40	2.4537211339569763e-37	0.81656927
12	VIM	24.500055	1.4751184464698372e-132	1.6940813408677036e-129	0.6337602	LAYN	25.692678	1.4112292315208995e-145	1.8522383663711804e-142	3.2339306	RNF19A	17.746597	1.831160673100959e-70	2.243171824548675e-67	1.0381944	CST7	14.531274	7.677931253760242e-48	5.643279471513779e-45	0.90653276	TBC1D4	16.815145	1.8903042045654848e-63	1.654016178994799e-60	1.5049257	RPSA	18.78345	1.031569822881039e-78	1.184693468464943e-75	0.38795	HNRNPA2B1	15.5536	1.5040735418742954e-54	1.4779332263069614e-52	0.3040467	ZBTB10	13.185604	1.0620039296700393e-39	1.2196451379804357e-36	1.7663898
13	EEF1B2	24.054369	7.51376954127312e-128	7.670306406716311e-125	0.60439765	TBC1D4	25.05014	1.7397417784922865e-138	1.997984698737235e-135	2.0084703	GNG4	17.358992	1.6865777689611852e-67	1.936929156541361e-64	3.6653385	RGS1	14.3102865	1.887335590600488e-46	1.333838133741691e-43	0.7078889	SELL	16.481647	4.971145368954789e-61	3.513261390559394e-58	1.3658061	RPLP2	18.749128	1.9678937938734116e-78	2.1270616742602316e-75	0.39125898	RSRP1	15.348565	3.621068832097166e-53	3.48361988428196e-51	0.68183726	SLC2A3	12.711107	5.1302586567670244e-37	5.237139045449671e-34	0.810702
14	CRIP1	24.032032	1.2867331764572186e-127	1.2444064272316521e-124	0.7084775	LAIR2	24.9264	3.850366493162725e-137	4.1617931948155924e-134	2.891798	CD200	16.147604	1.1805743397952979e-58	9.860478860790272e-56	2.529773	BHLHE40	14.229163	6.040017551290245e-46	4.110567500183639e-43	1.0767328	CARD16	16.095991	2.7218164005945884e-58	1.6133347213201795e-55	1.1023265	RPL26	18.722788	3.2280202959341e-78	3.2952707187660606e-75	0.38246447	RALGAPA1	15.310081	6.548291136961972e-53	6.139022940901849e-51	1.4391096	LEF1	12.447787	1.4377658341845614e-35	1.3904709054284903e-32	1.5754819
15	GZMA	23.981775	4.308974433671959e-127	3.958870260936113e-124	1.753753	CTSC	24.43654	6.996541911157212e-132	7.142303200972988e-129	1.4344454	SESN3	16.041178	6.589221035004869e-58	5.264214631226716e-55	1.4016753	TOX	13.69963	1.0204283059795584e-42	6.5482982216954855e-40	1.2714657	IL12RB2	15.833652	1.8232652742785433e-56	9.57160745247735e-54	2.0172474	RPL35	18.682745	6.840854819869899e-78	6.61582670079523e-75	0.42145348	MALAT1	15.27466	1.1281429854564592e-52	1.0469508766546686e-50	0.2102174	ABLIM1	12.356728	4.4802895429576687e-35	4.116266017592358e-32	1.4948142
16	SERTAD1	23.935104	1.3208196658249864e-126	1.155717207596863e-123	1.321742	LINC01943	23.176832	7.799563259602847e-119	6.82461785215249e-116	2.1621492	PASK	15.378671	2.2757143468148144e-53	1.7423437967800922e-50	1.9029825	PRDM1	13.698708	1.0334729166213283e-42	6.5482982216954855e-40	0.8389608	DUSP16	15.692123	1.7123062324483553e-55	7.865906755309632e-53	1.4135326	RPL10A	18.673285	8.167168794689928e-78	7.503586330121372e-75	0.39522725	TNFAIP3	15.083345	2.0843532984172133e-51	1.8592229057483636e-49	0.32956293	SOCS3	12.217622	2.502994121920482e-34	2.1901198566804217e-31	1.0089037
17	RPL27A	23.914827	2.1473029047280166e-126	1.793485948835332e-123	0.68598473	CCR8	23.081888	7.0396373871833355e-118	5.624058129977991e-115	2.8739138	LRMP	15.194898	3.822575647775377e-52	2.701531827995098e-49	2.1883924	CYTOR	13.31159	1.982167163579321e-40	1.214077387692334e-37	0.9000825	MIR4435-2HG	15.472217	5.343495825381133e-54	1.9252301135564376e-51	1.2727408	RPS13	18.646584	1.346110903196032e-77	1.1778470402965279e-74	0.3901746	CHORDC1	15.079163	2.2206719891610325e-51	1.9712486860306268e-49	0.8690634	ZNF331	11.899899	1.1849050400957623e-32	9.466360918156361e-30	0.8862296
18	EMP3	23.318617	2.870183068226313e-120	2.2930266903764565e-117	0.9430703	TNFRSF1B	22.758427	1.1841789784666277e-114	8.703715491729713e-112	1.427361	ITM2A	15.064441	2.7750420624214354e-51	1.8885702924812546e-48	0.8823924	COTL1	13.248665	4.593034869862342e-40	2.722484378507114e-37	0.65975845	SAMHD1	14.831306	9.192691693318681e-50	2.6812017438846156e-47	1.0860887	RPS21	18.635242	1.6639725079138937e-77	1.3897952196780817e-74	0.3971187	HSPH1	15.058219	3.04892664901413e-51	2.667810817887364e-49	0.54694855	RPL36A	11.818264	3.1410851861199667e-32	2.4048933456230994e-29	0.8760585
19	FOS	23.075577	8.145500667374427e-118	6.236398948458546e-115	0.7794411	DUSP4	22.290314	4.5876331087671116e-110	3.122139199022062e-107	1.3438957	PDE7B	14.749816	3.0850366498221806e-49	1.8895849480160856e-46	2.8675423	FABP5	12.87858	5.941898982245854e-38	3.21124687643434e-35	1.277068	ARID5B	14.549756	5.861176087773662e-48	1.4958209807339034e-45	0.86422265	RPL37A	18.50883	1.7526651839614447e-76	1.3482821342706927e-73	0.4318722	KIAA1551	15.022661	5.2170596453781434e-51	4.458766092270855e-49	0.78707916	EIF4A3	11.606403	3.823619249118084e-31	2.602185322316474e-28	0.89827496
20	TOMM7	22.903456	4.2919442717764525e-116	3.154579039755693e-113	0.6771288	BATF	21.967543	5.886812320457416e-107	3.730006082358794e-104	1.2116464	BTLA	14.738814	3.631043989665507e-49	2.1522720422614097e-46	1.8875742	LINC01871	12.806715	1.5036634434219647e-37	7.894233077965315e-35	2.3838792	LAYN	14.48866	1.429040999268145e-47	3.597072378294817e-45	2.082082	MYL12A	18.508574	1.761021563129068e-76	1.3482821342706927e-73	0.5314489	RNF213	14.899226	3.3341616843986154e-50	2.772181943476224e-48	0.8504878	PASK	11.553675	7.073011800241809e-31	4.641663993908688e-28	1.8757907
21	ATF3	22.77093	8.903942836127047e-115	6.059627763475352e-112	1.2841977	GADD45A	21.215364	6.889197299350525e-100	3.8360303144110875e-97	1.5836462	COTL1	14.580784	3.722158069354168e-48	2.1373329538869636e-45	0.7859854	GZMB	12.744958	3.3256974626761092e-37	1.6974914132409308e-34	3.062081	BACH1	14.366247	8.427607123164545e-47	2.0111335180279025e-44	1.3641932	EEF1B2	18.477755	3.1188926687611033e-76	2.292386111539411e-73	0.46021807	DNAJB6	14.440383	2.8823756370170472e-47	2.2160523987526463e-45	0.79826385	RPL7	11.460339	2.0869792620368087e-30	1.2370401270943987e-27	0.6272096
22	RPL38	22.680325	7.007084920626504e-114	4.5983994791611436e-111	0.6047552	STAM	20.750978	1.2011993886129237e-95	6.491776107577198e-93	1.5718151	PDCD1	14.298553	2.2340426229620872e-46	1.1728723770550959e-43	1.2848928	F2R	12.738843	3.5968998412169618e-37	1.7862982319557211e-34	2.133755	TTN	13.950897	3.1067136530920174e-44	6.414141952310766e-42	2.0916734	RPS3A	18.412394	1.0450101894644176e-75	7.385408550541798e-73	0.34011802	FYN	14.300054	2.186408961904605e-46	1.673969361458213e-44	0.6052415	S1PR1	11.264641	1.9614981669574913e-29	1.126329025557622e-26	2.0958774
23	XBP1	22.610857	3.3889214466299177e-113	2.1472907442008532e-110	1.2357739	IL1R2	19.694868	2.386214485999077e-86	1.185045707573866e-83	3.8198695	TIAM1	14.277961	3.0025947973158465e-46	1.5325744277966301e-43	1.5042014	PTMS	12.371592	3.723670212174498e-35	1.7544215422745232e-32	1.792875	GBP5	13.858678	1.1273189176087824e-43	2.15775886573556e-41	0.9716411	RPS25	18.36681	2.422351634996048e-75	1.6485448627056437e-72	0.36624455	ATF7IP	14.282898	2.797231888016516e-46	2.132744229971099e-44	1.0761825	CD48	11.003326	3.6828878326191997e-28	1.990384233069935e-25	0.86925447
24	TUBB4B	22.375023	6.892274903681038e-111	4.221518378504636e-108	0.8734369	RTKN2	19.316483	3.903631292432654e-83	1.887611184169737e-80	2.461193	SH2D1A	14.27232	3.2556615481543343e-46	1.6168319174955649e-43	1.0538939	CCL4L2	12.306758	8.330269562257915e-35	3.733383005036322e-32	2.4791718	TNFRSF1B	13.847089	1.3247368865805225e-43	2.5094886897852683e-41	0.9747549	RPL13A	18.30582	7.436303040568834e-75	4.880073870373297e-72	0.39711842	NUFIP2	14.208787	8.081326454653419e-46	6.110879572191629e-44	1.2053435	EIF3E	10.967074	5.502390825465046e-28	2.8887551833691493e-25	0.7683344
25	HIST1H4C	22.347395	1.279979643131511e-110	7.586976110497262e-108	0.98037344	PMAIP1	19.073109	4.224278024601888e-81	1.990284838514351e-78	1.1663972	PPP1CC	13.699444	1.0230524555350684e-42	4.820150992424842e-40	0.98608166	APOBEC3G	12.2757635	1.2223366756912968e-34	5.347722956149423e-32	1.1448145	MAGEH1	13.747677	5.259153740480715e-43	9.382228153527488e-41	1.5746093	RPL38	18.26995	1.4358013706356813e-74	9.097534546700223e-72	0.49581736	CCNL1	14.172639	1.3531916669950936e-45	1.0148937502463201e-43	0.56475043	MAL	10.850639	1.9803554821748195e-27	1.0108064440267308e-24	1.444104
26	S100A6	22.216526	2.3776131382914746e-109	1.3652700442533076e-106	0.6836492	ACP5	18.359873	2.7525420886086486e-75	1.1494991108678164e-72	1.862999	IGFBP4	13.676783	1.3974062781415707e-42	6.41933509021284e-40	2.079534	ADGRG1	12.106524	9.75402941325036e-34	4.168146289964543e-31	3.4995425	NAMPT	13.740186	5.832576197599253e-43	1.0305152656815988e-40	0.96002895	RPS14	18.249235	2.0982380325129326e-74	1.2851707949141712e-71	0.3618618	RANBP2	14.151488	1.8284663826228063e-45	1.3602457401090715e-43	1.1379349	CYCS	10.737199	6.807851947651205e-27	3.380926474002457e-24	0.72332954
27	RPL31	22.082922	4.612808511478411e-108	2.5684956484368426e-105	0.598011	CD7	18.201298	5.039951605881391e-74	2.057980239068235e-71	1.0008128	NAP1L4	13.655221	1.8791813219500615e-42	8.421940680690825e-40	0.8705586	CXCR6	12.017599	2.8719425234399196e-33	1.1503969841347346e-30	1.2700721	USP15	13.577419	5.4513857624323895e-42	9.106292125881378e-40	0.8769415	RPL29	18.240486	2.462547250464453e-74	1.4596550234607847e-71	0.37738895	MT-CO1	13.998488	1.5922180907879977e-44	1.1518506857570652e-42	0.19293158	NOP53	10.635581	2.035562179225573e-26	9.590629498274334e-24	0.6980598
28	TGFB1	21.954876	7.779330502683079e-107	4.0841485139086164e-104	0.9518757	IL12RB2	18.023508	1.2740386710447237e-72	4.7776450164177137e-70	2.1193478	PGM2L1	13.583689	5.0041214757957824e-42	2.1383891190173837e-39	1.960392	ZNRF1	12.01737	2.8799053752488598e-33	1.1503969841347346e-30	0.9853042	HLA-DRB1	13.502617	1.509192272447453e-41	2.4541069032054822e-39	1.0029808	RPL21	18.225311	3.2501871043193362e-74	1.8663183763083687e-71	0.38803217	HNRNPU	13.9957075	1.6557362815844255e-44	1.1931040852593654e-42	0.4505746	SC5D	10.615246	2.5312754357984376e-26	1.1628046533199073e-23	1.3742553
29	S100A11	21.929611	1.3558085833133181e-106	6.920272977328394e-104	0.81247663	HLA-DRB1	17.75964	1.4516322364146686e-70	5.1295658354076025e-68	1.2122283	CRYBG1	13.564372	6.513485173692111e-42	2.7201202287861942e-39	1.0112563	MIR4435-2HG	11.813708	3.316072331203655e-32	1.2435271242013706e-29	0.9813495	FCMR	13.473791	2.2310980746260467e-41	3.5961778176538254e-39	0.97220653	RPS29	18.183723	6.945427556474675e-74	3.867340343946126e-71	0.42395747	CEMIP2	13.786018	3.0937120044627516e-43	2.1451682295095495e-41	1.210813	RPS20	10.35617	3.923611733053507e-25	1.716580133210909e-22	0.63947237
30	PPP1R15A	21.897295	2.756622937026105e-106	1.3689985531852615e-103	0.6486839	GBP5	17.669693	7.178556853368289e-70	2.4427033737155987e-67	1.130169	FAAH2	13.315051	1.892433784014199e-40	7.398610804523597e-38	1.0519202	CCL3	11.732229	8.713349615588411e-32	3.202155983728741e-29	3.6724403	GLCCI1	13.180734	1.1328395369157517e-39	1.652057658002138e-37	1.0260032	RPL27	18.077688	4.776998972193559e-73	2.5816869445310775e-70	0.45602855	AKAP13	13.785175	3.1300596105185132e-43	2.1622122309502889e-41	0.67474866	KDM6B	10.226465	1.5092804789741036e-24	6.302961091170263e-22	1.0815302
31	CD52	21.735952	9.381548261335159e-105	4.536472350053514e-102	0.6766486	AC017002.3	17.660522	8.445530439589046e-70	2.8215749423172493e-67	2.550591	AHI1	13.2013235	8.62074835126719e-40	3.3001302282194715e-37	1.403675	ID2	11.595816	4.327238730971271e-31	1.529096378492252e-28	0.74728936	CCNG2	13.118842	2.5683040678350823e-39	3.6869208786304403e-37	1.7627445	NACA	18.072104	5.2859807722150865e-73	2.7751399054129203e-70	0.40216604	ELL2	13.722512	7.444087711982086e-43	5.081505280907185e-41	1.3639321	KLF3	10.10676	5.15615438935972e-24	2.1054297089885526e-21	1.7164717
32	CD48	21.354517	3.540154444192307e-101	1.6679573823598368e-98	0.90631366	GBP2	17.654873	9.334251540392097e-70	3.0628012866911564e-67	1.1348109	RBPJ	13.108012	2.962638514459797e-39	1.1109894429224239e-36	0.9152156	HAVCR2	11.165702	6.001512767624011e-29	1.7786741468563098e-26	2.0568736	FAM129A	13.068024	5.015136237996202e-39	7.143653362262032e-37	1.0483406	ANXA1	18.065826	5.922760328256709e-73	3.023075584214362e-70	1.2723372	SIK3	13.5142565	1.288510682447518e-41	8.60959410544478e-40	1.6274624	PRMT9	10.0967655	5.7094258909503566e-24	2.280667407526365e-21	1.4056994
33	GADD45B	21.195982	1.0400760505745803e-99	4.661316446172662e-97	1.0269662	MAGEH1	17.617516	1.8077127333768148e-69	5.827494995754206e-67	1.8437498	SLC9A9	13.08873	3.8194226703281776e-39	1.4036378313456053e-36	1.6307105	NFIL3	11.1510105	7.079739049355394e-29	2.0649238893953233e-26	1.7025434	TNFRSF4	12.939268	2.7019175191302096e-38	3.7611920010619396e-36	0.93045944	RPL22	18.044003	8.793907698623008e-73	4.3672447016810217e-70	0.42943558	MT-ND4L	13.491988	1.743348302785474e-41	1.15646299868892e-39	0.19059195	ARID5A	9.884848	4.8431955133964085e-23	1.8934833523118935e-20	0.88182914
34	RPL27	21.06208	1.7721742203742122e-98	7.753262214137178e-96	0.531873	SYNGR2	17.569496	4.2190711989325554e-69	1.3139903945828088e-66	1.2061226	CHN1	12.916419	3.6367747293870575e-38	1.2851103010093688e-35	2.0508451	GADD45G	10.963543	5.72147507829625e-28	1.5929106752074787e-25	1.1451875	JMY	12.89901	4.559196524850653e-38	6.251883294338115e-36	1.0285776	RPS9	18.034525	1.0438885210459807e-72	5.0477504142683935e-70	0.35876897	BTG2	13.463948	2.5492260734880393e-41	1.6789257742058325e-39	0.48296723	CSRNP1	9.84874	6.940877051880555e-23	2.657054496423025e-20	0.74032176
35	CSRNP1	21.00195	6.294952591153848e-98	2.6288580423284534e-95	0.872433	CORO1B	17.534206	7.853771386576082e-69	2.405217487138925e-66	1.1393281	KLRB1	12.852361	8.342462492486968e-38	2.8923160056499633e-35	1.0401646	AHI1	10.518291	7.115231992569801e-26	1.841442082584086e-23	1.1889387	PMAIP1	12.73491	3.782797067553596e-37	4.964921151164094e-35	0.8368515	RPS4X	18.002304	1.8688256774685978e-72	8.80504405730397e-70	0.3454589	SRRM2	13.333441	1.4791500292522412e-40	9.536625188599976e-39	0.56614524	FAM177A1	9.840564	7.528741110871317e-23	2.823277916576744e-20	0.799652
36	CD69	20.808867	3.5974304069580966e-96	1.4689507495078895e-93	0.65985006	HTATIP2	17.342218	2.258514198718927e-67	6.587333079596871e-65	1.7985113	CPM	12.786048	1.9620014398190244e-37	6.554868446668104e-35	3.1164455	CBLB	10.446187	1.525347417325883e-25	3.839487505940151e-23	0.72277486	CD27	12.702363	5.7371061649654736e-37	7.423896181777505e-35	0.92687494	RPL34	17.999956	1.9497202645149463e-72	8.956527465115534e-70	0.35499465	TGFBR2	13.276229	3.1801033007144185e-40	2.043160774497463e-38	1.366999	SNHG8	9.815966	9.611374432493658e-23	3.5321801039414194e-20	0.7569671
37	EEF1G	20.763025	9.349212950044812e-96	3.734604086023335e-93	0.6992616	CXCR6	17.243624	1.2495288409338194e-66	3.587514445649833e-64	1.6198447	TIGIT	12.756376	2.8725692659534114e-37	9.425617903909631e-35	0.90157545	IKZF3	10.235949	1.3684778556276936e-24	3.3980784590755233e-22	0.8688052	IL10RA	12.473964	1.0354433278883612e-35	1.2855588614830161e-33	0.92897385	RPL36	17.980238	2.78295315081135e-72	1.2472381499063064e-69	0.38918203	SYNE2	13.24921	4.5597518496629e-40	2.9193533183817347e-38	0.7415197	RPL23	9.758404	1.6980729252980844e-22	6.118056863206334e-20	0.6194249
38	PNP	20.59993	2.7484374662079803e-94	1.0521362175327425e-91	1.401078	IL2RB	17.069813	2.4899743691644443e-65	7.038966005137948e-63	1.2438548	CH25H	12.613914	1.769812961003376e-36	5.70531809797141e-34	2.3886702	TNFRSF18	10.188742	2.2262723553213e-24	5.382599280135379e-22	0.7712121	F5	12.286576	1.0693991187647205e-34	1.267755406922693e-32	1.7217422	RPL7A	17.9746	3.08073772663012e-72	1.3478227554006773e-69	0.34007847	MYH9	13.2330675	5.653247730626465e-40	3.606889828134073e-38	0.5605713	TRAT1	9.670305	4.031741479415143e-22	1.4246778785433317e-19	1.0924468
39	PLP2	20.575182	4.580057578906161e-94	1.7175215920898104e-91	0.9629841	GLRX	16.847692	1.09089686899587e-63	2.9051057924346537e-61	1.4614717	SESN1	12.558647	3.563719318540999e-36	1.1290231461757043e-33	1.2769476	PGAM1	10.176416	2.526969515270373e-24	5.87760314469533e-22	0.6083629	VAV3	12.279	1.1743999358408894e-34	1.383307616735663e-32	1.9370247	RPL3	17.930168	6.857089440019296e-72	2.930209731636153e-69	0.31642124	ARID4B	13.22298	6.465105818249347e-40	4.1105992875547315e-38	0.69482905	PTGER4	9.611446	7.153725055710313e-22	2.4342536647903147e-19	0.90687597
40	TUBA1A	20.451963	5.770416082840605e-93	2.079046971023453e-90	0.8221167	LINC02099	16.475286	5.5225761905617655e-61	1.3901005137201705e-58	3.4319282	ALOX5AP	12.523891	5.525799621984497e-36	1.7209587805756804e-33	0.8984239	SEM1	10.1259775	4.237229378031829e-24	9.495010953821325e-22	0.6672515	ZC3H12D	12.227849	2.2070555291483926e-34	2.5516103495200247e-32	1.2544822	RPL14	17.911154	9.651331774591574e-72	4.030527758139095e-69	0.33322126	NFKB1	13.163056	1.431753966920639e-39	9.009753130879021e-38	0.9912472	EEF1B2	9.588521	8.935703609362275e-22	2.9853373422187597e-19	0.47972545
41	TUBA1B	20.450588	5.935477901395271e-93	2.097392431502656e-90	0.7890925	CYTOR	16.411793	1.574853049886419e-60	3.91053037725175e-58	1.0943354	MTHFD2	12.332057	6.087298573847139e-35	1.8336739556465766e-32	0.8453197	RAB27A	10.110322	4.972067001845493e-24	1.1007437489025416e-21	1.0413312	FAS	12.1512785	5.647575426543781e-34	6.366515243113005e-32	0.94868946	RPL30	17.893497	1.3252226569835156e-71	5.293688330885238e-69	0.3368718	NUP98	13.117951	2.598636323760535e-39	1.6186421169186384e-37	1.3329488	WDR74	9.555751	1.2269102628240744e-21	4.025799299891494e-19	1.0532831
42	RPL23A	20.40985	1.3670416335273775e-92	4.73950755020105e-90	0.45918262	CST7	16.321457	6.945849025656942e-60	1.6812225770071623e-57	1.0745219	SIAH2	12.079017	1.3633970480462328e-33	3.7958213269468983e-31	0.92809	GEM	9.973817	1.9845238529519418e-23	4.290073623293168e-21	1.0755538	SERPINB9	11.970628	5.0643730735361504e-33	5.605894893146191e-31	1.0473495	VIM	17.879066	1.7168617635427712e-71	6.712198915978387e-69	0.493498	SLC38A1	13.117324	2.620241952907417e-39	1.6265860096173578e-37	1.0079291	LTB	9.549881	1.2984559140315139e-21	4.1858118281279065e-19	0.6862702
43	MGAT4A	20.265736	2.580709643682511e-91	8.621916309575662e-89	1.5617526	LAPTM4B	16.279219	1.3862895157541977e-59	3.3081908898679716e-57	2.5860338	AGFG1	11.983689	4.326326011410491e-33	1.1865110516368324e-30	1.0991106	ANXA5	9.878077	5.181816185226878e-23	1.0579541378171544e-20	0.7337937	NABP1	11.925166	8.750891750916944e-33	9.571287852565408e-31	1.0182903	RPL18	17.877604	1.7625430801867025e-71	6.747235228839721e-69	0.3386832	SMCHD1	13.057391	5.767029449953686e-39	3.5560122866744626e-37	0.66440225	SOD2	9.437174	3.829693901192236e-21	1.1927224649899548e-18	0.89372057
44	NOP53	20.238644	4.473177984461304e-91	1.4677615261513655e-88	0.69806623	F5	15.551073	1.5646174820673072e-54	3.343005375928694e-52	1.981727	CD84	11.981348	4.450287646387543e-33	1.2025593456231043e-30	1.2477463	PDE4D	9.870356	5.596583247671346e-23	1.130079309625945e-20	0.7426262	CASK	11.899903	1.1848441489151835e-32	1.2806771315480292e-30	1.0635862	RPL32	17.870838	1.9898014440970342e-71	7.461755415363878e-69	0.3447273	SLC20A1	13.040281	7.219012191954346e-39	4.436433077831476e-37	1.3604285	NSMCE3	9.3923025	5.8702826624308014e-21	1.797774065369433e-18	0.91078645
45	S100A4	20.134876	3.6521737484592563e-90	1.1773454847006814e-87	0.55772984	CALM3	15.368539	2.661013478465171e-53	5.432902518533057e-51	0.99774927	ELMO1	11.854034	2.0507466424150768e-32	5.461227471648846e-30	1.1251943	RARRES3	9.842748	7.367082883824384e-23	1.4714146520681853e-20	0.56617665	IL2RB	11.853152	2.0724530184931093e-32	2.2207988154574925e-30	0.94867855	RPL39	17.846313	3.0876198921066138e-71	1.1347003103491806e-68	0.3645305	SFPQ	13.027853	8.496467431553021e-39	5.204086301826224e-37	0.43060005	ZFAS1	9.376072	6.84765015977114e-21	2.0627142899310607e-18	0.67197955
46	PARP8	19.983438	7.67525236621687e-89	2.4315993487799135e-86	1.1670194	NOP10	15.2607565	1.396193352357725e-52	2.7885927010405643e-50	1.0476077	CYSLTR1	11.823657	2.9457650874173893e-32	7.732633354470647e-30	2.0110197	CD82	9.81459	9.74327958855459e-23	1.925083467093447e-20	0.6665824	ZBTB38	11.848819	2.1824425256834458e-32	2.3178596382241346e-30	0.9201606	RPL18A	17.836477	3.681850710673487e-71	1.3265491531103004e-68	0.338534	HECA	12.972584	1.7502922701186562e-38	1.064954319981136e-36	1.056874	RPL4	9.352779	8.537382398225932e-21	2.4900698661492305e-18	0.42360544
47	GZMK	19.965954	1.0892618674452086e-88	3.392404544797578e-86	1.850626	HLA-DPA1	15.122612	1.1489359215639573e-51	2.2222839535513386e-49	1.050444	CD40LG	11.814402	3.288825667681843e-32	8.511573470937164e-30	1.1629444	ACTN4	9.695272	3.157927834554067e-22	6.173077017013934e-20	0.6697781	TENT5C	11.773708	5.33279146158958e-32	5.474304084173661e-30	0.828185	UBA52	17.804367	6.536813793064835e-71	2.3098837201455068e-68	0.4113694	HSPA5	12.936848	2.7883816287208396e-38	1.6798856533687024e-36	0.47806188	PABPC1	9.275958	1.760291312143804e-20	4.976208132406523e-18	0.38578838
48	MYL12A	19.94373	1.6991533737784452e-88	5.203657207196488e-86	0.5503964	SIRPG	15.028407	4.783726726280691e-51	9.156351937021635e-49	1.1915523	TRAT1	11.798098	3.9923629442070447e-32	1.0188842930528396e-29	0.9958331	ITGAE	9.5469885	1.3352159564143987e-21	2.4782417372843006e-19	1.076391	RHBDD2	11.738681	8.073562062727526e-32	8.241761272367683e-30	0.8166019	RPS3	17.79188	8.169336137371378e-71	2.832293424984888e-68	0.31315306	EML4	12.778539	2.1609248552707404e-37	1.2645539559108236e-35	0.5769299	SERP1	9.248562	2.2753323253573716e-20	6.334732042188137e-18	0.6319527
49	ZFP36	19.925999	2.4216946164677582e-88	7.294858783212305e-86	0.47239345	CASP1	14.997442	7.630350408542873e-51	1.4454400902780957e-48	1.289084	ANKRD55	11.459577	2.105406135643913e-30	5.158245032327586e-28	3.4515414	MYO7A	9.532678	1.5327843245352835e-21	2.8164911963335837e-19	2.8432636	SNX9	11.546609	7.679084580786685e-31	7.545624554650018e-29	0.8424953	RPS23	17.736774	2.180985986201222e-70	7.421410647490268e-68	0.327274	CHD2	12.774791	2.2675575534569468e-37	1.3227419061832188e-35	0.8192248	DDX21	9.239185	2.483810499537953e-20	6.8119429744790876e-18	0.78614366
50	SERP1	19.872183	7.085438134567635e-88	2.0999181568174242e-85	0.6565137	GK	14.884038	4.184639670869699e-50	7.766944843659669e-48	1.1547742	SMCO4	11.38128	5.1833494218411525e-30	1.2532111266622523e-27	2.1033952	MAF	9.519028	1.748062374082179e-21	3.1490829533098074e-19	0.69732654	DUSP10	11.538568	8.431724396297812e-31	8.241113605424058e-29	1.0256647	RPS18	17.589785	2.9499303594521706e-69	9.855449155442478e-67	0.32183838	CD69	12.664834	9.261610470127136e-37	5.285158148713855e-35	0.34635735	RPL27A	9.15634	5.368747994571334e-20	1.4297209333369314e-17	0.5475838
51	RPL36AL	19.723444	1.356689662477833e-86	3.957011515560347e-84	0.52993244	UGP2	14.844907	7.505934064246295e-50	1.379215384305257e-47	1.0181417	LRRC8D	11.357716	6.789672572712148e-30	1.6202627730335806e-27	1.9180453	ZBED2	9.497655	2.14669954733281e-21	3.8296703089553767e-19	2.5388706	HLA-DQA1	11.531582	9.14479025894528e-31	8.843974789901027e-29	1.2835542	RPS7	17.57782	3.6432191895838673e-69	1.1954312965822065e-66	0.33368295	SLC2A3	12.66143	9.67209098922974e-37	5.502311824368312e-35	0.4686472	SELENOK	9.142748	6.088543724247408e-20	1.5982427276149446e-17	0.6588319
52	RPS29	19.6435	6.571012616451109e-86	1.8865993254263925e-83	0.46504164	HLA-DQA1	14.840729	7.988322182351411e-50	1.4533209910961107e-47	1.5023347	LIMS1	10.951346	6.546691317733031e-28	1.5036931620418056e-25	0.80794764	ARL3	9.43681	3.843021533352964e-21	6.725287683367688e-19	1.7491882	PRDM2	11.428697	3.005879891498793e-30	2.8767209899109545e-28	0.9684489	RPS27A	17.538292	7.309039715793057e-69	2.356203592591183e-66	0.3137714	DDX5	12.591841	2.341486090946314e-36	1.3197793534091569e-34	0.15224884	MYADM	9.081877	1.0671839870516133e-19	2.7619022200103372e-17	0.79682195
53	ERN1	19.373901	1.28169725773601e-83	3.46340986924988e-81	1.2981035	RPS27L	14.787289	1.769398304695776e-49	3.1875190047828317e-47	1.0057548	BATF	10.879742	1.4396985868667876e-27	3.2659829053922496e-25	0.644238	SH3BGRL3	9.301498	1.3848040393671857e-20	2.271944127086789e-18	0.2906237	MALT1	11.316683	1.0850014360090162e-29	1.0224051993161883e-27	0.89585924	RPL12	17.53052	8.379949486329245e-69	2.654854686401722e-66	0.36063802	GPRIN3	12.587099	2.4864310229812877e-36	1.3971917445651732e-34	0.87875	RPL31	9.035477	1.632896112417102e-19	4.110200830912911e-17	0.5119857
54	BTG2	19.20549	3.3296554539617356e-82	8.867017241528535e-80	0.67917943	GCNT1	14.594544	3.042377639359804e-48	5.324160868879657e-46	2.622456	FYB1	10.838688	2.2568521398831608e-27	5.057275374433303e-25	0.49462712	TRBC2	9.25384	2.1656746475713648e-20	3.4305406594072265e-18	0.54394096	PBXIP1	11.191301	4.497855605607908e-29	4.1953348605606754e-27	0.7421896	RPS16	17.525944	9.082107422459144e-69	2.8285376930116404e-66	0.3643624	DDX17	12.504354	7.067260300770153e-36	3.911473133332878e-34	0.65048575	CAMK4	8.972802	2.8906564629931025e-19	7.177812501013279e-17	0.9437396
55	RPS5	19.171654	6.384758383663789e-82	1.6759990757117447e-79	0.43017313	PARK7	14.349763	1.0690275960919758e-46	1.8021451447880787e-44	0.8965273	SFXN1	10.782713	4.154504511224994e-27	9.197472336597502e-25	1.0021794	NR3C1	9.2361145	2.556098283732652e-20	4.0143851250929474e-18	0.5013487	GPCPD1	11.072621	1.7034431468694315e-28	1.5729029057148644e-26	0.8731827	FAU	17.51968	1.0139302502745464e-68	3.1051613914657983e-66	0.3454767	MT-CYB	12.480619	9.524297043679835e-36	5.20859994576241e-34	0.15627661	CHMP1B	8.903645	5.404216535994222e-19	1.3066115638012345e-16	0.955196
56	AHNAK	19.158941	8.151375539241187e-82	2.1095989511768566e-79	0.7728529	PTTG1	14.329535	1.4307583934854816e-46	2.3900168618450657e-44	1.2141213	ZBTB10	10.727017	7.600978299672447e-27	1.6627140030533476e-24	1.1698183	NKG7	9.203744	3.456911394260268e-20	5.383114141485799e-18	1.4693916	ZC3H7A	11.028108	2.796883340292374e-28	2.544194622666949e-26	0.983706	RACK1	17.486507	1.8154832721482748e-68	5.468771332085991e-66	0.34480995	CDK17	12.470784	1.0776065841452447e-35	5.875673882394324e-34	1.1411494	ALG13	8.891089	6.051249818720419e-19	1.4440482521946454e-16	1.0303432
57	CD99	19.056734	5.7769581422447515e-81	1.4743278592187127e-78	0.66297877	CTSZ	14.285348	2.7005903832844914e-46	4.4705719182750026e-44	1.3810478	ARMH1	10.572754	3.986126824248408e-26	8.418974758110862e-24	2.2630813	APOBEC3C	9.194295	3.7746292944984945e-20	5.828471704740322e-18	1.1879206	UGP2	11.004773	3.624277646945512e-28	3.2645147922854795e-26	0.8293572	RPL31	17.480236	2.026603166147637e-68	6.006263415800456e-66	0.46109462	SERINC5	12.40616	2.4198222451944186e-35	1.3077715810425718e-33	1.7012479	RNASET2	8.879031	6.7445095132216745e-19	1.5888507987877984e-16	0.7277087
58	ARL4A	18.969309	3.058981347888435e-80	7.699833187321918e-78	1.2494426	IL1R1	14.226044	6.315479683719474e-46	1.0269640636136755e-43	2.8956516	NCOA7	10.563637	4.393027500441012e-26	9.172940945523136e-24	1.1067953	CD38	9.1186	7.610118337170157e-20	1.1652993703791803e-17	2.019855	RFTN1	10.999428	3.845650145816599e-28	3.4470156794819516e-26	1.0197712	RPL27A	17.460651	2.8565667595424294e-68	8.33165304866542e-66	0.49898252	IFRD1	12.393054	2.849800638665256e-35	1.531142887002166e-33	0.9110463	HNRNPA0	8.871719	7.202522521899067e-19	1.6752702701252577e-16	0.62517715
59	RPL5	18.933813	6.0054905740198274e-80	1.4912282337515452e-77	0.40756452	FKBP1A	14.166272	1.4815990354574142e-45	2.367337589263477e-43	1.0384209	GEM	10.470429	1.181057211773468e-25	2.411325140704164e-23	1.0893028	CAMK1	9.023006	1.8299610333689026e-19	2.7337832510693974e-17	1.7330152	IL21R	10.853759	1.913900816937291e-27	1.6826759574747715e-25	1.153696	RPL9	17.38303	1.1093403455381066e-67	3.1850201326972982e-65	0.37974072	PPP2R5C	12.330587	6.199282350675923e-35	3.32104411643353e-33	0.82486856	RPS11	8.805456	1.3032150629817022e-18	2.956367503986269e-16	0.50031734
60	FKBP11	18.9162	8.388910749140399e-80	2.0552831335393977e-77	1.5819919	UCP2	13.768807	3.92639824057409e-43	5.865655908174708e-41	0.88595885	ITK	10.419449	2.0212091934950803e-25	3.909444097944432e-23	0.61593044	PKM	8.968974	2.992897246740875e-19	4.364641818163776e-17	0.4720224	GBP2	10.850381	1.9859636718726964e-27	1.7377182128886093e-25	0.779487	RPS6	17.372269	1.338302977636577e-67	3.783279571395708e-65	0.31384075	LCP1	12.225464	2.2728120049502362e-34	1.2035423801429564e-32	0.40304664	MCUB	8.784045	1.5769810959692132e-18	3.533783858345646e-16	0.9914756
61	RPL35	18.887674	1.440535726533511e-79	3.482874207243851e-77	0.412416	CUL9	13.553614	7.542340662814238e-42	1.0660808436862433e-39	2.375396	GK	10.415091	2.1159513474501656e-25	4.050063125978833e-23	0.85539126	PSME2	8.956226	3.3598104191295914e-19	4.861143027677657e-17	0.5080517	PHACTR2	10.812044	3.0186873160772628e-27	2.6288331484796067e-25	0.8626132	RPL15	17.35555	1.7907373509546833e-67	4.98557557936247e-65	0.34251937	ITK	12.21976	2.438023753991009e-34	1.287318576999563e-32	0.6732801	RASA3	8.7523365	2.089798325992134e-18	4.626511354229574e-16	1.3529173
62	EGR1	18.884575	1.527654118795509e-79	3.6455382380347376e-77	1.275089	ATOX1	13.478059	2.1057494126557845e-41	2.953675225767179e-39	1.440852	TGIF1	10.103212	5.346147313945443e-24	9.92277342361086e-22	0.9490781	DTHD1	8.94094	3.858744069409356e-19	5.496466843054024e-17	1.777378	SESN3	10.767047	4.925445685761363e-27	4.229208620367526e-25	1.0089788	RPS24	17.345627	2.1284381498402894e-67	5.837321045270943e-65	0.33109426	MT-CO2	12.163126	4.885296118696057e-34	2.572129403468196e-32	0.110564865	FOXP1	8.709809	3.0438647356339473e-18	6.658454109199259e-16	0.89713454
63	RPL9	18.813461	5.858486052770201e-79	1.3801241182006724e-76	0.42373264	ENTPD1	13.453312	2.943867441746938e-41	4.0979972910681814e-39	2.0935843	SLA	9.845659	7.156814828549777e-23	1.2767618686854576e-20	0.65730816	SLF1	8.850289	8.729234669699807e-19	1.2244250920285035e-16	1.512469	FCRL3	10.746884	6.129729038926291e-27	5.16668674726012e-25	2.2869709	RPS12	17.341051	2.3048359994838502e-67	6.22814139566408e-65	0.3044438	DOCK10	12.157793	5.214823803509261e-34	2.7377824968423617e-32	1.2273346	NAP1L1	8.707393	3.1094407485245177e-18	6.721879265192707e-16	0.6414318
64	NEU1	18.699245	5.020931758936162e-78	1.1390076675364443e-75	0.9931879	COX5A	13.407953	5.4317387242973e-41	7.504375869094955e-39	0.90956545	THADA	9.817427	9.473088530487639e-23	1.657790492835337e-20	1.1046578	HLA-DPA1	8.84642	9.037108458853724e-19	1.2580065752381605e-16	0.6543119	ZNRF2	10.640372	1.9335475771103718e-26	1.593225862305071e-24	1.0989048	RPS15A	17.335857	2.5227838723868853e-67	6.7182831384215965e-65	0.3203912	SLC7A5	12.140894	6.412135362151938e-34	3.356780264374412e-32	1.2024124	RPS4Y1	8.652315	5.0465089394939544e-18	1.0782511832930396e-15	0.5564036
65	IER5	18.602116	3.0887882405709567e-77	6.921522429328212e-75	0.98583806	BEX3	13.401124	5.955452709779635e-41	8.166525637477672e-39	1.9732308	TMEM243	9.797411	1.1550790427151766e-22	2.0023186235746577e-20	0.80756396	LSP1	8.843918	9.241976244498984e-19	1.276851981147886e-16	0.372589	EPSTI1	10.575018	3.8910377121565e-26	3.191866873253379e-24	0.95619744	RPL6	17.308798	4.037628957700939e-67	1.0598776013964965e-64	0.32333773	SF3B1	12.091141	1.1764240072053338e-33	6.123736864701985e-32	0.5227003	SOCS1	8.638453	5.6979392804044396e-18	1.203444072154386e-15	0.6589273
66	BTF3	18.587627	4.046803474675578e-77	8.959037812911296e-75	0.4770879	PKM	13.323994	1.6788120657301085e-40	2.172406458295123e-38	0.7881171	METTL8	9.765515	1.5830486862636096e-22	2.693381445379058e-20	1.2050713	BST2	8.805991	1.2970148298842168e-18	1.7653812962312951e-16	0.6081474	MAST4	10.534805	5.970659901221575e-26	4.811880512497651e-24	1.3555286	RPL19	17.303167	4.452205738844379e-67	1.1522433866375417e-64	0.30575073	CELF2	12.078204	1.3769502031743687e-33	7.127171826289865e-32	0.7417467	UXT	8.634531	5.896825326413837e-18	1.2312973337824348e-15	0.70634043
67	IER2	18.576906	4.941857235663947e-77	1.0810312703014883e-74	0.7659901	RHOC	13.230716	5.8329090661610255e-40	7.341075622651291e-38	1.3294857	FOXN2	9.7229185	2.407792128968608e-22	4.0590073733759794e-20	0.9366884	PDE7B	8.725751	2.6441966905465343e-18	3.4954758409203285e-16	1.9588892	CCR4	10.516656	7.239738916645499e-26	5.809179152548517e-24	1.3604904	RPL24	17.276148	7.114305215369111e-67	1.8156299768389918e-64	0.36201867	EIF4G2	11.9851	4.253309028881058e-33	2.170959816824707e-31	0.4099612	PLAC8	8.615827	6.943883933189056e-18	1.43363895811628e-15	1.95676
68	RPSA	18.561794	6.54795385105663e-77	1.4155135530960655e-74	0.40155232	C4orf48	13.059267	5.626694914766508e-39	6.938961010660039e-37	1.0607172	SLC25A46	9.7160015	2.577037027236321e-22	4.3048232159515815e-20	1.3794999	LYST	8.655358	4.913662260900794e-18	6.449181717432292e-16	0.84705126	HLA-DQB1	10.443705	1.5657861163497417e-25	1.2455116834600218e-23	1.0491909	RPS2	17.23443	1.464908940609133e-66	3.687356408725044e-64	0.28761762	GNA13	11.980601	4.4905387192733925e-33	2.285436558951205e-31	1.1763837	HIST1H4C	8.569971	1.0351109538305874e-17	2.1133515307374493e-15	0.7210142
69	RPL7	18.54951	8.230049258634685e-77	1.7584552921792132e-74	0.5101829	TXN	12.968365	1.84934547637964e-38	2.235639679504992e-36	0.89614666	SGK1	9.67032	4.0311886293238273e-22	6.67325144719147e-20	0.9154034	GAPDH	8.603462	7.73468306687574e-18	1.0008788827735334e-15	0.20756634	PLCL1	10.416619	2.082236369226639e-25	1.6491850553680817e-23	1.8441677	LTB	17.20488	2.440799222654334e-66	6.060768340036945e-64	0.6172445	HSPD1	11.980382	4.502465493008632e-33	2.285436558951205e-31	0.34268966	TOMM7	8.544085	1.2955962085776805e-17	2.616107728858778e-15	0.5400615
70	FLT3LG	18.522877	1.3502552374129833e-76	2.8518321824670766e-74	1.2227957	CD79B	12.87863	5.938038301148867e-38	7.131467567556237e-36	1.7664789	RNASET2	9.634584	5.712276744446844e-22	9.288768599930155e-20	0.61111206	TPI1	8.564124	1.089008944192905e-17	1.3993384160520721e-15	0.39188007	ICOS	10.331173	5.093412069548447e-25	3.965739270252234e-23	0.704128	RPS28	17.173712	4.178212431107918e-66	1.0236620456214399e-63	0.33168864	PPP1R10	11.976199	4.735408245012853e-33	2.390470508299758e-31	1.1967815	MARCKSL1	8.5319195	1.4393898284691608e-17	2.8748682715348725e-15	1.1393989
71	CD55	18.519701	1.432319150472182e-76	2.990780044309812e-74	1.0877185	CCNG2	12.77645	2.2197142654984445e-37	2.631435459905414e-35	1.6319673	GIMAP7	9.603204	7.749734139704477e-22	1.2301967187317513e-19	0.6873631	CKLF	8.554995	1.1787389017248541e-17	1.4937467116685651e-15	0.65995264	BATF	10.31634	5.944578253732517e-25	4.589564092955252e-23	0.6578087	RPL8	17.111282	1.222766467457879e-65	2.9563597157287535e-63	0.3174711	MT-ATP8	11.938795	7.429122246171764e-33	3.719621833062838e-31	0.13961683	EIF3F	8.516466	1.644963495560284e-17	3.250129487195722e-15	0.5606103
72	ZFAS1	18.460001	4.3332744678665023e-76	8.847102038560777e-74	0.64547116	PSMB3	12.739893	3.5488277158035713e-37	4.1801095690955525e-35	0.8719886	TP53INP1	9.602986	7.76613982981677e-22	1.2301967187317513e-19	1.0165343	KLRB1	8.540487	1.3365749156089963e-17	1.6821619228983088e-15	0.70506394	PRDM1	10.17076	2.6781025935363873e-24	2.0590014709720133e-22	0.6932768	RPS15	17.08709	1.8518668151821227e-65	4.4192276271391565e-63	0.31367102	PDE3B	11.927178	8.542021718998629e-33	4.265207855614125e-31	1.1827217	HOOK2	8.4819355	2.2147852423755566e-17	4.32943391794158e-15	0.92138046
73	RPL10A	18.445969	5.618357783898567e-76	1.1344760909795184e-73	0.39794907	HLA-DMA	12.7192	4.625735573320768e-37	5.413878417819689e-35	1.4397852	MCUB	9.597597	8.182969545550855e-22	1.2851458581153587e-19	0.80520314	ETV7	8.457765	2.7255061819627486e-17	3.3387450729043667e-15	1.2967227	IL6ST	10.029456	1.1313822759694278e-23	8.555205481867587e-22	0.684328	RPL37	17.080061	2.088972929831117e-65	4.921138152005997e-63	0.34087574	HSP90AA1	11.862069	1.8631399459408307e-32	9.227815769989965e-31	0.104806885	TSPYL1	8.475299	2.344775575200295e-17	4.53528959940057e-15	0.9436905
74	RPL17	18.38025	1.8908931365221117e-75	3.776647976477587e-73	0.44829914	PPP1CA	12.653165	1.0745781915764857e-36	1.226420762125337e-34	0.83377486	FBXO32	9.576548	1.0034286362002908e-21	1.562542473744097e-19	1.2479624	DAPK2	8.41248	4.014296800138037e-17	4.821091745263819e-15	2.555171	CYTOR	9.974699	1.9669596346132788e-23	1.4632746269643319e-21	0.73939997	SH3BGRL3	16.898964	4.5788531376744735e-64	1.0517053300596056e-61	0.3656488	JMJD1C	11.809158	3.5004697527504224e-32	1.706130814503687e-30	0.84002423	BCAS2	8.361342	6.200866917655139e-17	1.139409296119132e-14	0.6982311
75	UBA52	18.352604	3.1466449864135566e-75	6.2171614650913e-73	0.44549185	IL21R	12.573802	2.9422518370147934e-36	3.296577896655295e-34	1.2257144	LHFPL6	9.522219	1.6951977549572095e-21	2.6175847686839265e-19	3.5162368	LY6E	8.407125	4.201805127945523e-17	4.981172208128967e-15	0.4952806	MARCH3	9.952128	2.4684622606954974e-23	1.821606186356617e-21	1.3852295	CD99	16.887478	5.563137839002768e-64	1.2620081208848873e-61	0.63496685	ZFP36L2	11.750293	7.037439240762817e-32	3.411951083087513e-30	0.30406418	RASGRP2	8.35239	6.689527971944204e-17	1.2170304602423241e-14	1.5582197
76	RPL22	17.982145	2.6888324374096456e-72	5.256095323127897e-70	0.45391074	PRDX5	12.51829	5.929946621054526e-36	6.524716716280055e-34	0.90177196	HIF1A	9.194562	3.7652403927034256e-20	5.534903377274036e-18	0.6385113	METRNL	8.374539	5.544011052307334e-17	6.488611661538043e-15	0.92805195	CD28	9.934257	2.953716546125409e-23	2.1709816614021754e-21	0.74205214	RPS19	16.812464	1.9777938511793889e-63	4.4319465872464964e-61	0.2885301	MT-CO3	11.748204	7.213562614485876e-32	3.488137185294157e-30	0.10871642	RPL38	8.286971	1.16168781410907e-16	2.0724285033256467e-14	0.45846602
77	RPS4Y1	17.894114	1.3106780818405369e-71	2.535127342507354e-69	0.5532302	PPM1G	12.508633	6.696709387143617e-36	7.3245258921883305e-34	0.9009569	AC004585.1	9.163569	5.0208547771529535e-20	7.322079883348057e-18	2.4000206	TRPS1	8.372822	5.625467640452196e-17	6.5422764489436144e-15	0.9694652	PHTF2	9.893976	4.4210922764253916e-23	3.2365565967855205e-21	0.7914168	RPL11	16.724178	8.737410599917363e-63	1.888822585570371e-60	0.28658	CD44	11.720122	1.0052625743446864e-31	4.8482151715442554e-30	0.37291518	RNF125	8.283532	1.1957469684783378e-16	2.1126779370951402e-14	1.0497036
78	RPL13A	17.807503	6.180578919561564e-71	1.1830014338223305e-68	0.39713234	SPATS2L	12.490224	8.441599387822192e-36	9.178366198297799e-34	1.2389053	ETV6	9.105554	8.582757307178747e-20	1.2320950431203864e-17	0.868109	OASL	8.339032	7.490133201478064e-17	8.656050162085498e-15	0.9201926	REL	9.882991	4.9337777589213127e-23	3.5975462825467905e-21	0.6299846	TMSB10	16.655993	2.737643976176101e-62	5.849326518864634e-60	0.34052244	GPBP1	11.673791	1.735155278503123e-31	8.302989125649709e-30	0.656453	EIF3L	8.258947	1.4696246865848713e-16	2.5475805298110388e-14	0.6478704
79	TUBA1C	17.800272	7.032538796813211e-71	1.332194849396317e-68	1.0856982	C9orf16	12.448955	1.416883577532684e-35	1.504926921223299e-33	0.80817693	CCDC6	9.093753	9.567837538211667e-20	1.3628605795708479e-17	1.063674	RASAL3	8.3283825	8.195462849150842e-17	9.41197686582167e-15	0.6507151	ATP13A3	9.829126	8.434747622823321e-23	6.101908959424351e-21	1.2710822	RPS8	16.58043	9.653647346990262e-62	2.0389168965625984e-59	0.28371173	REL	11.643006	2.490774524768782e-31	1.188778750457828e-29	0.5747635	CREM	8.228363	1.8978957660016094e-16	3.2592368878765956e-14	0.5549867
80	RPS21	17.791986	8.153622515855878e-71	1.5288042217229772e-68	0.38252765	PCED1B	12.388139	3.029954759046945e-35	3.163376062357251e-33	1.1335975	CNIH1	9.040614	1.5579465618283435e-19	2.185287639205787e-17	0.72943795	LINC01943	8.261373	1.4400706041613765e-16	1.6233924755500177e-14	0.94562507	ZDBF2	9.788708	1.2589442641739562e-22	9.071804256547626e-21	1.3954225	S100A10	16.525797	2.3925655874561976e-61	4.995840076080412e-59	0.63922036	DDX3Y	11.607646	3.7684723709478376e-31	1.789294052097326e-29	0.7787533	RPL22	8.201545	2.373170385903379e-16	4.037685726016166e-14	0.39774677
81	TAGLN2	17.74084	2.028738448483028e-70	3.727806899087564e-68	0.478877	ZBTB38	12.378583	3.413175746056217e-35	3.5433392278973436e-33	0.9121417	TMEM123	8.990729	2.4559510635102197e-19	3.367768715820917e-17	0.63263744	C9orf16	8.225315	1.9467831456749897e-16	2.1812280671815818e-14	0.5101347	SAT1	9.745395	1.9302687648608668e-22	1.3801046130084993e-20	0.53954095	EEF1D	16.412012	1.5691540644846933e-60	3.2036895483229156e-58	0.3508885	KLF6	11.561318	6.470737445120772e-31	3.0409156151942246e-29	0.15957834	USP36	8.154942	3.493478422150246e-16	5.889235413487226e-14	0.976346
82	PFDN5	17.699373	4.2399323852998287e-70	7.713738374245974e-68	0.46544325	ENO1	12.26169	1.4543451091090724e-34	1.4846439655488447e-32	0.7491309	CCR7	8.796148	1.4159245296554534e-18	1.8717707361452485e-16	0.76208335	PTPN22	8.223326	1.979357910373227e-16	2.2042849456429118e-14	0.6241247	LAIR2	9.735386	2.130069549392718e-22	1.5170553476779532e-20	1.348041	PTPRCAP	16.250368	2.2202531115616667e-59	4.4832033983456735e-57	0.5239642	ADGRE5	11.498619	1.3404302373060002e-30	6.267278781297139e-29	0.8374621	ICAM2	8.14229	3.8787004018539417e-16	6.420821611177133e-14	1.0355414
83	IFITM2	17.668325	7.354866542474581e-70	1.3148448592021406e-67	0.523109	COX8A	12.209021	2.7821776862141478e-34	2.808929394735438e-32	0.7709611	NDUFV2	8.761285	1.93037172783206e-18	2.5156440070151846e-16	0.5553105	PLA2G16	8.156098	3.460215998439978e-16	3.8072735910978797e-14	1.4796101	RAB11FIP1	9.634465	5.718923327389288e-22	4.0262534919838375e-20	0.7317341	GZMA	16.22904	3.1433962936508657e-59	6.278250749547244e-57	1.5443014	SPTAN1	11.488889	1.5002907263184984e-30	6.996914237589443e-29	0.7779954	PIK3R1	8.098567	5.561048144861494e-16	9.042854837330085e-14	0.7071629
84	PLK3	17.592562	2.808891240999422e-69	4.962824668592729e-67	1.0864111	RHOG	12.178885	4.027464618973425e-34	4.043970621510201e-32	0.83129627	TP53BP2	8.71772	2.8386093812402783e-18	3.6221838458534803e-16	0.9880792	CD6	8.153112	3.546749928889555e-16	3.8792577347229504e-14	0.560025	HS3ST3B1	9.629876	5.980159382635956e-22	4.194100330379225e-20	1.3663352	RPL28	16.168554	8.404787230845904e-59	1.6429570783701435e-56	0.26862463	PCNX1	11.466314	1.947807292864561e-30	9.061002280097799e-29	1.4081517	RIPOR2	8.09343	5.800772262683922e-16	9.349928976036584e-14	0.98049974
85	RPLP2	17.575869	3.7706687103431404e-69	6.53641863703351e-67	0.36206776	PHPT1	12.168341	4.5830379299885515e-34	4.5768109762793276e-32	1.0381278	CCDC50	8.706254	3.1408228861266162e-18	3.9529192145600393e-16	1.0986338	CTSD	8.077421	6.615069953842905e-16	7.108298853910139e-14	1.4278767	HTATIP2	9.493967	2.2240586459544663e-21	1.5421538724306913e-19	1.142715	TMSB4X	16.145733	1.216957997606325e-58	2.353852969054339e-56	0.2623989	HIPK1	11.453798	2.2506193290929698e-30	1.044321468992003e-28	1.4456055	TMEM123	8.081748	6.384509382029547e-16	1.0146654686635707e-13	0.7151862
86	DNAJA1	17.372702	1.3282268002834188e-67	2.2598303199266503e-65	0.41638246	GRINA	12.102575	1.0234876239321508e-33	1.011106725255552e-31	1.3047965	DTHD1	8.6594	4.742557294655524e-18	5.848623509348675e-16	1.6367654	SERF2	8.037207	9.190985564733864e-16	9.818858125115393e-14	0.26820973	P2RY10	9.464978	2.9362319958578384e-21	2.0131814523838724e-19	0.77795714	RPL41	16.056406	5.1557886770308144e-58	9.868501764629292e-56	0.38128668	STK4	11.439162	2.6644519310232998e-30	1.2301332721747018e-28	0.47922924	SCML1	8.041029	8.908713116465187e-16	1.3991248163679302e-13	2.1740472
87	RPL36	17.350018	1.971870952746575e-67	3.3241402529099374e-65	0.38499993	SLAMF1	12.08103	1.3304231434864278e-33	1.3003470883810165e-31	0.9749235	MAML2	8.6577635	4.8110998036621486e-18	5.893597259486132e-16	0.9156963	SLA	8.019731	1.0597750840299002e-15	1.12562816006066e-13	0.5628132	PTPRJ	9.4601755	3.0742535256188714e-21	2.0922003160461766e-19	0.98287576	FTL	16.039486	6.77134671898518e-58	1.2827164532098214e-55	0.34390333	RBM39	11.438315	2.690603404582685e-30	1.2390936731630787e-28	0.31539765	TAF4B	7.9813066	1.4479248131615328e-15	2.2357662556170727e-13	2.0687258
88	RPL37A	17.322895	3.16050101827733e-67	5.2319104694455795e-65	0.40590724	SEC11C	12.05967	1.7247208576503215e-33	1.6768119449378127e-31	0.92642033	SMAP2	8.615246	6.97914437333056e-18	8.43695906973349e-16	0.5131993	HLA-DPB1	7.992837	1.318683319987334e-15	1.3767503411799582e-13	0.6185077	ZNF292	9.362785	7.766214083410823e-21	5.151775587822162e-19	0.7102189	RPS27	16.007914	1.1251875695905804e-57	2.1097266929823382e-55	0.26287842	GOLGB1	11.369311	5.945450851983405e-30	2.6974730717332116e-28	0.9810546	BEX2	7.9390397	2.037528466910322e-15	3.1199654649564304e-13	1.5497875
89	RPL26	17.261433	9.180518555634111e-67	1.5061788255337213e-64	0.3458454	LTA	12.036533	2.2835012314170482e-33	2.1968238286538357e-31	1.4671428	IGFL2	8.604573	7.66015320819976e-18	9.199693803965398e-16	4.3458014	CCDC50	7.949834	1.8676183362865316e-15	1.9171780407410623e-13	1.049352	UHRF2	9.333409	1.0251946034529428e-20	6.7038970955330335e-19	0.99573857	PFDN5	15.99278	1.4348308487587238e-57	2.663133014741571e-55	0.38174212	MAP3K2	11.352298	7.223873600540258e-30	3.2533989561256675e-28	1.1338383	UBA52	7.9284186	2.2195419491852102e-15	3.3705853980395235e-13	0.41571465
90	RPL36A	17.229921	1.5836560863242905e-66	2.5751929722308705e-64	0.7076973	PIM2	11.873372	1.6277239122050728e-32	1.5338167634240108e-30	0.80121493	ZNRF1	8.528634	1.4808549311900483e-17	1.7442762410652012e-15	0.71761465	CD2	7.924095	2.2981338845469404e-15	2.346011673808335e-13	0.3037491	SLC12A6	9.243686	2.3814888328106367e-20	1.5408400458766004e-18	1.7943249	RPL13	15.941617	3.2581450153637944e-57	5.986841465730973e-55	0.23172152	HNRNPH1	11.317638	1.0732421554015407e-29	4.809957220854466e-28	0.97136325	ARL4A	7.9162107	2.4485862540925063e-15	3.6879321654876887e-13	0.8957346
91	RPL21	17.142977	7.092381927642693e-66	1.1431799817581972e-63	0.36766905	GLCCI1	11.855171	2.023105362219731e-32	1.896661277080998e-30	0.8835789	ITPKB	8.506806	1.787892800861766e-17	2.0792740642933514e-15	0.9225425	ADAM19	7.9152446	2.467673449359484e-15	2.5051657255237854e-13	1.1137539	FAAH2	9.242212	2.4145319705219145e-20	1.5512945789629434e-18	0.77760834	TPT1	15.9289465	3.990207981712908e-57	7.259413036037097e-55	0.25017178	SARAF	11.309439	1.178412703375005e-29	5.255663452552358e-28	0.11559752	AP3M2	7.914995	2.472626866472228e-15	3.693863306620097e-13	1.2602223
92	CDC42EP3	17.140726	7.37233049435212e-66	1.1779701985540886e-63	1.0348839	SCAND1	11.822993	2.969146338445729e-32	2.7694448715198105e-30	0.7958629	ZEB2	8.449071	2.936294583148158e-17	3.289903229594354e-15	1.0113719	TNFSF9	7.893456	2.9393095487707907e-15	2.9675721405858947e-13	1.148757	FOXO1	9.206301	3.375576480485568e-20	2.1611922588474676e-18	0.6854666	PFN1	15.809143	2.691012367034369e-56	4.8477796317898555e-54	0.28642303	IL7R	11.233468	2.792977866814483e-29	1.2248441122366617e-27	0.29606807	RPL27	7.8691397	3.570883172224628e-15	5.291530507228028e-13	0.40610185
93	RPL35A	17.128328	9.123938396639435e-66	1.4452790348124967e-63	0.36369836	PHLDA1	11.785209	4.6526604092339016e-32	4.317809849478431e-30	0.82237786	KIAA0319L	8.405627	4.255822350143794e-17	4.710887691800737e-15	1.0965161	CD247	7.859462	3.857871458568087e-15	3.8526297853906844e-13	0.4746684	GPHN	9.180523	4.290044244101481e-20	2.7276665392859756e-18	1.4057453	RPL10	15.801757	3.02564664363062e-56	5.397694861816762e-54	0.2285805	NABP1	11.223687	3.119852806847981e-29	1.3649356029959918e-27	1.1308326	NR4A3	7.8592567	3.864197496366768e-15	5.680370319659149e-13	1.0105299
94	AREG	17.121027	1.0343421079888633e-65	1.624447541392766e-63	1.1945432	ZNRF1	11.7623005	6.104821213299765e-32	5.608804489719159e-30	0.9326788	ATF7IP	8.390443	4.843123940016083e-17	5.32888637112548e-15	0.61050665	NFATC2	7.8434753	4.382457669979724e-15	4.3528464695068884e-13	0.64615434	NFE2L2	9.129154	6.903640662010948e-20	4.344328670015452e-18	0.66892934	RPS4Y1	15.740026	8.040942450554576e-56	1.4206953608551954e-53	0.50097305	ATP1A1	11.202963	3.943206787029777e-29	1.7210552188045644e-27	0.95186055	MBP	7.8387914	4.549041678440935e-15	6.63401911439303e-13	0.7898602
95	RGCC	17.072874	2.3627330950049283e-65	3.6792559848064035e-63	0.5681111	PSMB8	11.696795	1.323583846284253e-31	1.2040026324491657e-29	0.7648666	ARID5B	8.234814	1.7983723111811696e-16	1.9324614747341517e-14	0.5051416	ITGB2	7.839599	4.519871957704131e-15	4.44131803330553e-13	0.41324094	NEDD9	9.112156	8.076083105527744e-20	5.0647790806850605e-18	0.7330752	RPL7	15.650407	3.301010030513175e-55	5.776767553398057e-53	0.42945087	NFATC2	11.197383	4.1995509384540095e-29	1.828595935878967e-27	1.0704032	RPS10	7.828884	4.922192073176155e-15	7.121675538945815e-13	0.7158478
96	ADGRE5	17.037695	4.313985885168164e-65	6.661301734450842e-63	0.86097693	COX17	11.54114	8.183416776486985e-31	7.092937889997564e-29	0.8797996	GYPC	8.229751	1.8760418751638473e-16	2.0042017125660287e-14	0.5512035	LGALS3	7.7980814	6.285541331650509e-15	6.110942961326884e-13	0.63160133	NFAT5	9.097974	9.203247383847401e-20	5.752029614904625e-18	0.8317802	HCST	15.521416	2.4850833213111175e-54	4.307868493310546e-52	0.6268451	STAT3	11.176686	5.303332898855089e-29	2.3037527663466256e-27	0.4345173	LEPROTL1	7.7833757	7.0614438105008785e-15	1.0137033595152627e-12	0.5623976
97	NFKBIA	17.016426	6.204428081231089e-65	9.500530499385105e-63	0.39442426	GTF3C6	11.484019	1.5872720341026273e-30	1.3440609966191602e-28	1.026834	RETREG1	8.216908	2.0881676127766688e-16	2.2179236927613462e-14	1.1938307	RDH10	7.7762823	7.468688573312982e-15	7.223008028138213e-13	1.8823735	MAP3K1	8.961706	3.196928590010943e-19	1.971260498035271e-17	1.0227357	RPL4	15.512862	2.8393656843042114e-54	4.8760134999149425e-52	0.3063128	TSPYL2	11.154519	6.805980825135458e-29	2.9495258882515103e-27	0.65862954	BTG2	7.7818036	7.149788761376608e-15	1.0184292131030634e-12	0.56068563
98	DDIT3	17.006678	7.327770725681299e-65	1.1127916287966434e-62	1.0884365	TYMP	11.460267	2.088687248491674e-30	1.7524944379467812e-28	1.0516039	ARAP2	8.195648	2.4924715865848437e-16	2.6170951659140857e-14	0.67744106	RUNX2	7.752153	9.0347656428037e-15	8.691822967880524e-13	1.0056665	PPP1R16B	8.960516	3.231615875023571e-19	1.985984672359803e-17	0.8721314	BTF3	15.489031	4.11443598221662e-54	7.000255664188001e-52	0.36841944	FBXO34	11.121239	9.888976899643242e-29	4.2755282477869316e-27	1.5106794	LITAF	7.723335	1.1332488377447461e-14	1.5775338934514933e-12	0.7610922
99	RPLP0	17.003681	7.712168353663534e-65	1.161566340152192e-62	0.30225638	IGFLR1	11.431122	2.923083540491756e-30	2.4303918577618106e-28	1.1098622	AP3S1	8.191193	2.586493636295784e-16	2.6851311054765552e-14	0.9575845	LIMS1	7.7242594	1.1250539074217566e-14	1.0711329299935116e-12	0.5852385	CNST	8.899984	5.585434675791962e-19	3.3984225883336856e-17	0.8366315	RPLP1	15.436681	9.27527263153668e-54	1.563606739490702e-51	0.21882312	CHD1	11.035025	2.589811694252267e-28	1.1092724914192401e-26	0.7427633	SMDT1	7.7114263	1.2441949771922813e-14	1.7189535869103888e-12	0.71495056
100	RPS16	16.910812	3.745141458398099e-64	5.594875959192282e-62	0.35837063	CRADD	11.401618	4.104199462171363e-30	3.3818235478654168e-28	2.1425226	AC090152.1	8.190059	2.6109903588208353e-16	2.6953341485018455e-14	1.627566	CTSC	7.72277	1.138281321212913e-14	1.078140168932334e-12	0.5195477	NOP58	8.880163	6.676260005439656e-19	4.048722033001772e-17	0.5746044	EEF1G	15.212139	2.937861138829218e-52	4.907563493271534e-50	0.52183586	ANKRD44	11.023031	2.9592219785246693e-28	1.2616172588257726e-26	0.8032096	DNTTIP2	7.689446	1.477733288892556e-14	2.0263693420448296e-12	0.7360497
101	NACA	16.907543	3.9587621435565746e-64	5.866310837730004e-62	0.3788745	SH2D2A	11.381048	5.197104152429442e-30	4.263249500039776e-28	0.7728101	TNFRSF4	8.161393	3.311822293332962e-16	3.362140035358739e-14	0.6246318	NAB1	7.688551	1.4881088471070308e-14	1.3951020441628414e-12	0.9291801	IRF4	8.816672	1.1791132316780701e-18	7.034482348079395e-17	1.0412118	TOMM7	15.126106	1.0895410774802739e-51	1.803632189072075e-49	0.4347191	IL6ST	10.912094	1.0090487847591745e-27	4.252585188061888e-26	0.66965276	DNAJB9	7.6807256	1.5819007377017877e-14	2.1531426707607666e-12	0.80681926
102	RPS4X	16.871868	7.246812932718982e-64	1.0652815011096904e-61	0.33779103	TOX2	11.379884	5.2669860036281924e-30	4.301371902963024e-28	1.1036676	IL21-AS1	8.072311	6.897946439376687e-16	6.888574229540577e-14	3.3512406	IL21	7.686481	1.5123740477280722e-14	1.410653458223519e-12	2.5598934	CCDC141	8.806323	1.2931803705940429e-18	7.690028902804381e-17	2.0061705	RPS11	15.073235	2.429216007310417e-51	3.9854325119936526e-49	0.3954992	PDE7A	10.911503	1.0156305505834332e-27	4.2705289169269073e-26	0.9722602	ZNF10	7.65002	2.0094781505578695e-14	2.715011839448592e-12	1.14865
103	RPS13	16.770164	4.0339095264674024e-63	5.8364635865227175e-61	0.351028	TRAPPC1	11.349222	7.482569088710267e-30	6.08372597367483e-28	0.8160634	TMEM70	7.944794	1.9451342114870053e-15	1.9319914127607418e-13	0.8679812	AC243829.4	7.675377	1.649328154022336e-14	1.5229349160884636e-12	5.114343	LINC01943	8.768685	1.8076386700657043e-18	1.071463243950236e-16	0.98724365	COX4I1	15.0601425	2.961496918115352e-51	4.815708484103504e-49	0.36561316	CAMK4	10.852051	1.949994442409428e-27	8.124976843372616e-26	0.97201014	COX7C	7.509569	5.932220401597982e-14	7.956536487544739e-12	0.45653945
104	TC2N	16.759048	4.863453901551701e-63	6.973967458220203e-61	1.1745564	CXCR3	11.325725	9.786665028125612e-30	7.887279381219655e-28	0.9726837	NAB1	7.9323397	2.1505545381661486e-15	2.1131785903103199e-13	0.92046756	ITM2A	7.664055	1.8015267354514074e-14	1.6551526881959806e-12	0.47169912	SEC14L1	8.762456	1.9104166166747753e-18	1.1287429367009324e-16	0.9866299	CFL1	14.841543	7.891983665702996e-50	1.2610017378895005e-47	0.28331596	LNPEP	10.829774	2.4876882272931098e-27	1.0318571371672889e-25	1.0465847	RNF139	7.451839	9.204818859527231e-14	1.216824075854769e-11	0.9453898
105	RPS9	16.758652	4.896009807403571e-63	6.973967458220203e-61	0.33163908	HLA-DPB1	11.301921	1.2837884826640507e-29	1.0211953839373131e-27	0.841527	SMARCA2	7.849228	4.186065981816442e-15	4.0271708071139855e-13	0.5872005	HLA-DRB1	7.661446	1.8385075318834226e-14	1.6807251690725319e-12	0.5816734	TIAM1	8.690587	3.605701295738278e-18	2.103325755847329e-16	1.0076938	COX7C	14.466005	1.9868154750053647e-47	3.120319175489195e-45	0.34848762	IKZF3	10.826338	2.582784906287236e-27	1.0664870259107407e-25	1.0973759	BTF3	7.4321885	1.068154592447229e-13	1.4019529025869881e-11	0.4062194
106	HCST	16.71656	9.928780487800964e-63	1.4033949343334053e-60	0.61345476	NCF4	11.26917	1.8631798680006258e-29	1.475686641142737e-27	1.0849438	LINC01934	7.7776093	7.390795088903776e-15	7.073221862427442e-13	1.2260141	PTPN13	7.6583343	1.883602775131828e-14	1.7134257917350168e-12	1.1276561	ZNF331	8.648013	5.240373534006095e-18	3.0375982235760884e-16	0.59962183	GIMAP4	14.436976	3.028386324583377e-47	4.7158134503575896e-45	1.2792332	CBLB	10.825078	2.618549601811735e-27	1.078830693571539e-25	0.8403333	CNN2	7.4146605	1.2193680888418423e-13	1.589070115777933e-11	0.6022183
107	TNF	16.63621	3.8097868781338656e-62	5.303396506493165e-60	1.2962104	SFT2D1	11.263808	1.9801323224487675e-29	1.5615850396994034e-27	1.0197058	ZNF331	7.7467303	9.42889584482062e-15	8.839589854519332e-13	0.4708829	COX8A	7.4955063	6.604297021091785e-14	5.862510036838722e-12	0.43923375	LYST	8.638896	5.675877671095822e-18	3.2694122948710263e-16	0.8428569	ITM2B	14.317234	1.7078690285649174e-46	2.6371507058722986e-44	0.2999454	MBP	10.802526	3.348612697361009e-27	1.3734544266519764e-25	0.9045114	NSA2	7.4036827	1.3245888494359495e-13	1.7140366273510966e-11	0.6405603
108	HSPA5	16.632595	4.046802810296524e-62	5.59097756685704e-60	0.54869616	BRK1	11.220487	3.234869832475264e-29	2.518675134395465e-27	0.7941793	TIFA	7.7428946	9.717860125987478e-15	9.064247706346189e-13	0.7030631	SNX9	7.4804807	7.405129221279137e-14	6.541790838509815e-12	0.5477811	TNFRSF18	8.636393	5.8016130366027984e-18	3.3313949858617634e-16	0.70521426	CORO1A	14.283626	2.768178348153745e-46	4.238773095610422e-44	0.34644976	STAT4	10.751055	5.858797567615553e-27	2.3817567545339776e-25	0.84572	PER1	7.346063	2.0413034004655486e-13	2.6230034953534587e-11	0.759197
109	GRASP	16.568586	1.1755717137794724e-61	1.6120246448281945e-59	2.2655404	IFI6	11.201843	3.993379785378683e-29	3.0831240990056005e-27	1.0535482	CLNS1A	7.715412	1.2059200745995486e-14	1.1191303722609448e-12	0.7141985	GZMH	7.4752455	7.705980466572338e-14	6.77499478819458e-12	2.5497894	TNIK	8.567237	1.0599753587876128e-17	6.048772427864094e-16	0.74209684	EEF1A1	14.2512245	4.404865216261521e-46	6.689206475107888e-44	0.17606701	ZFP36	10.702894	9.86475015390638e-27	3.97510491399188e-25	0.18242453	ARL4C	7.339691	2.1408711317184183e-13	2.7318407670365234e-11	0.6006421
110	RPL24	16.566858	1.2098279660326442e-61	1.646710287099988e-59	0.3682904	PSMB6	11.200373	4.060231202384578e-29	3.1216212696157582e-27	0.83523566	LEF1	7.71333	1.2257667364983367e-14	1.1318323509124089e-12	0.79306847	GPR137B	7.44041	1.0037330694427426e-13	8.69980903349547e-12	1.1173956	TLK1	8.5506115	1.2243801173178614e-17	6.965320326846966e-16	0.6823492	CD3E	14.230779	5.902114587744257e-46	8.889455372934485e-44	0.256459	ATM	10.695199	1.0718972711752733e-26	4.309871413095328e-25	1.1298177	GRASP	7.3205476	2.4696140133079683e-13	3.129597068588546e-11	1.5099373
111	GPR183	16.34881	4.4355211936855745e-60	5.9928457304391494e-58	0.80257666	SH3BGRL	11.153719	6.867485835844576e-29	5.236101752433365e-27	0.782832	SEPT6	7.7099094	1.2590718832763266e-14	1.1510172067264927e-12	0.52476704	GALM	7.430408	1.0826309357866087e-13	9.295954880878007e-12	0.70659465	CDKN1B	8.530868	1.452540799767607e-17	8.212442214070699e-16	0.5785107	ATP5F1E	14.19623	9.667465167400426e-46	1.4442249792762831e-43	0.3262616	CDC14A	10.619814	2.4104055342254298e-26	9.628522106824408e-25	1.3163383	RPL36AL	7.276549	3.4246795581873697e-13	4.280849447734212e-11	0.44283828
112	RPS14	16.347002	4.569158877596471e-60	6.1283426551704494e-58	0.31771496	NUDT5	11.144108	7.650728159747243e-29	5.785272836845909e-27	1.0994792	ARID5A	7.6878467	1.4963221288554768e-14	1.354429513188147e-12	0.55839074	SLC27A2	7.419375	1.1767446409081263e-13	1.005706175659852e-11	2.028726	RBKS	8.525555	1.520796979279057e-17	8.571976838727813e-16	0.8907249	RPL36AL	14.146653	1.9585820072260986e-45	2.9023342244177066e-43	0.35946706	ANKRD12	10.616823	2.4888862302097213e-26	9.920452164881482e-25	0.4083226	EZR	7.266782	3.681531390058476e-13	4.5708202224543585e-11	0.42218983
113	RPL4	16.2985	1.0114293868416935e-59	1.346740216175081e-57	0.3468959	RFTN1	11.1240425	9.5829006594633e-29	7.216631131870416e-27	0.9625166	LAT	7.6704907	1.7133934553009383e-14	1.5433139578997421e-12	0.47624958	CD7	7.412802	1.2365845146108115e-13	1.0471078551139937e-11	0.31222308	ADAM10	8.461262	2.6450040296606415e-17	1.4683368291545102e-15	0.7777396	PPIA	13.936693	3.7910181109243433e-44	5.5285680784313344e-42	0.2658819	JUN	10.56738	4.221214411457853e-26	1.6573678378320097e-24	0.14708085	COMMD6	7.263087	3.7835446236649025e-13	4.665948487237757e-11	0.4756555
114	RPS10	16.142492	1.2825672018579052e-58	1.684905015121291e-56	0.7973179	PHACTR2	11.120929	9.923325099678016e-29	7.442493824758511e-27	0.8403084	AREG	7.61132	2.7131050230728518e-14	2.420063339755517e-12	0.6789981	DNPH1	7.3890386	1.4789442661824606e-13	1.2296651986924305e-11	0.5722725	CHST11	8.452063	2.862008897685402e-17	1.5840184787641343e-15	0.76164585	NOP53	13.844242	1.3782595129807504e-43	1.978556136798538e-41	0.49647024	STK17A	10.56044	4.5452554751470667e-26	1.7807903913822462e-24	0.35012874	CRYBG1	7.2413673	4.4418305566858066e-13	5.4052077138477945e-11	0.78415877
115	AQP3	16.142435	1.2837371543781265e-58	1.684905015121291e-56	1.0730302	RAC1	11.040972	2.4239788752517745e-28	1.795992412610942e-26	0.7529569	ABCC1	7.598668	2.9919373519417965e-14	2.655886417484566e-12	0.72266287	CTSB	7.373295	1.664620432296789e-13	1.3778108307861936e-11	0.5752822	LINC02099	8.442008	3.1193247960881275e-17	1.7212490428864666e-15	2.038388	COMMD6	13.8105	2.2029764684552773e-43	3.137960667276412e-41	0.43693322	UTRN	10.5500555	5.0767325033816834e-26	1.9847863776518815e-24	0.99863774	NOSIP	7.2353334	4.643866152684182e-13	5.6138842470770946e-11	0.84779936
116	CD83	16.12028	1.8377532069831872e-58	2.394944338887664e-56	1.0833379	PHTF2	11.021144	3.021935897971338e-28	2.2034949256041008e-26	0.83782727	AHR	7.5968213	3.034931703939847e-14	2.6810995221103218e-12	0.57229024	TESC	7.3545337	1.9159471570246396e-13	1.5787232740057287e-11	1.273965	GADD45A	8.414802	3.9355965963538985e-17	2.152279388631038e-15	0.747573	EMP3	13.726274	7.0676454131568146e-43	9.989844958981266e-41	0.6389059	CCNH	10.510109	7.760380986996045e-26	3.0020421186537336e-24	0.4996576	SLC25A6	7.201276	5.965171597840241e-13	7.11753429287756e-11	0.46198124
117	DUSP1	16.117138	1.9336168918620684e-58	2.502127492110247e-56	0.39507377	ELOB	11.000415	3.803760036523717e-28	2.7517358531938305e-26	0.6973991	CEMIP2	7.547428	4.4393750155727145e-14	3.884453138626125e-12	0.6002083	AL606807.1	7.324676	2.394763343044851e-13	1.9644543048414792e-11	1.9347506	BIRC3	8.392707	4.750756120516182e-17	2.5903603476108264e-15	0.5465951	TXNIP	13.645671	2.1423309698793843e-42	2.982222088752552e-40	0.5253072	NFKBIZ	10.452041	1.4340599414922788e-25	5.489760713525129e-24	0.54189837	SLC25A3	7.181259	6.907235065289105e-13	8.188415762883053e-11	0.44352952
118	NR4A2	16.106247	2.3060438709914257e-58	2.9631857433194022e-56	0.6621327	PRDM1	10.986197	4.45295843766526e-28	3.208749462435261e-26	0.7643317	POLR2K	7.54067	4.6756344185585406e-14	4.071790637014843e-12	0.62441915	THEMIS	7.242535	4.4037413219352604e-13	3.533569728845433e-11	0.72555697	HLA-DRA	8.36977	5.773086194202665e-17	3.1384751129726028e-15	0.8018544	ACTG1	13.551959	7.714328841970732e-42	1.0657954321143775e-39	0.20967352	CNOT6L	10.439315	1.6399037931575641e-25	6.264705238933522e-24	0.9417174	PNPLA8	7.176735	7.13960282846997e-13	8.409628331611262e-11	0.7812274
119	RPS25	16.081995	3.4121502017795084e-58	4.324017928117136e-56	0.31140965	MRPS6	10.973856	5.104786287556734e-28	3.66408000132246e-26	0.8737961	BCL6	7.535043	4.881753909554307e-14	4.231237173965113e-12	1.1141977	GNG5	7.2376733	4.564471877370365e-13	3.6466161194208894e-11	0.47105345	HERC1	8.347505	6.972049240599739e-17	3.767982494000594e-15	0.83192194	RPS20	13.550528	7.866281003551904e-42	1.0786784585094495e-39	0.41363865	SMARCA2	10.432631	1.7594777862179795e-25	6.69366549104666e-24	0.8273599	PFDN5	7.1688004	7.565780905592156e-13	8.798811654446575e-11	0.3997858
120	LGALS1	16.06291	4.642448076212526e-58	5.842807082219533e-56	0.95056784	DYNLRB1	10.955323	6.265408053626621e-28	4.4796448632447145e-26	0.8126767	BCAT1	7.532656	4.9718421166519685e-14	4.2890891499286344e-12	3.1888425	RGS2	7.1131134	1.1345386108668395e-12	8.833536853677194e-11	0.44724712	SGMS1	8.335453	7.72017801289412e-17	4.1600665978571686e-15	1.1328413	IFITM2	13.542344	8.793741408202265e-42	1.1969259138941973e-39	0.37101498	SRSF11	10.393633	2.6505987244456145e-25	1.0062965198695902e-23	0.5644551	SF1	7.164295	7.818768742399539e-13	9.035841235320222e-11	0.52754295
121	PTGER4	15.995534	1.37275714090955e-57	1.7159464261369375e-55	0.87342703	FCRL3	10.931318	8.165336856645382e-28	5.792975472620035e-26	2.183922	PDE3B	7.5202084	5.468900185513601e-14	4.68204594148795e-12	0.6453519	SMARCA2	7.1110997	1.1512184716272275e-12	8.925586251540214e-11	0.5325707	TAB2	8.280431	1.2273075269742446e-16	6.574861751647738e-15	0.7237808	HLA-E	13.416313	4.852596783871012e-41	6.556357787031607e-39	0.19090869	SMG1	10.3435955	4.474300516139852e-25	1.6916722630467032e-23	1.0723516	EEF2	7.157027	8.244573357353716e-13	9.468377215085909e-11	0.33087298
122	HOPX	15.9069805	5.66817648534867e-57	6.99011697438133e-55	2.181948	NDUFC1	10.914435	9.833839700754702e-28	6.923249214611788e-26	0.9151597	GPRIN3	7.4942684	6.666917573497734e-14	5.671509741343559e-12	0.5171721	TPST2	7.10653	1.1899666262908132e-12	9.187242335333484e-11	0.9414646	NCF4	8.270266	1.3366094295462765e-16	7.139592519742102e-15	0.875595	ARHGDIB	13.196173	9.23074166229902e-40	1.229093319164815e-37	0.24325976	ELOVL5	10.257006	1.1006693402064086e-24	4.085818005311668e-23	0.74661463	SNRPD2	7.1151166	1.1181830521426978e-12	1.276187179075905e-10	0.48051974
123	CYCS	15.886139	7.904918646775617e-57	9.683525342300129e-55	0.56271243	RNF187	10.90581	1.0812583364850875e-27	7.583252646150185e-26	0.99241763	SOCS1	7.4854107	7.132371151656264e-14	6.039507830031514e-12	0.47161973	CD200	7.096743	1.2773117725760605e-12	9.779418258785462e-11	1.3230344	ACOT9	8.261837	1.4344702179590904e-16	7.640113117390807e-15	1.2755673	HMGB1	13.156451	1.5625518237284657e-39	2.065603579928817e-37	0.3073067	DDX3X	10.248723	1.1991703437945298e-24	4.4424909409726786e-23	0.5374027	HIVEP2	7.082197	1.4188649650829905e-12	1.599487345607359e-10	1.0135552
124	SBDS	15.873732	9.633897118762962e-57	1.1723368182600626e-54	0.69090533	MRPL52	10.87305	1.5493406475358551e-27	1.0783763029723992e-25	0.94622666	POU3F1	7.477608	7.568755930422353e-14	6.37962799181242e-12	1.4018893	IFI27L2	7.061147	1.6513373913376744e-12	1.253856387017759e-10	0.6647631	INPP5F	8.167941	3.136966843945881e-16	1.6611459872479988e-14	1.3178204	IL32	13.147214	1.765611928268685e-39	2.3173656558526493e-37	0.2511418	FOS	10.241774	1.2885190931902592e-24	4.763891013555536e-23	0.26805478	GIMAP7	7.032454	2.0293201155684214e-12	2.259924674155742e-10	0.70735604
125	JUN	15.855633	1.285269510953808e-56	1.5537386357747513e-54	0.37230718	PELI1	10.858512	1.8168474400315312e-27	1.2597951588897882e-25	0.7876221	MBP	7.475498	7.691190105000711e-14	6.453224574401281e-12	0.5908227	SYTL2	7.048723	1.8056706752664221e-12	1.365399121729239e-10	1.037843	IL1R1	8.157499	3.420322336318505e-16	1.8059891646509347e-14	1.9924772	IFITM1	13.03572	7.664025289154903e-39	9.917356668184603e-37	0.3263281	FAM107B	10.215626	1.6878664797926734e-24	6.215339993224523e-23	0.4234112	IL7R	7.0268445	2.1125642482302677e-12	2.338455907303083e-10	0.6111
126	YPEL5	15.854867	1.3010214516303499e-56	1.5625012531835086e-54	0.5868682	NAMPT	10.848872	2.0190174701947353e-27	1.3947160155950475e-25	0.75554395	IFI16	7.4286885	1.0967958588174572e-13	8.997153529361953e-12	0.50591475	PTTG1	7.0299973	2.0653737205847282e-12	1.5553787752354254e-10	0.67439854	AFTPH	8.136704	4.0618397503524985e-16	2.1385760863245605e-14	0.8222021	S100A11	12.977491	1.6416918358827734e-38	2.1095166072969205e-36	0.55626154	KMT2A	10.186692	2.273689906236338e-24	8.322520324122054e-23	0.6559006	FBL	7.018693	2.239530001682429e-12	2.4641535198152473e-10	0.864961
127	ID2	15.800328	3.0949935676328486e-56	3.692890052289194e-54	0.7789491	GRSF1	10.831361	2.4449397335860856e-27	1.6763346121135942e-25	0.8978385	CCND3	7.386043	1.512625714355922e-13	1.224427202700003e-11	0.560863	MSN	6.980527	2.9407493036816637e-12	2.1877031763218853e-10	0.38344184	STAT3	8.024041	1.0232236295540015e-15	5.296263152973177e-14	0.5065494	CRIP1	12.967982	1.8585850070238463e-38	2.3716319100043875e-36	0.35721162	PRRC2C	10.090396	6.09234758701782e-24	2.1950369982637737e-22	0.30022037	EIF3G	7.0069723	2.435302164326093e-12	2.6636117422316637e-10	0.5478725
128	RPS3A	15.756695	6.178070469924324e-56	7.324002895797384e-54	0.2747769	EFHD2	10.817241	2.8523692625645176e-27	1.9484120892053165e-25	0.7860317	MYCBP2	7.3513737	1.9618020861208403e-13	1.560524386687032e-11	0.53025687	MIS18BP1	6.9557004	3.50815212175572e-12	2.578491809490454e-10	0.7527151	HPGD	7.9922957	1.3244892942310206e-15	6.83374633881399e-14	1.3777058	FXYD5	12.939812	2.682855235304435e-38	3.399825168877172e-36	0.2587234	ARAP2	10.062402	8.099817241781104e-24	2.9126055150240274e-22	0.9805301	GPCPD1	7.0034804	2.4968096326106654e-12	2.714726449658046e-10	0.70003885
129	RPS11	15.756177	6.228872320845344e-56	7.336892877918794e-54	0.4315064	DUSP16	10.813297	2.9777180642592452e-27	2.0265025715097643e-25	0.9527892	AC093010.2	7.2974806	2.9320580576553007e-13	2.3194997600355696e-11	1.0790203	SRGAP3	6.932398	4.137664011476718e-12	3.005121589363031e-10	1.748768	TRAF3	7.9919972	1.3276992886838607e-15	6.83374633881399e-14	0.9500841	TMA7	12.876524	6.102250566509485e-38	7.680058504082999e-36	0.30911604	BTG1	10.060203	8.282786071831021e-24	2.9725819154276366e-22	0.07670596	ELL2	6.991461	2.720390765111739e-12	2.9404223711134235e-10	0.82177055
130	SKIL	15.692604	1.6993802337712516e-55	1.988924318187691e-53	1.0910219	PGAM1	10.805146	3.2543650903230065e-27	2.198491122598722e-25	0.74038786	CORO1B	7.266221	3.6968287964571414e-13	2.9029585100384605e-11	0.52555615	SAMSN1	6.92755	4.281910640137809e-12	3.09764204773749e-10	0.34852767	IRS2	7.9814773	1.4459229708595064e-15	7.4093141368221e-14	0.91656494	ACTB	12.830307	1.1092399938566235e-37	1.3865499923207794e-35	0.15276313	GPCPD1	10.044866	9.677977993823347e-24	3.4665272053899416e-22	0.89171433	RPS5	6.9902644	2.743687044030825e-12	2.948260200822597e-10	0.3306135
131	RPL29	15.686338	1.875664562218206e-55	2.1813504006809833e-53	0.33054677	BTG3	10.768261	4.860982663356932e-27	3.2598743225979424e-25	0.770332	CD226	7.2655745	3.7145615969206465e-13	2.90447103589008e-11	0.89743996	PSMB10	6.9147706	4.686212800226406e-12	3.350550980706623e-10	0.5196171	NCOA3	7.9647985	1.6549331866168961e-15	8.423655762904561e-14	0.896947	CD48	12.810934	1.424098563637128e-37	1.7562289333444449e-35	0.649786	TM9SF3	10.040147	1.0152282310371219e-23	3.6293421683476876e-22	1.1618861	RPL9	6.981848	2.9132293894597187e-12	3.1122436064722284e-10	0.3382823
132	MIF	15.674829	2.2482946760944197e-55	2.5820259170771854e-53	0.45323417	WDR83OS	10.765114	5.02991247335973e-27	3.3608960617449107e-25	0.739908	HSPA12A	7.260653	3.852265726617356e-13	2.986725009560925e-11	3.139346	DRAP1	6.8720207	6.329873506443609e-12	4.4563764628697824e-10	0.44875294	SGTB	7.951302	1.8456143488308395e-15	9.368277254079192e-14	1.0135107	HLA-C	12.804252	1.5521533250662137e-37	1.9013878232061116e-35	0.16122158	PPP1R15B	10.0384245	1.0331102335169089e-23	3.6860971924025636e-22	1.1221884	DDIT4	6.9461355	3.754278037329825e-12	3.9646470652836514e-10	0.47885603
133	HINT1	15.666537	2.5615851476331e-55	2.9235482663203857e-53	0.43336603	CSK	10.673262	1.3577505899765217e-26	8.878529213814443e-25	0.75069845	DGKA	7.2345743	4.669910431538386e-13	3.6054455537612533e-11	0.6424167	PSMB9	6.84762	7.508870348210316e-12	5.266240177418495e-10	0.3870488	KDM2A	7.946866	1.912892569807954e-15	9.683030570308858e-14	0.6130651	CALM1	12.781214	2.0878489973767185e-37	2.54067717396008e-35	0.20571393	PIK3R1	9.990013	1.6856005227195024e-23	5.956328770186703e-22	0.6797412	AES	6.931897	4.1523382644655115e-12	4.335182705088283e-10	0.4688677
134	MYL12B	15.629181	4.606883434459196e-55	5.2254001918634395e-53	0.45697743	PTPRJ	10.64777	1.7859285418812436e-26	1.1637034381938954e-24	1.0045321	CNOT6L	7.10549	1.1989626556275204e-12	9.141468380562526e-11	0.5672242	TRAT1	6.782744	1.1791471299393586e-11	8.238337837504073e-10	0.6076075	NSF	7.911562	2.5417916755664234e-15	1.2761044272823232e-13	0.9546244	PLP2	12.744742	3.3349160720260513e-37	4.0315186068078083e-35	0.74257225	HUWE1	9.984786	1.7768431585715934e-23	6.266697320298087e-22	1.1990322	UBE2S	6.9265575	4.312040262055875e-12	4.476482475439361e-10	0.5549062
135	TUBB2A	15.611749	6.055438207858579e-55	6.826299206711742e-53	1.5090007	OAS1	10.602284	2.90789960190031e-26	1.8814315205957112e-24	1.7461773	CD28	7.090379	1.3374499000985335e-12	1.0155223931533286e-10	0.49808148	TSHZ2	6.743187	1.549495058092632e-11	1.0663659809907159e-09	0.86734205	THADA	7.905819	2.6617776085396623e-15	1.3327020042756484e-13	0.9439624	PTMA	12.476766	9.996592454253986e-36	1.1850799119155936e-33	0.1666251	PAG1	9.972348	2.0140904155149684e-23	7.089829767258151e-22	0.98796964	ERP29	6.898264	5.264185309457627e-12	5.434236239397971e-10	0.6011173
136	RPL39	15.588791	8.676027353290216e-55	9.720853818091934e-53	0.31386703	CHMP2A	10.576284	3.8388062829285905e-26	2.4663659247836663e-24	0.9396065	ICA1	7.0773783	1.4690731320077733e-12	1.0973259675058063e-10	1.3641865	TSPO	6.706081	1.9992119182937628e-11	1.3707283208450707e-09	0.4690651	KLHL2	7.872831	3.4670534860594922e-15	1.7218137244957613e-13	1.4843761	SERF2	12.473268	1.0445358589262061e-35	1.2303427184467331e-33	0.23224527	SLC4A7	9.968492	2.093850742537915e-23	7.356502369815332e-22	1.104922	COX4I1	6.882786	5.869320989339833e-12	5.99159850995108e-10	0.38155785
137	TOB1	15.570278	1.1590185255937415e-54	1.2907251762293939e-52	0.85397816	ID3	10.437017	1.6800723283000878e-25	1.0536289772189116e-23	1.2188638	HOOK2	7.042487	1.8883834753338624e-12	1.3935359983638442e-10	0.59201175	LIMA1	6.667376	2.6041728917864068e-11	1.7657445345599713e-09	0.7530238	MAP3K5	7.8720636	3.4883857797707486e-15	1.7277382399807954e-13	0.89386135	MZT2B	12.466031	1.1438200672281561e-35	1.3387066073450555e-33	0.49893752	JUND	9.911325	3.716824030343044e-23	1.2959514527049986e-21	0.07609578	RSL1D1	6.880533	5.962886371679858e-12	6.053482711581071e-10	0.5405647
138	CLEC2B	15.536804	1.9549299540276903e-54	2.1639661388710128e-52	0.79468757	FAM173A	10.420935	1.9898848748342142e-25	1.2394621889857182e-23	1.4344387	NUDT16	7.0340304	2.0065102642683347e-12	1.474785044237226e-10	1.6904141	PDIA6	6.6569657	2.7953816943439807e-11	1.8815069096546026e-09	0.51173997	RGS1	7.8481464	4.222306998647426e-15	2.0744623288809212e-13	0.53924334	SNRPD2	12.462396	1.1971983477002091e-35	1.392311369556414e-33	0.44334176	B2M	9.87373	5.411443988529518e-23	1.8832440016899598e-21	0.09637765	C1orf162	6.863333	6.727198665879869e-12	6.754769152215442e-10	1.8228844
139	RPL3	15.505656	3.1765498476675177e-54	3.495155895262912e-52	0.2714929	IFI27L2	10.411844	2.1893948647599854e-25	1.3591260351339436e-23	0.9008084	GLCCI1	7.02141	2.1964032373857268e-12	1.6079246807554873e-10	0.54033405	TGIF1	6.645739	3.016997680248258e-11	2.023260305640939e-09	0.6584586	CEP120	7.820191	5.274318918938122e-15	2.57754282275234e-13	0.98474455	B2M	12.444059	1.5064791469851139e-35	1.7300971453657166e-33	0.14594334	SRSF7	9.848859	6.932635163606529e-23	2.3944956979562026e-21	0.15580077	RPL5	6.8543525	7.163633830777114e-12	7.11523089948808e-10	0.31908193
140	RPS7	15.470389	5.497338566921112e-54	6.012714057569966e-52	0.30275682	ICOS	10.346368	4.346627297315465e-25	2.68017706671717e-23	0.7185882	SERINC5	6.9954147	2.644755703803159e-12	1.920845298710792e-10	0.8175986	CAPZB	6.6236935	3.5033325543253233e-11	2.340863115844648e-09	0.35703644	IL18R1	7.809099	5.759815695567096e-15	2.7999104075673386e-13	1.0537132	ATP5MG	12.397228	2.705195784807959e-35	3.087451710922127e-33	0.29870605	SKIL	9.84737	7.0360732648552e-23	2.425663156504959e-21	1.025553	ESYT2	6.8532043	7.2213810771329e-12	7.13402566087726e-10	0.7977473
141	LTB	15.468139	5.692935366858303e-54	6.189803986155108e-52	0.5422258	LGALS1	10.317472	5.874910562564671e-25	3.5983827195708606e-23	0.81177133	PHACTR2	6.9866056	2.816168229454913e-12	2.0292976947542757e-10	0.5590151	IGFLR1	6.597233	4.1890209437063903e-11	2.7588982021722196e-09	0.7289426	CASP1	7.780334	7.233331672323545e-15	3.5069253160671537e-13	0.7635743	ATP5MC2	12.393035	2.850477307537009e-35	3.233180279382256e-33	0.29053053	AFF4	9.835359	7.928425334110918e-23	2.7230806638184695e-21	0.9071239	PAF1	6.839622	7.940250967693968e-12	7.802251953549555e-10	0.80410415
142	AC020916.1	15.375048	2.4066753011212924e-53	2.601332862241397e-51	1.3400836	INPP5F	10.238608	1.3313719439121955e-24	7.994757996531566e-23	1.5061408	AC012645.3	6.92317	4.416471508547411e-12	3.121256306521488e-10	1.9355546	GZMM	6.570132	5.0270677002100575e-11	3.275615921679426e-09	0.5208216	NSD3	7.732585	1.0538439767111766e-14	5.082515242012564e-13	0.55500853	MT-CYB	12.257068	1.5397118994146619e-34	1.7357181688186755e-32	0.14516267	MT-ATP6	9.826678	8.64224680608752e-23	2.9627105421988468e-21	0.066201985	SBDS	6.813523	9.523730134109999e-12	9.3084330433123e-10	0.5783712
143	DNAJB1	15.365698	2.7802714583371488e-53	2.9875724004061466e-51	0.38155594	RANBP1	10.220616	1.6031855239379185e-24	9.595613681550244e-23	0.8458093	TNFAIP8	6.91931	4.53848242094895e-12	3.195195957277278e-10	0.5083118	TYMP	6.5547013	5.5753275606448925e-11	3.6200227535989364e-09	0.67635584	CREBRF	7.7111006	1.2473708458124904e-14	6.000114997854585e-13	0.7891668	TC2N	12.2188425	2.4656929375210037e-34	2.762628519935881e-32	1.114971	FOSB	9.801931	1.104527936203094e-22	3.779460116896062e-21	0.39176524	IMPDH2	6.8077784	9.911756184014842e-12	9.636429623347764e-10	0.9581131
144	FTL	15.331653	4.698778820590467e-53	5.0197709783924317e-51	0.34359023	SOX4	10.220154	1.6108450661064694e-24	9.610155223930641e-23	2.1089137	IPCEF1	6.912289	4.768948240003797e-12	3.3446345003843424e-10	0.669753	RNF213	6.5250444	6.798130139334975e-11	4.383004958255445e-09	0.39101985	GOLGA8B	7.710746	1.250847505131248e-14	6.00112869628895e-13	0.86295676	GZMK	12.181028	3.923019041443856e-34	4.3688166597897487e-32	1.5143887	PARP8	9.780246	1.368782603019115e-22	4.674977756594096e-21	0.8229624	NAF1	6.7864494	1.14926846883059e-11	1.1114635849874785e-09	1.0918847
145	FXYD5	15.307454	6.818088242936415e-53	7.241755575951251e-51	0.37648803	ATP5IF1	10.216266	1.676756913040867e-24	9.971005914927486e-23	0.6997156	ZNF281	6.8892126	5.610194701401699e-12	3.9196702524051794e-10	0.81869864	CDK6	6.503182	7.863849182256886e-11	5.0347814886400796e-09	0.7538699	AC007384.1	7.623402	2.4707525375587254e-14	1.170105099939216e-12	1.072159	MT-CO3	12.1561	5.324029219304486e-34	5.893315476187948e-32	0.1396357	RNF19A	9.736712	2.102462824244352e-22	7.114687733976053e-21	0.5507934	EIF3I	6.7685065	1.3011854635146568e-11	1.2452751506292615e-09	0.6301933
146	SQSTM1	15.26404	1.327677692348461e-52	1.4020734251093663e-50	0.44098586	FCMR	10.191646	2.1607429191691235e-24	1.2807629399913757e-22	0.72720164	GOLGA7	6.8308167	8.443254359286455e-12	5.81066662366624e-10	0.6334061	PLPP1	6.489304	8.623369252745241e-11	5.445168729181918e-09	1.4784546	SYNE2	7.6057043	2.8335663925904586e-14	1.3350457042012738e-12	0.51728976	HLA-B	12.127901	7.515091801395416e-34	8.268851009020405e-32	0.13101345	CRYBG1	9.71816	2.523005715255459e-22	8.49088461864818e-21	0.8748358	FOSB	6.733518	1.656091763906038e-11	1.5767194902473286e-09	0.567417
147	EIF4A3	15.257636	1.464580502098326e-52	1.5378095272032422e-50	0.65549076	MAST4	10.161641	2.9408368279578944e-24	1.7375523059075983e-22	1.2057941	SDCBP	6.826452	8.704046426021074e-12	5.967793025303628e-10	0.4946573	CORO1A	6.4779716	9.296382886989104e-11	5.790543577912705e-09	0.23342133	USP12	7.599819	2.96545048249816e-14	1.3900549136710124e-12	0.8570761	EIF1	12.0677	1.5644512312754074e-33	1.7009935724666042e-31	0.15919343	INTS6	9.709341	2.7510975596628914e-22	9.241575440366661e-21	0.9725545	TC2N	6.7251835	1.753715855030849e-11	1.6610581874325698e-09	0.8260645
148	RPL18	15.235036	2.07013285080109e-52	2.149078595111301e-50	0.29028535	NDUFAF3	10.140187	3.663977575485438e-24	2.15787140863926e-22	0.8244125	LIMA1	6.8222256	8.964086692356689e-12	6.10055899896497e-10	0.7438919	HCST	6.455268	1.0802773959973678e-10	6.7061139025174445e-09	0.35148063	RAB30	7.5496407	4.3646058871291725e-14	2.035523684670014e-12	1.2220632	MT-ATP8	12.035943	2.2999206275006434e-33	2.4714059374458667e-31	0.19464888	FKBP5	9.671149	3.998611306867793e-22	1.3286524912060706e-20	0.762629	EIF2A	6.71571	1.871524013052582e-11	1.76355147383801e-09	0.7825588
149	UBB	15.124847	1.1105822732020985e-51	1.1464578241622787e-49	0.32415006	ARID5B	10.129899	4.070696003841682e-24	2.3897456572073773e-22	0.70142746	SINHCAF	6.814229	9.477066184040846e-12	6.42587052146681e-10	0.7720284	TBXAS1	6.4449596	1.1563118449563567e-10	7.153949545815843e-09	1.4349208	SKAP1	7.52431	5.299945261830152e-14	2.4654808654716215e-12	0.53812927	MT-CO2	12.009114	3.182346966049237e-33	3.3997456686717866e-31	0.12900376	SEMA4D	9.623942	6.335517049250321e-22	2.086292576702055e-20	0.98751897	RPL13A	6.6879907	2.262558521094896e-11	2.110381361681153e-09	0.32287398
150	KDM6B	15.101256	1.5887710305760885e-51	1.6309311556891411e-49	0.97398263	BCL2L1	10.12263	4.384702714712445e-24	2.5658889293898466e-22	1.5484529	WDR74	6.793069	1.0977295849218901e-11	7.388564513897337e-10	0.58151114	FKBP1A	6.426593	1.3049555898042344e-10	8.019584937342076e-09	0.51976746	CAST	7.510782	5.877537135406283e-14	2.7203965960476184e-12	0.5363563	MT-ND4L	12.003107	3.422047006685619e-33	3.6346886559449854e-31	0.14571017	AAK1	9.604955	7.619160893151914e-22	2.5000371680654718e-20	0.8835041	HINT1	6.6797423	2.3936234257214042e-11	2.221355073112667e-09	0.39321178
151	RBM8A	15.069087	2.5866142274969073e-51	2.640502023903093e-49	0.5037804	TRAC	10.073329	7.248270373635215e-24	4.2147774720109833e-22	0.7724372	MOB4	6.737329	1.6132463405126804e-11	1.0663094067237591e-09	0.5900296	ABI3	6.328451	2.4763399359753354e-10	1.4773618936216488e-08	1.0502641	SMCHD1	7.4881287	6.986239891792109e-14	3.2173473185884713e-12	0.50790435	AES	11.94455	6.932505429062866e-33	7.320964785001733e-31	0.3780934	IQGAP1	9.590089	8.80088968461195e-22	2.877515088162715e-20	0.4604559	DCXR	6.6667776	2.6148116745679986e-11	2.3988228820872424e-09	0.76610494
152	RPS24	15.005785	6.729039831998611e-51	6.793742138075521e-49	0.3059557	ANAPC11	10.041954	9.967976122294694e-24	5.752738668681845e-22	0.80512524	VSIR	6.7320304	1.673117718509512e-11	1.1019189275129852e-09	0.5462242	TOX2	6.276284	3.4676029075291603e-10	2.0163671970205165e-08	0.69211787	CREM	7.486939	7.049840369636156e-14	3.2385204198016094e-12	0.5233614	MT-ND2	11.943968	6.98116952530197e-33	7.330228001567068e-31	0.23615704	ATP2B4	9.580588	9.649375916002636e-22	3.149330061395176e-20	0.9481081	LDHA	6.6665845	2.6182497713669267e-11	2.3988228820872424e-09	0.44089156
153	ITM2B	14.993668	8.07677740210969e-51	8.109878948839648e-49	0.36559144	NDUFB1	10.037992	1.0376588701620881e-23	5.958431793508866e-22	0.860547	CMTM7	6.719828	1.819390199828544e-11	1.1855069121223226e-09	0.570837	PTPN7	6.262614	3.785771470743066e-10	2.194433778388134e-08	0.49694046	PRKCH	7.4485807	9.434966317395669e-14	4.312624529406602e-12	0.58920944	MALAT1	11.918331	9.499208094146407e-33	9.917497086928423e-31	0.1326539	IL10RA	9.577675	9.925427398637417e-22	3.233683128545435e-20	0.79264796	EIF3H	6.6524086	2.8833468790627143e-11	2.6228464803355135e-09	0.48041368
154	DUSP2	14.9761505	1.0513241348472763e-50	1.0498957053162337e-48	0.48654035	TMED9	9.972194	2.0172411331732616e-23	1.1434356358361706e-21	0.80027044	IL21	6.6938396	2.1738951175910655e-11	1.411495504796319e-09	2.209234	S100A11	6.2465253	4.196846171114231e-10	2.425064414912704e-08	0.37450808	LAX1	7.3787084	1.5983263065704806e-13	7.150568304273307e-12	0.8908112	SSR4	11.912995	1.0127316501405964e-32	1.0513527723917208e-30	0.391141	PRKCH	9.540298	1.4242165118446861e-21	4.607390564286287e-20	0.8038092	NPM1	6.60842	3.884437811274699e-11	3.4970130498267018e-09	0.34413067
155	COX4I1	14.939888	1.8127947720098165e-50	1.8005461586854257e-48	0.39495394	EPSTI1	9.971939	2.0224031654245196e-23	1.1434356358361706e-21	0.84787935	PLIN2	6.6505613	2.919770875053829e-11	1.884652838965087e-09	0.4971388	ITGAL	6.2123547	5.219638769184174e-10	2.9785982106757512e-08	0.5695819	CTSC	7.3786197	1.5993924207109275e-13	7.150568304273307e-12	0.5542877	GPSM3	11.848446	2.192177636061056e-32	2.2503499476325086e-30	0.5461601	BRAF	9.498149	2.136540266581254e-21	6.875468896397643e-20	1.5191021	CMTM8	6.6077733	3.9014295249767284e-11	3.4970130498267018e-09	1.5307786
156	FAU	14.904064	3.101262563921737e-50	3.063747290971071e-48	0.298655	COX5B	9.953192	2.442209903288605e-23	1.3765523611327643e-21	0.66006416	TRPS1	6.613391	3.7561420481842914e-11	2.3964968797009154e-09	0.7640868	UBE2E3	6.200973	5.611514583190472e-10	3.175646512467351e-08	0.79287803	AC017002.3	7.3744	1.6508677555760338e-13	7.362790050657674e-12	1.3032479	DDX5	11.827646	2.8091002788717176e-32	2.8517799792413154e-30	0.16570136	TRA2A	9.47518	2.663010308627657e-21	8.52488056115561e-20	0.69010246	RPL21	6.5667605	5.142160119158015e-11	4.542653470650409e-09	0.31381217
157	RPL14	14.864502	5.603026839380566e-50	5.505648030674755e-48	0.26600334	RBX1	9.940741	2.767616007487597e-23	1.5551970684276634e-21	0.80334795	SEC11A	6.5989685	4.140282087289084e-11	2.623368391515066e-09	0.509264	CD63	6.1896544	6.029623177909363e-10	3.398598953806274e-08	0.53672725	CUL3	7.2996936	2.8842360329462883e-13	1.2709313454529509e-11	0.6374568	PSME1	11.776299	5.171383472727011e-32	5.192577667287368e-30	0.3318629	PDE4B	9.472078	2.7432912046601766e-21	8.766604501848825e-20	0.6235329	NANS	6.5585656	5.4327737445226643e-11	4.77642189261263e-09	0.976059
158	SNHG8	14.844776	7.520497997861284e-50	7.350486739930909e-48	0.5957448	DBI	9.899876	4.167943090618926e-23	2.2935894962978208e-21	0.73362654	SYPL1	6.595783	4.2301702802066994e-11	2.6711126769346426e-09	0.6793287	DYNLRB1	6.1832156	6.280890002294832e-10	3.518638835127059e-08	0.48405048	HLA-DMA	7.284162	3.2367560394035616e-13	1.4194604349412993e-11	0.9391385	HINT1	11.771321	5.485851151640351e-32	5.478397549532143e-30	0.24613543	HSP90AB1	9.461089	3.047526072656346e-21	9.721925622406312e-20	0.015204438	TXK	6.5465603	5.887730472820294e-11	5.127348219813881e-09	1.698932
159	CALM2	14.802282	1.415955890591384e-49	1.3766237825194013e-47	0.4150142	SEC14L1	9.899849	4.1690279823862427e-23	2.2935894962978208e-21	1.0226818	IL6R	6.5548153	5.57108275909259e-11	3.481926724432869e-09	0.92362964	SARDH	6.1721716	6.735835569811047e-10	3.76203582356468e-08	1.8514508	ITK	7.2525697	4.0893742819737886e-13	1.7848516016928353e-11	0.5099942	RPL36A	11.719259	1.0155606953154099e-31	1.0032756869043363e-29	0.5550703	PPP4R3A	9.425733	4.2711166553190845e-21	1.3508049662906744e-19	0.9109168	RPL10A	6.512807	7.375937366522699e-11	6.363044559148103e-09	0.30880523
160	TNFAIP3	14.790657	1.6830289262629616e-49	1.6276661326358905e-47	0.32944363	LFNG	9.893833	4.427422561793221e-23	2.428474315610461e-21	1.0371073	ATP1B3	6.5493956	5.777046428085226e-11	3.598414512409018e-09	0.520274	CFLAR	6.166324	6.989581676826029e-10	3.891926160959948e-08	0.3995184	PDE4B	7.251316	4.1274135195841865e-13	1.7971853891554364e-11	0.5593298	HLA-A	11.669889	1.8165826307436448e-31	1.775516268080557e-29	0.13932449	NKTR	9.408083	5.052699316492342e-21	1.5952465625523501e-19	0.87443554	GNL3	6.493808	8.369360777520169e-11	7.18630861153893e-09	1.0608528
161	RPL15	14.75783	2.7395571874780625e-49	2.635568760204681e-47	0.31615263	LTB	9.890934	4.55753830822589e-23	2.4924037623110332e-21	0.6364603	ITGB2-AS1	6.5349555	6.362844407183813e-11	3.949907634527114e-09	1.1491076	CD81	6.160177	7.266362955628937e-10	4.033819314491895e-08	0.37614572	DCP2	7.24585	4.2973558669578326e-13	1.866759197526009e-11	0.6497991	CYBA	11.663183	1.9655494541824062e-31	1.910950858232895e-29	0.2154699	PTGER4	9.330028	1.0584360788114108e-20	3.301997104950708e-19	0.67518187	YBX1	6.447499	1.137111194920103e-10	9.673341762341155e-09	0.39225215
162	RPL41	14.721899	4.6637688469300395e-49	4.463372529288514e-47	0.3697478	ATP5MF	9.875372	5.323485784892837e-23	2.8940547721126e-21	0.70921904	INPP4B	6.5118	7.425566392476453e-11	4.578683975226672e-09	0.5978389	CD3D	6.092435	1.1120592151654155e-09	6.027754595476258e-08	0.21998557	UBE2B	7.233014	4.723901698811866e-13	2.037598444029766e-11	0.5051506	MT-ND1	11.650098	2.2919462626536172e-31	2.2165532934873798e-29	0.17155093	TIPARP	9.289687	1.5474229582083308e-20	4.786851322740417e-19	0.8174793	IFITM1	6.4216456	1.3480895513830751e-10	1.1415274427034103e-08	0.4081203
163	RPS3	14.717029	5.012008724846629e-49	4.77179587145372e-47	0.24059545	TXNDC17	9.866509	5.815304400953036e-23	3.152100836799765e-21	0.9775318	HBP1	6.4593387	1.0516149544655558e-10	6.419742454586241e-09	0.47357532	NDUFS8	6.081071	1.1938251848334891e-09	6.451922873916283e-08	0.5496452	PAK2	7.224376	5.034063950370042e-13	2.166298011429731e-11	0.51185703	LINC00861	11.59209	4.519689318418774e-31	4.3254839180179673e-29	1.3719556	KAT6A	9.269801	1.864930580874827e-20	5.749681111338078e-19	1.2223032	USP3	6.4183607	1.377493538058652e-10	1.1610754019187033e-08	0.718537
164	RPS23	14.643697	1.47809007378569e-48	1.3857094441740844e-46	0.26548722	TRAF3	9.837962	7.72596933043429e-23	4.114918447731307e-21	1.0527155	TBXAS1	6.445985	1.1485216618121855e-10	6.942133399933851e-09	1.3790538	PSMB8	6.07203	1.2630321928292017e-09	6.805928605054716e-08	0.3813133	TFRC	7.2161403	5.348397956792182e-13	2.2961872069172044e-11	0.7970389	MYL12B	11.496894	1.3674889129978139e-30	1.301948641260872e-28	0.3064316	MT-ND2	9.223639	2.8718519344030724e-20	8.751290098616328e-19	0.08257445	DUSP5	6.4002156	1.55157770774829e-10	1.2959200172670376e-08	0.5857298
165	RACK1	14.635129	1.676562985425233e-48	1.5637992313293732e-46	0.30583808	NDUFS6	9.830102	8.35344041191648e-23	4.436256288120385e-21	0.82138824	IFITM1	6.4449196	1.1566175966811963e-10	6.96814699639901e-09	0.33207223	CALM3	6.0453835	1.49055240078833e-09	8.008450398972387e-08	0.40456992	ZBTB1	7.2009387	5.979939317246458e-13	2.5481931385023073e-11	0.6701914	MIF	11.488832	1.5012780067099684e-30	1.421957905839983e-28	0.28348184	ESYT2	9.22346	2.876642727679174e-20	8.751375847865036e-19	0.9905682	RPSA	6.380483	1.7653003735026149e-10	1.4677554010457261e-08	0.2983328
166	NPM1	14.617928	2.1587049577583947e-48	2.0033436161015406e-46	0.32120398	VDR	9.763035	1.6222623271684655e-22	8.565824787850733e-21	1.8176434	FAM177A1	6.439237	1.200756201029272e-10	7.2104232659845984e-09	0.4256351	SIRPG	6.041754	1.5244815456436833e-09	8.16686542309116e-08	0.5446024	GABARAPL1	7.1749864	7.231429939642937e-13	3.060211793506208e-11	0.7698457	MT-CO1	11.460263	2.088793440932808e-30	1.9682861270328383e-28	0.11523378	ERN1	9.215732	3.091614502724862e-20	9.389820907036255e-19	0.92405754	PPP1R15B	6.3789687	1.7828444425130973e-10	1.4756651635665838e-08	0.7904664
167	COX7C	14.615557	2.235212631077397e-48	2.0639212108566416e-46	0.39068276	BACH1	9.749341	1.8567039499112576e-22	9.775626097312138e-21	0.9031029	RDH10	6.4061685	1.4922190066087384e-10	8.902442937154405e-09	1.4979093	PSTPIP1	6.0153074	1.795456619513014e-09	9.590556797544079e-08	0.53444314	IKZF4	7.172344	7.372436082636135e-13	3.1070759866614446e-11	1.459547	RPS26	11.268236	1.8830530502719328e-29	1.7475302928659982e-27	0.1450565	ITGA4	9.214898	3.1157349264099685e-20	9.447463576366861e-19	0.6146406	ISG20L2	6.3722596	1.8626342719022035e-10	1.534793934807309e-08	0.9132797
168	RPL7A	14.56066	4.9972833040507596e-48	4.591254035596635e-46	0.26884127	VAMP8	9.74624	1.9142759275242728e-22	1.0029667263329941e-20	0.7158985	NBN	6.395198	1.60339700640598e-10	9.534763751686046e-09	0.84500074	PPP1CA	6.0108643	1.84536608963977e-09	9.828580260037906e-08	0.3854533	PBX4	7.1711545	7.436804632488551e-13	3.127031696155083e-11	0.6200527	MT-ND4	11.216207	3.395253885741019e-29	3.1350648316829764e-27	0.17529848	KMT2E	9.205773	3.3922071975224635e-20	1.0268831508150786e-18	0.38852307	EIF5A	6.3669925	1.9277076654207747e-10	1.581322694290479e-08	0.57552814
169	CITED2	14.507686	1.0831359418494109e-47	9.901802453474091e-46	0.68344325	SNRPC	9.737917	2.0776913625625028e-22	1.0845903064513065e-20	0.87360793	TNIK	6.3457804	2.2130080692875941e-10	1.303334079267934e-08	0.5453185	IFI16	6.008485	1.8726538248535168e-09	9.94509076060213e-08	0.38888198	FOSL2	7.1706643	7.463480773886394e-13	3.131083543839326e-11	0.6599083	EEF2	11.100112	1.252866772583193e-28	1.1453446241898594e-26	0.1352909	RNF149	9.201966	3.5145881966281674e-20	1.0621802321224107e-18	0.69188064	RNF138	6.366076	1.9392545758193064e-10	1.5837245702524336e-08	0.85657334
170	ANXA2	14.502906	1.161280229877933e-47	1.056362585346882e-45	0.95611894	ARPC1B	9.726533	2.323788847957882e-22	1.206203957096782e-20	0.61289126	DAPP1	6.2864537	3.247995220354858e-10	1.9006978399369595e-08	0.92030525	ATP5IF1	6.0072	1.887550624538436e-09	9.995314906597625e-08	0.37600848	HLA-DPB1	7.1550756	8.362673950039244e-13	3.484447479183018e-11	0.5957101	NKG7	10.948335	6.76801307638851e-28	6.096188248952886e-26	1.8518945	MAPRE2	9.193386	3.8066591220278354e-20	1.1485609419911574e-18	0.83527964	RSL24D1	6.3623233	1.9872450279606633e-10	1.609628862708722e-08	0.5579268
171	CALM1	14.496407	1.276601412213935e-47	1.1555443817453722e-45	0.3030631	LY75	9.598819	8.086578759851332e-22	4.0821671624249513e-20	1.4001808	ST8SIA1	6.2814837	3.353568767396886e-10	1.9562484476481833e-08	1.5566118	LAPTM5	5.9609823	2.507263811173394e-09	1.3014399019861895e-07	0.1965583	RASGRP1	7.1191964	1.0855804528479743e-12	4.46253709643882e-11	0.6222954	FOS	10.8477335	2.0443189917591372e-27	1.8235126928919489e-25	0.29131693	TC2N	9.174334	4.5437530353080113e-20	1.366472373548031e-18	0.9488255	ETV3	6.362227	1.9884938875367613e-10	1.609628862708722e-08	1.0099812
172	RPL34	14.488647	1.4293024909372017e-47	1.2874231995574058e-45	0.2825262	ROMO1	9.555803	1.2262938234500974e-21	6.12313831681944e-20	0.6910969	ARHGEF3	6.277482	3.440999411273594e-10	1.9883133390613928e-08	0.60062945	ANKRD28	5.9556837	2.5898673838565846e-09	1.336764415122605e-07	0.7773825	CREB3L2	7.1152897	1.1167805811055545e-12	4.5703436921636e-11	1.1462133	RAC2	10.788253	3.91155888030409e-27	3.4722171220090654e-25	0.19711022	STK17B	9.171796	4.652030198991934e-20	1.3967492631777254e-18	0.21071889	LYPD3	6.3505254	2.1458066120505126e-10	1.7293507235275512e-08	2.4548287
173	CEBPD	14.44604	2.6551808265414907e-47	2.3799486676926777e-45	1.8764018	PET100	9.555272	1.2325910322327732e-21	6.137902497907102e-20	0.7369476	NAP1L1	6.271834	3.5681974734113523e-10	2.0553488581170407e-08	0.40389445	NUTM2B-AS1	5.952878	2.6346789416917635e-09	1.3560847494001724e-07	0.7674373	PTPN22	7.1108146	1.1536010217097e-12	4.710537505314608e-11	0.57467085	KRTCAP2	10.767294	4.91228911428136e-27	4.339582330524999e-25	0.5105655	CDC42SE2	9.166949	4.8659469146501636e-20	1.4585933859167497e-18	0.71577036	RPL23A	6.345292	2.2200373180904558e-10	1.781361821830224e-08	0.328034
174	EEF1D	14.423367	3.68900028763413e-47	3.290552441032871e-45	0.33856425	MZB1	9.5536	1.2526587484935288e-21	6.220974190153674e-20	2.297887	TLK1	6.268026	3.656535705168917e-10	2.099651361952464e-08	0.4842479	C4orf48	5.904464	3.5379600928111616e-09	1.8058337973723638e-07	0.5382094	TTC39C	7.0960712	1.2835317101933276e-12	5.217897162566901e-11	0.58695275	FTH1	10.692345	1.1054053751087975e-26	9.672297032201978e-25	0.15501733	RORA	9.128359	6.954533254153307e-20	2.069454876672484e-18	0.46822762	ANK3	6.3288975	2.46918858250561e-10	1.9631935080810364e-08	1.3882117
175	RPL37	14.413024	4.2852657742377086e-47	3.78566147123163e-45	0.29852143	RHBDD2	9.544165	1.3720884794842054e-21	6.777453174871579e-20	0.67776954	TMEM64	6.2568717	3.927758337111411e-10	2.2413838336777073e-08	1.2550786	MAP3K8	5.903823	3.55173548479127e-09	1.8078432003612072e-07	0.6188472	TSPAN5	7.0787783	1.4543092283521715e-12	5.886108385676465e-11	0.7823511	ZFP36L2	10.621296	2.3724329390387188e-26	2.056295059190399e-24	0.2856107	NIPBL	9.119839	7.5236340230473e-20	2.233388936566949e-18	0.8488739	FLT3LG	6.3283043	2.4786987421757845e-10	1.9631935080810364e-08	0.74655265
176	SH3BGRL3	14.406534	4.707501633159359e-47	4.1387723688661834e-45	0.350124	IL2RG	9.5317	1.5472820888947742e-21	7.601954113219646e-20	0.7016098	RILPL2	6.246638	4.193823480293136e-10	2.378441557110691e-08	0.5489741	PRF1	5.8897443	3.867937237559663e-09	1.9579434363680113e-07	0.85591507	FRMD4B	7.0727334	1.5191136730463843e-12	6.134882141148859e-11	0.78111696	LDHB	10.553368	4.900836850153176e-26	4.227834606646226e-24	0.3053635	PPP1R16B	9.045123	1.4949696776595184e-19	4.3952108523189835e-18	1.0990787	CUTA	6.319087	2.631132113257409e-10	2.0749807974723126e-08	0.50339955
177	RPL30	14.389811	5.995988598408757e-47	5.246490023607662e-45	0.261894	ZNHIT1	9.494713	2.2081866333070925e-21	1.0762713365256717e-19	0.84571964	MSRA	6.1605134	7.250945920972237e-10	4.037458524177723e-08	1.4586176	ELOB	5.881767	4.059101266200027e-09	2.0490655430336678e-07	0.33240724	DDHD1	7.047324	1.8239078522199565e-12	7.301591892057015e-11	0.7868814	UQCRB	10.519251	7.043139668315573e-26	6.019427507223193e-24	0.28096098	PRPF8	8.90303	5.434237650944578e-19	1.5602205755641662e-17	0.8259746	RPL22L1	6.3156962	2.689480314662193e-10	2.1119316573469145e-08	0.5316935
178	NXT1	14.38278	6.637412090682457e-47	5.780210766174888e-45	1.102271	CCDC167	9.493929	2.2248671081390838e-21	1.0815326220120547e-19	1.0630883	ITPR1	6.153804	7.564633995881528e-10	4.1994002922756216e-08	0.81867373	CHRM3-AS2	5.8722544	4.299086598836561e-09	2.1642661987293644e-07	1.5066173	TRIB1	7.0321836	2.0332613062341393e-12	8.121994891750503e-11	1.1850095	LAPTM5	10.5001135	8.627592932600712e-26	7.339445376691578e-24	0.16291848	VPS13C	8.887684	6.239585999475646e-19	1.788648872704602e-17	0.8323752	SNHG15	6.2819185	3.3442061059543676e-10	2.6148845615707023e-08	0.67684
179	EIF4A2	14.359417	9.300637292421485e-47	8.061283502275698e-45	0.44484496	NDFIP2	9.492608	2.253250151738295e-21	1.0899733209322297e-19	1.088597	VOPP1	6.1325502	8.648144507907616e-10	4.786435401590436e-08	0.55527276	NMB	5.8655686	4.475956385251169e-09	2.24715023439864e-07	0.8715027	OTULIN	7.01901	2.234453575719873e-12	8.90630899215893e-11	0.8019748	OST4	10.437384	1.673603617959112e-25	1.41716435391699e-23	0.2580465	MARCH6	8.868664	7.402883942220435e-19	2.115520877734067e-17	1.2941716	SNU13	6.279661	3.3931213092072633e-10	2.6418900024018418e-08	0.5034118
180	COMMD6	14.326786	1.4885052163839492e-46	1.2840978099086884e-44	0.43423834	TPP1	9.485925	2.4024260064696442e-21	1.1586503377658717e-19	0.92163324	DRAIC	6.1145964	9.68017643812994e-10	5.341538800319449e-08	3.6628623	ARPC5L	5.8598514	4.6328139347546166e-09	2.3195628351802747e-07	0.50411785	PHLDA1	6.9774413	3.00604508064761e-12	1.1930038522008603e-10	0.5326811	PPIB	10.399895	2.4820756757812053e-25	2.082563495090395e-23	0.35244355	HLA-B	8.843675	9.262113284371372e-19	2.6304688037144352e-17	0.0365227	C12orf57	6.252091	4.049939210017647e-10	3.139984514095961e-08	0.45692128
181	RPL12	14.299943	2.1898772582249078e-46	1.8715811451108224e-44	0.3017172	SIT1	9.447123	3.482730070170754e-21	1.6622120789451327e-19	0.7583316	APP	6.0752645	1.237837140896603e-09	6.769421864278298e-08	1.0737369	AC090152.1	5.834979	5.379736555859734e-09	2.686213565595723e-07	1.253124	TGOLN2	6.9629326	3.332614108717159e-12	1.3197582811999525e-10	0.56356853	AQP3	10.394896	2.61572568168142e-25	2.184725427313459e-23	0.9231771	CD55	8.839694	9.598138678789138e-19	2.7216944170177532e-17	0.74714315	EIF3K	6.1848054	6.217922072630459e-10	4.760596586857695e-08	0.43400675
182	RPL32	14.291326	2.4784580368229704e-46	2.1084104827139853e-44	0.2722641	SKAP1	9.441188	3.685767015294369e-21	1.74551466252665e-19	0.642374	SELL	6.0612636	1.3505630742644835e-09	7.342188310535469e-08	0.5346303	AGPAT5	5.802372	6.538338089464498e-09	3.238327827329115e-07	0.9138826	DOCK10	6.9595513	3.4135811849302656e-12	1.3489151456579275e-10	0.6306662	BTG1	10.326166	5.36628608381698e-25	4.4020315531311165e-23	0.11856904	PABPC1	8.820128	1.143286017841942e-18	3.231981627360874e-17	0.04952601	TSHZ2	6.180435	6.392512658001757e-10	4.8739593398664855e-08	1.0517001
183	ZC3H12A	14.240661	5.123998722409972e-46	4.3388698859116695e-44	1.0259193	ERH	9.419366	4.53820007482644e-21	2.1381904198701495e-19	0.7168456	SLAMF6	6.034552	1.5940400941228206e-09	8.640261572125909e-08	0.8367136	CD84	5.795503	6.811660846955144e-09	3.3646308619032466e-07	0.6704933	MRPL1	6.9462075	3.752364396162661e-12	1.476438881787771e-10	0.9060851	TNF	10.233081	1.409624574886742e-24	1.1360461212080652e-22	1.0865747	VMP1	8.779523	1.6417000749919776e-18	4.626723754291041e-17	0.776983	GCSAM	6.1698527	6.835359558341782e-10	5.190071565476456e-08	2.0713224
184	SELENOK	14.230012	5.9671344923082596e-46	5.029637444778178e-44	0.5220301	CREB3L2	9.412595	4.840352418470777e-21	2.274718048322264e-19	1.3402648	MIS18BP1	6.0326915	1.6125104884127706e-09	8.714670654289605e-08	0.6323759	NPDC1	5.754834	8.672691487666908e-09	4.215891695393636e-07	1.1002371	SLFN5	6.9148393	4.6839490742075395e-12	1.8273368203516675e-10	0.5911217	MT-ND3	10.21311	1.732218706447554e-24	1.3838921187379917e-22	0.12218802	SMARCA5	8.77501	1.7088816741874667e-18	4.8086831184065397e-17	0.6353265	ELF1	6.14685	7.903666000835899e-10	5.97653756236048e-08	0.45595318
185	CAPG	14.21487	7.408865344847758e-46	6.21634249824555e-44	1.4847296	EBI3	9.370246	7.236351128055567e-21	3.3577765651015414e-19	2.4238794	GSPT1	5.9960885	2.0212693668256653e-09	1.0773250717341883e-07	0.42067152	PLIN2	5.745702	9.154047381907868e-09	4.4381430248695796e-07	0.4021783	TPP1	6.913035	4.743935942272383e-12	1.8468182826113355e-10	0.74445915	HNRNPA1	10.169073	2.724898222857023e-24	2.148927246566429e-22	0.11077454	BCLAF1	8.770484	1.7789938289195053e-18	4.998319817491729e-17	0.52065957	GTF2B	6.140223	8.240570108364565e-10	6.20575720250815e-08	0.5167801
186	RPL18A	14.155444	1.728413413063574e-45	1.4370858128978812e-43	0.271407	HPGD	9.340502	9.587868448625771e-21	4.437709892783338e-19	1.4679693	FBLN7	5.985076	2.162887466986143e-09	1.1486432718459647e-07	0.69886404	TNIP3	5.72742	1.0196963744458715e-08	4.930768652748129e-07	1.5234094	LDLRAD4	6.900554	5.180008330253195e-12	2.0080728495443556e-10	0.65324074	ALOX5AP	10.133777	3.912405514581028e-24	3.059168141720272e-22	0.66385853	EZR	8.72144	2.746847285644257e-18	7.635903006613195e-17	0.19478957	ATP5MG	6.1302147	8.776061818621712e-10	6.582046363966283e-08	0.39953253
187	RPL6	14.131342	2.4346117018460413e-45	2.0060982072386103e-43	0.27210978	TBC1D8	9.332462	1.0343964580879993e-20	4.775636913911303e-19	2.6280193	SYT11	5.96643	2.42500097942562e-09	1.2804423274984415e-07	0.68756187	NAP1L4	5.7253637	1.0321233582731571e-08	4.97776029088432e-07	0.37767467	NPC1	6.888251	5.6482473590255785e-12	2.1803896055061975e-10	1.041668	EIF3K	10.091687	6.012677161611494e-24	4.68148062900895e-22	0.26124683	DNAJA1	8.685874	3.758421308013045e-18	1.0400751737159596e-16	0.064206995	PTP4A1	6.0972424	1.0791392716197114e-09	8.02800976356769e-08	0.60303986
188	ARHGAP15	14.1210165	2.8189627980441236e-45	2.31243042027057e-43	0.703493	LAMTOR1	9.300092	1.4032434438163987e-20	6.398163344944498e-19	0.82042307	ELF1	5.935382	2.931621777064156e-09	1.5391014329586818e-07	0.3334497	NIN	5.704853	1.1644341173697911e-08	5.57199919444529e-07	0.64634305	DDX6	6.841681	7.826911538436065e-12	2.983807043957732e-10	0.49810034	PAXX	10.062814	8.065960048381226e-24	6.253671556498103e-22	0.6780761	MBNL2	8.672488	4.227787831897864e-18	1.168204532498094e-16	1.142466	APRT	6.0753393	1.237257117364114e-09	9.130361257656865e-08	0.4574046
189	DUSP5	14.08201	4.8995682429190845e-45	4.001314065050586e-43	0.69238806	VAV3	9.267715	1.901758518559191e-20	8.502387537354047e-19	1.4274399	MAGEH1	5.933805	2.9599369884676376e-09	1.5495396627661778e-07	0.7249324	ABHD17A	5.69758	1.2152012641695208e-08	5.799824215354531e-07	0.38739643	IGF2R	6.835125	8.193368206214618e-12	3.1084982764656495e-10	0.7435261	CD3D	10.005472	1.4420213228822063e-23	1.1086670212535792e-21	0.19758672	SCAF11	8.650926	5.108343906015377e-18	1.4030765212710396e-16	0.6206131	RPL37A	6.0653744	1.3164658974925259e-09	9.676024346570066e-08	0.32615107
190	ZFP36L2	14.048519	7.866152095019673e-45	6.39559932504365e-43	0.43958881	IKZF4	9.26725	1.9100700911707094e-20	8.518819884772278e-19	1.6747257	LY96	5.9233975	3.1535696642183097e-09	1.646217118750325e-07	1.1990203	CDK2AP2	5.6942177	1.2393888624037785e-08	5.899940504318505e-07	0.5084473	ADK	6.8349257	8.20474375012702e-12	3.1084982764656495e-10	0.692028	CEBPD	9.998871	1.5414453910805876e-23	1.1801691275460748e-21	1.6696163	ZNF331	8.635231	5.860843346964349e-18	1.6025743526855641e-16	0.4026439	RANBP2	6.0403075	1.538207673358386e-09	1.1260783266119658e-07	0.60150194
191	STOM	14.046049	8.14531454789417e-45	6.593398890641207e-43	1.0059406	GALM	9.263365	1.9808854455421767e-20	8.791973444888285e-19	0.81618714	CFAP36	5.899758	3.640357702010353e-09	1.8895924512553738e-07	0.7994063	SPATS2L	5.687469	1.2893613646172076e-08	6.121967719597206e-07	0.6664133	GCNT1	6.834496	8.229375919380584e-12	3.111415278160869e-10	1.5123268	KLRB1	9.8433275	7.32472869693937e-23	5.56164833910169e-21	0.81988025	DYNC1H1	8.634824	5.8817838598194e-18	1.6059105263622806e-16	0.7680631	TUBA1A	6.027347	1.6667268188462228e-09	1.2105179959011597e-07	0.5026902
192	RPS18	13.9888315	1.8238270823078006e-44	1.4698606419914842e-42	0.25137535	NEDD9	9.214366	3.131238197703235e-20	1.3699167114951654e-18	0.70643234	CTLA4	5.865012	4.491003629623393e-09	2.3245687801219675e-07	0.44028255	CLEC2D	5.686659	1.2954869660412632e-08	6.135199227063972e-07	0.39352432	CCR6	6.8247576	8.80740378839086e-12	3.3231220659482967e-10	0.7087588	FKBP11	9.801617	1.1079759792464325e-22	8.309819844348243e-21	1.1333851	IKZF1	8.633344	5.958403704476286e-18	1.624416440204032e-16	0.4817193	FCMR	6.0114446	1.8387727703370961e-09	1.3250768874444703e-07	0.57837534
193	YBX1	13.964861	2.5540195122353286e-44	2.0493497177870812e-42	0.38208097	HLA-DQB1	9.212414	3.188726891009786e-20	1.3917543140689982e-18	0.8741939	TMEM167A	5.8476977	4.98422795260155e-09	2.57261765811948e-07	0.61475724	MXD4	5.667444	1.4494335643461788e-08	6.829061985861804e-07	0.5499539	APLP2	6.7944794	1.0870451943169016e-11	4.059848667799404e-10	0.831679	KLF2	9.733631	2.1671535265051613e-22	1.5992548614270014e-20	0.6511953	CD96	8.625208	6.397631162357302e-18	1.7390010740875062e-16	0.52379125	FXYD5	5.989677	2.102582828652593e-09	1.503305816205891e-07	0.35066754
194	CXCR4	13.927789	4.2944774648879783e-44	3.430914061622461e-42	0.40591595	COPZ1	9.209713	3.269976595151051e-20	1.4238345956374538e-18	0.91036063	STT3B	5.842925	5.129214332829892e-09	2.640036788956562e-07	0.5275188	TMEM167A	5.634186	1.758874867419684e-08	8.182107769325745e-07	0.6145702	AP1G1	6.785472	1.157075343950094e-11	4.3038986730937197e-10	0.8746642	CLIC1	9.729373	2.2598197605985987e-22	1.6609675240399702e-20	0.24164008	TNRC6B	8.618992	6.7546342311879016e-18	1.833329453442802e-16	0.84568715	MYC	5.967967	2.4022782596751077e-09	1.71092492331512e-07	1.4968138
195	BHLHE40	13.910706	5.453901070302144e-44	4.319630696844909e-42	0.825681	RAB9A	9.20505	3.4150994543533313e-20	1.4835095147456847e-18	0.8654561	MAF	5.833673	5.422034174438218e-09	2.782957484784979e-07	0.4652252	VDAC1	5.6067433	2.0616930410989207e-08	9.54247093959513e-07	0.4680938	CD7	6.783217	1.1752910569283877e-11	4.362822862840227e-10	0.50145835	GAPDH	9.638403	5.503772487148723e-22	3.9815676949353456e-20	0.09731545	MT-ND1	8.606559	7.52865496050831e-18	2.030944941338511e-16	0.018467871	NACA	5.9355593	2.92845891295866e-09	2.0538333025044036e-07	0.2925515
196	RPS27A	13.899317	6.394920466226866e-44	5.0432044449321314e-42	0.24292384	EID1	9.187221	4.031212436932019e-20	1.740814323616783e-18	0.6470116	NFATC1	5.8205194	5.8664938945479406e-09	3.002697083908591e-07	0.78466237	GPR25	5.595182	2.2039082760898213e-08	1.0124203643287617e-06	1.8535194	SPATS2L	6.760681	1.3734440466936179e-11	5.067677581926752e-10	0.7715045	RARRES3	9.62779	6.102730561244642e-22	4.3975558456027564e-20	0.44068062	MT-ND5	8.606417	7.537983401321712e-18	2.030944941338511e-16	0.0662192	RPS29	5.92407	3.14069935342903e-09	2.1943099094775066e-07	0.32963553
197	RPS6	13.884062	7.912962201460769e-44	6.213704292813745e-42	0.25163478	ETV7	9.1871395	4.034260955014614e-20	1.740814323616783e-18	1.3026723	G0S2	5.802877	6.518660628269856e-09	3.3088505260900167e-07	1.855742	TMEM50A	5.5904922	2.2642664607336548e-08	1.035854289417783e-06	0.34969226	GLRX	6.7189097	1.8308926869902707e-11	6.675129587985362e-10	0.6865755	GSTK1	9.5943	8.448829950123996e-22	5.994102329479862e-20	0.311447	MT-ND3	8.588263	8.829445619133414e-18	2.368482675205496e-16	0.013119528	ARL5B	5.9225698	3.1694920885004754e-09	2.2060385275074333e-07	1.0343049
198	RPS28	13.876423	8.802813993709515e-44	6.883051367421801e-42	0.27855098	POU2F2	9.181192	4.2634552922772427e-20	1.8346836298734036e-18	1.3009516	LINC01281	5.787853	7.129193993416392e-09	3.5988719678303905e-07	1.6932966	PARK7	5.5903444	2.266195506644619e-08	1.035854289417783e-06	0.35244521	ENTPD1	6.701336	2.0652262166396374e-11	7.514560738763037e-10	1.2364584	MT-ATP6	9.436255	3.863387127372006e-21	2.689005244903811e-19	0.09425313	OGT	8.573429	1.0044830773554577e-17	2.6827582189544383e-16	0.8643342	MTHFD2	5.9116063	3.387874217366086e-09	2.349139197890635e-07	0.54992956
199	TUBA4A	13.74903	5.161671633315189e-43	4.001928956209561e-41	0.59279865	ATP13A3	9.179165	4.3444709562357646e-20	1.865178827589537e-18	1.104279	FOXO1	5.73995	9.470448255388087e-09	4.728790399259676e-07	0.3946838	EVL	5.586366	2.3186990049842193e-08	1.0572231815529784e-06	0.2942516	DGKE	6.6642137	2.6608618999690886e-11	9.643656294266669e-10	1.1478909	SSR2	9.432705	3.996474108282294e-21	2.7711400656485717e-19	0.33597615	MT-ND4	8.5251	1.5267797202970763e-17	4.025046967067256e-16	0.052314613	SDCBP	5.9072027	3.4796564241367883e-09	2.403710029831334e-07	0.5354974
200	PTPRCAP	13.730836	6.636358716795577e-43	5.123659303408349e-41	0.4531087	SNX5	9.135323	6.521205582578784e-20	2.7673707293276015e-18	0.7664499	KAT6B	5.731822	9.935740551987162e-09	4.93430358493957e-07	0.5581953	PAG1	5.560054	2.696913791012422e-08	1.2205859830013117e-06	0.48596013	FAM184A	6.6473393	2.984380851059264e-11	1.0773673504560701e-09	1.1453985	HOPX	9.407398	5.085711374854506e-21	3.513155883945547e-19	1.7026908	SON	8.507385	1.778995949275817e-17	4.683245067040565e-16	0.13374956	JMJD1C	5.8684373	4.39921298422872e-09	3.02754826161808e-07	0.5349477
201	RPL19	13.63829	2.370539459887633e-42	1.814944273976469e-40	0.24612609	LYST	9.116582	7.753108151279946e-20	3.2675083091690144e-18	0.8336006	ZNF831	5.715013	1.0969559619281266e-08	5.420966984082412e-07	0.7287966	SMC4	5.5509286	2.8415601725122112e-08	1.276617803665327e-06	0.64056	MTMR6	6.623181	3.5155038436184244e-11	1.266615355421344e-09	0.77423877	ERN1	9.402517	5.3273108531695965e-21	3.6662673006363794e-19	0.8514334	ERAP2	8.4967165	1.9502949138671144e-17	5.126848217783723e-16	1.2773939	EMD	5.8597217	4.636435903647501e-09	3.1788996167732403e-07	0.5389628
202	RPL22L1	13.6356735	2.4571169649775804e-42	1.873424241969421e-40	0.5775788	NDUFA12	9.10982	8.251815127339916e-20	3.4697277566332024e-18	0.77919245	ISCU	5.7149334	1.097469234328521e-08	5.420966984082412e-07	0.41132444	TNFRSF1B	5.5426025	2.9800864044152687e-08	1.3355875044178187e-06	0.39716375	IL1R2	6.58559	4.530833311690616e-11	1.622886200824855e-09	1.5994211	C12orf57	9.369694	7.274337952133711e-21	4.987535816061827e-19	0.27039286	RBMS1	8.49373	2.001099022223191e-17	5.252884933335876e-16	0.79864085	MZT2B	5.825746	5.685801475411062e-09	3.8410515481867006e-07	0.43491498
203	H2AFX	13.619381	3.071606927715163e-42	2.332263524659757e-40	0.9258099	AC008105.3	9.098072	9.19495164625243e-20	3.848684202730943e-18	1.0087572	NIN	5.7041354	1.1693499009834087e-08	5.760537380849902e-07	0.61548615	SYT11	5.5346603	3.1183210184720895e-08	1.3941398713971935e-06	0.6782726	ERBIN	6.579083	4.733583904412981e-11	1.6922101992916056e-09	0.78359276	H3F3A	9.3561125	8.272429258060388e-21	5.650776491333072e-19	0.13148029	HNRNPC	8.477577	2.2993239223735158e-17	6.009968289276438e-16	0.25436512	PPP1CB	5.8150625	6.06112834251063e-09	4.079605615151386e-07	0.5796722
204	RPS2	13.617305	3.1601763922676516e-42	2.3896395558814034e-40	0.22849312	CISD3	9.091952	9.727665803269317e-20	4.062059834234866e-18	1.1066512	RBMS1	5.6782784	1.360570081298128e-08	6.666793398360827e-07	0.47485486	ARPC2	5.532812	3.151371279276485e-08	1.4020931539153853e-06	0.22462754	ASXL1	6.5778756	4.772176798016448e-11	1.7026941488068394e-09	0.5382343	PARP8	9.35076	8.702005364809294e-21	5.922198095495214e-19	0.7083965	ABCC1	8.473875	2.3736117270039143e-17	6.195328903934223e-16	1.009854	ADD3	5.793642	6.887623235154934e-09	4.6021846162171605e-07	0.65765333
205	IRF1	13.588953	4.656920238264227e-42	3.5070044827092283e-40	0.44442	MRPL51	9.091715	9.748943602163677e-20	4.062059834234866e-18	0.7595196	CMTM8	5.6509795	1.5953628233208478e-08	7.775806864329066e-07	1.0732892	CD74	5.5193353	3.402840536222488e-08	1.5066793940503183e-06	0.19498892	ABCC1	6.5721	4.9610391408936914e-11	1.7666491126728988e-09	0.66323924	IER2	9.31884	1.1761955750063215e-20	7.975126823151719e-19	0.43813065	RBM25	8.438464	3.215334622057997e-17	8.347499645037165e-16	0.45333964	MGAT4A	5.7909408	6.99932280460145e-09	4.6598752367591177e-07	0.79586786
206	EIF3E	13.570759	5.970077281560326e-42	4.477557961170244e-40	0.5027822	COPE	9.082009	1.0658900599119099e-19	4.43116059974691e-18	0.6407166	ESYT2	5.601261	2.127980388172143e-08	1.023603131745108e-06	0.5081368	ATP5MC3	5.503606	3.721011837131287e-08	1.6435959737328702e-06	0.35821205	BTG3	6.570864	5.002399761177668e-11	1.7779322168595677e-09	0.5207484	TGFB1	9.300325	1.4001692616974948e-20	9.424216184502369e-19	0.4550174	HLA-A	8.416764	3.8702467843439813e-17	9.988952845817881e-16	0.006130595	FOSL2	5.7845116	7.272342120098266e-09	4.824161965949662e-07	0.6704391
207	PPIA	13.540416	9.027655136980587e-42	6.7432180139031825e-40	0.33318084	ASB2	9.075439	1.132192092528138e-19	4.675062853978547e-18	1.5807489	SNX6	5.5918016	2.247255852711389e-08	1.072553929703163e-06	0.40873092	DYNLL1	5.4907875	4.0014556386699e-08	1.763231351572168e-06	0.30956322	CHD1	6.5698414	5.036884188259111e-11	1.7867325667811035e-09	0.47344488	PNRC1	9.296319	1.4539249078938814e-20	9.750317584872288e-19	0.112435706	CCSER2	8.416756	3.87054934760399e-17	9.988952845817881e-16	0.91368884	VPS37B	5.7821817	7.373801805903909e-09	4.873870797967062e-07	0.64398193
208	RPS26	13.516057	1.2573689161924405e-41	9.353908435237285e-40	0.27230203	MAP2K3	9.046993	1.4695863897163058e-19	6.0141759267343255e-18	0.88825816	VDAC1	5.584341	2.345877414673229e-08	1.1109664302737263e-06	0.47065064	TSEN54	5.474181	4.3953922126847445e-08	1.927573553892176e-06	0.69245803	LAPTM4B	6.55697	5.4911990595289374e-11	1.9403996676700812e-09	1.2771888	RHOA	9.284352	1.626931614566153e-20	1.0870861242782932e-18	0.16396585	KDM6A	8.394496	4.6789550660137614e-17	1.2041428478711886e-15	1.4246997	EEF1D	5.772313	7.81906499970146e-09	5.131261406054083e-07	0.3198917
209	RPS12	13.496028	1.6503715460189956e-41	1.2178946649838973e-39	0.2268376	DUSP10	9.03707	1.6092718847087334e-19	6.571193529227328e-18	0.7745207	C1orf162	5.5364423	3.086777403603722e-08	1.4469269079392447e-06	1.2757084	DBI	5.452171	4.975862084401928e-08	2.1666224123432564e-06	0.40829632	PFKFB3	6.4956217	8.269119014151203e-11	2.8910075902432715e-09	0.523956	ARL4C	9.262259	2.0015232058477073e-20	1.3325358299801311e-18	0.48156598	POLR2A	8.383071	5.156416931841203e-17	1.325163092623526e-15	0.83823466	YME1L1	5.770697	7.894418006205976e-09	5.162275119716541e-07	0.53662944
210	SNRPD2	13.48781	1.8450028824317554e-41	1.3560771185873403e-39	0.45036826	UQCR10	9.012496	2.0141985860268815e-19	8.206407764577372e-18	0.65366876	CDK6	5.512228	3.5431945893001433e-08	1.6524416390454349e-06	0.61071044	GNG4	5.4471684	5.117807453967052e-08	2.223161039400581e-06	1.4354378	HBP1	6.495501	8.275755061050127e-11	2.8910075902432715e-09	0.51265985	EVL	9.214679	3.122109207715316e-20	2.056227838414657e-18	0.31903362	MAT2A	8.37844	5.363378940312885e-17	1.3764258104504085e-15	0.7122815	ATP1A1	5.760255	8.398707826602028e-09	5.453224604728349e-07	0.59690523
211	RPL8	13.478632	2.0894401397717886e-41	1.529620022641698e-39	0.24837704	CD58	9.005198	2.1527752307941382e-19	8.71304952992121e-18	0.79259765	ASF1A	5.4984074	3.832371442036726e-08	1.7827803860107555e-06	0.70118684	PAXX	5.4461436	5.147356136468549e-08	2.2307233256511696e-06	0.38110086	VPS37B	6.4743648	9.521159688254456e-11	3.294751587037206e-09	0.5818735	CTSW	9.178667	4.3646148953527357e-20	2.854085363064289e-18	1.7355707	USP47	8.377217	5.419390569436401e-17	1.3888605538827597e-15	0.96111697	EIF4B	5.7445984	9.21395162426154e-09	5.961491587880486e-07	0.47280926
212	SSR4	13.42092	4.560164385547535e-41	3.3251198644617444e-39	0.42919382	MAT2B	9.004612	2.1642958336580461e-19	8.740425482080571e-18	0.68267155	RAN	5.4942155	3.9245149247279427e-08	1.8210343874211098e-06	0.3359757	IFITM2	5.433885	5.5140060796074825e-08	2.3728304850769905e-06	0.19808546	HLA-DPA1	6.4737363	9.560877508226487e-11	3.302276770933491e-09	0.5350095	CAPG	9.122399	7.347932645319343e-20	4.770963334195863e-18	1.2931396	NEU1	8.371124	5.707110092677467e-17	1.46055916369009e-15	0.6315458	DDX3Y	5.742119	9.349907906249356e-09	6.028230097450242e-07	0.52599835
213	GPR65	13.405601	5.606739542093129e-41	4.072088501421393e-39	0.91858315	PSMD4	8.995505	2.3514815404257054e-19	9.475542391518056e-18	0.7826451	TRERF1	5.468213	4.545952922258002e-08	2.0987650552937397e-06	0.98778886	ATP1B3	5.430217	5.628562689048585e-08	2.416468210543639e-06	0.43553725	TRAF1	6.464768	1.0145423795247916e-10	3.497601542920834e-09	0.5415243	EIF3E	9.04915	1.4408501376142097e-19	9.289691676723194e-18	0.34434298	JUNB	8.365915	5.96498507332035e-17	1.5244311644264453e-15	0.009350518	ALKBH7	5.725922	1.0287335006043655e-08	6.563534053335145e-07	0.7676233
214	CD44	13.403727	5.75014305195169e-41	4.1597983692760743e-39	0.40333667	REXO2	8.994643	2.370011488232407e-19	9.529313150168595e-18	0.90251726	HIPK2	5.458266	4.808071996182432e-08	2.1977194758669697e-06	1.2479976	MT2A	5.3908787	7.011409270172401e-08	2.9822834569309696e-06	0.3262498	FAM160B1	6.438603	1.2057827392002273e-10	4.141356604262463e-09	0.7978308	PPDPF	9.036338	1.6200779441214735e-19	1.0408717560570656e-17	0.1800488	KMT2C	8.352864	6.662708238677227e-17	1.6956684748711087e-15	1.0475502	EEF1G	5.7253046	1.0324818157531455e-08	6.564655143413165e-07	0.34720036
215	TIMP1	13.395858	6.393306423947711e-41	4.606941393727027e-39	1.0346752	ACOT9	8.991396	2.4410998722152174e-19	9.79371400697699e-18	1.2674297	POR	5.4276776	5.709208574464435e-08	2.596700682073861e-06	0.96561015	HMGB2	5.3768	7.58213784448431e-08	3.1980778878936603e-06	0.34573796	STAT5B	6.431617	1.26253854248197e-10	4.320138867431322e-09	0.6576809	CCNI	8.986554	2.5510340496777494e-19	1.63328399522051e-17	0.1459285	ERO1B	8.315278	9.153775964853677e-17	2.307278921182254e-15	1.3601497	SRSF2	5.684649	1.3108167643367349e-08	8.277064620167527e-07	0.42372975
216	SRSF2	13.333348	1.4809800621514777e-40	1.0588719315966305e-38	0.45460138	PSMD8	8.985627	2.5726257709403893e-19	1.02989103575228e-17	0.65282923	ST13	5.40429	6.506561008396857e-08	2.9375444356091465e-06	0.37438986	CPD	5.359116	8.363003595147671e-08	3.492504342291783e-06	0.67479277	WHRN	6.4313006	1.2651673656845332e-10	4.321087424619572e-09	1.178907	FLT3LG	8.947052	3.6510243769100386e-19	2.3213693053883027e-17	0.80355626	TP53BP2	8.314256	9.232963004719031e-17	2.324050619338523e-15	1.2213167	ANP32B	5.662032	1.49590697864245e-08	9.378432458900538e-07	0.40100378
217	EEF2	13.308933	2.053928138051477e-40	1.4628267262285228e-38	0.27673137	TRIB1	8.98335	2.6264603443083543e-19	1.0491567136231742e-17	1.3362144	AC131971.1	5.3948064	6.859750711721335e-08	3.081856218285563e-06	1.1152936	TNS3	5.3463507	8.97451893952741e-08	3.7369291659080646e-06	2.4763987	GEM	6.4161773	1.3973859942503396e-10	4.763815889489794e-09	0.7163052	MT-ND5	8.943818	3.759500627257634e-19	2.3739114785518566e-17	0.08625427	ANKRD11	8.287425	1.1572626565345605e-16	2.8970982716379498e-15	0.6867516	RCAN3	5.660918	1.5056531022452564e-08	9.378432458900538e-07	0.7025993
218	TCF7	13.307209	2.101883815651839e-40	1.49120135569894e-38	0.9120821	NDUFA6	8.951659	3.501774084141156e-19	1.38974295455926e-17	0.6762328	FBXO34	5.3938794	6.895250886218006e-08	3.0902496349818504e-06	0.61572903	YARS	5.3298855	9.827481420470483e-08	4.057976878677419e-06	0.74222195	TP53INP1	6.389252	1.6669915216069576e-10	5.66191667458925e-09	0.7351268	CD37	8.872351	7.161754471850084e-19	4.4609233362795016e-17	0.14783868	ATP1B3	8.270549	1.3334359810181235e-16	3.3200387738764254e-15	0.7509653	TMEM243	5.6115417	2.005321495849136e-08	1.2448575164266174e-06	0.66466206
219	PABPC1	13.29928	2.337064340165907e-40	1.6516752788672515e-38	0.28555882	PSMA6	8.943532	3.769258934417075e-19	1.4926752784464172e-17	0.67143595	SREBF2	5.3894453	7.067545351057407e-08	3.159760239067637e-06	1.0107844	CARHSP1	5.322295	1.0246620324339659e-07	4.193355199548803e-06	0.7089609	TMEM154	6.364532	1.9588583045211561e-10	6.592311601753891e-09	0.95497406	KLRG1	8.8463	9.046900423337287e-19	5.616107948608874e-17	1.7002094	HCG18	8.26639	1.3807699331788252e-16	3.43324053073896e-15	1.3028924	ODC1	5.6031876	2.1044535653857513e-08	1.2976286665759456e-06	0.54436606
220	LDHB	13.229079	5.961316173528263e-40	4.196903627915013e-38	0.41060352	MRPL33	8.919986	4.663484442111442e-19	1.8310155261495248e-17	0.71956795	CIRBP	5.3874254	7.147407696741711e-08	3.1877091365929354e-06	0.3235218	C16orf87	5.312603	1.0807028912420395e-07	4.412870139238328e-06	0.7625235	LEF1	6.362298	1.9875710896452339e-10	6.676712755435315e-09	0.69076616	RPS17	8.828655	1.0594131554869174e-18	6.554450078138756e-17	0.42055765	SERINC1	8.25747	1.4879222968192282e-16	3.694671919466665e-15	0.5429166	RAN	5.597332	2.1767565628742624e-08	1.3377224696593504e-06	0.35407087
221	RPS15A	13.16222	1.447679978534791e-39	1.015309908609801e-37	0.23964047	NDUFAB1	8.918645	4.720269337257643e-19	1.8493592552688528e-17	0.78156906	YWHAQ	5.3733764	7.727577201935141e-08	3.4215477370014027e-06	0.38571697	IFI6	5.305002	1.1267163138938176e-07	4.580400944203296e-06	0.5683962	ID3	6.3457294	2.2137388195278496e-10	7.4093717320262725e-09	0.8277106	TPM3	8.759872	1.954707591625329e-18	1.1972583998705138e-16	0.13252036	NR4A2	8.256609	1.498692876646197e-16	3.716394279132776e-15	0.32993096	LDLR	5.579158	2.4168615967360343e-08	1.4754096956818814e-06	1.001102
222	MCL1	13.150356	1.693748921891661e-39	1.1833702068349532e-37	0.3736462	NDUFB7	8.912301	4.998436605681316e-19	1.9541760133913656e-17	0.7585626	SH3TC1	5.363668	8.154875625898079e-08	3.6020634525451248e-06	1.0005801	TMSB10	5.302749	1.1407167071635287e-07	4.627079358527558e-06	0.16461746	RAB8B	6.3323965	2.413822787944436e-10	8.049726629488023e-09	0.55469036	H3F3B	8.753154	2.074720276491245e-18	1.2665443548347716e-16	0.066514075	USP36	8.242889	1.6810144567241806e-16	4.1572867620870545e-15	0.9391439	RPL36	5.578299	2.4288181592744495e-08	1.4777991283664905e-06	0.2880836
223	RPS15	13.143626	1.851371622157745e-39	1.2885967256495668e-37	0.24609086	SAT1	8.88471	6.408768853919819e-19	2.4791816355952985e-17	0.5681469	PTPN11	5.3509436	8.74968312314518e-08	3.855525836637714e-06	0.58797157	PIN1	5.2842345	1.262313917621766e-07	5.0754963317943e-06	0.5525313	MYO5A	6.3154054	2.6945462602745754e-10	8.953397383823747e-09	0.9087377	NPM1	8.750526	2.123604071391564e-18	1.2920935368152315e-16	0.051214945	SESN3	8.237112	1.7641667345157448e-16	4.357065019721346e-15	0.98389477	RPLP2	5.555485	2.768425152438264e-08	1.6788716889786504e-06	0.27151144
224	LDHA	13.0894785	3.781947706263948e-39	2.61252966551128e-37	0.3659344	PMVK	8.876068	6.926521290679772e-19	2.6738409394168236e-17	0.8603769	DCXR	5.256937	1.4647447975255022e-07	6.2738194998907e-06	0.46775287	EPSTI1	5.2749405	1.3279922214152913e-07	5.316308729521999e-06	0.49274153	ICA1	6.3069024	2.846752495678863e-10	9.412782478918283e-09	1.2438176	SEPT7	8.629628	6.155162611921859e-18	3.696114803727587e-16	0.30637097	IVNS1ABP	8.234396	1.804659278536534e-16	4.4451225526955506e-15	0.6911647	SESN3	5.546282	2.9180849475722605e-08	1.7580265872668947e-06	0.71351266
225	AUTS2	13.059239	5.6287130863416745e-39	3.873692994813793e-37	2.4706385	HLA-DRA	8.8583555	8.120317368381725e-19	3.102096291975347e-17	0.78731036	TSTD1	5.218041	1.8082561821312955e-07	7.620804437307926e-06	0.43464372	EID1	5.265805	1.395766413425082e-07	5.552301328109918e-06	0.3540871	ELOVL5	6.3066716	2.8510000186723045e-10	9.412782478918283e-09	0.4833167	RPS10	8.592543	8.506579512061262e-18	5.07494800435473e-16	0.5060754	WNK1	8.210502	2.202664381675328e-16	5.382175267723956e-15	0.660702	LINC00402	5.528715	3.225846708682357e-08	1.9307795854084136e-06	2.538567
226	RPS17	13.040412	7.206649819612708e-39	4.941126508782967e-37	0.5423623	PSMB2	8.850879	8.683264142949606e-19	3.307366938367516e-17	0.7644794	DNAJB14	5.2138004	1.8501044140951878e-07	7.779329201143953e-06	0.46915498	NDUFS5	5.265773	1.3960071910676365e-07	5.552301328109918e-06	0.29574418	SMC4	6.3042316	2.8962731608028846e-10	9.53745866124606e-09	0.7155183	LIMD2	8.576806	9.754410068247892e-18	5.800559385244499e-16	0.2658263	CCNT1	8.189287	2.6277807019809767e-16	6.395426542900721e-15	0.9154774	RHOH	5.5276976	3.244610479583537e-08	1.9357051156606327e-06	0.38727495
227	MYLIP	13.025366	8.777948089873102e-39	5.996089076260901e-37	0.6540214	COX6A1	8.850745	8.693650237994614e-19	3.307366938367516e-17	0.5906082	PPP2R5C	5.17847	2.2371277189313544e-07	9.363831853158005e-06	0.40418124	GPI	5.2472444	1.543910011487314e-07	6.1140832890257315e-06	0.38492942	CCDC88C	6.2986627	3.00224979923665e-10	9.851132153745259e-09	0.5582549	H1FX	8.566308	1.0685583991289284e-17	6.333793736772277e-16	0.32744056	HLA-E	8.158288	3.398075447420155e-16	8.215741624519124e-15	-0.038661964	ISCA1	5.523564	3.321915812939661e-08	1.9754111023548954e-06	0.6673816
228	EIF5	12.950502	2.3342074998230383e-38	1.5826960446217097e-36	0.340475	PSMA5	8.846054	9.066845999749065e-19	3.4422168439129976e-17	0.69455373	GPCPD1	5.1572204	2.506430097119918e-07	1.0419831003298302e-05	0.4063813	MAP1LC3A	5.240559	1.6009093405075498e-07	6.312598526142968e-06	0.6851436	GRB2	6.292813	3.1176422743799013e-10	1.0175253426595149e-08	0.48590478	TRAF3IP3	8.546346	1.2704733906976787e-17	7.491057877579342e-16	0.568084	ETS1	8.15547	3.478236114987727e-16	8.39850047475683e-15	0.16910078	NME2	5.4856186	4.120250444869453e-08	2.4343923448384628e-06	0.47152156
229	RBMS1	12.9497795	2.3562969751822734e-38	1.5917998867269953e-36	0.81602335	HS3ST3B1	8.844918	9.159520976193252e-19	3.469352109614978e-17	1.1845281	IFT57	5.155377	2.531215383122301e-07	1.0499115725704805e-05	0.7078485	SLC7A5	5.2183022	1.8057070141870573e-07	7.044557619041864e-06	0.46235222	USP47	6.2852087	3.2741370684471893e-10	1.0648189138534002e-08	0.60108805	ERP29	8.546211	1.2719510518665331e-17	7.491057877579342e-16	0.48316196	TMEM131L	8.154146	3.5165460010891696e-16	8.479859943571324e-15	1.2284524	SMCHD1	5.4511075	5.005707438057307e-08	2.9386541269745374e-06	0.4474943
230	HSPA1B	12.942533	2.589516664049802e-38	1.742943908495059e-36	0.36009127	NDUFB3	8.809168	1.2607839530398115e-18	4.6896569103454524e-17	0.8353721	CHIC2	5.1165185	3.1122660693279385e-07	1.2822396642130241e-05	0.43705574	SP140	5.2109547	1.8787119109119626e-07	7.298378723680192e-06	0.45308065	NR4A3	6.2823567	3.3347880135620826e-10	1.0826277340848633e-08	0.63763547	PABPC1	8.477994	2.2911021570762347e-17	1.3155938167586193e-15	0.05861761	DUSP1	8.153409	3.5380682481699857e-16	8.520577203161663e-15	0.035073414	SERINC5	5.4385285	5.3722473145435926e-08	3.114039255669985e-06	0.8714354
231	FTH1	12.9049835	4.219042273577264e-38	2.8293759772621247e-36	0.21589823	TNIP1	8.803581	1.325180973231841e-18	4.8994366968078633e-17	0.71497774	DNAJC15	5.097935	3.433783345100346e-07	1.4052509792030925e-05	0.4387043	CD70	5.186244	2.145773523570039e-07	8.318267615105373e-06	1.2360446	NORAD	6.276926	3.4533218197349115e-10	1.1167527737101654e-08	0.6273857	CAMK4	8.401166	4.4206793655337615e-17	2.4993841028210112e-15	0.68941	EP300	8.138342	4.0072731801182306e-16	9.625313030676143e-15	1.0568242	RPS21	5.4359336	5.4510327209203286e-08	3.149771265626133e-06	0.28376323
232	EIF3K	12.850853	8.506701429162212e-38	5.663428940610712e-36	0.38548884	ATP5ME	8.782354	1.6008723368767118e-18	5.894995829681278e-17	0.6858037	EPC1	5.0811605	3.7513567103508773e-07	1.5318039900599417e-05	0.32342267	AD000671.2	5.1713243	2.3244082279808e-07	8.93535589731113e-06	0.8277343	NUMA1	6.2767096	3.4581351196793696e-10	1.1167527737101654e-08	0.64108574	ANXA2	8.348677	6.903202180823598e-17	3.867266465629074e-15	0.7551395	EMB	8.117082	4.775270258442057e-16	1.1455037989408982e-14	0.5654754	TUBB4B	5.4326534	5.5522160366339345e-08	3.1981808674968194e-06	0.4178262
233	CHCHD2	12.817601	1.3068183999244012e-37	8.668876569895622e-36	0.33323616	SHMT2	8.771585	1.7616816940921285e-18	6.474180225788572e-17	1.1571236	FAM107B	5.053391	4.340339955748629e-07	1.756690455658173e-05	0.3320461	AIP	5.163868	2.4189860209950035e-07	9.279513180748056e-06	0.45036426	HLA-DRB5	6.268114	3.6544647436790123e-10	1.1760208347653563e-08	1.0411018	NDUFA4	8.323979	8.505812582503506e-17	4.736191097075816e-15	0.23885652	KANSL1	8.090691	5.932729250137269e-16	1.4157649346918484e-14	1.1196344	RPS9	5.422751	5.868866397645412e-08	3.3700131267729518e-06	0.25576326
234	MARCKSL1	12.776542	2.2171161234421025e-37	1.4654499556923968e-35	1.0805966	GABARAP	8.769103	1.800955596296401e-18	6.595763117683924e-17	0.5845371	ICOS	5.0447826	4.540377592494174e-07	1.8284314573695302e-05	0.3459463	ATP5MF	5.163023	2.4299346676420044e-07	9.302093649567047e-06	0.36710083	TULP4	6.242588	4.3038873052412374e-10	1.3777688019827131e-08	1.1132578	ARPC3	8.304603	1.0015379228298676e-16	5.559897079153722e-15	0.16290243	THEMIS	8.083155	6.311228134661728e-16	1.5041351099145166e-14	0.9795018	CXorf40A	5.398408	6.723491589462643e-08	3.8013587063500326e-06	1.1649473
235	MZT2B	12.751097	3.07391045646474e-37	2.0172537370549856e-35	0.4383973	ECH1	8.769041	1.801944536096506e-18	6.595763117683924e-17	0.7048522	NUCB2	5.043136	4.579633035931151e-07	1.837352773695085e-05	0.6517524	CD109	5.143449	2.6974031491023156e-07	1.0261859806367504e-05	2.0312328	ZNF281	6.193582	5.881207761140359e-10	1.866445468237549e-08	0.77021724	MYL6	8.237003	1.7657700055606965e-16	9.656554717910058e-15	0.06053515	IRF1	8.023369	1.0288386517678373e-15	2.439343254997937e-14	0.20108631	SNRPG	5.36244	8.210518901458645e-08	4.585662152410414e-06	0.45016822
236	SAP18	12.739536	3.5650873376649395e-37	2.3312626273876606e-35	0.40085113	METRNL	8.764756	1.871816561804185e-18	6.824331214911092e-17	0.9060207	CRTC3	5.033438	4.817607085225198e-07	1.9286172154904794e-05	0.6144825	TIGIT	5.138657	2.76708544561425e-07	1.0505205591562363e-05	0.38417315	ASH1L	6.1539593	7.557210499388408e-10	2.3900816338427198e-08	0.54396045	SLC25A6	8.168425	3.12443481278139e-16	1.6935542679899126e-14	0.14721586	PIP4K2A	8.000239	1.2417747462282594e-15	2.936629467431694e-14	0.7838573	PCBP2	5.3527646	8.662055103388271e-08	4.82318977347756e-06	0.55413157
237	RPS19	12.716685	4.776989152718223e-37	3.1126658042977783e-35	0.21202923	KCNN4	8.740452	2.321806128686983e-18	8.431460002889983e-17	1.5846509	ADD3	5.007892	5.50293159645327e-07	2.188665975862096e-05	0.4451921	PSMB3	5.125487	2.967696723791983e-07	1.1174472807311001e-05	0.36882254	NEAT1	6.138126	8.350072889689572e-10	2.6272703655487313e-08	0.438463	SCML4	8.073716	6.819028462089228e-16	3.6744764806712484e-14	1.1303827	KDM2A	7.993945	1.3068786001768446e-15	3.086618801831558e-14	0.673259	CCND3	5.350618	8.765431890772703e-08	4.866006374409318e-06	0.54122305
238	NFKB1	12.711151	5.127406984608119e-37	3.329190930818876e-35	0.6606547	MIEN1	8.731731	2.50802298532524e-18	9.071835109321118e-17	0.8384914	NFATC2	4.9990106	5.762528718162044e-07	2.282035887849732e-05	0.42866224	RNF19A	5.1156435	3.1267298330750173e-07	1.1749214863548762e-05	0.33231875	EIF4G3	6.105692	1.02356408240884e-09	3.1932071331515167e-08	0.8054091	UXT	8.04784	8.426819422509166e-16	4.5143675477727675e-14	0.43083894	ZBTB1	7.9769816	1.4995485010907838e-15	3.5280670560234514e-14	0.8767642	ISG20	5.343441	9.119852976340249e-08	5.032619249552585e-06	0.41429546
239	H2AFZ	12.665182	9.220611604484113e-37	5.965800641985759e-35	0.39980364	PRDX3	8.706874	3.123692889077776e-18	1.123245730661529e-16	0.8796026	NLRP6	4.9917336	5.983981661968979e-07	2.364637914810322e-05	1.9490241	BRK1	5.1029205	3.3445170384582975e-07	1.2516395230482936e-05	0.37104273	TMEM140	6.0987306	1.0691421859018527e-09	3.32974367219433e-08	0.79570484	CD69	8.034783	9.374423314418382e-16	5.007413616349935e-14	0.19511412	HSPA8	7.9762855	1.5080282462526412e-15	3.5434806937202405e-14	-0.06230977	RACK1	5.3434315	9.120338558372849e-08	5.032619249552585e-06	0.25580105
240	ATP5MG	12.659074	9.966786509138436e-37	6.425954459839255e-35	0.3458988	IL18R1	8.686884	3.725158933702218e-18	1.3369100665386377e-16	1.0404551	ADSL	4.987258	6.124229625007895e-07	2.4118081398018366e-05	0.6230601	ICOS	5.0928974	3.526324436215703e-07	1.3169961690134867e-05	0.31099635	GSPT1	6.0893717	1.1335468277615976e-09	3.5183991486688105e-08	0.4499243	ZFAS1	8.033506	9.472569611157513e-16	5.045172945073024e-14	0.25218976	TMEM30A	7.9727216	1.5521762381143659e-15	3.633278773930124e-14	1.1560187	CALM2	5.3250833	1.0090675683565866e-07	5.534810915985756e-06	0.33900478
241	PERP	12.630546	1.4328105960658147e-36	9.205557588359911e-35	1.4902152	ECI1	8.65947	4.739662187543093e-18	1.6878157499245027e-16	1.0983402	JMY	4.987088	6.129602183877321e-07	2.4118081398018366e-05	0.41193983	LINC01480	5.0877647	3.6230882756175474e-07	1.3503904069872705e-05	1.9100214	HUWE1	6.082989	1.1796224053254866e-09	3.655238060346681e-08	0.625852	SERP1	7.9870167	1.3824337912792651e-15	7.299488768608188e-14	0.21005544	DNAJB1	7.9521623	1.8328413888612996e-15	4.284791414799794e-14	0.04200318	SYAP1	5.283299	1.2687822652649488e-07	6.9180635383511675e-06	0.5826969
242	SLC25A5	12.578868	2.7595484749929642e-36	1.754557205120959e-34	0.45316797	GBP4	8.646253	5.321805066285421e-18	1.8878024728377339e-16	0.8432014	MPG	4.9757714	6.498822367505491e-07	2.540763000061987e-05	0.5518591	TP53INP1	5.081642	3.741854820699791e-07	1.389021865259771e-05	0.59441096	RAB21	6.0762515	1.2302425030830455e-09	3.805674409789724e-08	0.56196016	EIF3F	7.92717	2.2419662807307726e-15	1.1770322973836556e-13	0.17737575	SYNE1	7.9516354	1.8406539068202513e-15	4.2975877430523655e-14	0.98337126	CCNT1	5.2588205	1.449824764275319e-07	7.88181362235473e-06	0.6498535
243	ZFAND2A	12.548947	4.028300698724823e-36	2.552414666864435e-34	0.6447966	ATP5F1A	8.637338	5.7537905684878994e-18	2.0371079324848776e-16	0.6490521	GRAMD1A	4.9277687	8.317394263747813e-07	3.202251007050316e-05	0.52467185	CXCR3	5.079752	3.7792828679639406e-07	1.4000871511862382e-05	0.4836629	LAPTM4A	6.0556874	1.3981930030411873e-09	4.310704099141244e-08	0.5380691	UQCR11	7.9250793	2.2800097481914044e-15	1.1935948468096026e-13	0.25685987	BIRC6	7.946807	1.9138023508221465e-15	4.462705354867632e-14	0.95223343	ATP6V0C	5.2447457	1.5649794363991625e-07	8.482742520305196e-06	0.3780221
244	IFNGR1	12.510968	6.502655593403491e-36	4.091996456465382e-34	1.191083	MRPS34	8.631807	6.0390234179034105e-18	2.1339818327687533e-16	0.7659424	CLU	4.9123154	9.000706258075375e-07	3.452776148061274e-05	1.6235033	LMO4	5.078386	3.806550411600974e-07	1.4073513845707827e-05	0.88253397	TBC1D8	6.048996	1.4575128124518725e-09	4.486063304657145e-08	1.9534551	GADD45B	7.9082484	2.610352907046864e-15	1.360742808931972e-13	0.4558126	ATP11B	7.9428077	1.976550930699495e-15	4.597357386278889e-14	1.1299188	PIM3	5.233932	1.6594163914830197e-07	8.94186985146642e-06	0.5046888
245	KLF10	12.464771	1.162042600412554e-35	7.287553850710129e-34	1.2112968	EPHX2	8.5921	8.539407312109354e-18	2.9774498929793053e-16	1.5650233	ASAP1	4.888022	1.0185423463412064e-06	3.891001167155856e-05	1.465144	WNK1	5.048912	4.4433337897641626e-07	1.623186051429751e-05	0.36647868	NAB1	6.0321574	1.6178507196568328e-09	4.959898971348077e-08	0.7449151	JUN	7.8449364	4.331734056634744e-15	2.2171480025254433e-13	0.06038618	DENND4A	7.900594	2.775771215538144e-15	6.439999505746641e-14	1.2505004	LMNA	5.218854	1.80033502054987e-07	9.672852632340311e-06	0.4266598
246	DSE	12.388456	3.017952853133617e-35	1.8671678005498387e-33	1.7426516	GSTO1	8.574107	9.985815553892106e-18	3.4620634113729705e-16	0.8624824	SNX9	4.880254	1.0594947150837504e-06	4.0390488360298576e-05	0.3698256	POMP	5.0435996	4.5685500859532e-07	1.6656172188371042e-05	0.37760285	TANK	6.0319867	1.6195588477871274e-09	4.959898971348077e-08	0.47251752	MYBL1	7.8146915	5.509780277395029e-15	2.812283683253713e-13	1.7930696	UTY	7.8874927	3.0831855793002203e-15	7.144203659475605e-14	1.1313843	RILPL2	5.213153	1.8565772595051064e-07	9.94594960449164e-06	0.57756674
247	BCAS2	12.363398	4.123537283210758e-35	2.542617368422741e-33	0.5408565	HPRT1	8.568336	1.0499148034859566e-17	3.633179757825697e-16	0.92681265	GPR18	4.875249	1.0867130101829518e-06	4.134234277869925e-05	1.0178735	GDE1	5.02681	4.9870572905112e-07	1.8074394026261008e-05	1.0268347	CASP8	6.030879	1.6307045969629683e-09	4.985723289383452e-08	0.537853	RBM3	7.804072	5.994111814789293e-15	3.0510195179156026e-13	0.31995347	ARHGAP26	7.8822155	3.216273043119861e-15	7.433838637399679e-14	1.6303592	IKZF1	5.201794	1.9737398124652e-07	1.0481927472268223e-05	0.45278803
248	DYNLT3	12.322996	6.811567575741351e-35	4.144455437226733e-33	1.2712779	CTNNA1	8.559095	1.137566472006073e-17	3.929094722389397e-16	1.3684657	LGALS9	4.859799	1.1750491810053577e-06	4.4518615878295766e-05	0.83998144	TPM4	4.991689	5.98534734252772e-07	2.1284123546190078e-05	0.37778404	UGCG	6.0249686	1.6914227569854886e-09	5.162772950101055e-08	0.614305	TCF7	7.798955	6.242193575329986e-15	3.1685167664831077e-13	0.6944136	ZBTB20	7.8556733	3.976308951744058e-15	9.178979521142848e-14	1.0075294	RPS4X	5.199532	1.9979113745282152e-07	1.0579718013531975e-05	0.24921817
249	RPL11	12.318776	7.177540264689009e-35	4.3527162496257604e-33	0.21009852	AP2S1	8.540758	1.3334425305090708e-17	4.588390729982055e-16	0.84970033	NUP58	4.8328977	1.3455999570653266e-06	5.087530701867362e-05	0.4084085	PLEKHF1	4.982184	6.287064020255312e-07	2.230208520698675e-05	0.86007005	IL4R	6.0122004	1.8302183905337238e-09	5.567924325506155e-08	0.8533436	APRT	7.796791	6.350121408483553e-15	3.2144209609059306e-13	0.28764218	RNF125	7.8431716	4.393069036968525e-15	1.0128311612835212e-13	0.9512284	CMPK1	5.1950607	2.0465319639554434e-07	1.0806041620023354e-05	0.5897138
250	PNRC1	12.300672	8.982432965146019e-35	5.429348872847306e-33	0.24792458	SNRPE	8.519609	1.6009218328793087e-17	5.498493211057438e-16	0.8280807	KIAA1324	4.825659	1.395413441110155e-06	5.2650353142503276e-05	1.2765058	HLA-DRA	4.9351673	8.008210251625886e-07	2.7975449310575215e-05	0.49210677	OGA	5.9947796	2.037619025541017e-09	6.188636296581188e-08	0.49891406	SAMD3	7.6313195	2.3236313830069287e-14	1.1508551661119224e-12	1.3892928	HSPA1A	7.803867	6.003852439847681e-15	1.3790098572775141e-13	0.17328851	IER2	5.191327	2.088001994529819e-07	1.0962010471281548e-05	0.45553166
251	ATP6V0C	12.24759	1.7306248143557653e-34	1.0392232341106924e-32	0.39762098	MIIP	8.518074	1.6222882308105277e-17	5.551125929449431e-16	1.1591042	PTGER4	4.822058	1.4208450041532725e-06	5.350005522810734e-05	0.37501752	GOLIM4	4.9339314	8.059069334036085e-07	2.809969620738388e-05	2.9680696	RANBP2	5.989903	2.0996638003424066e-09	6.36655484014715e-08	0.47063118	LSP1	7.61431	2.6510424568701563e-14	1.3024840947858055e-12	0.11254672	ZDHHC20	7.712875	1.2301455855522083e-14	2.794057494996518e-13	1.4739531	MAPK1IP1L	5.178801	2.2331641978039054e-07	1.1657497765524649e-05	0.41729936
252	JUNB	12.243612	1.8176034902733667e-34	1.0878978545202968e-32	0.27596676	PRELID1	8.484682	2.163094591979849e-17	7.374186109022213e-16	0.65045285	MYL6B	4.8038516	1.5564209196867815e-06	5.8365784488254306e-05	1.2160426	GSDMD	4.925683	8.406621107909697e-07	2.9255996753378918e-05	0.56322515	B4GALT1	5.974087	2.3138204791017652e-09	7.004357710625196e-08	0.62070787	CCND3	7.6084123	2.7748375807620163e-14	1.359670414573388e-12	0.53981715	PPP1CB	7.6977305	1.3850431068586126e-14	3.130401855907381e-13	0.67709994	SF3A1	5.1760807	2.2659544316432669e-07	1.1795159399842785e-05	0.49479496
253	CCR7	12.205366	2.9099776299198993e-34	1.7360661996681216e-32	0.83330876	ATP5MC3	8.480472	2.2428253405453686e-17	7.617729322092634e-16	0.6274968	THEMIS	4.7822766	1.7332097283985778e-06	6.459985549558593e-05	0.47572476	AGFG1	4.9187546	8.709659867249131e-07	3.0196226426547695e-05	0.5015789	CLTC	5.961763	2.4953120050914253e-09	7.541341791703115e-08	0.60878587	PTPRC	7.6008673	2.941527768641174e-14	1.437515232680361e-12	0.02661844	YWHAZ	7.688605	1.487479106410304e-14	3.3577922088807535e-13	0.008892481	TOMM20	5.1716385	2.3205026717720494e-07	1.204498208864729e-05	0.42990988
254	RGS2	12.193389	3.3710511825775336e-34	1.9981634025761994e-32	0.56009835	MYO1G	8.468954	2.4760631833240623e-17	8.378943092740266e-16	0.8693609	RGS2	4.760013	1.935803424128986e-06	7.12833425217838e-05	0.36525849	TRAPPC1	4.905957	9.297268666249245e-07	3.211227664329509e-05	0.371463	EPB41	5.959873	2.5243358317118352e-09	7.591599166563824e-08	0.518453	LCP1	7.5984144	2.9978052730238385e-14	1.4611318804194438e-12	0.12868981	SLFN5	7.6849403	1.5306844331272702e-14	3.446853732685489e-13	0.7346677	FXYD7	5.165267	2.400962037356632e-07	1.242751477082482e-05	1.6713392
255	SMDT1	12.162961	4.895133762636537e-34	2.8922213147410404e-32	0.6274324	SEM1	8.441953	3.120805973320455e-17	1.0521983442158416e-15	0.6163517	ITGAE	4.745746	2.0773910442823224e-06	7.603996103324237e-05	0.5234847	PSME1	4.8794656	1.0637374675961383e-06	3.639883792752149e-05	0.2320543	ATP2A2	5.943805	2.7848013810750524e-09	8.347589784217632e-08	0.69891465	CD3G	7.561292	3.990852429327624e-14	1.9297871944446077e-12	0.25532684	FNBP4	7.6717286	1.696935829968754e-14	3.8165478427999826e-13	0.6728891	UQCRB	5.1640368	2.416800900880853e-07	1.2474358582495978e-05	0.35299346
256	HSPA6	12.146264	6.004763380176355e-34	3.5364592022673245e-32	1.1003549	TSPAN5	8.4403	3.165255351720314e-17	1.0632827621181127e-15	0.84953105	ANKRD44	4.733098	2.211188610199502e-06	8.047444706631191e-05	0.3588877	CHST12	4.8674536	1.1304546159265933e-06	3.853822554295205e-05	1.0445517	DNPH1	5.9101176	3.4186360265903404e-09	1.0131844675580244e-07	0.50771916	GMFG	7.5529175	4.256151791656081e-14	2.0526716318026373e-12	0.21857233	HSPA1B	7.667093	1.759385525576838e-14	3.9521649183954035e-13	0.14724387	IL6ST	5.1633134	2.4261649828360875e-07	1.2487613882244569e-05	0.4674891
257	ABLIM1	12.074335	1.4432636288441943e-33	8.472833603837723e-32	0.97985196	POLR2E	8.403839	4.3211294554352764e-17	1.4436500680658764e-15	0.6910976	GPR171	4.733091	2.2112639989619448e-06	8.047444706631191e-05	0.5654205	ATXN1	4.8655663	1.14129472355997e-06	3.883572323224898e-05	0.5996476	METTL8	5.909155	3.4386686815304934e-09	1.0174804673610759e-07	0.80667716	MGAT4A	7.521729	5.4056566299596313e-14	2.593444923642512e-12	0.8263584	SRSF5	7.656492	1.9108008513972158e-14	4.277524657366438e-13	0.19708258	RPL41	5.1605787	2.4618788878012404e-07	1.2636040380823404e-05	0.3014668
258	TMA7	12.060943	1.6982734134167414e-33	9.938144576921218e-32	0.32946065	CAMK1	8.377609	5.401375370973892e-17	1.7980121819138635e-15	1.5106742	GZMM	4.7330527	2.211678681278232e-06	8.047444706631191e-05	0.40314794	ATP5F1E	4.858103	1.1851581376810837e-06	4.0253753752107044e-05	0.18826804	SYAP1	5.8997607	3.6402883931145283e-09	1.0754067399273224e-07	0.51261306	HNRNPDL	7.4798474	7.440889780019333e-14	3.542133412120602e-12	0.1313218	PRDM2	7.6431894	2.1190619284465585e-14	4.731198412540159e-13	0.7930142	SATB1	5.1577907	2.4988081838447415e-07	1.2789860829567445e-05	0.656919
259	ABRACL	12.026872	2.5670308077058924e-33	1.4974346378284371e-31	0.5365563	CISD2	8.376997	5.4295100868849783e-17	1.8041093643130467e-15	0.8445394	ESD	4.7223864	2.3309337399961807e-06	8.447910744068999e-05	0.5756954	PPM1G	4.851611	1.2246260785960501e-06	4.1517535413657606e-05	0.3694667	RIOK3	5.8962374	3.718834644615581e-09	1.0950895287630016e-07	0.57449913	PSMB9	7.4472113	9.533397197902524e-14	4.4916967567040736e-12	0.2654118	GLG1	7.6252456	2.4357027916520825e-14	5.411854751705806e-13	0.8358405	OST4	5.140137	2.7453793616541786e-07	1.401287382510987e-05	0.333358
260	UXT	12.014822	2.970084005876722e-33	1.7270662534172396e-31	0.53416973	ZBTB32	8.365258	5.998339396488368e-17	1.9859366920806083e-15	2.5156	NDFIP2	4.716417	2.40034610813079e-06	8.682354278917966e-05	0.60029316	PRR5L	4.8226514	1.4166257691272357e-06	4.767490569178197e-05	1.7194431	MAN1A2	5.8752894	4.221046135657055e-09	1.235059279342331e-07	0.6945867	GIMAP1	7.441875	9.926628128984987e-14	4.665007464708418e-12	1.2007124	TRIP12	7.6079936	2.7838358749477432e-14	6.155593766806833e-13	1.0152833	NFKB1	5.133018	2.8513270788467656e-07	1.4473241733096497e-05	0.47881258
261	SLC25A6	11.964163	5.474682765621175e-33	3.1734162718703186e-31	0.3375652	GNG5	8.336861	7.628881252043692e-17	2.5077047049428057e-15	0.6056269	TXK	4.699556	2.60728137908577e-06	9.357186589980668e-05	1.0558405	CRTAM	4.81787	1.450986262145877e-06	4.8621859732490346e-05	2.282545	JAK1	5.859076	4.65449184052643e-09	1.357560120153542e-07	0.41444483	ADRB2	7.3727465	1.6714846444083564e-13	7.775577301519885e-12	1.8081839	RAPGEF1	7.602052	2.9147134906723394e-14	6.435892563658484e-13	1.2073985	NR4A1	5.1324534	2.8598922290869633e-07	1.4476727192692273e-05	0.48789346
262	ANKRD37	11.955804	6.054455457847114e-33	3.4984471395578843e-31	0.8392456	MAN1A2	8.315517	9.135309191281105e-17	2.9815507351650143e-15	0.88647866	PFKFB3	4.6960278	2.6526940885749894e-06	9.50160894299521e-05	0.38813564	RABGAP1L	4.8176346	1.4527020948646096e-06	4.8621859732490346e-05	0.35331956	BCL2L11	5.842085	5.155153314883865e-09	1.4964603816902214e-07	0.90429735	SARAF	7.3631067	1.7967871684543518e-13	8.337364702108261e-12	0.024500957	COPA	7.601924	2.917604628858513e-14	6.435892563658484e-13	0.876851	PHF20	5.129034	2.912329514743327e-07	1.4701663415771603e-05	0.62618214
263	RARRES3	11.953469	6.227052908583074e-33	3.5868995985960497e-31	0.502169	RNF181	8.309556	9.606044336102115e-17	3.1296288063098646e-15	0.7087424	C19orf53	4.6850295	2.799199171030385e-06	0.00010006864740794422	0.34712732	CLIC1	4.8014293	1.575370122949153e-06	5.234615914862692e-05	0.23995717	CTNNB1	5.835656	5.357924603044549e-09	1.552868526513306e-07	0.5197863	GNAS	7.313233	2.607904515308767e-13	1.1890879768932655e-11	0.030118104	WIPF1	7.5980344	3.0066200119663145e-14	6.616364397590542e-13	0.34048823	NFKB2	5.1236367	2.9969842255334694e-07	1.5087557573747259e-05	0.5893818
264	PLAC8	11.918571	9.47191413264859e-33	5.438950693356808e-31	2.020427	APLP2	8.308548	9.688031800764432e-17	3.1507537051158662e-15	0.90559787	FGFR1	4.6773267	2.9063883440775195e-06	0.00010309823517842553	1.9560632	ACAP1	4.782116	1.7345967098440615e-06	5.7325925437742136e-05	0.29330453	ADAR	5.8227243	5.789592822338339e-09	1.6753349308734957e-07	0.47466144	RCSD1	7.173605	7.304814048067442e-13	3.25791160517571e-11	0.58574754	CXCR4	7.5957165	3.060937495554212e-14	6.727838095790508e-13	0.06765397	RPS13	5.1192427	3.0676532623158476e-07	1.5360734328005008e-05	0.24564308
265	TMSB10	11.80933	3.4933223680093155e-32	1.981166620746024e-30	0.26110613	AP2M1	8.297319	1.0648659436983734e-16	3.4570515398335e-15	0.68342674	LIMS2	4.661033	3.14626186068962e-06	0.00011139221905620764	2.2645853	KDM5B	4.7739625	1.80636218270807e-06	5.9590493908906264e-05	0.5478958	STK17B	5.8044653	6.457173211635506e-09	1.8626461187410113e-07	0.37883535	RBL2	7.1706605	7.463688682535749e-13	3.320708947738363e-11	0.58594114	ATP2B1	7.5917726	3.1555897470563406e-14	6.927593978752719e-13	0.837708	GPSM3	5.119223	3.0679670739471226e-07	1.5360734328005008e-05	0.42534342
266	C12orf57	11.764548	5.94433609105309e-32	3.350526861138053e-30	0.38602096	FAS	8.271795	1.3195698167184128e-16	4.261352439754101e-15	0.6499845	PTPN2	4.6485643	3.3425300055854506e-06	0.00011743592514843719	0.4191289	CD2BP2	4.767062	1.869317456249681e-06	6.155682483617902e-05	0.64648145	SETD2	5.799731	6.6421427323194e-09	1.9129995722001406e-07	0.5874595	SRP14	7.1495466	8.706490146144323e-13	3.8642936337053614e-11	0.03707865	ZBTB11	7.588749	3.230088998424673e-14	7.082683215519494e-13	1.1295266	PPP2R5C	5.0929747	3.524889830016392e-07	1.750536503420303e-05	0.4916659
267	PDCD4	11.760595	6.229315580035624e-32	3.500418158506257e-30	0.53926384	CKLF	8.249091	1.5960336468664717e-16	5.127118577127871e-15	0.6444772	HNRNPA0	4.6330905	3.602469743022277e-06	0.00012560793458830046	0.31714714	CLEC2B	4.7462873	2.0718424867218957e-06	6.774040158988404e-05	0.32419643	LY75	5.7904005	7.021875174872468e-09	2.01604619278565e-07	1.0094819	AHNAK	7.127469	1.0223113815901343e-12	4.5047893613234335e-11	0.22744025	KIAA1109	7.584058	3.349112491652568e-14	7.326183575489992e-13	1.1232678	DDX3X	5.0887156	3.6049683748255604e-07	1.7854796196069994e-05	0.41873282
268	RPS8	11.741918	7.770461627484911e-32	4.339885483435722e-30	0.2028366	ARF5	8.231034	1.8560451668253036e-16	5.951977301992139e-15	0.6049558	ERH	4.6285806	3.681809352297778e-06	0.00012813114933422665	0.3673279	BHLHE40-AS1	4.7168736	2.394965950965732e-06	7.78893793787528e-05	1.7392646	TOX2	5.7857122	7.220568456674741e-09	2.0698587424555127e-07	0.6400152	DPP4	7.125647	1.0359287930300155e-12	4.5538735818006067e-11	1.575977	NFAT5	7.5735083	3.632781934586545e-14	7.937261361239924e-13	0.853184	FOS	5.0737824	3.8998478299969146e-07	1.9211716856888286e-05	0.43271786
269	SSR2	11.737399	8.196879718016772e-32	4.56417166116843e-30	0.39404753	RAP1A	8.215296	2.1164131823937172e-16	6.7633203872147045e-15	0.59096277	DUSP4	4.618827	3.859155236887284e-06	0.00013331985092560509	0.36018553	RHOB	4.6958346	2.655201508592727e-06	8.599737270165373e-05	0.47688046	CEMIP2	5.7800403	7.468274012758904e-09	2.1338194212997236e-07	0.48968166	SYTL2	7.12016	1.0780170063418982e-12	4.727580546905102e-11	1.1996475	HIVEP2	7.570874	3.707215285157399e-14	8.090270886551924e-13	1.058946	NDFIP1	5.065144	4.080919571099548e-07	2.0049972491698983e-05	0.39664152
270	NME2	11.681848	1.5782772571169497e-31	8.735194156483118e-30	0.5354865	UQCRC1	8.212007	2.1752207268743508e-16	6.939180704221562e-15	0.7841313	MFHAS1	4.6130443	3.968141368571156e-06	0.0001362889675654112	0.6291917	UBE2L6	4.693719	2.68282617185533e-06	8.663783990833337e-05	0.40375155	GLUD1	5.7798095	7.478529019412365e-09	2.1338194212997236e-07	0.49385107	ARHGAP15	7.111997	1.143757244644743e-12	5.003937945320751e-11	0.4094182	MYCBP2	7.531047	5.033506251443846e-14	1.0919796619867849e-12	0.5560952	EPB41	5.0619507	4.1498801969775694e-07	2.0334412965190092e-05	0.57024026
271	RPS27	11.641888	2.52366826955631e-31	1.3883953429071016e-29	0.18956825	VAMP5	8.208747	2.2350933897640976e-16	7.117823403278214e-15	0.8136711	TMPO	4.6072645	4.080006170870642e-06	0.00013986961453311205	0.39789215	SIT1	4.6777143	2.9008993650069166e-06	9.351583479298612e-05	0.40593344	MSI2	5.7758317	7.657396456399943e-09	2.1814675951371932e-07	0.74035543	CNBP	7.0860066	1.3803712222731567e-12	6.024779384624526e-11	0.04543165	ETNK1	7.522751	5.363557009605485e-14	1.1608405188633779e-12	0.9027592	PDCD4	5.054552	4.3140255615306157e-07	2.108250523753326e-05	0.46160406
272	SYTL2	11.633869	2.772388109300541e-31	1.520675567414849e-29	1.4211785	GEM	8.191323	2.5836901876460445e-16	8.21372096851143e-15	0.8354968	CD109	4.6010494	4.203676862198122e-06	0.00014384089821767318	1.7961358	TLN1	4.676687	2.9154731864689774e-06	9.382105044022323e-05	0.30274042	ANKRD11	5.7706604	7.896153040358462e-09	2.2460032835384945e-07	0.4653978	EIF3H	7.0522842	1.7600403746408015e-12	7.645565457216247e-11	0.19498017	B4GALT1	7.5221004	5.3903178774309474e-14	1.1652598940916902e-12	0.930428	EMP3	5.0519667	4.37284323978109e-07	2.1313261148800404e-05	0.41806182
273	MAP1LC3B	11.617107	3.373676449349996e-31	1.8395045921900942e-29	0.3761577	DYNC1I2	8.168831	3.113911474368176e-16	9.865193679571592e-15	1.0939866	BIRC3	4.58967	4.439464582200662e-06	0.0001513453834841135	0.31020665	ROMO1	4.6650195	3.08587680442793e-06	9.87856903856502e-05	0.33472458	ADAT2	5.753062	8.764152937564934e-09	2.4890465259313085e-07	1.6422721	CCL4	6.980252	2.9465163080794157e-12	1.265005541143908e-10	1.0779612	NIN	7.521303	5.4232883971575686e-14	1.1710096862252681e-12	1.0478553	CIB1	5.0500226	4.4175749532136263e-07	2.1474322689232907e-05	0.3688412
274	SCML4	11.615137	3.4523224322582882e-31	1.8768172986019541e-29	1.1872385	IFI35	8.166544	3.1734956498013653e-16	1.0019412811872867e-14	1.0067289	GRAMD2B	4.572287	4.824291988319321e-06	0.00016415993571364357	0.799623	CYBA	4.650786	3.306722105819554e-06	0.00010567133685988574	0.15587182	SERINC1	5.7513037	8.855796264233157e-09	2.511192227705004e-07	0.434663	RPL23	6.9647956	3.2888037086817145e-12	1.408665924173112e-10	0.15223442	PAPOLA	7.498412	6.459552136950104e-14	1.3866153097717074e-12	0.51818454	LIMD2	5.0410175	4.630629819823476e-07	2.245061291273255e-05	0.3589278
275	NCL	11.593584	4.441519564517977e-31	2.4074608259002312e-29	0.2999197	LCK	8.164762	3.220720632889974e-16	1.0151070605377918e-14	0.5562621	PLEKHF2	4.5711837	4.849765936492797e-06	0.0001647217173439097	0.77811617	HSPB1	4.6439705	3.4177667030356073e-06	0.00010903031800048488	0.28202942	FOXN3	5.7499576	8.926592624886634e-09	2.5273673263835423e-07	0.6123044	HNRNPA2B1	6.9374676	3.991915451240715e-12	1.7006400312371248e-10	-0.014366835	SF1	7.486616	7.067200595479877e-14	1.5152836749351545e-12	0.24769947	MAML2	5.0380173	4.703786002489852e-07	2.2745280998881847e-05	0.7581983
276	DPP4	11.514613	1.113583759371292e-30	5.98307063697295e-29	1.9621578	PSMB10	8.163375	3.2579099280730356e-16	1.0250701186359938e-14	0.6217675	GPR174	4.5691743	4.896493420613734e-06	0.00016569625525557526	0.43063954	ORAI1	4.6316414	3.6277803500404156e-06	0.00011493183436550455	0.40570903	CNOT6L	5.744765	9.204881862246836e-09	2.5981521385374135e-07	0.48546928	COX6C	6.8957243	5.359107597706928e-12	2.2431344443704966e-10	0.20673215	SETX	7.4767623	7.617591777432838e-14	1.6294906741598183e-12	0.8003418	SLC25A5	5.0185213	5.207066783039858e-07	2.511282208355837e-05	0.37578964
277	TIPARP	11.437798	2.7067023920662183e-30	1.4416132305570077e-28	0.6860217	MT2A	8.118468	4.721023945475219e-16	1.472815195214043e-14	0.5917594	NME3	4.55148	5.3269910156150655e-06	0.0001792737361024301	0.37884074	ITGA4	4.625329	3.74004018907094e-06	0.00011787862517011752	0.3143907	B3GNT2	5.7383223	9.561915019740792e-09	2.692184999986208e-07	0.5760975	ABRACL	6.8245254	8.821648200708191e-12	3.6590922277203844e-10	0.3796596	ZNF10	7.473583	7.804001398434208e-14	1.6674247173980067e-12	1.0960703	CD69	5.012145	5.382660647855734e-07	2.5891724974960503e-05	0.3820214
278	MAFF	11.433575	2.8416580048941095e-30	1.5091175098245453e-28	1.329804	AGTRAP	8.108861	5.109654152202136e-16	1.59135415333414e-14	1.0837995	CYLD	4.5508847	5.342076170911261e-06	0.00017945274157311593	0.36290696	MYO1E	4.6215796	3.8082884051744848e-06	0.00011961931529073702	1.8495784	FAM214A	5.738226	9.567329550971394e-09	2.692184999986208e-07	0.7658199	YBX1	6.8000116	1.0461080128438452e-11	4.30027622729433e-10	0.0628709	DYRK1A	7.468874	8.088391950995214e-14	1.7261812090538568e-12	1.3055224	MX2	5.0105677	5.426967164267807e-07	2.6036689724130795e-05	0.9796444
279	NFKBIZ	11.423783	3.180784113027498e-30	1.679508852783916e-28	0.4470174	CCND2	8.101117	5.445675239502074e-16	1.6874246631678013e-14	0.64323944	ZAP70	4.54155	5.584214296901256e-06	0.0001869033473689628	0.3458399	PCNX2	4.6204815	3.8285072942509355e-06	0.00011984467041202887	0.71577954	UBR5	5.7185497	1.0743704497368535e-08	3.009383691145531e-07	0.68485403	CD96	6.733787	1.653030918241248e-11	6.749876249485097e-10	0.33770895	MAN2A1	7.4604726	8.621272968358549e-14	1.8377713549140176e-12	1.148712	STRAP	5.004336	5.605489535195957e-07	2.6823143283652528e-05	0.4975283
280	RPL23	11.339861	8.327652435869374e-30	4.3720175288314205e-28	0.34089056	ATP6V0E1	8.080616	6.444031370221328e-16	1.990068511391881e-14	0.572767	FDFT1	4.5345187	5.773503803789668e-06	0.00019288751344479117	0.44441724	SYTL3	4.6161404	3.909422212821719e-06	0.00012190403158039968	0.36481944	CCDC66	5.7153497	1.0947864902843681e-08	3.057249507443049e-07	0.78003913	DUSP1	6.7255344	1.749491720702445e-11	7.112148311483945e-10	-0.03612097	ANK3	7.457948	8.788006192111541e-14	1.8711426857479672e-12	1.6278583	HECA	4.9980707	5.790680549446757e-07	2.7637338985995886e-05	0.50609624
281	PTGER2	11.33747	8.558329388539885e-30	4.480322008957846e-28	2.2249033	AKIRIN2	8.058948	7.695434288452789e-16	2.3685695988328304e-14	0.6556697	RHBDD2	4.532073	5.840759159515237e-06	0.00019478030772430576	0.32361212	APOBEC3H	4.615887	3.914197476595146e-06	0.00012190403158039968	1.1046697	ABI1	5.700266	1.1962087451308625e-08	3.3303538926938784e-07	0.47577253	CNN2	6.620735	3.5741666059635156e-11	1.4308346706880087e-09	0.28208193	TFRC	7.454137	9.045793559521579e-14	1.9215775335977918e-12	1.0443773	NDUFB9	4.9973855	5.811278678761069e-07	2.7663794228558198e-05	0.46001872
282	LGALS3	11.330782	9.237617321604317e-30	4.822193701263617e-28	0.67490804	TNIP3	8.057632	7.778612129196598e-16	2.390167188528219e-14	1.8130268	SERTAD2	4.5277743	5.9608250563875955e-06	0.00019842420364333708	0.5979595	UQCR10	4.6123347	3.981708471826239e-06	0.00012337924649208625	0.3017871	GRSF1	5.685814	1.3019118753385058e-08	3.613690439478103e-07	0.5233432	RIPOR2	6.582551	4.624440524218913e-11	1.8313382463905718e-09	0.67416686	OGA	7.453184	9.111393054382351e-14	1.9332776833057236e-12	0.6579492	RPS16	4.985892	6.167671951649299e-07	2.9284488917714693e-05	0.24527068
283	TPT1	11.321163	1.0309514429436896e-29	5.366496533736628e-28	0.16910341	PTP4A3	8.041882	8.846907088966595e-16	2.7093652959960194e-14	1.6861248	GIMAP4	4.526415	5.99927532677129e-06	0.00019934300927562833	0.41105777	OTUB1	4.609948	4.027698030291192e-06	0.00012459419411885633	0.38008386	ACP5	5.665654	1.4646449207233536e-08	4.047045175682951e-07	0.7079743	SNHG8	6.5718374	4.969804096171253e-11	1.963874199293479e-09	0.2571998	STT3B	7.4200315	1.1709230924406237e-13	2.4730703245513174e-12	0.815183	RARRES3	4.984454	6.213694741609052e-07	2.9426969298212975e-05	0.43163943
284	CFL1	11.301781	1.285833543809495e-29	6.6743478439264035e-28	0.27735353	NDUFA13	8.028168	9.893891555357153e-16	3.0199378293968056e-14	0.66639256	CBLB	4.5218596	6.129865780000611e-06	0.00020294825893245265	0.34812918	EDARADD	4.592817	4.373023899907627e-06	0.0001342289590009239	1.1320018	IPCEF1	5.656853	1.5417345781846684e-08	4.2472822899765044e-07	0.57597697	NFKBIA	6.554055	5.5995248957008436e-11	2.2079671664914805e-09	-0.029171733	PBX4	7.417604	1.192582351998124e-13	2.5159243074587285e-12	0.74078625	CYTH1	4.9770503	6.456051014696171e-07	3.041793266539542e-05	0.5313771
285	GLUL	11.256161	2.1596334469500322e-29	1.1115760388713401e-27	1.3932984	IRF4	8.02388	1.024565869277846e-15	3.116953286089473e-14	0.8727615	SCGB1A1	4.52049	6.169661166641044e-06	0.0002038984243471748	0.941238	IRF4	4.584044	4.560684096726859e-06	0.0001394385528741365	0.58716726	INPP5D	5.6462655	1.6397040249017933e-08	4.510413391851864e-07	0.65055186	CD40LG	6.484215	8.919503288517164e-11	3.5020485668056174e-09	0.78636134	NEK7	7.378038	1.606392308713207e-13	3.3772836009845743e-12	0.9458851	CFAP36	4.975285	6.515168657279763e-07	3.061796012212676e-05	0.92183983
286	NDUFS5	11.166505	5.947547387461836e-29	3.027318095418594e-27	0.36925516	AURKAIP1	8.020271	1.0551167761260696e-15	3.204590208482071e-14	0.63958853	YTHDC2	4.5147524	6.3390832472685915e-06	0.0002081030285225147	0.58835804	PFN1	4.5812135	4.622858169698012e-06	0.00014110468250531723	0.08689804	PYHIN1	5.6381607	1.7187608112360795e-08	4.7137656576810394e-07	0.55736506	ARL6IP5	6.450749	1.112988715622774e-10	4.360590117178779e-09	0.1108431	SORL1	7.3735437	1.661508440945529e-13	3.485184657805262e-12	1.1364889	UBE2D3	4.954588	7.248366192959517e-07	3.397671652949774e-05	0.3114127
287	ARL4C	11.15434	6.819749242781717e-29	3.461682108732432e-27	0.49320912	UBL5	8.016533	1.0877160852737266e-15	3.298149020941374e-14	0.55723304	HNRNPL	4.5056767	6.616175672923724e-06	0.00021555359572690325	0.3194711	SECISBP2L	4.5779605	4.6953147530124025e-06	0.00014307862120497994	0.48537531	ARIH1	5.626444	1.839628418583976e-08	5.037730579952393e-07	0.45875823	PRMT2	6.425889	1.3110089758641652e-10	5.082234162764565e-09	0.5354456	RPS6KA3	7.3663154	1.7540881132876865e-13	3.675184615924885e-12	0.75721544	RPL39	4.9471507	7.530773929155981e-07	3.5210679630595715e-05	0.25720719
288	GSTP1	11.138778	8.12260511668957e-29	4.111649284274679e-27	0.78605264	MDH2	8.011552	1.1326996927751775e-15	3.42888910292321e-14	0.6174205	WDR33	4.4614367	8.1411918017193e-06	0.00026430105893390836	0.39516607	TBX21	4.573574	4.794745562806354e-06	0.00014562553672159794	0.75061196	PTBP3	5.625133	1.853650183384754e-08	5.068574720192687e-07	0.4948087	NME2	6.327557	2.490728316823901e-10	9.514996428615213e-09	0.33319882	NR3C1	7.343557	2.0799087405524612e-13	4.342991262233122e-12	0.29107404	SNHG12	4.928243	8.297236683360367e-07	3.869586904993572e-05	0.57519263
289	HNRNPA1	11.121287	9.883591406044679e-29	4.989312969397555e-27	0.236504	PRDX2	8.0065155	1.1800451762451233e-15	3.5663371897210757e-14	0.59050804	PFDN1	4.4554014	8.373632327957755e-06	0.0002713677143319643	0.5669189	CCR5	4.566114	4.968489752979871e-06	0.00015065346404456292	1.3292301	ARHGAP25	5.622242	1.8849496029305558e-08	5.146500587496132e-07	0.66925794	UBC	6.2905116	3.1642113277113265e-10	1.1892862230662575e-08	0.0007963906	PRRC2B	7.3408084	2.1230765250589057e-13	4.428096611572916e-12	0.9409956	ARIH1	4.919146	8.692252145397686e-07	4.0333366962546086e-05	0.511434
290	TLE4	11.073585	1.6852143119313374e-28	8.437551221182105e-27	1.0714078	SELL	7.9710865	1.5728511609915935e-15	4.730137493162116e-14	0.67909783	COA1	4.446786	8.716459592407803e-06	0.0002811811263773153	0.66623384	NDFIP2	4.5628786	5.045701910566127e-06	0.0001527426237341888	0.5998642	CLIP1	5.6195993	1.9140058668257244e-08	5.218079792718499e-07	0.6281452	JUND	6.2745433	3.5066193738226403e-10	1.3123040935639718e-08	-0.029452555	TSC22D2	7.2976375	2.9286493269427345e-13	6.073807153789249e-12	1.1039642	MAFF	4.9176993	8.756732408996604e-07	4.053021612476388e-05	0.93543106
291	OST4	11.04603	2.2912495589270626e-28	1.1440682240566514e-26	0.31276533	MARCH3	7.961889	1.694327931922195e-15	5.070566082910477e-14	1.0790104	NPDC1	4.4434414	8.853125056050794e-06	0.0002848969753151197	0.8394071	CCDC167	4.5605197	5.1027165297675774e-06	0.00015421450038565664	0.6008925	RYBP	5.6190386	1.9202321650694613e-08	5.227298671577977e-07	0.9328237	SMDT1	6.1894097	6.038990033054811e-10	2.2193288371476432e-08	0.37371188	MGAT4A	7.2863774	3.1840070134343304e-13	6.595955904380589e-12	0.89142436	PNRC2	4.9161463	8.826453673788268e-07	4.075027292860789e-05	0.48003155
292	NOSIP	11.028156	2.7953758872340405e-28	1.3845022082998788e-26	0.7828814	POMP	7.9566765	1.767220286330006e-15	5.280109392083555e-14	0.60901666	SELENOW	4.4323497	9.321175319192448e-06	0.0002983912830839046	0.32005495	VAMP5	4.55181	5.318636919128663e-06	0.0001602130383426052	0.5135497	FAM53B	5.615906	1.9553520538398153e-08	5.301745752018113e-07	1.0272174	ZFP36L1	6.1813197	6.35678744773922e-10	2.3314564740959713e-08	0.09323177	ATP8A1	7.2663813	3.6924547213821073e-13	7.614910831133133e-12	1.2757503	AC119396.1	4.909707	9.121260036254752e-07	4.200580279854162e-05	1.7579272
293	MYBL1	11.021542	3.0086156702499587e-28	1.4861105629258867e-26	1.9960613	ATP5MC1	7.9520564	1.8344079703929262e-15	5.471955593501626e-14	0.77915424	NCDN	4.415727	1.0067099100632848e-05	0.00031948695332319275	1.0993217	POU3F1	4.548719	5.397347375630382e-06	0.00016231793457808225	0.9411637	MSL2	5.6158276	1.956235983601785e-08	5.301745752018113e-07	0.80490714	CD74	6.178969	6.452159381390744e-10	2.3617216859174286e-08	-0.018115226	SPAG9	7.2474756	4.246109465588331e-13	8.746890294863855e-12	0.9083798	MSL3	4.908472	9.1788653311512e-07	4.216541261497583e-05	0.76552266
294	ADRB2	11.017268	3.1548931539021435e-28	1.5541866408298092e-26	2.1289907	WDR1	7.950716	1.8543684128950387e-15	5.5225315375925997e-14	0.6063369	COX6C	4.412538	1.0216572140573103e-05	0.0003236715742810875	0.31711665	HSBP1	4.543681	5.528028110624896e-06	0.00016597633420381122	0.57113403	ZMYM2	5.612258	1.9970317950980015e-08	5.404338620754901e-07	0.608396	DHRS7	6.176504	6.553650304293925e-10	2.39410187557457e-08	0.41087657	CYLD	7.239798	4.49353909694541e-13	9.246224065663148e-12	0.54506886	ACTN1	4.894195	9.870888983971384e-07	4.511880225882442e-05	1.8833029
295	CD81	10.981183	4.707202564232912e-28	2.3126964469994587e-26	0.42337754	PPP4C	7.9415536	1.9966425903916166e-15	5.936619352499346e-14	0.6492781	UBE2G1	4.402681	1.0692127912586332e-05	0.0003369945975879483	0.5282825	GALNT1	4.5158515	6.306291157982997e-06	0.0001875050162264362	1.007107	TXNDC11	5.6048813	2.083977241555626e-08	5.623066345607141e-07	0.7766898	EIF3G	6.168044	6.913988987663669e-10	2.5207251517523796e-08	0.19614129	EWSR1	7.236188	4.61471290378752e-13	9.474340738222981e-12	0.40937904	PHF1	4.8843846	1.037524885430841e-06	4.730650066945832e-05	0.6294629
296	RPL13	10.970885	5.275322075874573e-28	2.584907817178541e-26	0.15804641	ACTA2	7.930036	2.1908253683609176e-15	6.492970345747075e-14	1.2199265	AL359834.1	4.375935	1.2091292121205177e-05	0.00037657202157143245	1.5419126	RALA	4.504554	6.6512511978769096e-06	0.00019744223063164492	0.4838056	SC5D	5.6011558	2.1292751846298796e-08	5.736866791433143e-07	0.6151035	COX6A1	6.16065	7.244713218220559e-10	2.6360713937584708e-08	0.09807417	ZEB2	7.2298665	4.834696743753503e-13	9.90385202524756e-12	1.2182382	CHD1	4.8771396	1.0763518171694854e-06	4.8834480593800725e-05	0.4451514
297	BAG3	10.967791	5.458997816737514e-28	2.667794810706165e-26	0.5067844	NDUFS7	7.902006	2.7445007841433674e-15	8.101289916677425e-14	0.64218426	RYBP	4.371657	1.2330721659407541e-05	0.00038337903636482835	0.70285684	NBL1	4.5036597	6.679313319475494e-06	0.00019795545523445518	1.2125345	BCL2	5.5891614	2.2816867297161673e-08	6.138505660107551e-07	0.512986	CD53	6.160068	7.271372279911152e-10	2.6405427992760358e-08	0.20695587	ZHX2	7.209481	5.616553550778025e-13	1.14671301661718e-11	1.6514423	NDUFS5	4.870117	1.1153220818820399e-06	5.047793905069577e-05	0.31777593
298	CTSW	10.91687	9.573842505267014e-28	4.617305932658304e-26	1.6188449	CCM2	7.901905	2.746723057463965e-15	8.101289916677425e-14	0.78872275	RHOB	4.3690042	1.2481444827090232e-05	0.00038740971063814703	0.42042294	ATP5PF	4.4651523	8.001186542324019e-06	0.00023561186332564718	0.33626717	PSME4	5.585397	2.3316734520481286e-08	6.263815742892451e-07	0.87843406	CD44	6.1593194	7.305815668639112e-10	2.64781780890027e-08	0.069553345	BIRC2	7.2000628	6.018495975514788e-13	1.2274124700342312e-11	0.9233462	DDX18	4.868284	1.1257142051067385e-06	5.082309218387303e-05	0.5070563
299	MRPL18	10.9123125	1.0066286921599225e-27	4.842094821580779e-26	0.4749248	RGS1	7.899283	2.805128171721639e-15	8.247076824861618e-14	0.5772334	CASP6	4.3595514	1.3032926673505376e-05	0.0004031650296728304	1.0106633	RNF167	4.463075	8.079173811930604e-06	0.00023752771007075975	0.39950708	PIM2	5.582939	2.3648780286782557e-08	6.343742157220869e-07	0.44970348	C4orf3	6.1371894	8.399434194651099e-10	3.0322122461043995e-08	0.31891805	CLK1	7.1769285	7.129489698853058e-13	1.449163420535674e-11	0.32591164	PABPC4	4.867546	1.1299246582813704e-06	5.08881509703926e-05	0.7787156
300	DYNLL1	10.906055	1.0783489683375354e-27	5.173541068721204e-26	0.34088823	LINC01588	7.8923883	2.9645742925118767e-15	8.701925339441811e-14	2.1281986	SLC4A7	4.35739	1.316226978330823e-05	0.00040579984440988043	0.40151358	SLA2	4.459171	8.22773426342501e-06	0.0002415089729879146	0.7468937	STARD7	5.5669136	2.59290758419836e-08	6.925098380762334e-07	0.55791396	NCF1	6.0651565	1.3182519590718716e-09	4.68527654699142e-08	0.8299406	SSH2	7.156635	8.268152338491025e-13	1.675052913117669e-11	0.82156634	SPINT2	4.865236	1.143204615006683e-06	5.123508487987268e-05	1.2608404
301	PPP1R14B	10.903489	1.109204212041262e-27	5.30771546777557e-26	1.0253004	ZNF706	7.8911066	2.9951899391940106e-15	8.777769558642734e-14	0.608208	PLAGL2	4.3435864	1.4017536165094081e-05	0.00043072278768161164	0.88918835	BCAP31	4.450408	8.570722690695328e-06	0.0002503768353601378	0.32353324	GBP4	5.558624	2.7190971387725923e-08	7.241073902166143e-07	0.60034865	CIB1	6.0517626	1.4326934353479997e-09	5.072397278327455e-08	0.1525373	ELF1	7.13072	9.984501601214023e-13	2.0116800101130228e-11	0.14867952	LPAR6	4.858213	1.1844997010525388e-06	5.270019856377821e-05	1.2104683
302	EIF3F	10.896636	1.1959797587282759e-27	5.708085212112226e-26	0.32151607	NDUFS8	7.8787265	3.307345860948143e-15	9.631137907277675e-14	0.6733387	BHLHE40-AS1	4.3330755	1.4704069845247247e-05	0.0004501638196043718	1.51606	LINC01934	4.449901	8.5909786658689e-06	0.0002505702110878429	0.80212253	NCKAP1L	5.555548	2.7674174883520807e-08	7.359087749416712e-07	0.5716918	MATK	6.0484805	1.4621837845659775e-09	5.166851354115353e-08	1.87223	RALGAPB	7.088415	1.3565662939738933e-12	2.718310321894252e-11	1.4927813	FYB1	4.836088	1.3241911750176533e-06	5.849041548305139e-05	0.3271912
303	GPX4	10.882042	1.4038189218843594e-27	6.66541929964473e-26	0.43124193	TMEM258	7.868113	3.6002972918189415e-15	1.0467636509046368e-13	0.56836367	CAPN7	4.328057	1.5043060335796334e-05	0.0004591631788542486	0.4676834	PDCL3	4.4471307	8.702494007380544e-06	0.00025342048714043977	0.4196976	SLC5A3	5.5245776	3.302794874093959e-08	8.732209469277194e-07	0.7867544	GABARAP	6.027574	1.6643875463609417e-09	5.8554353012228164e-08	0.13495964	RLF	7.0825424	1.415336184858751e-12	2.829902328267633e-11	0.78872234	SH3YL1	4.8351283	1.3305968358327739e-06	5.863241452860245e-05	1.3342432
304	ETV3	10.86205	1.7478097344689762e-27	8.277320585275113e-26	1.087938	ANKRD10	7.858912	3.874843401464152e-15	1.1230322949827097e-13	0.68726134	CTBS	4.323488	1.53581486225066e-05	0.0004680032851385718	0.5313649	KRAS	4.4403677	8.980532232307963e-06	0.0002606908053217359	0.4224277	RBM38	5.5211535	3.367811501186693e-08	8.891312691710558e-07	0.48360875	ARRB2	6.0273585	1.666608251722195e-09	5.8554353012228164e-08	0.734323	AC016831.1	7.049701	1.793023680821264e-12	3.5503028162813285e-11	1.8625823	OSER1	4.8292584	1.3704244305711259e-06	6.0242939980249856e-05	0.5672727
305	MYL6	10.84022	2.2193578799057593e-27	1.0483470705210368e-25	0.28227177	HLA-DRB5	7.858105	3.899880205506014e-15	1.1285086421444567e-13	1.1855853	NCK2	4.3182964	1.5723806621916398e-05	0.0004775618953350641	0.36360282	PPP1R16B	4.43064	9.395363858005124e-06	0.0002714462435390631	0.45687664	TSPYL2	5.519836	3.393162853907109e-08	8.945389876691982e-07	0.40996626	RNASEK	6.0114923	1.8382356798171528e-09	6.446103171114539e-08	0.2618871	PCNX4	7.038629	1.9414050266713494e-12	3.8358405768909726e-11	1.0732777	SUB1	4.827633	1.3816542419516152e-06	6.059163889226952e-05	0.33140877
306	CCDC107	10.783453	4.121172334084062e-27	1.931799531601904e-25	0.7297358	ALDH9A1	7.8404574	4.489077726836021e-15	1.2949262673565448e-13	0.9272328	EIF3L	4.3043756	1.6745748657174035e-05	0.0005036057799927543	0.32393083	ABCA2	4.4248667	9.65018227884515e-06	0.00027793432503727213	1.4693915	HECTD1	5.511685	3.554149682657179e-08	9.342990045611682e-07	0.6447256	TRAV1-2	5.995499	2.0286126558221415e-09	7.059802566426487e-08	2.7765474	TLN1	7.0269704	2.110660693786379e-12	4.1657776851046955e-11	0.43706876	SORL1	4.823832	1.4082591205732686e-06	6.16113365250805e-05	0.79891133
307	RPL10	10.781245	4.2213398297588636e-27	1.9737180501735146e-25	0.1521898	IL12RB1	7.833137	4.758456898422522e-15	1.3683356104618753e-13	0.97637045	CBX5	4.2988863	1.7165832802180725e-05	0.0005145549392170812	0.5610192	CCL3L1	4.4059124	1.0533960635364567e-05	0.0003010288128690885	2.0640225	LRRC32	5.4962564	3.879386918265136e-08	1.0125530486238902e-06	2.6709502	OSTF1	5.9316583	2.998903981185001e-09	1.024253915506959e-07	0.48382583	HERC1	7.026334	2.120310532396041e-12	4.180333265319448e-11	0.89315623	SKIL	4.817866	1.4510196573279165e-06	6.318124692748926e-05	0.5910352
308	BRD2	10.7687	4.837855546923841e-27	2.2562333927595326e-25	0.3627365	S100A4	7.8329353	4.766100756900381e-15	1.3683922095006953e-13	0.48054433	CXCR5	4.295701	1.7414209677254214e-05	0.0005211500045920947	1.2765088	CHN1	4.3951254	1.107088516530136e-05	0.0003153914959882364	0.8708306	MSL3	5.479272	4.270793045153054e-08	1.112269718657206e-06	0.63628364	KIAA1551	5.930731	3.0158922269790155e-09	1.0281450773792098e-07	0.1847952	CUL3	7.0051694	2.466868567286083e-12	4.837642467863584e-11	0.72255516	LIME1	4.8170986	1.456605680790798e-06	6.327453755208254e-05	0.7191121
309	CCDC85B	10.759592	5.3405796389055345e-27	2.4843835661997267e-25	0.64698774	ACSL4	7.8306575	4.853245518438631e-15	1.3912384773995296e-13	1.0225617	HBS1L	4.2931004	1.7619546096386266e-05	0.0005264376577578824	0.44030055	NUSAP1	4.3907037	1.1298448447065538e-05	0.0003213761458433889	1.0213896	GLG1	5.4791584	4.273536987058435e-08	1.112269718657206e-06	0.5107069	ID2	5.908735	3.4474545565053896e-09	1.1709237980736882e-07	0.3182535	RAB8B	6.9935246	2.6806455266933467e-12	5.24009165457343e-11	0.67416495	DDIT3	4.800733	1.5808575444424082e-06	6.834884089206883e-05	0.5707745
310	HSP90AB1	10.7454405	6.226375692808823e-27	2.8891326604889425e-25	0.1756378	SURF4	7.8295383	4.896643895639606e-15	1.4014927037753546e-13	0.6330725	UGCG	4.2919	1.7715071684450103e-05	0.0005284325360418354	0.42565742	CLIC5	4.3826203	1.1726030621660593e-05	0.00033302289439414743	1.3380002	OTUD5	5.4645505	4.6408189005657106e-08	1.2061534271272268e-06	0.65543133	PEBP1	5.901515	3.6017838119362534e-09	1.216595175447218e-07	0.25034967	PITPNC1	6.987991	2.7885041015809356e-12	5.445139518230573e-11	0.82991403	RPL35	4.795148	1.625549448082486e-06	7.011612936271286e-05	0.2666871
311	IDS	10.74501	6.255488106973662e-27	2.8953298228121167e-25	0.4410265	BST2	7.8276024	4.972611570350119e-15	1.4210223577789026e-13	0.5866107	CDK5RAP3	4.2741675	1.9185282537320864e-05	0.0005713607238626757	0.4151295	WDR83OS	4.3809376	1.1816970078553792e-05	0.00033508769319973137	0.29726893	NUP98	5.451185	5.003522210039476e-08	1.2985836244276183e-06	0.5083041	BIN2	5.8951945	3.742403385577166e-09	1.2617736185317507e-07	0.47049376	XRN1	6.9604135	3.3927549738452467e-12	6.597023560254646e-11	0.7245566	RPS17	4.7828	1.7287007556966373e-06	7.421700090169559e-05	0.40128836
312	CIB1	10.737355	6.79636619027171e-27	3.137769566488509e-25	0.35431394	C16orf87	7.822937	5.160500267036212e-15	1.4701425179347348e-13	0.98374456	HMGN1	4.2667937	1.9830249986418364e-05	0.0005896130153728762	0.2892523	MAP2K2	4.3735905	1.2221966700847501e-05	0.0003460379632173695	0.37832254	ZNF831	5.446678	5.131920853152968e-08	1.3300288529856952e-06	0.7214784	ATP6V1G1	5.8839726	4.005339754543969e-09	1.3479508789330663e-07	0.1607491	TCP1	6.955031	3.524849517575132e-12	6.846628951949582e-11	0.39107573	EIF2S3	4.7773256	1.7764205208465694e-06	7.573486559293669e-05	0.55233115
313	DNAJB9	10.688373	1.1537739616742878e-26	5.30014913644126e-25	0.63885564	FIS1	7.819351	5.309621788915067e-15	1.5102832874816463e-13	0.6286195	TARSL2	4.2628956	2.0179477115690202e-05	0.0005980611161303346	0.5271512	PREX1	4.3659754	1.2655673607730669e-05	0.000356668715555293	0.4002056	NUP58	5.437998	5.388264585425613e-08	1.3931196440261428e-06	0.4845049	CD8A	5.858446	4.672183739533855e-09	1.5666309528090252e-07	2.0595224	CENPC	6.9491534	3.67484692004935e-12	7.11541750852548e-11	0.59685665	ARHGAP15	4.771933	1.824661613407069e-06	7.761147487582151e-05	0.4724099
314	MIDN	10.678838	1.2786203289426776e-26	5.859014599581471e-25	0.8123581	COMT	7.813817	5.5481646802627086e-15	1.5756959196263874e-13	0.9597634	HMOX2	4.2575693	2.066616083661752e-05	0.0006114987204071609	0.43303567	MT1E	4.3630743	1.282472669366429e-05	0.00036087956048404496	0.6293695	RASA2	5.4379234	5.390520091986871e-08	1.3931196440261428e-06	0.5114794	PPP1R14B	5.820677	5.860984530137491e-09	1.9474790369127742e-07	0.78391963	HSPA9	6.93536	4.0518762586821674e-12	7.828940720639835e-11	0.49210963	INPP4B	4.7712917	1.8304835801952602e-06	7.767929742745475e-05	0.6059333
315	INTS6	10.641822	1.9037093697525353e-26	8.701656634130059e-25	0.735418	HMGN2	7.806672	5.871780038037441e-15	1.6650302191194133e-13	0.560665	NFIC	4.23772	2.2580110560321068e-05	0.0006659864069757618	0.764842	PSMB2	4.357343	1.3165084292930805e-05	0.0003698905563954183	0.41325244	SLC25A38	5.427652	5.710033266467753e-08	1.4715548565406024e-06	0.6448164	CCDC107	5.80457	6.4531390798173825e-09	2.1326696149576332e-07	0.53405875	CTNNB1	6.9275312	4.282479848983433e-12	8.257142416061971e-11	0.71662134	RPL35A	4.7676597	1.863783641272255e-06	7.89101944893495e-05	0.25830546
316	RPL28	10.629253	2.178485718211703e-26	9.90833541389605e-25	0.17302476	PSMB9	7.7848988	6.976898494501254e-15	1.9662654882892722e-13	0.54986143	CD4	4.232124	2.314948203196194e-05	0.0006816854684892639	0.33033875	FKBP5	4.353594	1.3392382555967205e-05	0.00037512961808825823	0.33416024	CCDC117	5.424029	5.827043466629989e-08	1.499606774500365e-06	0.7051519	HLA-F	5.752382	8.79947170632155e-09	2.8976754946892203e-07	0.16918768	MAML2	6.9251995	4.35361459623002e-12	8.385499811921029e-11	0.98758703	BCL11B	4.764264	1.8954426791278414e-06	8.006611317005537e-05	0.6420689
317	IFITM1	10.628966	2.1851987996594126e-26	9.914327887343631e-25	0.35419393	MAP1LC3A	7.766981	8.03787334781033e-15	2.2583474429054253e-13	0.89193743	KPNA2	4.2277074	2.360847584174449e-05	0.000694089189747288	0.37900323	LAMTOR5	4.3449965	1.3927784967182774e-05	0.00038953279873970084	0.39372748	RCAN3	5.422008	5.893322903601618e-08	1.5145427741773389e-06	0.52000177	GSTP1	5.7346807	9.76961229544973e-09	3.199939856129925e-07	0.5556714	FOXP1	6.9174166	4.599544696308084e-12	8.849909297870266e-11	0.62835	PPDPF	4.762171	1.915216515986507e-06	8.071583367259648e-05	0.3399237
318	TAGAP	10.620836	2.3841646285291963e-26	1.0790400258429553e-24	0.41690463	PPP1R18	7.7563386	8.741637031338026e-15	2.448591165409089e-13	0.62542975	HSBP1	4.226168	2.377044759606969e-05	0.0006966219690235734	0.5002903	HDLBP	4.3440638	1.3987098320731809e-05	0.000390597160552351	0.5775342	CUL9	5.4170747	6.058202078057243e-08	1.5547411059260031e-06	1.1396607	DAD1	5.70721	1.148430361931417e-08	3.7152126585369345e-07	0.30900663	SAFB2	6.901067	5.161339535200588e-12	9.920461711224979e-11	0.7260889	RPL24	4.749485	2.0393509444088304e-06	8.57507405114697e-05	0.25801244
319	LAPTM5	10.615797	2.5163761112913245e-26	1.1360788954540071e-24	0.25964922	LY6E	7.724017	1.1271949886078282e-14	3.1334656453356796e-13	0.55539197	SPRY1	4.2246256	2.3933843884770317e-05	0.0006991802565701981	1.1952511	AP2S1	4.3362904	1.4490754649537288e-05	0.0004034357828564358	0.50595796	SETD7	5.410106	6.298734523438048e-08	1.6142154374919683e-06	1.347355	ANXA2R	5.7066526	1.1521947008375558e-08	3.720839653407748e-07	1.2320945	ZFAND3	6.8453026	7.63142936918438e-12	1.4501294173605272e-10	1.094485	STX5	4.7481637	2.052719342299404e-06	8.611579432591678e-05	0.7034482
320	EIF3G	10.585134	3.4928349602602094e-26	1.5692137504836515e-24	0.4053692	NT5C	7.706308	1.2950990471977778e-14	3.5947802103110525e-13	0.8215938	WARS	4.2124166	2.5265321739563424e-05	0.0007357373802923581	0.8576453	UBE2K	4.3294992	1.494488195707509e-05	0.00041389666660954065	0.44228983	SAR1B	5.389499	7.065422580038114e-08	1.8056625856495178e-06	0.61553895	AUTS2	5.6870036	1.292878289980483e-08	4.153258492725765e-07	1.4827397	ANKRD28	6.8345466	8.226476653474474e-12	1.5599742880040606e-10	1.1300443	RPL29	4.735425	2.185963292562835e-06	9.149675512720295e-05	0.2444533
321	MT-ND2	10.5736885	3.9466204393518373e-26	1.768759770075366e-24	0.25047082	ZC3H7A	7.693834	1.4279073311555736e-14	3.9514754834312753e-13	0.66241664	SS18	4.207332	2.584031697463446e-05	0.0007490698318481989	0.5176527	RASGRP1	4.3260455	1.5181004102458024e-05	0.00041947511335739275	0.3745055	FAM118A	5.3661222	8.044748678366778e-08	2.0502393476420188e-06	0.69334584	TAGAP	5.6650887	1.4694856171455604e-08	4.69596490696516e-07	0.1333566	ZBTB10	6.8100753	9.75478196134552e-12	1.8421800466569776e-10	1.0222408	RBMX	4.7237816	2.3149897488611106e-06	9.667712871664296e-05	0.40169162
322	ARF4	10.565569	4.3035317007527043e-26	1.9240242092781252e-24	0.44437277	TADA3	7.680178	1.5886743789520944e-14	4.389758152367629e-13	0.82010174	DEK	4.2072873	2.5845457055333773e-05	0.0007490698318481989	0.3333056	POLR2G	4.3255596	1.5214504069353591e-05	0.00041976953794950787	0.45045948	CRADD	5.347504	8.917538021036888e-08	2.2632563692894036e-06	1.2311954	DAZAP2	5.655453	1.5543567642108166e-08	4.941402342971237e-07	0.053666845	SYTL3	6.7982883	1.0586947974758205e-11	1.9931882073379307e-10	0.5901863	LSR	4.7127314	2.444183111499032e-06	0.00010184096297912633	0.8945193
323	KLRG1	10.522542	6.801314689955595e-26	3.0333533356294673e-24	1.5966812	AD000671.2	7.660064	1.858398900524595e-14	5.089132607621376e-13	1.0670094	ZC3H8	4.201857	2.6473422233648692e-05	0.0007660616276272357	0.6269489	IDH2	4.318867	1.5683211409764903e-05	0.0004320524882375264	0.44133675	NETO2	5.340763	9.25561906858646e-08	2.3425895369872757e-06	1.3295697	RSRP1	5.625123	1.85375926417989e-08	5.883044296943952e-07	0.10286512	MON2	6.7705274	1.2831365411503752e-11	2.4108010167319167e-10	1.1209913	SFPQ	4.7100205	2.4769168717422214e-06	0.00010297137447570887	0.3188735
324	LYAR	10.499101	8.720693340160734e-26	3.8799694945630384e-24	1.3521683	ISG15	7.6361504	2.238129364961816e-14	6.110791542522046e-13	0.61006814	IKZF1	4.1983776	2.6883398600682283e-05	0.0007767019642885801	0.30078465	PSMA1	4.312558	1.6137622891514354e-05	0.00044390542010715005	0.35156465	EIF3J	5.338927	9.349839238222178e-08	2.3631815130994843e-06	0.52673703	GTF3A	5.614483	1.9715109502969812e-08	6.245950639949487e-07	0.37536192	CRY1	6.7461843	1.5178385480443823e-11	2.8286291399914326e-10	0.99274623	SOD1	4.6948657	2.6678191158706644e-06	0.00011040805462640418	0.32355818
325	H3F3B	10.474106	1.136058843140581e-25	5.0422901552435215e-24	0.15428957	ATP5PF	7.6251173	2.4381245999101212e-14	6.646964320971584e-13	0.59713614	PTP4A2	4.1919203	2.7660309883113174e-05	0.0007978935543205723	0.31533623	RTF2	4.309235	1.6382019854197035e-05	0.00044928300719532916	0.4387012	NAA50	5.313543	1.0751416299616628e-07	2.709976330664685e-06	0.5163761	CIRBP	5.6133966	1.983929786587706e-08	6.274476734690035e-07	0.022663355	IDS	6.7451034	1.529183585892804e-11	2.8468843354387306e-10	0.34740874	JMY	4.6866274	2.7774387599964355e-06	0.00011442923142361997	0.50698143
326	DHRS3	10.467742	1.2150673600400852e-25	5.3799669254786906e-24	2.4471986	CASK	7.6224623	2.4888159198889333e-14	6.765087652064963e-13	0.66558975	PPP1R7	4.1865315	2.8324931321217244e-05	0.0008145080016077728	0.43977427	SNAP47	4.30864	1.6426143789749186e-05	0.00044982174685043413	0.93034595	KIF5B	5.3042054	1.1316483528573433e-07	2.8484252641713906e-06	0.41708237	ARPC2	5.600483	2.1375542567924357e-08	6.725609498041268e-07	-0.017421266	ARID1B	6.7254643	1.7503315710231396e-11	3.245443251014146e-10	0.9110183	ATM	4.679243	2.8793613458287385e-06	0.00011757392162134016	0.586488
327	CYBA	10.45137	1.4442290641312907e-25	6.379256983993381e-24	0.27128825	ZNRF2	7.619882	2.5390711528936915e-14	6.881332217466311e-13	0.7590068	HELLS	4.1799846	2.9152895735719645e-05	0.000835701184311776	1.0058347	JAKMIP1	4.2968674	1.7322873100629363e-05	0.0004729684891888032	1.0695847	MYCBP2	5.3039603	1.1331694520322646e-07	2.8484252641713906e-06	0.4166951	KRT10	5.598697	2.159683997040221e-08	6.783622811216079e-07	0.35896784	MGAT5	6.7169347	1.855870418858914e-11	3.4342013037797124e-10	1.3479334	SAP18	4.677762	2.90022664087865e-06	0.00011816333597814899	0.3253156
328	ERP29	10.450493	1.4576593620590493e-25	6.4231392752601996e-24	0.4950086	MXD4	7.6165667	2.6051163890771604e-14	7.049928372502625e-13	0.6882113	ATP5MF	4.178933	2.928798522412597e-05	0.0008382659322325774	0.3153839	C12orf75	4.2786345	1.880432588724153e-05	0.000511895538041575	0.6358574	WDR74	5.2968926	1.1779001711555534e-07	2.9527852175966292e-06	0.48323944	RWDD1	5.591978	2.2449708770849446e-08	7.027485496837455e-07	0.40242487	KDM5A	6.7115016	1.9263155109734134e-11	3.55025551796755e-10	0.7251162	CXCR5	4.6581745	3.1902562836202794e-06	0.0001291210555319882	1.7405668
329	ATP5MC2	10.410215	2.227172276524451e-25	9.767133790247442e-24	0.27431983	BUB3	7.614413	2.6489255446873917e-14	7.157942188769238e-13	0.5672931	CAPZA2	4.1743536	2.9883305044013302e-05	0.0008539746970198203	0.36879137	PYHIN1	4.267246	1.9790116050749307e-05	0.0005363471717293784	0.4333703	ACTA2	5.2936463	1.1990129387493613e-07	3.0016161784086534e-06	0.9052935	SUN2	5.5744762	2.48275507558096e-08	7.745437099117172e-07	0.4294788	CCNT2	6.6619678	2.7018554003820592e-11	4.95969959860343e-10	1.0226762	TUBB2A	4.651822	3.290146524669002e-06	0.0001328713019577866	0.7684715
330	UQCRB	10.38701	2.8412048505822965e-25	1.2371359983281919e-23	0.2957613	STX11	7.607987	2.7839759724791453e-14	7.51182944116069e-13	0.9063057	RASL11A	4.163933	3.128121641001661e-05	0.0008911509326109384	0.9477881	ERH	4.262049	2.0256064868751037e-05	0.0005481667039223863	0.34084553	UBE2H	5.2909684	1.2167050129950698e-07	3.0417625324876744e-06	0.5026402	EMB	5.559358	2.7076870875880868e-08	8.40434970176201e-07	0.30952474	JOSD1	6.6558886	2.8159333026490403e-11	5.163949544528554e-10	0.8850457	AMD1	4.6289787	3.6747321584848613e-06	0.00014678957263512896	0.47193277
331	GLIPR1	10.373008	3.2900401949843306e-25	1.4258134099725726e-23	0.5263434	PSME2	7.6069	2.8074748640659056e-14	7.564127657948829e-13	0.5610572	CAPZB	4.145657	3.3884036808907575e-05	0.0009608320622896246	0.2886011	TMEM258	4.2476225	2.1605125043514765e-05	0.0005804008372435436	0.267125	PPP1R15B	5.281041	1.2845176894881316e-07	3.1982401821604903e-06	0.52140886	HSP90B1	5.534226	3.1260579511033604e-08	9.605571045405394e-07	0.1417731	ABHD3	6.646979	2.991703273868443e-11	5.475353352323968e-10	1.082202	PIM2	4.615618	3.919268185819838e-06	0.0001559596578828212	0.39108044
332	ATP5F1E	10.357702	3.861260205619083e-25	1.669427206547074e-23	0.2868754	CHST7	7.5840306	3.349816302143944e-14	8.972722237885564e-13	1.3267075	MAN2A1	4.1424093	3.436759082256771e-05	0.000971545355945664	0.5002912	GUK1	4.2328186	2.3078078828523842e-05	0.0006154712604849429	0.2707941	PARP14	5.2680597	1.378732018507697e-07	3.428173320714335e-06	0.6018487	CDC42EP3	5.5302644	3.197485706091747e-08	9.80864772110782e-07	0.44909725	JMY	6.6400614	3.1355247070709646e-11	5.72716366723946e-10	0.6422969	CDKN2D	4.5815363	4.615719787270043e-06	0.00018200397229847003	0.8439539
333	CNBP	10.346103	4.358703963059774e-25	1.8800747727986702e-23	0.25127032	NDUFA1	7.577826	3.513928234816794e-14	9.398607178276359e-13	0.556433	ELL2	4.1272397	3.671434030624915e-05	0.0010347024587842456	0.37151757	HLA-DRB5	4.2321463	2.3147202384555238e-05	0.0006164200635017427	0.7212878	USP48	5.267101	1.3859508707667726e-07	3.441465844640466e-06	0.5669425	EOMES	5.5146904	3.493942838562677e-08	1.0664651106077937e-06	1.9858843	LDLRAD4	6.632553	3.299293595424966e-11	6.014337283326761e-10	0.7797742	IDS	4.5803695	4.641556714346527e-06	0.0001826308450238061	0.358847
334	PSME1	10.336165	4.8349919789045805e-25	2.0806317942007417e-23	0.28463322	PTMS	7.570675	3.7129070130201517e-14	9.916375925035653e-13	1.0692478	PCNX2	4.1178045	3.824987730834839e-05	0.0010748101877171713	0.60109234	ARHGAP18	4.2256823	2.3821782974163655e-05	0.0006334663706950176	0.65071094	HAPLN3	5.262956	1.4175750753741798e-07	3.515241836707227e-06	0.9055192	GUK1	5.5134215	3.51924076592154e-08	1.0724054572770862e-06	0.16133854	CANX	6.6208167	3.572195874480901e-11	6.492492501838433e-10	0.54846853	HNRNPU	4.56969	4.884452486508078e-06	0.00019096130731826794	0.2907666
335	TSC22D3	10.283475	8.3655813709966e-25	3.5915317217771617e-23	0.246672	WHRN	7.5640407	3.907376777582636e-14	1.042061658752989e-12	1.2855165	CD6	4.117777	3.825446872201524e-05	0.0010748101877171713	0.3415973	MAPKAPK3	4.222401	2.4171334399887476e-05	0.0006418327595345844	0.6882968	SLC16A1	5.24952	1.5249609083527425e-07	3.7713535250311766e-06	0.79934305	MBP	5.5077395	3.634709232961134e-08	1.1057579827096166e-06	0.39945033	RAPGEF6	6.613863	3.744187042185237e-11	6.798363330054716e-10	1.0055106	CCNH	4.5635552	5.029460036486779e-06	0.00019621301097758932	0.40202993
336	AMD1	10.277499	8.900704354597595e-25	3.812364627406312e-23	0.5555612	TNIP2	7.558181	4.0874547080159503e-14	1.0885069602868563e-12	0.7004578	POU2AF1	4.109414	3.9666459198953184e-05	0.0011060260816096582	1.530611	GFI1	4.205193	2.608595980566583e-05	0.0006906765294367573	0.9841867	JOSD1	5.2471547	1.5446634611144067e-07	3.814945040050702e-06	0.57861537	NOSIP	5.4168873	6.064558444065794e-08	1.8119717302391703e-06	0.531663	CD226	6.609841	3.8473370466614656e-11	6.978757969635185e-10	1.0809475	RGCC	4.5616693	5.074856141664147e-06	0.00019756457966753964	0.30792114
337	PER1	10.274416	9.18995834658451e-25	3.9271042934532647e-23	0.61557645	LGALS3	7.555181	4.182776893086384e-14	1.1106723325211317e-12	0.6329489	RBMX	4.1028666	4.0806249322881156e-05	0.001136083077739305	0.29088783	TMEM173	4.193526	2.7465176251709014e-05	0.0007226427751426934	0.33443043	CMSS1	5.2458687	1.5554756915156152e-07	3.836492057932809e-06	0.88903856	ANP32B	5.412466	6.216267232263382e-08	1.8482833396899619e-06	0.14845048	STAT5B	6.5960245	4.22329103773458e-11	7.653153137906598e-10	0.8450489	PHLDB3	4.5604587	5.104204394685137e-06	0.00019828701004722914	1.4046792
338	APRT	10.197817	2.0277959750796543e-24	8.605254282237563e-23	0.3666873	NPTN	7.5529556	4.254902226066456e-14	1.1265681326220623e-12	0.9402515	GADD45G	4.1005807	4.1211512279655466e-05	0.0011456301635985916	0.44853795	LRMP	4.1933217	2.748992107889756e-05	0.0007226427751426934	0.77054805	HSPH1	5.2452865	1.5603981052712055e-07	3.843473885302734e-06	0.42686713	SET	5.388652	7.098823878430742e-08	2.09375423380682e-06	0.14949632	GOLGA4	6.5913334	4.358931790131301e-11	7.883402720832938e-10	0.60633993	BEST1	4.5501847	5.359881920549068e-06	0.0002077802326795129	0.9057606
339	DHRS7	10.1797905	2.4408521796756737e-24	1.0334253180078457e-22	0.54631585	CLTA	7.5495586	4.3673522607754025e-14	1.154677666068317e-12	0.61069095	PRKCH	4.0987887	4.1531767121923214e-05	0.001152788853270905	0.3305159	PHPT1	4.177673	2.9450675791373153e-05	0.0007722761020159386	0.41807258	ACSL4	5.2398877	1.606743065711689e-07	3.947045966905386e-06	0.785647	THEMIS	5.3870654	7.161737573655817e-08	2.10555084665481e-06	0.60920286	FRYL	6.5887866	4.4343564781266636e-11	8.011927265051863e-10	0.8114393	MIF	4.539525	5.6381035131940025e-06	0.00021764737826668022	0.33145255
340	UPP1	10.136953	3.78727395210974e-24	1.5961274970187266e-22	0.9015501	BAX	7.5472226	4.4463793446114044e-14	1.1738824778338298e-12	0.5876388	CEBPB	4.097333	4.179378948672963e-05	0.0011568267411762195	0.38296053	PTPRJ	4.177585	2.946207061296179e-05	0.0007722761020159386	0.46930775	WNK1	5.231193	1.6841937973073653e-07	4.126274803403045e-06	0.41933924	EIF4B	5.3450212	9.040642781073433e-08	2.649470671486831e-06	0.17424381	PDE4D	6.584467	4.565209510364197e-11	8.24024801109451e-10	0.57188696	CDKN1A	4.5284653	5.941363361484161e-06	0.00022855088719599974	0.4596833
341	GPSM3	10.130311	4.053590490234094e-24	1.7044559555618185e-22	0.3979041	CLTB	7.535672	4.858249310183159e-14	1.2752904439230792e-12	0.6351792	DLD	4.097281	4.1803154075701205e-05	0.0011568267411762195	0.5633845	BLOC1S1	4.1759443	2.9675238692704284e-05	0.0007767557136445032	0.83068275	RNF213	5.2217493	1.772408768669867e-07	4.336619324142318e-06	0.38461837	EIF3L	5.3313265	9.749791967860791e-08	2.8391826847772117e-06	0.19952096	NUDT4	6.5829825	4.6110346780950815e-11	8.306899396910365e-10	0.6910832	ELOC	4.528321	5.945432602976211e-06	0.00022855088719599974	0.45973176
342	RPLP1	10.117535	4.6190243389793554e-24	1.9377756216608598e-22	0.13708353	TMEM160	7.5120416	5.821236552435821e-14	1.5193923529972758e-12	0.73870325	MYO7A	4.092342	4.270383659379176e-05	0.0011799744321968775	1.3423417	LCP2	4.1631684	3.138617942651346e-05	0.0008192060326167399	0.2336521	TRIP12	5.212213	1.8660118889268915e-07	4.553515067600482e-06	0.57253855	XBP1	5.2999754	1.158182429302368e-07	3.356719580194166e-06	0.37568498	ZNF207	6.5751033	4.861942950259715e-11	8.732962044088198e-10	0.51094896	COTL1	4.516904	6.275040706498288e-06	0.00024021640204563755	0.3480276
343	HSP90B1	10.115737	4.704622479486114e-24	1.9691899330423087e-22	0.38375002	ANP32A	7.5092335	5.947453840046053e-14	1.5479385879723263e-12	0.6201827	DARS	4.0697255	4.7068522641823277e-05	0.0012908717963335862	0.37937397	PPP1R18	4.1546803	3.257426053357937e-05	0.0008478074182783582	0.3543541	STAT1	5.208711	1.9015706673354012e-07	4.634132760250397e-06	0.42840132	RABAC1	5.2854104	1.2542331178213592e-07	3.629375360624799e-06	0.37355357	EIF5	6.5507417	5.7252050490603746e-11	1.0243490046395752e-09	0.04724553	IRF1	4.5118585	6.426204081007919e-06	0.0002454916839678181	0.31604138
344	SLC2A3	10.100224	5.5116302138023514e-24	2.296512589084313e-22	0.3551513	LMCD1	7.5046363	6.159943484128842e-14	1.6009754104790308e-12	1.8597391	OXNAD1	4.058682	4.935042579647239e-05	0.0013494257053722918	0.3219392	NDUFB10	4.1430554	3.4270886906818666e-05	0.0008894456877299335	0.3546406	NFE2L3	5.2053013	1.9368205999264744e-07	4.701331376968159e-06	0.9436897	DEK	5.2792525	1.2971205883600399e-07	3.747577171559077e-06	0.21209428	TBC1D2B	6.527736	6.677127262720827e-11	1.190031168307422e-09	1.0592161	NDUFB11	4.5102715	6.47446567960025e-06	0.0002468222134079971	0.32814386
345	SOCS1	10.087113	6.299497574356742e-24	2.6188522155838266e-22	0.38058636	SNRPD1	7.489403	6.918770173540312e-14	1.7880787895752914e-12	0.64676344	ITGB2	4.0569425	4.971932319896443e-05	0.0013560405088355579	0.2671586	MIR155HG	4.1347294	3.553729383344405e-05	0.0009184216233326784	0.5263278	HNRNPLL	5.1731086	2.302309086499423e-07	5.551828013704318e-06	0.41984385	ATP2B1-AS1	5.2637596	1.4113878964150787e-07	4.05222696822298e-06	1.0194178	INPP4A	6.526279	6.742358732663364e-11	1.2004926522547414e-09	1.153692	RBM8A	4.505439	6.623596446762341e-06	0.000251984647431176	0.3346299
346	DDX3X	10.03467	1.0731729593569214e-23	4.441340794635907e-22	0.38791475	ICA1	7.483068	7.260727674777341e-14	1.871190336942968e-12	1.3720665	UBE2E3	4.041306	5.3154380831939124e-05	0.0014427056835847583	0.5038511	NDUFB3	4.1264877	3.6834527677539264e-05	0.0009492769229660364	0.43916863	DENND4A	5.160685	2.460479748544707e-07	5.925467284339317e-06	0.67240834	NSA2	5.229419	1.7004333418720093e-07	4.836758925216435e-06	0.25587758	N4BP2L2	6.5200124	7.03015658524653e-11	1.2493145769236459e-09	0.4133956	GRPEL1	4.502993	6.70030135414894e-06	0.0002543761102943942	0.5943745
347	UBALD2	10.02109	1.231375861802116e-23	5.084613811373906e-22	0.3954285	DCPS	7.4629674	8.45953994800296e-14	2.1740426090147466e-12	1.1531049	SMDT1	4.0377884	5.395749488659946e-05	0.0014589239829211958	0.31803212	CAP1	4.1149936	3.871904286977833e-05	0.0009895165684731249	0.26800168	SGPP1	5.150911	2.592246556675033e-07	6.234624408233474e-06	1.2123764	GPX4	5.222208	1.7680233734757375e-07	5.013492204879117e-06	0.17096856	ABLIM1	6.5185785	7.097675022012045e-11	1.2600944785456166e-09	0.81774586	STAT3	4.500746	6.771552165430879e-06	0.00025655107430885035	0.3340904
348	RASGEF1B	10.012908	1.3376142257059903e-23	5.510910627207976e-22	1.191342	PIN1	7.441298	9.970061526584087e-14	2.5550889895534532e-12	0.704747	SEPT9	4.037647	5.399011202102929e-05	0.0014589239829211958	0.28486085	UBL5	4.1070685	4.0071202035731484e-05	0.0010212320907164577	0.22937387	CAMK2D	5.148844	2.620973400212355e-07	6.293806879275986e-06	0.72480744	NMRK1	5.218905	1.7998386308326594e-07	5.088005360238479e-06	0.71583575	SPEN	6.516206	7.210810486903268e-11	1.2789444275757487e-09	0.9815658	HMGA1	4.487597	7.203096996281877e-06	0.0002717800971389722	0.632848
349	HNRNPA0	9.961523	2.245944340255406e-23	9.211881083078812e-22	0.3353738	DMAC1	7.425401	1.124387063381606e-13	2.869529484671807e-12	1.0212429	WASF2	4.015691	5.9271883497909844e-05	0.0015876397365511563	0.3190315	TRAC	4.105879	4.027806535299229e-05	0.0010250823419130654	0.3263284	SUPT5H	5.1486483	2.6237039834151866e-07	6.293806879275986e-06	0.5063242	CD2	5.206382	1.9255821029799388e-07	5.426774715069996e-06	-0.0439709	MYADM	6.5106673	7.481771665480402e-11	1.3257237642546035e-09	0.44133088	TNFSF8	4.484761	7.299569938520979e-06	0.0002742936556652822	0.6555455
350	LITAF	9.945442	2.6400013971821716e-23	1.0804014626552874e-21	0.5718233	SMS	7.382343	1.555281512314563e-13	3.9418341777627715e-12	0.7843198	TOPORS	4.014384	5.9601351747486194e-05	0.001594140958311585	0.43647283	ATP10D	4.1016717	4.1017585999973566e-05	0.001041019534184412	1.412415	LFNG	5.1381993	2.773838438939495e-07	6.645277876859612e-06	0.62027764	KMT2E-AS1	5.1832833	2.1801338160927767e-07	6.0881396460037645e-06	1.0001781	CYTH1	6.50916	7.557214450544254e-11	1.3378016910284264e-09	0.60202765	NXT1	4.4802127	7.456872220095991e-06	0.00027963270825359963	0.60903466
351	EMB	9.890914	4.558456413042251e-23	1.8613697019922526e-21	0.4933994	RAB11B	7.37946	1.5893273299721424e-13	4.022574337222881e-12	0.60984933	PRKCB	4.0114436	6.034856503359378e-05	0.0016117803524597176	0.42679468	HTRA1	4.0942364	4.2356197287376525e-05	0.0010705572560598948	3.0172675	NCOA2	5.1377482	2.780502806562386e-07	6.652570191482271e-06	0.7025446	ARPC5	5.1523514	2.57240630704019e-07	7.140176116595694e-06	0.28669602	RNF38	6.4974513	8.169221380493034e-11	1.4447492094952792e-09	1.1328567	EIF3D	4.4759874	7.605898268811677e-06	0.0002846402865364859	0.4182762
352	EIF1	9.878735	5.1478733624135363e-23	2.0973874286995282e-21	0.13337243	ATP5MPL	7.378064	1.6060743490881964e-13	4.059369486175462e-12	0.58283836	PIP4P2	4.0102057	6.0665920903256425e-05	0.0016179046394736384	0.9748211	ATP2B4	4.08992	4.315215547144417e-05	0.001088161800680411	0.3560706	IQGAP1	5.128645	2.9183494605243725e-07	6.9732992636066765e-06	0.3949431	ITGB7	5.135708	2.8108426319717755e-07	7.755140144516722e-06	0.79438794	PLCL2	6.4935436	8.384050677931997e-11	1.4813166462211581e-09	1.112638	ATP5MC2	4.4734745	7.695877367159567e-06	0.000287422249230807	0.3073377
353	YWHAQ	9.877204	5.2270863045686986e-23	2.1249493550099522e-21	0.409674	ASNA1	7.3719606	1.6813683733510184e-13	4.238016990442382e-12	0.7830432	SCGB3A1	4.0088944	6.100361422560709e-05	0.0016245527701384496	0.9795574	COMMD8	4.08854	4.340963392003935e-05	0.001092674004494141	0.59665126	PSAP	5.12721	2.940671405854894e-07	7.017511309426452e-06	0.40551993	RBMS1	5.1152816	3.13273406756282e-07	8.553341529192692e-06	0.41994068	ETV3	6.4828286	9.001870408274889e-11	1.5889468660139394e-09	1.0025088	SEPT9	4.4463964	8.732284182910769e-06	0.00032453875065185207	0.36647406
354	HSPA8	9.874132	5.389755015086141e-23	2.1862416865829546e-21	0.14245866	MICAL2	7.361399	1.8199229903153877e-13	4.574703823125205e-12	1.2709332	ANP32A	4.0075045	6.136374549185151e-05	0.0016317783262124043	0.33943447	GIMAP4	4.087361	4.363082713473542e-05	0.001096739327771222	0.3710082	TM9SF2	5.1107483	3.208856262127541e-07	7.647565994370112e-06	0.4714086	IFNGR1	5.0585423	4.224740650244468e-07	1.1349358106468144e-05	0.70812327	DDX6	6.4618845	1.0340704531175953e-10	1.8182817776110827e-09	0.4309764	MIDN	4.4407673	8.9638670066223e-06	0.0003320787424328322	0.58093876
355	RBM3	9.853271	6.634925790342639e-23	2.6853912202102645e-21	0.3724675	GCHFR	7.3512316	1.963885649308163e-13	4.923110341887789e-12	0.8588697	TESPA1	3.9907746	6.585781197371208e-05	0.0017412047410315964	0.4291009	FASLG	4.085143	4.404970138741533e-05	0.0011057558237619627	1.6354412	CTNNAL1	5.088099	3.616707118104394e-07	8.553023590111743e-06	1.0577002	CHCHD2	5.0249133	5.0366009043071e-07	1.3432154080789981e-05	-0.06464391	MAP4K4	6.4579816	1.0610873167348587e-10	1.8622234426936992e-09	0.92546654	TMA7	4.430957	9.38159448176315e-06	0.00034615823012529697	0.2954784
356	CAMK4	9.797977	1.1486238795807287e-22	4.628500830547344e-21	0.63764644	FAM110A	7.339545	2.143215342147952e-13	5.350758411952257e-12	1.0717778	SRI	3.985815	6.724889404329193e-05	0.001775428775927427	0.33926794	KIF21A	4.084594	4.4154010275731354e-05	0.0011068621266255984	0.74790186	SGPP2	5.0850587	3.675124425324754e-07	8.680001454414185e-06	1.1763272	LGALS1	5.019471	5.181392105927052e-07	1.3798272456001388e-05	0.37989715	LRBA	6.446465	1.1448911473941396e-10	2.0035595079397443e-09	0.86579484	AQP3	4.4215317	9.800361251649418e-06	0.0003601632759981161	0.53662235
357	JMJD6	9.739424	2.0471142082008712e-22	8.213040082028604e-21	0.7457379	FDPS	7.3375278	2.1757562014034305e-13	5.424629606619815e-12	0.77397746	RAB9A	3.983259	6.797658844102255e-05	0.0017920657282694253	0.41397026	CD3E	4.0827174	4.4512169475111e-05	0.001114320318944366	0.10659376	WSB1	5.0820503	3.7338233212572204e-07	8.80731752607207e-06	0.40374243	COX6B1	4.978562	6.40584786691814e-07	1.6839406946297683e-05	0.09050569	SIK1	6.44439	1.160664920093572e-10	2.0292310092026055e-09	1.4810948	ARHGDIA	4.412194	1.0232842232208465e-05	0.00037455871716500104	0.37110025
358	TNFSF13B	9.72853	2.278612307182216e-22	9.121895674177172e-21	1.6291152	COMMD7	7.3193398	2.491937312536444e-13	6.187749745656373e-12	1.1540233	AGPAT5	3.9815955	6.845422613640663e-05	0.0017994941419978137	0.6006951	UBE2M	4.08214	4.46229255212523e-05	0.0011155731380313076	0.38940963	TRIB2	5.073754	3.900440064413724e-07	9.188536690205407e-06	0.831561	LINC02273	4.9361353	7.968580273681696e-07	2.0651997535811165e-05	1.2111211	NORAD	6.428004	1.292906990758791e-10	2.2454788237422293e-09	0.7885674	RPS25	4.406078	1.0525913530513295e-05	0.0003845202010401229	0.22891161
359	YWHAZ	9.726921	2.3149393733056066e-22	9.2471763009762e-21	0.21381593	SAR1B	7.3075066	2.721451753751556e-13	6.742544430226293e-12	0.7402025	LMO7	3.980212	6.885384668526518e-05	0.001804835139574533	1.5637188	BNIP3L	4.0808234	4.487648184537508e-05	0.0011203877091151724	0.39855573	NCK2	5.071818	3.9403324717448007e-07	9.270628574687672e-06	0.45275337	TBC1D10C	4.9355497	7.992532991955885e-07	2.068490052495625e-05	0.3783584	ZMYM2	6.3695	1.8964546184781504e-10	3.2751272194112795e-09	0.87815446	R3HDM4	4.404539	1.0600895810082094e-05	0.00038649099307590967	0.5521276
360	SEC61B	9.725014	2.358741362080775e-22	9.401707706775324e-21	0.35201696	HDAC7	7.3074446	2.7227036556342363e-13	6.742544430226293e-12	0.93228495	HIST1H1D	3.968546	7.231253494568944e-05	0.0018901035983314987	0.3932505	GGA2	4.0768204	4.565573830452213e-05	0.001138296053386152	0.67332965	BEX3	5.0699606	3.97898455404873e-07	9.349596058906063e-06	0.89156383	FKBP2	4.923608	8.49629657437852e-07	2.1957728488636466e-05	0.63788193	AP1G1	6.3540072	2.097771263424934e-10	3.6126098374351604e-09	1.0640758	RETREG1	4.4000053	1.0824824064853266e-05	0.0003938735488944134	0.9177954
361	CLIC1	9.713785	2.6337120212589043e-22	1.0452366823030748e-20	0.26102096	JAKMIP1	7.293838	3.0124745672370045e-13	7.440083356583327e-12	1.5098975	ZC2HC1A	3.9553926	7.640907587668524e-05	0.0019886923076970135	0.9147719	ACP5	4.061344	4.879099164609787e-05	0.0012076244065179116	0.53078777	TYMP	5.062573	4.1363584631128785e-07	9.682240351554031e-06	0.53274614	TUBB	4.894445	9.858348260279801e-07	2.5264595436909533e-05	0.29187033	RCOR1	6.3419456	2.2688171482578197e-10	3.903512649741333e-09	1.135078	ZFP36	4.3613415	1.2926748612471793e-05	0.0004648317138046364	0.2843667
362	RSL24D1	9.711604	2.6906748335677355e-22	1.065542027301878e-20	0.46822786	CD4	7.287549	3.15644867121476e-13	7.777956155928031e-12	0.58268356	STK39	3.9497273	7.824028670121631e-05	0.00202773662642433	0.5013793	CHST11	4.061154	4.8830744709812695e-05	0.0012076244065179116	0.38060996	HAUS3	5.040723	4.637767034288493e-07	1.082833154447917e-05	0.5635844	GYG1	4.867137	1.132265544100451e-06	2.8776458330353786e-05	0.8615678	PCM1	6.3219585	2.582685428570787e-10	4.4187006284905225e-09	0.48728886	VAPA	4.3549504	1.3309701125247076e-05	0.0004758088680475	0.4062593
363	PRNP	9.698882	3.048198242819589e-22	1.2045299507916116e-20	0.5218102	UQCRQ	7.2874937	3.1577443767740466e-13	7.777956155928031e-12	0.56588894	ETS1	3.9461787	7.940836026666212e-05	0.0020493379492976358	0.2528866	ARPC3	4.058225	4.9447130777430236e-05	0.001221019824978857	0.19957602	ASXL2	5.0403676	4.646382821025391e-07	1.0834680753342836e-05	0.6043772	JAML	4.8309784	1.3586381313133562e-06	3.424550845388604e-05	0.8688162	YME1L1	6.312911	2.73834637990793e-10	4.6676358748430625e-09	0.4457546	RPL15	4.3457522	1.387990940588699e-05	0.0004952297773459679	0.22125632
364	SLC38A2	9.686576	3.4386317732707263e-22	1.3558982582371157e-20	0.4875521	C19orf24	7.284484	3.2290390783490623e-13	7.921708019314288e-12	0.7114999	BASP1	3.9391022	8.178706690862318e-05	0.0021077662755202677	1.3168933	RANBP1	4.0579505	4.9505293584176787e-05	0.001221019824978857	0.36699572	ARHGAP9	5.035154	4.774653327550226e-07	1.1105601885282963e-05	0.43114436	S1PR1	4.829864	1.366264404073913e-06	3.434351357709733e-05	1.0010135	AC020916.1	6.2954164	3.065756278405067e-10	5.2112184658365495e-09	0.8934983	GLA	4.344595	1.3953300596625318e-05	0.0004968835241530818	0.6473853
365	HSPE1	9.6379595	5.527567123080346e-22	2.1656512982217772e-20	0.17140138	VOPP1	7.2824016	3.279290192417701e-13	8.034260971423368e-12	0.6296891	CDR2	3.920038	8.853497256555858e-05	0.002272109107391255	0.37381503	CDKN2A	4.055366	5.0055806207709425e-05	0.0012312924217759847	1.1599245	PLEKHG2	5.034468	4.791769155684868e-07	1.1131322153692724e-05	0.9724883	SON	4.828977	1.372361413640956e-06	3.444964614160187e-05	-0.042416386	LDLR	6.2865796	3.245363019798166e-10	5.511418252198825e-09	1.1178521	RPS6	4.3438473	1.4000895625642853e-05	0.0004976140369848886	0.19527951
366	STK17A	9.602184	7.826821339329573e-22	3.0534573696429065e-20	0.319179	MVP	7.28069	3.321164670670951e-13	8.126018751475197e-12	0.6625128	CYTH1	3.9066808	9.357266193034068e-05	0.002398044160348689	0.33426145	GALNT2	4.0545955	5.022118068059594e-05	0.0012337088168528749	0.99669576	EPAS1	5.0291867	4.925639764782293e-07	1.1427857408822556e-05	1.3002844	N4BP2L2	4.811329	1.4993000448404332e-06	3.748250112101083e-05	0.21915309	ANXA1	6.2758374	3.477575031333905e-10	5.894874649516652e-09	0.45481083	BIRC3	4.342482	1.4088194657011551e-05	0.000499750148306153	0.34643865
367	SKP1	9.598639	8.100704780422763e-22	3.153611236022633e-20	0.24269508	EML2	7.2749476	3.4655488691726486e-13	8.468013360511625e-12	0.9475352	LAMTOR5	3.9039414	9.463867976279507e-05	0.002421985711199665	0.3470759	LAP3	4.0526204	5.064717682941481e-05	0.001242512515674896	0.4770678	CSGALNACT2	5.0282316	4.95023931492391e-07	1.1470447340696953e-05	0.69782937	CDC42	4.807835	1.5257351880296648e-06	3.8091554456583e-05	0.03597472	FYB1	6.2480674	4.1556203178347213e-10	7.011893786980074e-09	0.03526883	BACH2	4.342053	1.411575626031813e-05	0.0004997630467887199	1.0764277
368	SRSF5	9.584957	9.249608257512134e-22	3.593267478473266e-20	0.30643028	SSNA1	7.2733793	3.506038533172115e-13	8.544225205177403e-12	0.66030747	PTRHD1	3.900054	9.61712658641987e-05	0.0024577844370718372	0.5465433	ISG15	4.051557	5.0877916786339106e-05	0.0012465089612653081	0.32701653	MARF1	5.0270987	4.979564851134673e-07	1.1523867020100706e-05	0.82644683	MZT2A	4.800176	1.5852600379396294e-06	3.9448220455937684e-05	0.21882841	AHCTF1	6.2449937	4.238172252565713e-10	7.1250151089565396e-09	1.0931951	GLIPR1	4.33817	1.4367396473684737e-05	0.0005076940580845328	0.3976015
369	RGS16	9.582653	9.45836765632044e-22	3.6666140439849803e-20	1.2113864	COX6B1	7.268102	3.645734004172855e-13	8.872895672407444e-12	0.5424786	TATDN1	3.8952742	9.80877643704781e-05	0.0025032814865382433	0.6960814	PPM1M	4.0462937	5.203490483647153e-05	0.0012722675575935361	0.58305955	RLF	5.015406	5.292149257335639e-07	1.223185441553992e-05	0.47597933	ACAP1	4.7893124	1.673537371046178e-06	4.139634222441876e-05	0.16219187	GPR174	6.2427993	4.29807976936509e-10	7.212531119824979e-09	0.72630966	UBXN1	4.3185053	1.5708944499264382e-05	0.0005540342709673379	0.3484355
370	CCNH	9.582366	9.484691291505717e-22	3.6690779469772116e-20	0.404078	MT1E	7.262073	3.812021079118435e-13	9.265329011746196e-12	0.9001111	PVALB	3.8927493	9.911459456501545e-05	0.00252597874498219	3.3586998	BATF	4.0365562	5.424156411216843e-05	0.0013218683561818233	0.26278365	SYTL3	5.010345	5.433248742943795e-07	1.2542204227586964e-05	0.4283588	NDUFB11	4.770497	1.8377200286417475e-06	4.5204960543898404e-05	0.14477028	PHC3	6.2214336	4.926321897695995e-10	8.241737407244816e-09	0.81092536	MZT2A	4.315915	1.5894301091863248e-05	0.0005594976677451862	0.38663426
371	CD40LG	9.5666275	1.1044984935903241e-21	4.263689037756766e-20	0.84330887	ATP6V1F	7.2506466	4.147872268730265e-13	1.0068316108047375e-11	0.5985628	SMC3	3.8893805	0.00010050044881526744	0.0025568346552562204	0.37973624	FLT1	4.034067	5.4819659956323644e-05	0.0013341870883409892	1.9293911	TUT7	5.0085516	5.484117514781656e-07	1.2643746466011659e-05	0.55681235	ATP5F1D	4.751722	2.0169149405648296e-06	4.941441604383833e-05	0.13953295	RIF1	6.2022533	5.56604279491655e-10	9.289376599145468e-09	0.8951415	HNRNPA1	4.3136	1.6061745966194486e-05	0.0005643108644910587	0.24817163
372	GTF3A	9.558831	1.1909382456293903e-21	4.5781360383765787e-20	0.51148677	JOSD2	7.2488213	4.204146278649134e-13	1.01914495870947e-11	1.0142279	CEP170	3.8733807	0.00010733596382187474	0.00272416897130794	0.84829587	SLC1A4	4.0317683	5.5358782586355115e-05	0.0013419757652035293	1.2417772	LPP	4.9859843	6.164720823755826e-07	1.4195080844174598e-05	0.80681455	STK17A	4.7482243	2.0521053996352125e-06	5.020963610958326e-05	0.032321427	MKLN1	6.200412	5.631566450102979e-10	9.390202678824158e-09	0.97477406	ARRDC2	4.303447	1.6816121139538812e-05	0.000585718964109452	0.7758521
373	KLF6	9.542896	1.3889830830427004e-21	5.3283014928830105e-20	0.20953259	SDF4	7.236532	4.60302238462058e-13	1.1129017936500414e-11	0.56733346	KLF12	3.868172	0.00010965433567543691	0.002775342173603517	0.6593153	SLFN12L	4.025491	5.685653992086563e-05	0.0013728500933586148	0.58847743	SPAG9	4.9816794	6.303478640268352e-07	1.4478302501866371e-05	0.51230484	SRSF7	4.740049	2.1366676829699638e-06	5.193289507218662e-05	-0.08044714	PHF20L1	6.1887074	6.065960971504446e-10	1.0096198627843677e-08	0.8081754	BCLAF1	4.3031187	1.6841044779811265e-05	0.000585718964109452	0.35928968
374	JUND	9.526092	1.6331690135158376e-21	6.251975129865316e-20	0.14492197	ATP5F1C	7.2301745	4.823731062892565e-13	1.1647313834513912e-11	0.58363765	N4BP2	3.8675356	0.00010994080646167626	0.002778765225217746	0.6481772	EOMES	4.020147	5.816186261013669e-05	0.001402525230264123	1.4115803	POU2F2	4.975677	6.501995688362257e-07	1.4897028774770134e-05	0.82383275	DYNLT3	4.7153883	2.4124999760223067e-06	5.84824367538389e-05	0.72199917	ZSWIM6	6.173952	6.66037886390207e-10	1.1055506921788665e-08	1.2575312	TUBA1B	4.30035	1.705283695870435e-05	0.0005912186398418725	0.34464586
375	DDIT4	9.507944	1.9446697016352815e-21	7.428961698034989e-20	0.26798326	CD320	7.228154	4.896026070827456e-13	1.1806362080243375e-11	0.86299455	RIC1	3.8666744	0.00011032960055125417	0.002784761552375406	0.5508161	BANF1	4.0100255	6.071222041701264e-05	0.0014601924740348265	0.35192397	LNPEP	4.974551	6.539897419266946e-07	1.4965207357288932e-05	0.44432315	UBL5	4.6386213	3.5074079380044e-06	8.337467123005285e-05	0.022213632	STOM	6.1698155	6.836979510500915e-10	1.1328178404459362e-08	0.6781121	IRF2BP2	4.295937	1.7395706403268087e-05	0.0006008385435339307	0.6541733
376	CDKN2D	9.394444	5.752066381811791e-21	2.17477818448131e-19	1.083109	CTSA	7.2214713	5.142807896315052e-13	1.2339058503339308e-11	0.61598146	DEAF1	3.8627799	0.00011210401305021486	0.0028256669956072678	0.9106494	UBB	4.0021534	6.276855680630563e-05	0.001505707873780504	0.14152983	VPS13C	4.97204	6.625197558586334e-07	1.5122733557642718e-05	0.4333196	ABCB1	4.635412	3.562266931843688e-06	8.456932154086275e-05	1.5495329	ADAM19	6.166265	6.992183186442768e-10	1.157489784242215e-08	1.1528726	ST3GAL1	4.2897534	1.7887163831344914e-05	0.0006154993172302674	0.63535035
377	CNN2	9.365609	7.561281266930113e-21	2.852947500612748e-19	0.37602696	LSM2	7.210227	5.585875332237622e-13	1.3347263879046333e-11	0.67736936	GPSM3	3.847278	0.00011943735018527768	0.002985933754631942	0.29398426	DNAJC8	4.000555	6.319405274195103e-05	0.001511967082204883	0.32049292	PPM1G	4.945967	7.576673109585473e-07	1.7273122628862663e-05	0.41488305	TMEM258	4.6233487	3.775943939256244e-06	8.883862981284697e-05	0.13282295	PJA2	6.1543546	7.538387123628674e-10	1.2467854491150034e-08	0.7203676	TUBA4A	4.286488	1.815200231279123e-05	0.0006234449392477361	0.38351128
378	HOOK2	9.33303	1.0288723012778162e-20	3.8740837163893183e-19	0.61278516	CADM1	7.178589	7.043467893402395e-13	1.674304301956908e-11	2.1312823	PNPLA8	3.835996	0.00012505645686035374	0.0031179272656838533	0.33346415	HNRNPLL	3.9951265	6.465971589700402e-05	0.0015450224702307528	0.30744228	CAPZA1	4.9440064	7.653309978799113e-07	1.742621695916155e-05	0.40714756	C19orf66	4.5871615	4.493132450890399e-06	0.00010464044205970988	0.6218135	GNG2	6.1442537	8.034044589280164e-10	1.3263752859660648e-08	0.29991606	PNP	4.2737303	1.9222958766965237e-05	0.0006577688404897323	0.53016263
379	SRSF7	9.332278	1.0361922526619601e-20	3.893667207088654e-19	0.19834708	FAM184A	7.1744175	7.261564718374108e-13	1.72391798062176e-11	1.1853566	JARID2	3.8309982	0.00012762443913227173	0.0031685155159084486	0.61837906	NUDT1	3.992032	6.550953891031406e-05	0.001563295814905222	0.6742849	CCM2	4.9008074	9.544361311171589e-07	2.159823141536674e-05	0.5469233	PNISR	4.5839562	4.562594829024821e-06	0.00010598948164770049	0.23219043	TRANK1	6.1404424	8.229210909891129e-10	1.357376575127913e-08	1.181824	APP	4.265545	1.994147851779253e-05	0.0006810867430565757	1.048617
380	SAMD3	9.31973	1.1663643288648477e-20	4.373866233243178e-19	1.2880358	CFLAR	7.1729927	7.337586943849703e-13	1.739718194751462e-11	0.5368482	CPSF6	3.8307803	0.00012773752250796268	0.0031685155159084486	0.3927681	ASNA1	3.9871137	6.688195266265938e-05	0.0015939764982832246	0.49595332	BAZ2A	4.889751	1.0096364814391533e-06	2.2763276498704834e-05	0.5682663	EDF1	4.5564775	5.2018633060313154e-06	0.00012038317159738717	0.018486865	SAMSN1	6.137533	8.381269956745771e-10	1.3799806044373077e-08	0.11352298	CSDE1	4.251779	2.1207888194579797e-05	0.000722996188451584	0.32225594
381	BIN2	9.316954	1.1972878585291958e-20	4.480685213945819e-19	0.5701845	LAMTOR4	7.13527	9.659724443453796e-13	2.2785293536388124e-11	0.5362944	BLVRA	3.8307078	0.000127775237947655	0.0031685155159084486	0.7840924	ANKRD35	3.985459	6.73497659764934e-05	0.0016030465671218472	2.0708733	ZEB1	4.88567	1.0307770823635813e-06	2.3211432461312263e-05	0.56051147	ITM2C	4.554558	5.249593585229264e-06	0.00012118251523691926	1.0251359	ARHGEF3	6.1216416	9.26160334085568e-10	1.5208396906901084e-08	0.74736357	RPS3A	4.2346706	2.2888673029267183e-05	0.0007774110294136497	0.18942258
382	ATP1A1	9.301541	1.384242659419031e-20	5.169808712769247e-19	0.5548499	DNAJC15	7.134499	9.7140283863092e-13	2.2884009179286096e-11	0.600533	UCP2	3.8282313	0.0001290674519548727	0.0031962458620900082	0.29942653	BTG3	3.9774675	6.965312612908239e-05	0.0016472023071066781	0.3081468	RPS6KA5	4.8665833	1.1354412875260309e-06	2.5505786868326184e-05	0.70668936	SEPT1	4.540847	5.60287872215348e-06	0.000128852185881815	0.13393594	PPM1B	6.1098275	9.973889214097124e-10	1.634881483577472e-08	0.92552704	C6orf48	4.2298474	2.338497942649702e-05	0.0007913425358414047	0.70060706
383	IER5L	9.29018	1.5402675667185468e-20	5.740855281633529e-19	0.8809102	USP12	7.1237526	1.0502766276148075e-12	2.4678814619465586e-11	0.73024064	RAB27A	3.8236659	0.00013148208975659876	0.003243359422859826	0.40582454	CDC5L	3.962984	7.401871509176962e-05	0.0017437101151426496	0.41504502	ITGA4	4.85341	1.2135644641920058e-06	2.712803774881765e-05	0.37963018	TSC22D3	4.526798	5.988413182540856e-06	0.000136184520085629	-0.081059426	CSNK1D	6.0993185	1.0652147751399345e-09	1.741197453677008e-08	0.7553736	COX7A2	4.226254	2.3761366148634407e-05	0.0008026012922447743	0.31255293
384	PLCB1	9.27821	1.7235058704799073e-20	6.410813840094796e-19	2.4395137	FAM49B	7.1185074	1.0910195199585035e-12	2.560342743197637e-11	0.5777663	BLM	3.8233027	0.00013167597983420028	0.003243359422859826	1.0921658	CSF2	3.9597557	7.50264523940137e-05	0.0017606782410472563	3.307123	TET2	4.8468075	1.2546414053539016e-06	2.7920445887342477e-05	0.87085134	PTGDR	4.518623	6.224321607717656e-06	0.00014102578241900364	2.4378655	CCDC88C	6.0856857	1.1599375047540963e-09	1.8895258554837343e-08	0.62135154	RELB	4.219974	2.4433037193764976e-05	0.0008222656747901675	0.3927652
385	ARRB2	9.240166	2.4611538592400784e-20	9.136101447179078e-19	0.810301	CNIH1	7.1171637	1.1017051345080798e-12	2.582121409003312e-11	0.58367425	ARGLU1	3.8147564	0.0001363173890116713	0.0033487059132212035	0.2957401	SERPINH1	3.9574816	7.574414885038564e-05	0.001772992019268581	0.4951107	AHR	4.8467364	1.2550905198881571e-06	2.7920445887342477e-05	0.39671534	AC087239.1	4.5022883	6.722573877350637e-06	0.0001515672331243165	1.0761737	LUC7L	6.0822086	1.1853805743387817e-09	1.9292620065079815e-08	0.9593073	MAN2A1	4.209985	2.5538767037964735e-05	0.0008563409567930693	0.6957131
386	TMSB4X	9.21312	3.167800375666759e-20	1.1688420060818612e-18	0.15420377	UTS2	7.1162233	1.1092434867851928e-12	2.596477588494002e-11	1.2278591	BANF1	3.8112078	0.00013828950251197037	0.003392616299943198	0.3385606	EED	3.9446738	7.99086703606807e-05	0.001868093915874692	0.49446586	STX16	4.8435116	1.2756440058893054e-06	2.8309128753884043e-05	0.5880721	CD81	4.4992785	6.818452807585068e-06	0.0001533525952746336	0.114489295	MIA3	6.073665	1.2502318781218273e-09	2.0294179117039377e-08	0.784841	SELENOM	4.2048383	2.6126867965895385e-05	0.000872874907042414	0.6117393
387	SNHG12	9.200442	3.564778208382072e-20	1.3126813542889894e-18	0.61805254	ITPA	7.1132627	1.1333123090247407e-12	2.6494419438078386e-11	0.8576322	AZIN1	3.8049855	0.00014181245556125414	0.0034697787895313515	0.34060773	SRP14	3.9389071	8.185357842068432e-05	0.0019062858092269638	0.17180228	STIP1	4.8327746	1.3464318873682873e-06	2.9844011978760287e-05	0.3948463	YPEL3	4.4851727	7.28548623038853e-06	0.0001634564218356401	0.21044184	NUP153	6.064989	1.31962749161725e-09	2.1401725647367142e-08	1.2138438	CCNI	4.155139	3.250901682919148e-05	0.001070525419778483	0.28580636
388	IER3	9.187572	4.0181094947894645e-20	1.4737078236877527e-18	1.4063253	LYPLA2	7.106388	1.1911935419903846e-12	2.774167469464299e-11	0.8436288	GRHPR	3.796958	0.00014648258979061497	0.003572673350001564	0.55211926	NAA50	3.9381714	8.210493270868839e-05	0.0019097191626862647	0.378053	CCNT1	4.8106227	1.5046080775216297e-06	3.322977575055282e-05	0.46838173	KIF2A	4.478161	7.5288912741236765e-06	0.00016871143556344216	0.3223921	ZNF267	6.060133	1.3600896455555092e-09	2.2009716782946036e-08	0.55742085	SKP1	4.1334867	3.5730082501462576e-05	0.0011682211138156135	0.27806947
389	TSC22D2	9.166032	4.9075375475653823e-20	1.7963347098907153e-18	0.92565566	ADRM1	7.1033587	1.217607837311809e-12	2.8320941785575304e-11	0.6091493	HNRNPLL	3.79002	0.00015063520012314766	0.003650102778893068	0.29054037	FKBP8	3.9336827	8.365418462476446e-05	0.0019432941118584664	0.27779058	UBQLN1	4.8073053	1.5297819849802736e-06	3.370472898562653e-05	0.43538535	HIST1H4C	4.473646	7.68970230444705e-06	0.0001718957175720372	0.14338523	TRPM7	6.06006	1.3607095654653985e-09	2.2009716782946036e-08	1.039387	RPL18	4.132242	3.592413066006505e-05	0.001170400533472864	0.21136378
390	ANKRD28	9.162998	5.047488770455434e-20	1.843888790399972e-18	1.0027156	SCAMP2	7.0987973	1.2584732175195854e-12	2.923444421229125e-11	0.6228062	H2AFZ	3.780332	0.00015661924388502186	0.0037767435779360588	0.25168523	HMGB1	3.9251807	8.666466854507715e-05	0.002010685965297718	0.15610652	PRKAR1A	4.805267	1.5454532596381968e-06	3.4009225923175884e-05	0.39622006	PPP2R5C	4.4719744	7.750074826160471e-06	0.00017282478753725565	0.22872506	TMED5	6.047934	1.4671507149505849e-09	2.371054915322515e-08	0.66050005	CD37	4.123782	3.7270127011983654e-05	0.0012099621622706706	0.31308654
391	POLR2L	9.152775	5.548974159090481e-20	2.023063495501738e-18	0.3719574	LAMTOR2	7.0796723	1.444955577870691e-12	3.3481789083699804e-11	0.81205434	CIR1	3.7776828	0.0001582942698470604	0.0038071429429839465	0.37875864	MIAT	3.9246	8.68740460485617e-05	0.0020130020127898125	0.8172842	MX1	4.8045244	1.5511975883265856e-06	3.409480345155624e-05	0.5633356	SEC61B	4.4646573	8.019707277102488e-06	0.00017840450510503417	0.117211826	IQGAP2	6.0419145	1.5229611543925005e-09	2.4590871012269064e-08	0.56568885	GYPC	4.121139	3.770037840086375e-05	0.0012196205160490694	0.3262401
392	GSTK1	9.150324	5.67630683810291e-20	2.0653888742602172e-18	0.29382873	SERPINB9	7.0764384	1.479064663469444e-12	3.422898386807435e-11	0.61799115	WTAP	3.7767663	0.00015887766476321846	0.0038161792026459337	0.27625206	BLVRA	3.914686	9.052194339874245e-05	0.002089624007477252	0.87173516	ARID1B	4.802134	1.5698346758614095e-06	3.446321645036249e-05	0.5178075	CITED2	4.463022	8.081172777624967e-06	0.00017955447374710853	0.19414076	ZNF292	6.036532	1.5746162229476734e-09	2.5380327277775e-08	0.5042623	NDUFV2	4.1117625	3.926501451191146e-05	0.0012657800730813563	0.2970658
393	HSPD1	9.109743	8.257754615102937e-20	2.9928252673080173e-18	0.18779194	TBCB	7.057538	1.6947822169904338e-12	3.9122642257787965e-11	0.5603261	NUDT21	3.7742138	0.00016051304668356328	0.003850427196880516	0.3609239	PAM	3.909465	9.25007437072362e-05	0.002127285563980557	0.69765353	TOR1AIP2	4.8016014	1.5740177968961107e-06	3.45138150572387e-05	0.684399	ITGA6	4.4610085	8.157476681107394e-06	0.00018103095895573475	1.2774117	PDIA3	6.034768	1.5919099307419283e-09	2.5636586307960504e-08	0.21092406	ITGA6	4.087684	4.357003973747962e-05	0.0013996191500410204	1.229159
394	TRA2B	9.082961	1.0565999513106412e-19	3.814346582580164e-18	0.32971373	RAB10	7.0536957	1.7422723208942562e-12	4.0118112652170374e-11	0.6426783	ZEB1	3.765996	0.00016588642521173503	0.003958708137461985	0.41232038	ORMDL3	3.9066591	9.358100635615059e-05	0.002149438739742834	0.53802633	RBBP8	4.7923455	1.6484256803959493e-06	3.605931175866139e-05	1.0648718	THEM4	4.448217	8.658605771951793e-06	0.0001912282224274209	0.5306281	BAZ1A	6.0186067	1.7592488131048718e-09	2.8207850733684135e-08	0.5005822	LY96	4.087284	4.364526655638121e-05	0.0013996191500410204	1.1542587
395	MT-ATP8	9.05454	1.3714458231776085e-19	4.921936914236046e-18	0.17791212	FANK1	7.0337057	2.0111942882400565e-12	4.6194618808013805e-11	2.98447	TUBA4A	3.7659926	0.00016588872195078796	0.003958708137461985	0.28667232	CPNE7	3.8969917	9.739491460443945e-05	0.002231460792838622	1.2734004	KAT6A	4.7824683	1.7315561236202543e-06	3.774299379777245e-05	0.53173876	ODF2L	4.439757	9.006056596748848e-06	0.00019818717361108992	0.42364383	G3BP2	6.01846	1.7608424126115406e-09	2.820878756036361e-08	0.22144677	SH3BP5	4.0806518	4.490956306237375e-05	0.0014376536955942817	0.8618719
396	SLC25A3	9.047014	1.469311420722861e-19	5.262884474811417e-18	0.21208748	COX20	7.029427	2.0738344480953278e-12	4.757391758271117e-11	0.654792	CCR4	3.7648063	0.00016667827080458272	0.003972390695245405	0.5209603	RPS26	3.8804278	0.0001042729305164666	0.0023801429791802157	0.17182408	CXCR6	4.779052	1.7612393139339031e-06	3.834451705395198e-05	0.54094154	TAGLN2	4.412941	1.0197585371494449e-05	0.0002222783288270587	-0.068465196	PTBP3	6.012216	1.8300413450754353e-09	2.9266326993699846e-08	0.59320426	CCNL1	4.061846	4.868624829093751e-05	0.0015531420353228763	0.29257044
397	CCNL1	9.02193	1.8480545339611906e-19	6.593786808065414e-18	0.27336553	DECR1	7.024615	2.146574783299507e-12	4.918118658744195e-11	0.73226464	NDUFB9	3.762468	0.00016824471010870557	0.003999348704071753	0.28219977	SFXN1	3.8792236	0.00010479035450746022	0.0023860257299561107	0.40555298	TRIM14	4.7662334	1.8770162425374191e-06	4.0816773321449794e-05	0.83814114	SPSB3	4.3837376	1.1666041431155895e-05	0.0002527871595489264	0.453222	PARP14	6.0045247	1.9189325838657637e-09	3.0661205416116e-08	0.86943686	ABHD14B	4.043551	5.264774279526027e-05	0.0016708156716112393	0.52249175
398	RAN	8.997385	2.311582465005409e-19	8.23165267334775e-18	0.22817653	NDUFA4	7.0104322	2.3758269816582024e-12	5.429828456215108e-11	0.5296181	SBNO2	3.7613337	0.0001690097375555138	0.00401234357568807	0.49238774	SASH3	3.875763	0.00010629109445661025	0.002411233161284214	0.41727197	LMNB1	4.7644434	1.8937552603495069e-06	4.108353354064013e-05	0.5916287	IL16	4.377547	1.200225642180667e-05	0.00025976615047196413	0.42669454	RPS6KB1	6.0034847	1.9312688825128056e-09	3.0831508007100614e-08	1.1109152	RPS26	4.041964	5.300538978257856e-05	0.0016792655814739327	0.2510694
399	KCNA3	8.987656	2.525594391092103e-19	8.976363043775125e-18	0.9678271	TALDO1	7.0097785	2.3869582297490438e-12	5.4484916113836864e-11	0.6186659	WNK1	3.7430167	0.00018182417074889208	0.004288856402453006	0.29914385	NENF	3.8723903	0.00010777316313298504	0.002441839546940321	0.43911082	AKIRIN2	4.7618365	1.918389875461724e-06	4.156888438869007e-05	0.42801318	PTPN4	4.3565025	1.3215723062943314e-05	0.0002850221963398866	0.7789894	NSD1	5.981084	2.2165778027345147e-09	3.5233232807306834e-08	0.844021	ZNF267	4.03921	5.363157962365326e-05	0.001696179476049275	0.43351266
400	HSP90AA1	8.968108	3.016511912339876e-19	1.0679847088486553e-17	0.13061355	MDH1	7.008874	2.402438023315353e-12	5.4770221685384136e-11	0.6126354	SMS	3.7354906	0.00018734957813824185	0.004407872597042502	0.4411993	HLA-DMA	3.8661027	0.00011058838756288293	0.0024902715949362423	0.53634006	DYRK1A	4.7602453	1.9335767083791567e-06	4.184861250467256e-05	0.693222	S1PR4	4.3042493	1.6755292797252313e-05	0.00035716763938458383	0.5294872	TAGAP	5.980685	2.222008400065416e-09	3.528902709697669e-08	0.14405763	ABRACL	4.0349603	5.46115003153897e-05	0.0017242032960400099	0.3436748
401	SERF2	8.967233	3.0405639611505423e-19	1.0744300535796387e-17	0.23478742	LAMTOR5	6.9931393	2.6880204131104047e-12	6.105361568714918e-11	0.5949507	SUZ12	3.7345672	0.00018803832627699622	0.00441841975107392	0.3593758	TAP1	3.8566008	0.00011497470424039026	0.0025827141692141456	0.288974	ITPKB	4.7461452	2.0732989442760316e-06	4.481984482479068e-05	0.5657475	HMGN2	4.297408	1.7280694611930664e-05	0.0003679406297731471	0.12585734	CLTC	5.9688525	2.3892781843514957e-09	3.784740227367132e-08	0.7686155	RPL3	4.0260468	5.672238080263168e-05	0.0017816645252108668	0.1777133
402	S1PR1	8.939335	3.9151983908188626e-19	1.3755596640783288e-17	1.2989826	GPI	6.985607	2.836262581912429e-12	6.434114190449491e-11	0.5374832	AKAP13	3.730358	0.0001912079311159986	0.004479676921265128	0.29823413	SEC11A	3.855277	0.00011559863067153897	0.0025932681452836706	0.32012188	COPA	4.7424445	2.1115485066260505e-06	4.559307145623229e-05	0.4659174	RASGRP2	4.2962446	1.7371578997730918e-05	0.0003694476436149371	0.8361501	ATXN1	5.9633646	2.470962086172479e-09	3.907394865182384e-08	0.9308432	BCL3	4.025367	5.68865722253817e-05	0.0017837726359068065	0.3831908
403	CAST	8.938068	3.9603054934544195e-19	1.3887521649279573e-17	0.36360162	ZC3H12D	6.9850574	2.847393250428008e-12	6.451399627202793e-11	0.7074672	FUT8	3.729815	0.00019162046585656544	0.004479676921265128	0.6763283	PARD6G	3.855006	0.00011572679614327129	0.0025932681452836706	1.2846663	VMP1	4.7387433	2.150475318088178e-06	4.63790891665144e-05	0.39713338	CKLF	4.279772	1.87084868896381e-05	0.00039513614551390814	0.31821942	BTAF1	5.95795	2.5542179587433517e-09	4.0321095353873783e-08	0.87053096	GPX4	4.024238	5.716005401655787e-05	0.0017892947062252997	0.33354205
404	TRMT112	8.932574	4.1620936268974795e-19	1.456732769414118e-17	0.27870747	SRA1	6.9818106	2.914002196444233e-12	6.594186004884579e-11	0.66730195	VPS29	3.7259378	0.00019459041567085046	0.0045328054839690575	0.3445591	LBH	3.853809	0.00011629432561337102	0.0025996450524886773	0.23692608	TMPO	4.7301626	2.2434010514837376e-06	4.815711953389449e-05	0.43118894	GPR65	4.2734756	1.9244921975503417e-05	0.0004046057680776605	0.39865378	STK38	5.9355583	2.928475981257119e-09	4.6149868057975604e-08	0.94234526	RPS14	4.018503	5.856901562326681e-05	0.0018271742989431706	0.21425813
405	IFRD1	8.92621	4.408528502611319e-19	1.540051544400817e-17	0.4578809	HAVCR2	6.971262	3.1410991066374337e-12	7.090626054602315e-11	1.2557334	AL606807.1	3.7258825	0.00019463311710756932	0.0045328054839690575	1.0511296	GFOD1	3.850725	0.00011776866574900311	0.0026294036854652885	2.2156448	SIRPG	4.7274027	2.27409738097911e-06	4.8759089119592936e-05	0.45039964	CUTA	4.2631855	2.0153318954877614e-05	0.00042225454480715637	0.12637697	PTPN22	5.9171977	3.274732720139771e-09	5.1430097207323324e-08	0.51035476	TESPA1	4.009701	6.0795786215603644e-05	0.001893428087646978	0.5970309
406	KLF3	8.909169	5.141647678827069e-19	1.7893518200463523e-17	1.1053333	TMEM173	6.959471	3.415525227430374e-12	7.691210300739352e-11	0.5493822	TNFRSF10A	3.7221332	0.00019754673376188637	0.004594837003638812	0.617462	MCOLN2	3.8494577	0.00011837965425127809	0.0026398375568777123	1.1287323	PCED1B	4.726668	2.2823429580386733e-06	4.8878848314639416e-05	0.50821936	STOM	4.2553844	2.0869033981682634e-05	0.00043625540320070354	0.4268864	H3F3B	5.9077835	3.467409612028e-09	5.4363183976974826e-08	-0.1011666	CHD2	4.007207	6.144102896002948e-05	0.0019070589647644288	0.3747397
407	ODC1	8.8608055	7.943814273320183e-19	2.759311668662729e-17	0.45419538	SELENOH	6.9411144	3.890192140557991e-12	8.738665107916025e-11	0.531092	PSMD8	3.700188	0.00021543980742916684	0.004971208245905841	0.29258618	KIAA0319L	3.8428004	0.00012163843140507577	0.002705939681680711	0.56318706	GOLGB1	4.721049	2.3463148348005195e-06	5.0136395280420174e-05	0.4029063	PLCB1	4.2450776	2.185178167921969e-05	0.00045576218882594985	1.5221338	NAA50	5.8989744	3.657678792852859e-09	5.715123113832592e-08	0.6894239	RPLP0	3.9958239	6.446965954922858e-05	0.0019943265895910355	0.18007894
408	CHMP1B	8.822357	1.120750924653699e-18	3.8783047533920376e-17	0.58190054	ARF6	6.9374833	3.991466987852915e-12	8.944293402658209e-11	0.5287554	ATP5F1A	3.698808	0.0002166143882146253	0.004987831307573609	0.29861155	CIAO1	3.835284	0.00012541929128593438	0.002786674095984334	0.46847832	FNDC3A	4.721031	2.346519724689053e-06	5.0136395280420174e-05	0.6182566	RGS14	4.216167	2.484898889661843e-05	0.0005123913588850591	0.58975327	TMEM245	5.896395	3.715281877657304e-09	5.80019579455845e-08	1.1769212	HNRNPF	3.9785225	6.93448422886491e-05	0.002141531894208281	0.29461378
409	PAF1	8.818958	1.1552921190960155e-18	3.990318174509264e-17	0.63282806	UXS1	6.9334292	4.107594514046005e-12	9.159836067426619e-11	0.8749391	KCNK5	3.6979468	0.00021735044149471142	0.004998516098204408	1.9244639	EPS15	3.832545	0.000126824379546403	0.002814490306962748	0.3487072	HPSE	4.7176642	2.3856788092474446e-06	5.09138770266223e-05	1.4491464	VAMP8	4.2159433	2.4873637666692392e-05	0.0005123913588850591	0.23733649	CLDND1	5.8871737	3.928553946905879e-09	6.12274629129733e-08	0.51162297	CCR4	3.9742684	7.059593611512987e-05	0.002176510614287771	0.746325
410	CCND3	8.812251	1.2265731880323546e-18	4.228570793638746e-17	0.48973593	UBE2N	6.929291	4.229560670134436e-12	9.42038512893579e-11	0.5608221	TRIM44	3.692022	0.000222478138351371	0.0051036651588095405	0.5054046	RAB1B	3.8280177	0.00012917950880563428	0.002856406106261769	0.34370288	HIVEP1	4.713743	2.4320726901474598e-06	5.1843776892644514e-05	0.83015937	UQCRH	4.2050796	2.6099061205158948e-05	0.0005351285255885572	0.096001856	NR4A3	5.848309	4.965957846036578e-09	7.700377672651657e-08	0.74242276	MLF1	3.9736896	7.076779406222237e-05	0.002178154465482975	1.3463947
411	OCIAD2	8.807609	1.2784338940472988e-18	4.399105393842531e-17	0.45389733	CSNK2B	6.9261866	4.3233583919993235e-12	9.617640490676462e-11	0.5652921	SEM1	3.6861424	0.0002276790267667264	0.005216461492317453	0.28634614	RPS6KA1	3.8232226	0.00013171872981289527	0.002909052476336479	0.67090464	RB1CC1	4.7122726	2.4496927019362735e-06	5.209849930333221e-05	0.5179489	LUC7L3	4.2029686	2.6343741536674162e-05	0.000538054456671077	0.42028677	RICTOR	5.8311577	5.50441275894419e-09	8.492324470663265e-08	0.9769862	ST13	3.966445	7.295263626887376e-05	0.0022341744857342586	0.32435143
412	MT-ND1	8.798586	1.3855039014840756e-18	4.7586232130411006e-17	0.17176981	FNDC3B	6.92169	4.4628639250839125e-12	9.915976375262018e-11	1.2753999	MAP3K8	3.6850598	0.00022864895591902097	0.005232160105868008	0.38304022	WSB2	3.801142	0.00014403077528403642	0.003158192715804498	0.8854476	APOL6	4.706139	2.524525310502668e-06	5.3627922058365925e-05	0.48639956	CAPZB	4.197075	2.703846664861617e-05	0.0005502013562218407	0.0071756467	RBM5	5.8135943	6.114551515125647e-09	9.402082350663914e-08	0.83608145	NR1H2	3.9659433	7.31062550310125e-05	0.0022351538039847834	0.54556245
413	ABCB1	8.731337	2.51680833823278e-18	8.580028425793569e-17	2.2647724	CMTM3	6.9213	4.475183446900173e-12	9.931340076907088e-11	0.6133644	ATP6V0E2	3.6806846	0.00023260860432408102	0.005316148139869389	0.46139482	GPR174	3.7907987	0.00015016368043835454	0.0032848305095890054	0.36782652	CDV3	4.704789	2.541283143735973e-06	5.3895014959575406e-05	0.38003787	TIMP1	4.186626	2.8313205762831525e-05	0.0005729682333612657	0.47394335	BACH2	5.8069105	6.363608450501708e-09	9.76869718278771e-08	1.3711286	ARMH1	3.961202	7.45734382901446e-05	0.002276224133856158	1.331305
414	GTF2B	8.727544	2.6026287159157814e-18	8.856167158324534e-17	0.39162216	TMX1	6.890729	5.550724971722207e-12	1.2273714964548203e-10	0.71876884	METTL9	3.6787062	0.00023442010117876477	0.005350893613863109	0.3532611	NDUFA1	3.7887883	0.00015138379362962325	0.0033075828869730405	0.24297783	STAMBPL1	4.704654	2.5429647874803743e-06	5.3895014959575406e-05	0.76401263	PLAC8	4.171662	3.0238591893744135e-05	0.000607445590262478	1.0459826	TAPBP	5.790112	7.033942493653285e-09	1.077970753301744e-07	0.3947334	RPL26	3.9579751	7.558783614699957e-05	0.002303360678608818	0.22184488
415	HSPA1A	8.7267	2.622117779281778e-18	8.905991533142823e-17	0.1792441	TIMM8B	6.840454	7.894255101731766e-12	1.7330577956310777e-10	0.8236194	SFI1	3.6744244	0.0002383862175134633	0.00542793896754633	0.57876694	PRELID1	3.7871196	0.00015240372015053966	0.003325912538914687	0.29632616	NBR1	4.703855	2.5529437960615617e-06	5.404417310210967e-05	0.5689642	HSP90AA1	4.137801	3.506496738748894e-05	0.0006965608386433614	-0.05592944	DNAJA4	5.789022	7.079745954737741e-09	1.0840860993192165e-07	0.7679376	RPL18A	3.95361	7.698085691928308e-05	0.0023419259037944147	0.19394404
416	CCNI	8.700082	3.3164504271821707e-18	1.1140726983450163e-16	0.20041475	CAP1	6.8317084	8.390929517940397e-12	1.837703574399938e-10	0.5189943	IRF2BP2	3.671149	0.0002414624792148065	0.0054811064535155085	0.41259184	BAG3	3.7766109	0.00015897680547188392	0.003448876978212358	0.28197956	NBEAL2	4.6951075	2.6646675873447597e-06	5.62796171465057e-05	0.7897328	LYSMD2	4.135186	3.546671051156236e-05	0.0007034448473258165	0.7336116	TXNIP	5.7843447	7.279551805825178e-09	1.1128266591683665e-07	0.075061485	ZBTB21	3.948092	7.877650880946637e-05	0.002392592313014784	0.94819325
417	PGK1	8.693014	3.529476002129608e-18	1.1813136892373689e-16	0.22469325	RAB5IF	6.830101	8.485481544691335e-12	1.8561990879012295e-10	0.5787235	NINJ2	3.6702878	0.00024227749968688982	0.0054866544296261355	0.8149185	RAC2	3.7639828	0.00016722842756604573	0.0036108370816992836	0.13934463	SATB1	4.689833	2.7342801585085535e-06	5.768357969299044e-05	0.46848285	SYTL1	4.134263	3.560957996096116e-05	0.0007050927066623505	0.525065	SIRT1	5.7832637	7.3265105129839525e-09	1.1190742367088954e-07	0.97388524	SCML4	3.9135811	9.093734873942596e-05	0.002757382480341505	0.67585945
418	PAXX	8.682048	3.887067591252814e-18	1.2986339452594628e-16	0.44194126	PSMC5	6.8157983	9.374179202814494e-12	2.0408832091435584e-10	0.55957115	RABGAP1L	3.6603477	0.00025187330273174186	0.005683504738597177	0.30995503	PTPN11	3.7614021	0.00016896348683263063	0.003639746858792014	0.44232202	TPR	4.679675	2.8732970327066647e-06	6.047747190834475e-05	0.3874857	CTSH	4.1259127	3.692675654202085e-05	0.0007280355702356578	0.9281933	RUNX1	5.7678943	8.026803996437376e-09	1.2219761676432212e-07	0.86229706	SAMHD1	3.9108655	9.196596427827335e-05	0.002783977913695672	0.41459593
419	TOMM20	8.674533	4.1525157031123816e-18	1.3847999282157896e-16	0.35399	LYPLA1	6.8005257	1.042380154010828e-11	2.266714240230647e-10	0.7957726	PVT1	3.6577606	0.00025442857715110985	0.00572230735024681	0.553395	PLSCR1	3.7575648	0.00017157492851525372	0.0036916736668241067	0.6189575	MIR181A1HG	4.6755447	2.9317454629201782e-06	6.163709711803005e-05	1.1499809	TRIR	4.11986	3.791020980836168e-05	0.0007450268505119206	-0.037095837	GBF1	5.767276	8.056303875887922e-09	1.225451851982124e-07	1.0725578	TRADD	3.9021304	9.534973881829533e-05	0.002881663570372001	0.6320852
420	H3F3A	8.602922	7.771173446274308e-18	2.5728885058610886e-16	0.19431102	SUMO2	6.7918353	1.1071583836387307e-11	2.404732304889087e-10	0.4842159	MAF1	3.655969	0.000256212364070679	0.005741344133900887	0.36809164	ROCK1	3.753312	0.0001745134069587242	0.0037417547874755625	0.2764629	RRS1	4.6685834	3.0328383896397126e-06	6.368960618243397e-05	0.83262837	NKTR	4.101244	4.109347447322099e-05	0.0008032899930270592	0.34256762	HELZ	5.7509723	8.873162540246718e-09	1.34303428070044e-07	0.8570493	RPL14	3.8991737	9.652149308202652e-05	0.0029122864291990765	0.18613802
421	CD47	8.570896	1.0268243697219348e-17	3.3813436906165867e-16	0.53672034	SEC61G	6.786366	1.1499315273494444e-11	2.4917443178120334e-10	0.5339271	ALKBH7	3.651988	0.0002602180175783707	0.0058240025249726695	0.36897466	SPCS2	3.7484713	0.00017791569165262727	0.003805821692802126	0.2945568	G3BP2	4.666335	3.0661956798978965e-06	6.424326752351636e-05	0.3570166	KCNA3	4.080578	4.492385967518715e-05	0.0008763014028997493	0.64266574	INPP4B	5.726556	1.0249008212080598e-08	1.5419991674916142e-07	0.65402853	RPL34	3.897804	9.706895796903771e-05	0.002919217843995201	0.20295472
422	AES	8.558067	1.147754216611962e-17	3.7593553886354367e-16	0.24704005	MPV17	6.786021	1.1526822998336119e-11	2.494762928085114e-10	0.93408805	TSPOAP1-AS1	3.6504142	0.0002618176201992108	0.005852674904088198	1.0019906	ARID5B	3.744986	0.00018040385128393125	0.003850082192035118	0.23101306	FNDC3B	4.661991	3.131643840622548e-06	6.546525093451572e-05	1.025795	MYC	4.0726466	4.648191779775955e-05	0.0009047724995061777	1.038601	SPTBN1	5.7219105	1.0533269694171772e-08	1.5812812960000517e-07	1.0414262	GSTK1	3.8937137	9.872114090727572e-05	0.0029592185386153203	0.3069728
423	CCT4	8.550581	1.2247082677050084e-17	4.004273028305966e-16	0.26121858	SDC4	6.7749915	1.2441361647906796e-11	2.689529650356322e-10	1.1353235	ERCC1	3.6492038	0.0002630543521383719	0.005873175845130721	0.5749708	WIPF1	3.7338328	0.00018858760568613386	0.00400612399362163	0.19204774	CFAP20	4.6606984	3.1513804676926442e-06	6.580297283392311e-05	0.5254908	PSMA7	4.071341	4.674325961883163e-05	0.0009088967148106151	0.029133156	SYNRG	5.715282	1.0952225115838702e-08	1.6428337673758054e-07	0.5072351	SSR2	3.890072	0.0001002144367078872	0.0029942118284673616	0.29779112
424	SNRPG	8.548693	1.2449035180072617e-17	4.0630732048638425e-16	0.34883317	LIMA1	6.770313	1.285042937229256e-11	2.774696118870456e-10	0.7133181	EDF1	3.6454477	0.0002669267067998502	0.005952400773601029	0.28409582	PYCARD	3.7323403	0.00018970901525160053	0.004020649544692226	0.48451245	TRIM38	4.6603613	3.1565511105597264e-06	6.583612560333142e-05	0.56454927	PPP1R10	4.0680304	4.741223739183145e-05	0.0009180188219967365	0.38917255	MAN1A1	5.7091985	1.135094719606412e-08	1.7012533012045531e-07	1.0310383	JUNB	3.8891847	0.00010058158374432608	0.0029956783133934656	0.22583686
425	IL23A	8.511888	1.7112492913287067e-17	5.565346146577874e-16	1.7702773	CAPNS1	6.768741	1.2990761620171338e-11	2.8017047508292054e-10	0.5821104	RSRC2	3.6422691	0.0002702452660465005	0.006011812062475117	0.2666686	TBCB	3.7174203	0.0002012674941661526	0.0042558000061024785	0.30451152	N4BP1	4.643487	3.425775626989839e-06	7.118591021318437e-05	0.45518118	AC243960.1	4.065309	4.796883445534997e-05	0.0009268426215741911	0.5236331	AOAH	5.7050023	1.1634152734258788e-08	1.7422783740179723e-07	2.199992	CEP57	3.8875592	0.00010125731613566692	0.0030106847637425237	0.5661904
426	LYSMD2	8.502581	1.8542221520180545e-17	6.019669972320097e-16	1.0278053	LMAN1	6.7631516	1.3502185359214416e-11	2.9051833252408064e-10	0.5874354	CDV3	3.6399899	0.0002726487169472742	0.00605062822935527	0.2551809	WARS	3.7052639	0.00021117078356659288	0.004449843059674477	0.86068517	DERL1	4.636277	3.5474042119344517e-06	7.348765771622948e-05	0.46728373	CD63	4.0599523	4.90827087343204e-05	0.0009443924324535469	0.3524064	ST3GAL1	5.6955013	1.2300991420231075e-08	1.8361552993236882e-07	0.79699266	EPB41L4A-AS1	3.882075	0.0001035689153575835	0.003074440742642321	0.67674017
427	ZFP36L1	8.490882	2.0507465541751413e-17	6.645937907049069e-16	0.23114672	NINJ1	6.7589836	1.3896303401442463e-11	2.982997371512912e-10	0.64323264	SMARCAD1	3.6387758	0.00027393701825475874	0.006071885054802403	0.6589214	CSGALNACT1	3.703574	0.00021258312274969964	0.004469353410212507	1.0964376	SAFB	4.6338763	3.588818238296732e-06	7.426186388367392e-05	0.45547727	LGALS3	4.046262	5.204203241600496e-05	0.000996117026712595	0.30075303	RASGEF1B	5.681296	1.3367808995235578e-08	1.9937783302553064e-07	1.0536674	TAGLN2	3.8787131	0.00010501049320736155	0.0031122061494923687	0.21801862
428	ARHGDIB	8.486799	2.1240538131474015e-17	6.871388876159067e-16	0.1984916	ATP1B1	6.7576823	1.40216615682657e-11	3.006394764491041e-10	1.1457585	VPS28	3.6327958	0.00028036678774338045	0.006205766730238055	0.27783012	TANK	3.7005181	0.00021515965273681434	0.004513194770592424	0.2607107	LIMA1	4.6244535	3.7558740096718195e-06	7.75440280086738e-05	0.5359572	ARL6IP4	4.035825	5.4410766992680863e-05	0.0010371346924175425	0.144522	ATP2C1	5.6727476	1.4052515633714268e-08	2.089117918847085e-07	1.3556982	SRSF5	3.8715553	0.00010814311104672761	0.0031998867399092106	0.29500434
429	LCP1	8.4642105	2.5789362653855816e-17	8.328287148762753e-16	0.22439021	NFE2L3	6.745273	1.5273958102595227e-11	3.2634765131998524e-10	1.1194155	ARL3	3.6101556	0.0003060135343360681	0.006718039060245223	0.70041794	GIMAP7	3.6977863	0.00021748789223254372	0.0045568301251687465	0.2721694	XRN1	4.6217895	3.8044360311356683e-06	7.845848717409417e-05	0.42415437	NDUFB9	4.0144105	5.9594571139868004e-05	0.0011265949019496652	0.21819098	SACM1L	5.6475067	1.6279169337047943e-08	2.4123365852278707e-07	0.9136368	SIRT1	3.870089	0.00010879562169008417	0.003214018566809158	0.70805305
430	MATK	8.463265	2.5999357154010234e-17	8.38137171412172e-16	2.0556612	POLR2F	6.742579	1.5559959670269983e-11	3.313027334197114e-10	0.69297636	PPARG	3.5957882	0.0003234108979885469	0.007077998321202679	1.8453931	SEL1L3	3.6623697	0.0002498928140940251	0.005194321786173881	0.5368227	NKTR	4.6100693	4.025351690688506e-06	8.29213422829611e-05	0.4015351	LAMTOR4	4.0010247	6.306874787862058e-05	0.0011910464977077627	0.18088236	PLEKHA2	5.6446342	1.6553280205609727e-08	2.449005827520763e-07	0.98945177	TRIM28	3.8687434	0.00010939773926565979	0.0032266187142961458	0.468874
431	HIGD2A	8.451491	2.87606227303028e-17	9.255279206117581e-16	0.28438303	PSMA7	6.7393384	1.5910944915199653e-11	3.382575940664525e-10	0.5131732	PHTF2	3.5956635	0.0003235656375406939	0.007077998321202679	0.2890663	JOSD2	3.6611516	0.00025108407622225393	0.005213186328343408	0.61304426	BTAF1	4.601499	4.194614741374964e-06	8.631136155964722e-05	0.53359216	LSM7	3.9979417	6.389566952260562e-05	0.0012041876179260291	0.26622957	WSB1	5.6398835	1.7016500945573467e-08	2.5103239409844497e-07	0.3083195	RPL6	3.86624	0.00011052618026756302	0.0032546771833597285	0.20775548
432	SRSF3	8.442575	3.1042190223460236e-17	9.972032261469962e-16	0.24244998	TMEM154	6.725348	1.7517342228647134e-11	3.7040410063451215e-10	0.92432725	MYB	3.5950687	0.00032430590564509813	0.007085756261865253	1.9187275	ATP5MD	3.6556208	0.00025656025680033883	0.005302918693707791	0.25565758	EZR	4.5823445	4.597914759229497e-06	9.418805317819622e-05	0.3327086	TNFAIP8	3.9941633	6.492313856684633e-05	0.0012197982322758704	0.17169447	PUM2	5.6398244	1.7022387104580266e-08	2.5103239409844497e-07	0.82519734	PPIA	3.86269	0.00011214527614236114	0.003297071118585417	0.24356157
433	MT-ND4	8.329756	8.100934480844621e-17	2.5842824841236097e-15	0.1763547	MRPL20	6.721027	1.8044805018014528e-11	3.8068116211942245e-10	0.60524523	ADI1	3.5903027	0.000330294135659156	0.007208022259782651	0.40816027	ASB2	3.6537974	0.00025839031403224373	0.0053347438430814366	0.84952426	WAC	4.581311	4.620700622823108e-06	9.45494141919539e-05	0.4613135	OCIAD2	3.9913485	6.569862845334601e-05	0.0012318492835002375	0.24261874	YTHDF3	5.6316013	1.7854400426831758e-08	2.6288029474602045e-07	0.9331368	GIMAP1	3.8614504	0.0001127158909670551	0.0033085535088173126	0.7530492
434	PDIA3	8.301809	1.0253735888970801e-16	3.2597300512082776e-15	0.26845524	CHST11	6.718063	1.8415602365498132e-11	3.8805813470874797e-10	0.5858626	SMC5	3.5882483	0.0003329072002053782	0.007247831521059034	0.34531447	ARL6IP5	3.6502593	0.0002619758708880104	0.00539664420130851	0.19033495	CRTC3	4.5803947	4.640992952922027e-06	9.475360612215804e-05	0.5726671	HSPA8	3.9720938	7.124365827206683e-05	0.0013317418318913815	-0.07235127	SLFN11	5.6279364	1.823781251271052e-08	2.680958439368446e-07	1.381746	GPR18	3.8562799	0.0001151257113188479	0.0033738994345834613	1.1114955
435	SORBS3	8.296217	1.0747953113249702e-16	3.4064332200725387e-15	1.9991081	PSMB1	6.7135115	1.8999597185897022e-11	3.9944805296436814e-10	0.5178158	TRABD2A	3.5875392	0.00033381349647964567	0.007258962127589928	0.7670442	RHOA	3.645714	0.00026665026365620505	0.005479772744057805	0.14905295	FYN	4.5796523	4.657493871766186e-06	9.498496103629709e-05	0.36131483	DENND2D	3.964565	7.352986810689073e-05	0.0013716866258518955	0.37568194	RASA2	5.6249223	1.855915040384584e-08	2.723836970212998e-07	0.62418437	RPL32	3.8485093	0.00011883874217363057	0.003471640520573071	0.18670551
436	PLAUR	8.253804	1.534311816233346e-16	4.8441545744480644e-15	2.1404088	WASHC3	6.6995955	2.0899716986754775e-11	4.388940567218503e-10	0.7749438	SEMA4D	3.5844264	0.00033781974245574505	0.007337396888444817	0.3228296	RBCK1	3.6454678	0.00026690593773778153	0.005479772744057805	0.36653918	SKAP2	4.579187	4.667865189042986e-06	9.509093442202313e-05	1.1041561	NEDD8	3.9412918	8.10439628506828e-05	0.0015011923562311456	0.26494694	PAFAH1B1	5.6206527	1.9023722535472375e-08	2.787566998319816e-07	0.55211014	ULBP2	3.844998	0.00012055342216058215	0.003516141479683646	1.1817055
437	RASGRP2	8.225523	1.94341005429875e-16	6.114753381462249e-15	1.1199844	C19orf53	6.6983657	2.1076330855069337e-11	4.420976934496565e-10	0.51224434	ATP5MC2	3.5537274	0.0003798127794961243	0.00818178173885262	0.2391987	TALDO1	3.644834	0.00026756444101733255	0.005487161388050765	0.35129297	MICAL2	4.5719275	4.832583148556365e-06	9.822866742779114e-05	0.88838685	TTC39C	3.9391809	8.176028448812345e-05	0.001512935777914671	0.26839867	ARRDC3	5.6066165	2.0631985605067915e-08	3.0184134991490684e-07	0.8346133	SEC62	3.840136	0.0001229661346277492	0.0035808284053643292	0.3432853
438	ZFAND5	8.217584	2.0764479704047162e-16	6.515934578083824e-15	0.3255323	NINJ2	6.695896	2.143538421566736e-11	4.4860499426297013e-10	1.2742257	SIVA1	3.547443	0.00038899000895924895	0.008350106792787616	0.30906308	EDF1	3.638733	0.0002739827483666537	0.0056062728298855915	0.20922318	CCND2	4.564025	5.018212106189289e-06	0.000101889113205777	0.392167	LYAR	3.9370332	8.24951659934842e-05	0.0015249986671330709	0.77314717	SP3	5.600689	2.1350155513487584e-08	3.120995286876169e-07	0.7915004	RBM3	3.836369	0.00012486673010343705	0.0036304211481814177	0.3004007
439	BZW1	8.217493	2.0780068912963923e-16	6.515934578083824e-15	0.2723883	NSF	6.6893206	2.2420897265192272e-11	4.681636218726227e-10	0.7437989	NUP50	3.5458207	0.0003913922373013907	0.008382088998150412	0.41339147	UQCR11	3.628013	0.000285610966290748	0.005824751948493335	0.21791603	DAPP1	4.5566764	5.196938327993679e-06	0.00010528527208035706	0.69871074	ARPC1B	3.9217687	8.790140550192812e-05	0.0016135747513465826	0.007861056	SIDT1	5.5916233	2.2495659654751488e-08	3.2832227653380346e-07	1.4196317	GABARAPL1	3.8306003	0.00012783099724004589	0.0037107339246221847	0.5685928
440	HNRNPUL1	8.198984	2.4242779996624797e-16	7.575868748945249e-15	0.42517117	SGMS1	6.686981	2.2782096278586836e-11	4.751657424733634e-10	0.8556058	CASS4	3.5400863	0.0003999961295594403	0.008536502764988055	1.0013925	CEBPB	3.6160712	0.00029910802813977694	0.006079767717996019	0.3549747	CMTM6	4.5440536	5.5182583900947985e-06	0.00011167180387444045	0.3829359	TNFSF13B	3.9163957	8.988271500443893e-05	0.0016450148288910014	0.97852707	SIK2	5.584866	2.3388012777396322e-08	3.410751863370297e-07	1.5398914	UBAC2	3.8286998	0.00012882195658419146	0.0037336016596758964	0.5725454
441	NCF1	8.1927185	2.5539177427281226e-16	7.967442873111926e-15	0.80901843	VPS25	6.6821527	2.3545708068831214e-11	4.899800518287357e-10	1.0603703	SRGN	3.5316887	0.00041291511815195813	0.008780759286013181	0.15851282	CD4	3.6108258	0.00030522373112820163	0.006197222165172049	0.28875265	ACTN4	4.535384	5.749876472584176e-06	0.00011623100130223788	0.3844614	CHURC1	3.9055603	9.400735395227759e-05	0.0017153774864678258	0.23699345	UBC	5.583258	2.360537046413996e-08	3.439719922906992e-07	-0.14174765	RPS7	3.8280392	0.00012916822184627728	0.0037377418526383386	0.20354709
442	FAM177A1	8.188754	2.6394442858671826e-16	8.220303178442285e-15	0.3720899	SASH3	6.626643	3.4340652134383397e-11	7.130050655020282e-10	0.6333481	CFAP20	3.5293334	0.0004166079826783697	0.008839690163643237	0.37688163	ARPC5	3.602158	0.0003155862399983483	0.00637942481844846	0.28122342	HERC5	4.533555	5.799917940301563e-06	0.00011706785767256354	0.70857996	MCUB	3.8736153	0.00010723264615149083	0.0019431951410588204	0.35776564	CEP350	5.5771933	2.444304533236867e-08	3.550521406974501e-07	0.5845269	KRAS	3.8226707	0.00013201399791946554	0.0037961771702193724	0.4742286
443	PPDPF	8.185108	2.7206010405465114e-16	8.458721509313392e-15	0.2378426	FAM104A	6.625729	3.455389363859706e-11	7.16622794141333e-10	0.84161377	LRRC41	3.5278566	0.0004189391882084614	0.00887890148019663	0.7300619	CD151	3.6005175	0.0003175843250127046	0.006412760408910381	0.672281	NIPBL	4.533406	5.804017324609817e-06	0.00011706785767256354	0.39539945	JAK1	3.85953	0.00011360527634528485	0.0020526027068285243	-0.06954223	STK10	5.572745	2.5075647632081686e-08	3.636661604100245e-07	0.57272047	XBP1	3.8209875	0.0001329184373674962	0.003816212947855848	0.4220828
444	DSTN	8.17449	2.9712047763768324e-16	9.206726436074923e-15	0.7936679	FKBP8	6.6231356	3.516578493817875e-11	7.284907533698247e-10	0.49247125	NFU1	3.5258884	0.00042206457790559175	0.008934834814533697	0.5323926	IFITM3	3.5990214	0.0003194169321674664	0.006435620755018854	0.49915525	DIP2B	4.5315304	5.8557895974219505e-06	0.00011785337771372217	0.80821395	ELOB	3.8576958	0.00011446102475640893	0.0020640052305191505	0.005816051	WTAP	5.5697947	2.5503944266337308e-08	3.692947012560662e-07	0.27117676	TRAF1	3.8151994	0.00013607300826521312	0.0039006888094747128	0.40223804
445	MZT2A	8.16188	3.2985007205482174e-16	1.0203695410786784e-14	0.34217796	ACAA1	6.6050296	3.9743849474828046e-11	8.214772037119971e-10	0.8061145	ENSA	3.520365	0.00043095324468141107	0.009102029736805664	0.28091004	BSG	3.5879881	0.00033323956527780675	0.006699427803041246	0.25827265	CLK1	4.5244126	6.056340302068558e-06	0.00012149045092850408	0.3624299	CD47	3.85578	0.00011536121008663862	0.0020781982699431224	0.30507386	LRRFIP1	5.5579896	2.7289950532425107e-08	3.942239316299617e-07	0.18843764	RLIM	3.8122814	0.000137690054037713	0.0039408952382289355	0.7596612
446	SOCS3	8.146043	3.7602648964285886e-16	1.1593098569106596e-14	0.37927753	LAPTM4A	6.6009398	4.085599942986111e-11	8.435157185659527e-10	0.5526707	ETV7	3.5167334	0.0004368922929859738	0.009216872426655877	0.57421947	RUNX3	3.5840697	0.000338281752408013	0.006778546565427742	0.39688566	TNRC6A	4.52306	6.095205341855581e-06	0.0001221061469305442	0.69096154	IKZF1	3.8405397	0.00012276414109853404	0.0021986267959898274	0.101839565	LMBR1	5.5566382	2.7501982899288026e-08	3.966632148935773e-07	1.0648196	CLEC2B	3.807043	0.00014063822275109703	0.004012775377409019	0.39656737
447	RARA	8.141589	3.9012264201164193e-16	1.2007543629755309e-14	0.96097153	SNX9	6.597468	4.18238926373164e-11	8.625297724025689e-10	0.5191928	NFIA	3.5120747	0.0004446231458279513	0.009363106072140713	1.6478323	COPZ1	3.5796163	0.0003440991743899289	0.006887606023327824	0.40823254	SPPL2A	4.518965	6.214279919314521e-06	0.000124251788375848	0.49375352	GIMAP2	3.81579	0.00013574799182786452	0.002419368913517954	0.74629635	PIK3IP1	5.5055327	3.680530878618026e-08	5.254837210148113e-07	0.27984154	SSH2	3.804183	0.000142273036873476	0.004053127213256002	0.49270767
448	TNFSF14	8.140602	3.9331804154735235e-16	1.2085650524134782e-14	1.1507858	DOK2	6.5879545	4.459274128570755e-11	9.175718041711939e-10	0.5232626	ANP32B	3.5060565	0.00045479860066682516	0.00955077061400333	0.27040863	RAC1	3.5769088	0.0003476812146385233	0.006951732664834456	0.25738046	ISOC1	4.5113106	6.4428284714180065e-06	0.00012798591693222256	0.7739627	UQCR10	3.7891366	0.00015117179325466965	0.0026735146304663667	0.122629166	DNM1L	5.5032883	3.727721209584815e-08	5.318080529978336e-07	0.9486453	ATP5PD	3.7971504	0.00014636895270756108	0.0041633583684232735	0.36912
449	FAM241A	8.1092205	5.094550311293264e-16	1.5628107173624996e-14	1.043986	SRM	6.578067	4.7660435861429237e-11	9.774112823144668e-10	0.7461295	MRPL57	3.4996753	0.000465825199568222	0.009771162148477258	0.31159705	GTDC1	3.575381	0.0003497181750938659	0.006984860290597594	0.80754817	ZBTB32	4.496742	6.900276818304451e-06	0.00013662994238830203	1.6152654	TOMM20	3.7883718	0.0001516377378723944	0.002679176378274276	0.09558405	NUP58	5.494745	3.912758894262763e-08	5.574708741106585e-07	0.5652581	CRIP2	3.7928674	0.000148917723070392	0.004229309368498382	1.5904249
450	PIP4K2A	8.0683155	7.127450438074722e-16	2.1719220862292376e-14	0.5255109	LAX1	6.5709577	4.9992699315254165e-11	1.0229575166122442e-09	0.73971003	MRPL3	3.4939444	0.00047594032218215856	0.009938602185531248	0.45154172	URM1	3.5744658	0.0003509438149516363	0.006994135140711841	0.51005065	SP4	4.4956584	6.935503183144127e-06	0.00013717962431676354	0.7273786	LCK	3.7534456	0.00017442037160157154	0.003052356503027502	-0.024368132	TOB1	5.494704	3.913673075389112e-08	5.574708741106585e-07	0.43167344	EIF3M	3.7914927	0.00014974455894409828	0.004246228812650935	0.3800808
451	LINC02273	8.035091	9.3508907291616e-16	2.8447453170255696e-14	1.4123127	IAH1	6.5597944	5.388199765357584e-11	1.1000907854271734e-09	0.77804035	NCOA1	3.493927	0.00047597115228666657	0.009938602185531248	0.6330646	TNFSF10	3.569924	0.00035708451489642663	0.007101112512144847	0.43411216	CDR2	4.4937615	6.997592798229345e-06	0.00013825888996501527	0.46187335	MHENCR	3.7475033	0.00017860352315079845	0.0031225877620322754	1.5880203	TBL1XR1	5.4878	4.0697043839385505e-08	5.783512610585527e-07	0.7697421	UBALD2	3.7861774	0.00015298249986748065	0.004324697592407626	0.31163752
452	SUB1	7.988861	1.3619100954033823e-15	4.1227509065959063e-14	0.20677304	PSMD7	6.558112	5.4493153839277465e-11	1.1113337422827119e-09	0.54947466	BNIP3L	3.487947	0.00048674461802452023	0.010129028715968925	0.33492893	YWHAH	3.5613868	0.00036890095823830817	0.00731212204069909	0.31214663	YPEL2	4.4881573	7.184193192704611e-06	0.00014179328669811732	0.7421551	HIGD2A	3.738311	0.00018526064661971174	0.0032218932769148144	0.06590316	DIP2B	5.461821	4.71274318765601e-08	6.671545152016886e-07	1.2351915	BCL2A1	3.7848992	0.00015377090440483953	0.004335416241863275	0.85415775
453	CD37	7.9863796	1.3895928588883672e-15	4.1996330233673925e-14	0.20362988	MCM5	6.552041	5.6755914733594574e-11	1.1549168695789594e-09	1.2138802	TRIM8	3.4873245	0.00048787918071408707	0.010141153784639536	0.4934235	AKAP13	3.5538142	0.0003796872329646858	0.007501884844866776	0.20572902	TRIM22	4.479335	7.487604005017705e-06	0.00014746486987374097	0.39205697	KLF6	3.7322793	0.00018975501760516353	0.0032862850598443733	-0.08866675	USP3	5.4593477	4.778873739619993e-08	6.759954192880475e-07	0.55496854	KIF2A	3.7758505	0.00015946255705649175	0.004473472497577154	0.4017282
454	FUS	7.9789267	1.4761104529816922e-15	4.453781539168899e-14	0.21540292	CMTM7	6.544395	5.973666987398905e-11	1.214227111653262e-09	0.5579264	RAB11FIP1	3.4809017	0.0004997289272355147	0.010352332624523768	0.2881776	JAML	3.5484455	0.00038751221512881446	0.007631872404064272	0.5577786	CMTM7	4.466016	7.968970309162871e-06	0.0001566094432415698	0.41880298	PTGER2	3.7314453	0.00019038429120938802	0.0032940784849081967	1.0761883	FNBP1	5.4519033	4.983349632570355e-08	7.043773038344635e-07	0.2874881	CYSTM1	3.760686	0.00016944801621785363	0.004724745520490229	1.1840307
455	CD3E	7.9738483	1.5380800831974257e-15	4.6331510702873277e-14	0.18108934	SEC13	6.541447	6.092628469167889e-11	1.2370392057564637e-09	0.6264799	FZD3	3.4757276	0.0005094696757529246	0.01053037715631045	2.0754282	SMCO4	3.546995	0.000389651955326719	0.007657598587303168	0.8417567	RHOG	4.4462757	8.737186806304905e-06	0.00017061191027189438	0.37273476	TMEM204	3.7282078	0.0001928463557358998	0.0033274397428211372	1.2042332	UBR4	5.4446154	5.1917502387372925e-08	7.327066869185695e-07	0.9641676	NASP	3.7438285	0.00018123742656853887	0.005038181109223754	0.38841423
456	SLC3A2	7.903428	2.7133618611593783e-15	8.080717050049202e-14	0.3584864	COA3	6.5412426	6.100986250173337e-11	1.237368900076546e-09	0.9401479	HMGB2	3.4680424	0.0005242646760769455	0.010775574298561378	0.26047	HLA-C	3.5391443	0.0004014264398597942	0.007863764213671342	0.075427376	GPRIN3	4.4441338	8.824664815644456e-06	0.0001721371719612175	0.35221276	CXCR4	3.7194955	0.00019962108189028183	0.0034280723175083446	-0.060391314	ARGLU1	5.4440885	5.207136807749628e-08	7.343141891204866e-07	0.22134446	KCNA3	3.7411852	0.0001831544537884512	0.005076113255449156	0.66614497
457	PTMA	7.8970017	2.8569189708776686e-15	8.494479949818311e-14	0.11082005	PSMD11	6.5129814	7.367357916872667e-11	1.4860066050772256e-09	0.68030924	UBE2I	3.4666831	0.0005269227451529462	0.01081810663931328	0.2802415	COX17	3.5308359	0.00041424882235442884	0.008097683096555989	0.29181203	CD79B	4.4433417	8.8572272171127e-06	0.0001725891305561462	0.7483219	GZMM	3.708709	0.0002083187264599916	0.003573859867688298	0.27742493	TNKS2	5.4352927	5.470649404297096e-08	7.691138699614318e-07	0.651043	TENT5C	3.7383926	0.00018520062746288043	0.0051243595938204435	0.3216194
458	ATF4	7.8721704	3.4854088642678505e-15	1.034642776751563e-13	0.49482664	NDUFA3	6.501389	7.958179698013444e-11	1.60165993374586e-09	0.5084642	LMNB1	3.4647048	0.0005308139359910057	0.010885832671690547	0.43499732	ACOT7	3.5066357	0.00045380999229625954	0.008805447316202503	0.99123764	MAPK1IP1L	4.436519	9.142525548323349e-06	0.00017777133010628735	0.35680267	REEP5	3.6850207	0.00022868402681662346	0.003883612747463453	0.26604006	TP53INP1	5.430547	5.6181578176430826e-08	7.892480879143092e-07	0.813205	S1PR4	3.73805	0.00018545301387159701	0.0051243595938204435	0.5404896
459	MAGOH	7.8618364	3.785415382676013e-15	1.1218872202688992e-13	0.49219906	NDUFA2	6.4882116	8.686112521370518e-11	1.7462507393893137e-09	0.53603005	HDDC2	3.4634387	0.0005333177845096245	0.010924988060606858	0.5560517	PHYKPL	3.4936168	0.00047652451692157155	0.009207295476796927	0.3725205	PPP4R2	4.4306693	9.394102171000052e-06	0.00018247000781408662	0.38571978	PSMB8-AS1	3.6818564	0.00023154187973887556	0.003924891180998006	0.55029625	CDK13	5.4219394	5.895588441643868e-08	8.269575390473746e-07	0.66302615	CCDC59	3.7351608	0.00018759520918699572	0.005175768721938508	0.4164571
460	EIF4B	7.817553	5.386009095733946e-15	1.5860243130466548e-13	0.29530817	STARD7	6.4842815	8.9155670192081e-11	1.790421245660643e-09	0.5976573	CDO1	3.4630618	0.0005340655902808847	0.010928123854578238	4.4742002	TMEM70	3.4897056	0.00048355316057042166	0.009312126545300692	0.42036816	GPBP1	4.427125	9.549748666148832e-06	0.0001852973936013567	0.34421018	SSB	3.6596527	0.0002525572965231091	0.004245874038071482	0.27610293	RIPOR2	5.41368	6.174251382180819e-08	8.634084410013132e-07	0.63010556	HAX1	3.7324696	0.00018961168286006397	0.005223560228716156	0.4829431
461	CLDND1	7.804009	5.9970930388152114e-15	1.7603288272880113e-13	0.45295864	HADHB	6.481864	9.059629140103323e-11	1.8153837017382613e-09	0.7407297	CCNDBP1	3.4623563	0.0005354677794695911	0.010944627861795033	0.32676637	ATP5MPL	3.4894133	0.0004840821154636859	0.009312126545300692	0.287421	SUPT6H	4.418082	9.95805605379866e-06	0.00019281272917655466	0.4856807	NDUFA1	3.653076	0.00025911767891735957	0.004340280173296702	0.065270305	LPIN2	5.4123974	6.218656029141914e-08	8.689566884827578e-07	0.57161015	CDC25B	3.7310803	0.00019066039706929595	0.005244588018186097	1.0176957
462	SF1	7.801809	6.10260398282804e-15	1.78844255477616e-13	0.26140422	ATP5PD	6.475295	9.46269086985204e-11	1.894084365289011e-09	0.5107239	ZNF706	3.4617786	0.0005366182026672647	0.010955954971123321	0.28120533	SKA2	3.4877515	0.000487100422649849	0.009352633506991614	0.6787809	JAZF1	4.4076543	1.0449610594545227e-05	0.00020169285154912663	0.5808684	TMIGD2	3.6421022	0.0002704207411040688	0.0045090572756690235	1.9130163	YLPM1	5.4092593	6.328597168371682e-08	8.836472110093438e-07	0.92967355	RPS18	3.7281911	0.0001928590612020544	0.005297137891760462	0.18097991
463	KRTCAP2	7.798053	6.286966225041741e-15	1.8395382863876115e-13	0.28744233	H2AFY	6.4692464	9.849281600724121e-11	1.9671798849272363e-09	0.54920816	AEBP2	3.4591155	0.0005419523990110683	0.01104032741887847	0.41038895	LAGE3	3.4800699	0.000501283184291529	0.009594873449330047	0.48798442	PJA2	4.3927336	1.119341892119179e-05	0.0002146963180343415	0.42506883	EIF4A2	3.6307054	0.0002826476260479391	0.004704393232455508	-0.053394634	ATP2A2	5.397184	6.769503973250613e-08	9.437756867107741e-07	0.82743615	RBM38	3.726749	0.00019396545225818163	0.0053195749033493845	0.40461907
464	STAT4	7.777571	7.393029950312426e-15	2.1597285427184552e-13	0.4121107	NETO2	6.45075	1.1129817104391457e-10	2.2157138601646046e-09	1.39653	IQGAP2	3.458448	0.0005432971331536515	0.011055293525530177	0.30183443	MYL6	3.4797812	0.0005018236080351411	0.009595222474137063	0.11141902	MARCH7	4.385978	1.1546557916159844e-05	0.0002211670852056188	0.42444858	PYURF	3.6279235	0.0002857100259500064	0.004746764671637765	0.33319739	NR4A1	5.3961577	6.808313491978228e-08	9.484667203570882e-07	0.2947888	HBP1	3.702859	0.0002131833895839305	0.005809620172678146	0.37031972
465	HMGB1	7.769128	7.902840190730341e-15	2.301342131611252e-13	0.17371282	AFTPH	6.4410896	1.1861869379926284e-10	2.3537996744724132e-09	0.608976	IL10RB	3.458154	0.0005438903590247227	0.011055293525530177	0.60072225	ANKRD13D	3.4788518	0.0005035672007233727	0.009618552300719308	0.4188119	ITFG1	4.3858223	1.1554851798497635e-05	0.0002211670852056188	0.68957317	PPP1R18	3.6266706	0.0002870991277851994	0.00476393272759691	0.27780473	OSBPL8	5.3873897	7.148833736900226e-08	9.943968199511102e-07	0.44372326	CD6	3.702584	0.0002134146185881768	0.005809620172678146	0.36815628
466	UBC	7.7689223	7.91566299947593e-15	2.301428917964719e-13	0.11845979	SH3KBP1	6.4375434	1.2142267338972839e-10	2.406841017838467e-09	0.48999697	TMEM256	3.4566045	0.0005470269928217031	0.011094504407393815	0.37676504	IER5L	3.4738173	0.0005131102222442034	0.009780498271511657	0.42983443	CSNK1G3	4.379024	1.1921190515801567e-05	0.000227941598051877	0.55694205	SELENOH	3.6255927	0.0002882993580192973	0.0047725231564005295	0.1668581	SC5D	5.3868446	7.170541158355688e-08	9.966618289318135e-07	0.7404719	H3F3A	3.6919246	0.00022256356340295675	0.006031866486031461	0.24983248
467	CTSL	7.761855	8.36960456028738e-15	2.4257331828908616e-13	1.539789	SRSF9	6.4361672	1.225281839783153e-10	2.4235257057067208e-09	0.5079297	YWHAE	3.4547162	0.000550872548329227	0.01114788884972417	0.30000407	CD3G	3.470413	0.000519658692938442	0.009895055422532509	0.19231614	SNRNP35	4.377625	1.1997965493585973e-05	0.0002291711184455741	0.82564867	SRSF5	3.6183326	0.00029650721648050285	0.004899568437796079	-0.022040345	MYO9B	5.3770733	7.57063564154966e-08	1.049098264807504e-06	0.7781083	MORF4L1	3.6836236	0.00022994179357006594	0.006222651630117764	0.28023565
468	EIF4A1	7.7613206	8.404963247418786e-15	2.4321448767137037e-13	0.6542075	LAT	6.4337173	1.2452054409745434e-10	2.4602849438609927e-09	0.4887392	ANKRD13A	3.4493482	0.0005619414697861692	0.011343154200189007	0.59998906	CD99	3.4679098	0.0005245231461657707	0.009977342454240203	0.1990999	NEK7	4.374148	1.2190782117037615e-05	0.00023261227559768033	0.4676502	ZYX	3.6162827	0.00029886405188164235	0.00492081268219102	0.20630914	SPG7	5.3761115	7.611175345675753e-08	1.0539212281596982e-06	0.9422144	SERINC3	3.6820607	0.0002313562666243122	0.006242542436448953	0.3630153
469	SNU13	7.752759	8.991706950941659e-15	2.5978398620055495e-13	0.28603804	NDUFB2	6.429263	1.282242049852385e-10	2.5307408878665497e-09	0.50594985	AKIRIN1	3.448774	0.0005631375718593192	0.01134611061723135	0.29587227	CLTA	3.4634142	0.0005333667194676849	0.010135070806844582	0.28635323	CTTNBP2NL	4.3577743	1.3139172338479873e-05	0.00024992990861238886	1.7964054	YWHAZ	3.6116662	0.00030423600554062616	0.0050047776202408285	-0.14410901	NOP58	5.361127	8.270437532140213e-08	1.1426262379930558e-06	0.20503731	ITK	3.665285	0.00024706313430205364	0.00662742349313903	0.32092735
470	ERF	7.743036	9.707065126089412e-15	2.8001149402180995e-13	0.8912514	TBCA	6.426598	1.30491153828431e-10	2.572719905147446e-09	0.51252294	ADPRM	3.438571	0.0005847930554744961	0.01171818145511872	0.98419785	FAM160B1	3.4580243	0.0005441524120968985	0.01032933943417408	0.46939796	POLR2A	4.3413515	1.4160907194183355e-05	0.00026797803263966955	0.39056808	SORBS3	3.6084082	0.0003080814162991995	0.005054460736158742	1.2341917	WAC	5.358951	8.370656463280949e-08	1.1554386567355395e-06	0.6589471	SNHG7	3.6557832	0.00025639799230480604	0.006857806562737716	0.43189356
471	NR1D2	7.742321	9.761796740985528e-15	2.8114892651349385e-13	0.7161549	NCOA3	6.4232764	1.3337213669984427e-10	2.6238897343250945e-09	0.6774837	PSIP1	3.4359252	0.0005905340547570888	0.011820330344402512	0.26893616	NDUFA13	3.4514444	0.0005575946722815265	0.010573583181809133	0.3110284	RNF103	4.3392663	1.4295907408773176e-05	0.0002702544224652337	0.80094254	DUT	3.58725	0.00033418395743909317	0.005472932458060015	0.35035512	STX16	5.3490562	8.841414918833784e-08	1.2178485692171724e-06	0.8489954	STK17A	3.6510417	0.0002611786805042268	0.0069755207184086735	0.30378106
472	PFN1	7.7409034	9.871298720663539e-15	2.838577683758881e-13	0.19274047	EDF1	6.4060874	1.4930137542559726e-10	2.9248094746963476e-09	0.47798318	FLT1	3.4297998	0.0006040265757799798	0.012051018816457251	1.600174	XAF1	3.4484553	0.000563802466135841	0.010680278675511422	0.4416433	PACS1	4.3387375	1.433036973952939e-05	0.0002706274860882349	0.4986491	ILF3-DT	3.5790217	0.0003448828220483718	0.005628083352698784	0.7119091	SEC24B	5.3473244	8.926391330321445e-08	1.2286325145667158e-06	1.0448811	UQCRH	3.6482491	0.00026403354882844157	0.007041533323254883	0.27392972
473	LIME1	7.7244925	1.1229993856955978e-14	3.2242365175244704e-13	0.70918256	AKR1A1	6.406084	1.4930455985116595e-10	2.9248094746963476e-09	0.715842	NFATC2IP	3.4234152	0.0006183954834049121	0.01231096100494611	0.4333882	CYBC1	3.446329	0.0005682579653854235	0.010753594350110356	0.34714538	SELPLG	4.321654	1.548641580275344e-05	0.00029185937474419943	0.3925684	LBH	3.5699108	0.0003571027227744965	0.005801735217490162	0.03789927	ADAM10	5.335991	9.502404491231507e-08	1.3040080845883415e-06	0.62259346	SERTAD1	3.6413565	0.0002712051999116924	0.007222312388952678	0.39054897
474	RORA	7.6848817	1.5313828089325316e-14	4.383046590986802e-13	0.30115628	TRAPPC2L	6.402733	1.5262000717911676e-10	2.986573622914026e-09	0.7404821	LAPTM4A	3.4165533	0.0006341927506066585	0.012584708233294587	0.2875963	PSMC3	3.4448786	0.0005713159344380161	0.010800339809977928	0.42308837	USP34	4.3176546	1.576960696951606e-05	0.000296891934492682	0.4926542	TRABD	3.5599704	0.00037089677451713034	0.00601520585326767	0.40175053	HELB	5.3328853	9.66644092788411e-08	1.3235532939632677e-06	0.8605033	SVIP	3.6397793	0.0002728717725961602	0.007256177744507155	0.6033694
475	TRIR	7.682564	1.559361489570454e-14	4.456184661097526e-13	0.19658665	LSM3	6.4009824	1.5438025871578706e-10	3.0178055892580715e-09	0.6456191	PHYKPL	3.4151974	0.0006373580646084831	0.012633715681964268	0.3455564	MRPL51	3.4297051	0.000604237528955094	0.0113526222848158	0.3167661	CD164	4.309819	1.6338792963245178e-05	0.00030688699492761304	0.3574727	SUMO2	3.5552685	0.0003775933925525214	0.006113020782513286	-0.09432467	EDEM1	5.3284187	9.907147935994483e-08	1.3544928818742456e-06	1.1653317	RALGAPA1	3.6343868	0.00027864251114978	0.0073882484016987125	0.44423956
476	TCP1	7.6823497	1.561967237992096e-14	4.4566999997057083e-13	0.29612893	HNRNPLL	6.3834066	1.7319134630682134e-10	3.374751843465368e-09	0.5145276	MTMR6	3.414554	0.0006388651089091524	0.012649942215738874	0.39518973	SLC2A8	3.4292686	0.0006052103172218918	0.011359284554598836	2.0350308	SAMD9	4.3083773	1.644565934400791e-05	0.00030774785917038136	0.49993438	MPHOSPH8	3.5298028	0.0004158695252164079	0.006697285298730495	0.15269259	PRKX	5.3273883	9.96351414133331e-08	1.3591653477876731e-06	0.96036935	TRIM44	3.629004	0.00028451683141551067	0.007522297521237423	0.7150936
477	CCDC59	7.6793337	1.5991816111756446e-14	4.548755743862611e-13	0.43961754	JPT1	6.379437	1.7774005924807233e-10	3.459717784622171e-09	0.515792	PDCL	3.4065022	0.0006580099609169713	0.013001003260053061	0.59155464	SPOCK2	3.4173164	0.0006324173821834323	0.011821637230539745	0.13971296	MORC3	4.308363	1.644671552137766e-05	0.00030774785917038136	0.4494057	SLC4A10	3.513566	0.0004421346241844366	0.00709995581432304	2.8310332	IGF2R	5.3257847	1.0051812400756165e-07	1.3701932705036686e-06	0.7716545	BEX3	3.626187	0.00028763690148802417	0.007593862162129948	0.90046626
478	CKS2	7.6660457	1.7737990846801528e-14	5.037644231993479e-13	0.454574	UQCR11	6.3732195	1.8510071405034353e-10	3.599180550978902e-09	0.48453563	GCC2	3.403936	0.0006642232168082208	0.013095602584604139	0.26362005	GNA15	3.416137	0.0006351628185637787	0.011860891047875442	0.39671385	PUM1	4.306836	1.6560632386601317e-05	0.0003095642117027459	0.45571086	MBNL1	3.5122888	0.0004442649243752541	0.007123357753399035	-0.09903524	GABARAPL1	5.3233204	1.0189018167328166e-07	1.3878666332442924e-06	0.7469482	RPL8	3.6243784	0.00028965724052481124	0.007636229260607469	0.18541758
479	KLRB1	7.652443	1.9719692554052562e-14	5.583194925742925e-13	0.51205826	LASP1	6.370802	1.8804224298779788e-10	3.6525118550748267e-09	0.655168	NAF1	3.393982	0.0006888423784367841	0.013494113756690733	0.42543322	AURKAIP1	3.415461	0.0006367413162874875	0.011878296128713283	0.29632473	LMTK2	4.3052235	1.66817233666727e-05	0.0003115108403075313	0.9218484	SIT1	3.5004082	0.00046454637136576684	0.007409756574519068	0.28906205	FAM208B	5.3032007	1.137898070613662e-07	1.5465145745211568e-06	1.0674925	RPL17	3.6221933	0.0002921155388993759	0.007690004337071679	0.24681549
480	GIMAP1	7.589562	3.209883738667186e-14	9.018595366668125e-13	0.9190844	ACTN4	6.370516	1.8839364443033406e-10	3.655473301380558e-09	0.5170964	RAB3GAP1	3.3883097	0.000703248052819094	0.013747003160160481	0.41992837	FAM3C	3.4058993	0.0006594649577646331	0.012277273149873489	0.652931	PAIP2	4.3018813	1.6935399567098487e-05	0.00031560645744973094	0.33738446	TBC1D10A	3.4925458	0.0004784393027819723	0.007598376999670476	0.68296266	TMF1	5.2888713	1.2307348585368678e-07	1.666525646692332e-06	0.49647814	BCL7B	3.6149585	0.00030039581384964475	0.007885390113553175	0.54905194
481	CD6	7.5849876	3.3251926575317303e-14	9.32830764612909e-13	0.37683955	MRPS21	6.367968	1.9154870069789996e-10	3.712771492957713e-09	0.50806177	MCOLN2	3.3823366	0.0007187202048694688	0.014004754787355767	0.90338004	SEC61G	3.4047587	0.000662225510360621	0.01231618800898422	0.26558647	CHORDC1	4.2802587	1.8667625210707275e-05	0.00034753557573125244	0.3405176	GIMAP5	3.491822	0.0004797379303958565	0.007612421822991247	0.9402908	ATP9B	5.285765	1.2518027741428605e-07	1.6913144099172838e-06	1.1563812	PLK3	3.6079452	0.00030863153862678366	0.008068504466114375	0.42055288
482	HERPUD2	7.5770817	3.53414388977715e-14	9.899374081502308e-13	0.48731887	TM9SF2	6.3572345	2.0541831994914076e-10	3.97740951429448e-09	0.5379457	RAB37	3.377989	0.0007301798600903987	0.014212981916484192	0.88372964	SF3B2	3.4038222	0.0006644999178301561	0.012345991901040566	0.22781089	UXS1	4.2746506	1.9143735724691923e-05	0.0003560386072279495	0.60321826	RNASET2	3.4895809	0.0004837787098447075	0.007663304994307328	0.08381987	GTPBP1	5.285014	1.2569510168935282e-07	1.6970224052475078e-06	1.1274861	BCL9L	3.59553	0.00032373179198660033	0.008437690323055008	1.043866
483	GUK1	7.573399	3.63583854105011e-14	1.0168726513210925e-12	0.25137168	ADAT2	6.35361	2.1031972781212461e-10	4.063748684067076e-09	1.6704694	HNRNPD	3.377484	0.0007315218400822333	0.014224035779376759	0.2646481	RGS10	3.4014704	0.0006702436492780073	0.012415047434963088	0.2551219	CADM1	4.273223	1.9266783854380518e-05	0.00035796476574746414	1.5014321	PRF1	3.4734213	0.0005138680658297104	0.008091110291020503	0.6274195	XPR1	5.282421	1.2748765489053473e-07	1.7186982088140688e-06	1.5276592	TRA2B	3.5924141	0.0003276286164806554	0.008519042478491482	0.31961885
484	NSA2	7.5550747	4.186190948823172e-14	1.165473616433724e-12	0.3399047	PSMF1	6.3481994	2.178498874862251e-10	4.204823195965742e-09	0.5609153	RSBN1	3.3746758	0.0007390273520627636	0.014354786040331163	0.27007252	ACAA2	3.3993511	0.0006754593952652078	0.012499059806644706	0.5528049	PTPN1	4.2596803	2.0471968764144735e-05	0.0003780627397398588	0.36313996	RBM39	3.4681623	0.0005240308657517601	0.008229971930075719	-0.10694421	NELL2	5.277703	1.3081337736136965e-07	1.7596601822951444e-06	1.0976579	PRPS1	3.5922935	0.00032778030107719606	0.008519042478491482	0.58882684
485	SRP14	7.5406504	4.676336819199552e-14	1.2999650386201477e-12	0.18545887	MRPS7	6.3386106	2.318460615425419e-10	4.460912440674562e-09	0.6659694	POLR2E	3.3651574	0.0007650000306026507	0.014798236243868876	0.30231753	MIF	3.3932781	0.0006906145598382319	0.012766642391375765	0.13257599	TTC7A	4.255876	2.082318778450541e-05	0.00038416272644607117	0.73358756	PERP	3.4638467	0.0005325097655025795	0.008355992263970878	0.64013624	UBR5	5.275843	1.3214722322567368e-07	1.7763022873238874e-06	0.8347239	LINC02273	3.5873303	0.0003340809670776343	0.008658304330114993	0.97929084
486	ALOX5AP	7.5215273	5.4140041301020406e-14	1.4959748254229323e-12	0.43287724	LRRC61	6.337407	2.33664196549161e-10	4.491192062333507e-09	1.4617708	AP3M2	3.364604	0.0007665358352127849	0.014798236243868876	0.42507216	REEP5	3.38886	0.0007018384453962645	0.012961086868498855	0.2809655	KLHL24	4.2547326	2.0929899798083393e-05	0.0003857441412134226	0.5042409	CCDC85B	3.4591937	0.000541795074285128	0.008465548035705126	0.26171556	CEP95	5.274299	1.332643652871831e-07	1.7900092925087643e-06	0.99001974	YWHAZ	3.5858495	0.0003359825951309468	0.008695324204973447	0.22718179
487	MPZL3	7.519859	5.483540175058864e-14	1.5129136744250244e-12	0.89570963	SDF2L1	6.3343744	2.383058747771021e-10	4.575622203792321e-09	0.68732995	DDT	3.3645487	0.0007666895730156827	0.014798236243868876	0.36060843	HMOX1	3.3748236	0.0007386301583465856	0.013585915074693204	1.6925806	RNF19A	4.254356	2.0965142359080077e-05	0.00038600650385580803	0.3328134	EML4	3.4487894	0.0005631055738935524	0.008783586519774214	-0.014318472	TTC17	5.267487	1.383037578061132e-07	1.854986532618489e-06	0.78538305	GSPT1	3.5825841	0.00034021193768085455	0.008780048251243964	0.26775163
488	TUBB	7.4880304	6.991488821617619e-14	1.9203080283590993e-12	0.3681413	COMMD1	6.333799	2.3919751512128355e-10	4.587948163208336e-09	0.7621094	ANAPC11	3.363217	0.0007703975321763687	0.014854202155027045	0.29655063	TADA3	3.3714263	0.0007478004274761159	0.013727105749124505	0.41983977	ITGAL	4.244706	2.1888005979884744e-05	0.00040179031956082134	0.4112949	RGS19	3.420798	0.0006243768793103544	0.009663411933063358	0.5223567	C16orf72	5.217619	1.8123799762295617e-07	2.4114758916160894e-06	0.7719668	ARHGDIB	3.5817883	0.00034125024514434105	0.008794492643095746	0.24945284
489	RNASEK	7.478192	7.535224913699265e-14	2.063483722641192e-12	0.30757248	APOBEC3C	6.332891	2.4060960235622985e-10	4.610220483102945e-09	0.74746513	RAP1A	3.3589594	0.0007823653865115619	0.0150376192229602	0.24884373	MTHFD2	3.3691063	0.0007541234539140761	0.01382935974617879	0.26547652	MAT2B	4.2436724	2.198910913793775e-05	0.00040324339362236145	0.374344	OAZ1	3.3988953	0.0006765859553842536	0.010360222441821384	-0.13034445	FAM160B1	5.2143893	1.8442390082823077e-07	2.4520905772205066e-06	0.88673544	MAT2A	3.5665708	0.00036168328405469547	0.00929500747483221	0.37949735
490	CYB561	7.4691715	8.07011572813354e-14	2.206672269411515e-12	1.9712257	PRDX1	6.3245554	2.539630260826743e-10	4.861011046113688e-09	0.50332993	SMC4	3.3506794	0.0008061356407016817	0.015413883868775654	0.37123933	LRBA	3.3637798	0.0007688288166425491	0.014084974582060658	0.36701915	EHMT1	4.237851	2.2566906660670048e-05	0.0004134266299998127	0.5647974	HMGN3	3.391806	0.0006943358672963114	0.010596695649144287	0.4575709	SLC5A3	5.2124147	1.8639818838056448e-07	2.4747591846046767e-06	0.9632943	CD47	3.5627458	0.0003669960443546281	0.009405233354276558	0.397506
491	GIMAP7	7.45621	8.904666241100872e-14	2.4276445427333606e-12	0.44401893	TXNL4A	6.316239	2.680054849726006e-10	5.120528181728468e-09	0.5200405	DNAJC19	3.3501468	0.0008076874325380296	0.015427501635016936	0.4072617	LPIN2	3.3601184	0.0007790908458353786	0.014244571435049834	0.30373594	PEX3	4.221688	2.4248000959842447e-05	0.00044289961991759937	0.91924065	SELPLG	3.3770416	0.0007326998609399225	0.011085871419630506	0.26144356	RAB21	5.198562	2.0083621241634866e-07	2.656850542224915e-06	0.5824146	RPL19	3.5618148	0.00036830005598360453	0.009425506307379851	0.1736733
492	MKNK2	7.4523277	9.170764902048608e-14	2.496486001113232e-12	0.40730146	UBE2L6	6.316197	2.680788087522605e-10	5.120528181728468e-09	0.54224443	PCNP	3.345813	0.0008204167866862347	0.015638131177758884	0.30121535	WDR54	3.3590975	0.0007819749614583298	0.014283091368585299	0.66086143	TNIP2	4.2180185	2.464583726647005e-05	0.00044971922519502204	0.43672466	NCR3	3.3563225	0.0007898640811792261	0.011847961217688392	1.1578677	NOCT	5.1980534	2.0138623524933485e-07	2.662210124249301e-06	1.4119483	EIF1B	3.5583904	0.0003731345708570431	0.009522705193747455	0.3407447
493	ICAM2	7.4447594	9.712123910958849e-14	2.6399449240217286e-12	0.60988027	TUBB	6.3079586	2.8273989663198867e-10	5.394959086825329e-09	0.51088715	MSI2	3.3365197	0.0008483443017279676	0.016136984000260254	0.41154096	ZNHIT1	3.357661	0.0007860493964025389	0.014343254874773238	0.3446524	TNIP1	4.2017198	2.6489467102025265e-05	0.0004819247108908062	0.3870375	COX5B	3.346622	0.0008180271132144353	0.012219559830475539	-0.008973135	NR1D2	5.1909256	2.0925140284112945e-07	2.760225791246054e-06	0.74275136	TRAF4	3.5468626	0.000389847976243959	0.009907962051843357	0.73888284
494	COX7A2	7.444416	9.737406954384014e-14	2.642907722109398e-12	0.23204143	PARP1	6.29932	2.9895381211350277e-10	5.692514298016179e-09	0.5191105	GALNT1	3.3337457	0.0008568492511335413	0.016281907951994645	0.73605925	SLC20A1	3.3571541	0.0007874921307627463	0.014355325300362563	0.3373659	ISG15	4.198918	2.68193776978352e-05	0.0004869625150175116	0.37587157	PDE7A	3.335278	0.000852141462708415	0.01262749949779607	0.24051045	CASP8	5.1898766	2.1043370998681376e-07	2.7738302876669316e-06	0.53033215	ZNF131	3.5413349	0.0003981078143550916	0.010103910343611612	0.6259618
495	HSPH1	7.421875	1.154739297777807e-13	3.124938821305921e-12	0.14910012	LAG3	6.2909846	3.154588891713852e-10	5.9819990593645025e-09	0.79405135	SH3KBP1	3.333009	0.0008591212984939469	0.016308216797341193	0.24543774	SSR4	3.3534257	0.0007981779808732163	0.014535699106586074	0.1991538	GBF1	4.1968613	2.7063961126265674e-05	0.0004903966751679512	0.6344529	TRAT1	3.334798	0.0008536134947397793	0.01263912003694073	0.3171861	PPP1R15A	5.1823497	2.1910771781402726e-07	2.884028878820022e-06	-0.037517864	PRDX6	3.5375535	0.00040385240422739413	0.010221470974763591	0.37753105
496	EEF1A1	7.419641	1.174382715593766e-13	3.173423882211095e-12	0.07598546	PSMA4	6.2811356	3.36108391195586e-10	6.360444581069919e-09	0.61200625	REST	3.3280113	0.0008746830724272082	0.016569382944175207	0.30491638	ENO1	3.3428113	0.0008293422844872095	0.015058462922383867	0.17458338	ANKRD36B	4.196705	2.7082634234978493e-05	0.0004903966751679512	0.6215963	AC006369.1	3.333582	0.0008573540390752959	0.01268428379066712	1.4880779	AL390728.5	5.174704	2.2827230711460832e-07	2.9960740308792338e-06	1.26332	PSME1	3.5249405	0.00042357802240071364	0.010705978214048298	0.24447992
497	AC025259.3	7.3881726	1.4886055462751113e-13	3.998995162690815e-12	1.7518194	OTUD5	6.275904	3.4760863789687504e-10	6.5713052688838264e-09	0.6865134	SFTPC	3.3246703	0.0008852316237946826	0.01675193726799927	0.7548375	S100PBP	3.3355663	0.0008512588030618573	0.015425917659035136	0.68442184	PLEKHB2	4.1953835	2.7240997252286728e-05	0.0004926705949909139	0.4914761	POLR2L	3.292876	0.0009916819817147868	0.014439109678295729	0.068279326	CD84	5.173756	2.2943445123510128e-07	3.009177759775151e-06	0.7841231	SPART	3.5175173	0.00043560392931635023	0.010964687946832788	1.3419495
498	DEDD2	7.3850975	1.5234183790034066e-13	4.0865420020711815e-12	0.4130102	EIF4E	6.275484	3.485477020370578e-10	6.582285739908465e-09	0.6267333	H1FX	3.3106835	0.0009306843552691288	0.017557828570914005	0.26796123	SEPT7	3.3341615	0.000855569602150647	0.015488760038934126	0.19394068	MKLN1	4.1869025	2.8278747336769088e-05	0.0005094333159932667	0.5156054	TBCA	3.287259	0.001011677387462346	0.014683706156888314	0.22210902	ADAR	5.17322	2.3009384182137026e-07	3.014333604831123e-06	0.42264092	ARF4	3.51458	0.000440450148103455	0.011071506800822143	0.3029796
499	IVNS1ABP	7.381744	1.562296614777876e-13	4.184723075297882e-12	0.43548724	NDUFB4	6.2742705	3.512769370182455e-10	6.627016137279529e-09	0.49979526	ATP6V0C	3.3085632	0.0009377599751975921	0.017673168763339235	0.24123316	UCP2	3.3325737	0.0008604665789151291	0.015562080105871552	0.22856425	KCTD20	4.1810703	2.9013998256575843e-05	0.000522166716909482	0.61536855	LAIR1	3.2768466	0.0010497338125574722	0.015187499635900392	1.2319547	SEL1L	5.173087	2.3025756346252787e-07	3.014333604831123e-06	0.9422295	BAZ1A	3.5103304	0.000447549976716545	0.011219278065711479	0.35058218
500	IL4I1	7.3748593	1.645187776673515e-13	4.400338485644227e-12	2.0595255	HSD17B10	6.2693677	3.6251764166794967e-10	6.825063182016983e-09	0.76731485	SLC2A4RG	3.3050873	0.0009494682131958064	0.01783893498719115	0.35870275	SEPT1	3.3307326	0.0008661778756454942	0.015649968992119918	0.20902784	MEF2D	4.179582	2.9204506863505384e-05	0.0005250810309363126	0.5516548	TLE4	3.2766352	0.0010505203829784707	0.015187499635900392	0.480559	PACS1	5.1593304	2.47834512821492e-07	3.234346003618548e-06	0.7602862	AC087239.1	3.50625	0.0004544681533027586	0.0113771829931038	0.92523396
501	RUNX3	7.367257	1.7417412786321164e-13	4.651816278323421e-12	0.6196011	RBBP8	6.2644415	3.741639276388023e-10	7.037115834557822e-09	1.2109907	CYBC1	3.2981389	0.0009732799699241334	0.0182489994360775	0.3197701	MIEN1	3.3243744	0.0008861712338470271	0.015979780590715528	0.36654463	CTSA	4.1574802	3.2177735638742976e-05	0.0005768447730360021	0.39616245	STMN3	3.2697043	0.0010765994162892768	0.015479275645004273	0.95447016	CCNYL1	5.1541862	2.547349498349416e-07	3.3220402435891073e-06	1.3809011	VMP1	3.5056713	0.00045545749786621027	0.01137900504395615	0.38553596
502	FKBP2	7.341874	2.1062309569450592e-13	5.617125375016758e-12	0.6735115	ANXA11	6.2597237	3.8565992497429254e-10	7.238509827786134e-09	0.49397746	TNFRSF18	3.2967968	0.000977941997842586	0.018317720907601958	0.29312673	PFKP	3.3234344	0.0008891631024155201	0.01601801177145606	0.41860986	BIRC6	4.153715	3.2712019318825424e-05	0.0005852807740831715	0.42576167	KIF5C	3.269383	0.0010778228830950613	0.015484750177382135	1.1116365	CCDC117	5.1533475	2.5587686383009503e-07	3.3345655126794297e-06	0.8740648	RPL37	3.5054832	0.00045577946733886955	0.01137900504395615	0.17879015
503	BTG1	7.3352346	2.2133343294276602e-13	5.8942055511932254e-12	0.09853239	TRIM69	6.256659	3.93312368672073e-10	7.374606912601368e-09	0.7649149	RBM4	3.2949708	0.0009843194219106837	0.018418400588196347	0.29210883	PQLC1	3.321639	0.0008949039475145976	0.01608988261798506	0.7286071	CSF1	4.149077	3.338188925440003e-05	0.0005966850340949423	0.731929	ATF7IP2	3.2616591	0.0011076223735185672	0.015875632693762614	0.66981345	DOCK8	5.1436176	2.6949762552339085e-07	3.509581055274491e-06	0.4310742	BIN2	3.503028	0.0004600011033105845	0.011468819909541371	0.39776787
504	COX6A1	7.2917075	3.0605059954281347e-13	8.103284966281265e-12	0.1861903	FRMD4B	6.2501225	4.101311669259945e-10	7.680695068786179e-09	0.64375836	SNTB2	3.2912111	0.0009975701218838137	0.01860949339047216	0.44312415	PPP4C	3.320062	0.0008999752115724391	0.016139196242920664	0.29398257	SH2D1A	4.146111	3.3816981958373246e-05	0.000603288391733115	0.37072662	CYB561	3.2596743	0.001115402260609919	0.015974681635781186	1.2330462	KAT6B	5.143297	2.699582343008791e-07	3.5130896283843157e-06	0.6669726	CDC42SE1	3.500539	0.0004643180176665924	0.011529518344085993	0.36060128
505	DDX21	7.2546854	4.0259616532746396e-13	1.0598430570046061e-11	0.32169336	PYCARD	6.246846	4.188236165037009e-10	7.821020277698684e-09	0.71017563	CELF2	3.286542	0.001014256721075258	0.018865412140735338	0.25874895	GZMK	3.3199668	0.0009002816951833295	0.016139196242920664	0.42423502	ANKRD17	4.1435785	3.419276246391117e-05	0.0006094005919247019	0.5261238	NUTM2A-AS1	3.2459917	0.0011704223292186638	0.016658799612233113	0.49435976	SUSD6	5.142317	2.7137110140381697e-07	3.523988684307517e-06	1.0761002	RBM15B	3.4989765	0.0004670479251972429	0.011568137742999801	0.77997154
506	MT-ND4L	7.2175903	5.291691325381048e-13	1.3890689729125248e-11	0.105438456	SNX10	6.238276	4.424195740438395e-10	8.244888106547212e-09	1.0728353	EIF1B	3.281693	0.0010318592515184519	0.019132607211555554	0.2566728	RNF7	3.3163583	0.0009119885170324653	0.01633312768077149	0.2711761	ARHGEF12	4.1352005	3.5464521977092244e-05	0.0006308427796021975	1.3654555	IMP3	3.2453735	0.0011729666185663445	0.016669189184962553	0.38938987	PRKAR1A	5.115289	3.1326095743282766e-07	4.050788242665874e-06	0.42559206	IDI1	3.498928	0.0004671324193363729	0.011568137742999801	0.37365195
507	POLR1D	7.147735	8.822141932712468e-13	2.309214501618114e-11	0.35781857	UBL7	6.232862	4.579896335415816e-10	8.518303736469907e-09	0.8681743	SNU13	3.2740319	0.0010602462745914385	0.019599623033820606	0.25140873	OAZ1	3.299914	0.0009671452089121584	0.017203575231133507	0.10622374	VDR	4.133911	3.566416240324383e-05	0.0006337804488971039	0.9569139	C8orf59	3.2280223	0.0012464928909214149	0.01765945017014726	0.30411932	SETD5	5.106961	3.273816529396393e-07	4.221500261590086e-06	0.7745763	GKAP1	3.4961596	0.0004720063550701306	0.01167280766365503	1.1536373
508	CFH	7.131859	9.902251620489339e-13	2.5845720671376647e-11	2.5663707	POLD4	6.2271876	4.748820842705875e-10	8.819956378704091e-09	0.5169213	TRAPPC4	3.2728422	0.00106471918262938	0.01963581384818306	0.40235683	PPP6R1	3.2934396	0.0009896961176433102	0.017587684875914725	0.39315525	OAS1	4.1330585	3.5796741602798364e-05	0.0006355218617888115	0.8258508	TAF10	3.2183907	0.0012891206561587367	0.018221224659166757	0.07481885	CPD	5.096003	3.468994504557251e-07	4.466907780044813e-06	0.8364408	RPL12	3.4958074	0.0004726296000957466	0.01167280766365503	0.1979275
509	PTGES3	7.130829	9.976623250508534e-13	2.6002901025261603e-11	0.16316552	HACD1	6.2270837	4.751976497914041e-10	8.819956378704091e-09	2.009075	TFDP2	3.2673497	0.0010855945645306588	0.019987775674600056	0.74652	EFHD2	3.2926722	0.000992401400479754	0.01761427984727085	0.24301085	TCF12	4.1325755	3.587207741486824e-05	0.0006362446163110077	0.4849561	ATP5PB	3.2115252	0.0013203244398973504	0.018617150571837916	0.14638057	KCNA3	5.0915504	3.5514745324136487e-07	4.56671410308613e-06	0.8637559	C19orf53	3.475752	0.0005094231101192516	0.012447672404842083	0.3004406
510	RSL1D1	7.129743	1.0055652831148981e-12	2.617175931619866e-11	0.2697635	COPS6	6.2210317	4.938958326304567e-10	9.148524117524842e-09	0.5816565	MCM6	3.2660527	0.0010905791468516493	0.020059451274673727	0.50590074	IQGAP1	3.2924714	0.000993109873293747	0.01761427984727085	0.1865588	TRPC4AP	4.129127	3.641434393917874e-05	0.0006452397009473572	0.4945592	PNP	3.188813	0.0014285823897444531	0.01999253725175501	0.3212211	RC3H2	5.0877757	3.6228754670969904e-07	4.652015143809028e-06	0.9443824	TRABD2A	3.4733741	0.0005139584175926006	0.012541813975118242	0.98595506
511	IL32	7.121235	1.0696416214348055e-12	2.7760825980034676e-11	0.19486102	MRPL57	6.2176547	5.046408059445204e-10	9.328747292988494e-09	0.51693964	SNRPB	3.2643096	0.0010973117704508731	0.020163103782034796	0.25743645	YIPF3	3.2839377	0.0010236755919668572	0.018138899713009644	0.39657447	PPP4R3A	4.122038	3.7553574681830245e-05	0.0006647851009428041	0.36972204	TMEM71	3.1774611	0.001485706258699976	0.02071308991169352	0.9396788	PDCD6IP	5.0819626	3.7355533784690064e-07	4.790006512865875e-06	0.63770175	RNF126	3.444106	0.0005729508633618269	0.013889145269490196	0.53278065
512	MCUB	7.0982633	1.263343597346777e-12	3.255811865532542e-11	0.504647	RAB33A	6.2146807	5.142908081389065e-10	9.497581507087845e-09	1.403151	SERPINE2	3.2622378	0.0011053634209479484	0.02029076209782073	1.4172713	HMGN1	3.2777522	0.001046372452321459	0.018505383841584996	0.2024305	SCAF11	4.119804	3.791953688377293e-05	0.000670334126672627	0.33510676	LEPROTL1	3.168578	0.0015318663309789328	0.02134044263209848	-0.03692619	CD6	5.0772305	3.829766233875159e-07	4.900553937845129e-06	0.33259946	G3BP1	3.4412217	0.0005790937973775077	0.013982718169266365	0.3688258
513	NSG1	7.091196	1.3295799614897718e-12	3.416927523409029e-11	1.9602448	FAM96A	6.212332	5.220407704661643e-10	9.631023250317035e-09	0.6944731	SLC25A6	3.2597754	0.0011150050482551315	0.020447323115457126	0.24132647	D2HGDH	3.2772205	0.0010483446357203322	0.01852243527053952	0.9778148	ERI1	4.115222	3.868069766160626e-05	0.0006821092317965596	0.96383774	ATP6V0E1	3.1633961	0.001559399413896072	0.02169111599571561	-0.012063405	CAND1	5.0741563	3.892187617951822e-07	4.966713211553028e-06	0.77561486	CYLD	3.4404933	0.0005806546075606321	0.01398938818384223	0.3212872
514	LRIF1	7.085403	1.3864026916331493e-12	3.557981767983117e-11	0.6426864	C7orf50	6.208603	5.345765420800973e-10	9.842529018759306e-09	0.8382367	TBL1XR1	3.258748	0.0011190498426365387	0.020480618384906772	0.34260085	SRSF9	3.2644374	0.0010968167084359844	0.01926769313337592	0.24605879	REXO2	4.112995	3.905587335911418e-05	0.0006880648830045283	0.4769504	RORC	3.1581616	0.0015876755010847733	0.022017764024477516	2.041176	KIF13B	5.0584025	4.227833897677663e-07	5.3799479134229265e-06	1.0823699	ACAT2	3.4403825	0.0005808926903004964	0.01398938818384223	0.66191864
515	SNHG15	7.0849333	1.3911145261180195e-12	3.5650947583568495e-11	0.44545698	ZDHHC18	6.1963434	5.778994336002386e-10	1.0608293798605778e-08	0.74411756	STMP1	3.2535982	0.0011395335651696785	0.020814044990052526	0.35868436	TMEM160	3.263751	0.00109947760669938	0.019295989515855882	0.37241977	PCNX1	4.1116204	3.928916217778624e-05	0.0006908501004945667	0.44824883	ANAPC16	3.1513488	0.0016251831284148795	0.022414202507930397	0.013674757	MDM4	5.053922	4.3282780400404783e-07	5.5001458496365e-06	0.8183191	ATP1B3	3.4168541	0.0006334919546002951	0.015176551063598987	0.37239504
516	OAT	7.0730124	1.5160577650372249e-12	3.874486986447706e-11	0.79343504	FAM96B	6.196008	5.791305426625228e-10	1.0620283155113629e-08	0.49230716	PER1	3.250468	0.0011521521513191079	0.02100277359175457	0.27715638	ALKBH6	3.2459266	0.0011706904629286289	0.020448134274062314	0.684636	UBR2	4.109681	3.962054853694562e-05	0.0006960110701399385	0.48842934	SEC61G	3.1415424	0.0016806048309495453	0.023062818348542114	0.12203676	UBR1	5.0438166	4.563365946422018e-07	5.788679379915034e-06	0.8616413	TOB1	3.4091995	0.0006515379858414463	0.015588555325308041	0.35573936
517	ITGB7	7.0681424	1.5702130801888074e-12	4.0073146317318526e-11	0.79303616	ERI1	6.191902	5.944239563864793e-10	1.0879024102192787e-08	1.2913808	APEX1	3.2431598	0.0011821185398340284	0.021527679057928913	0.34726682	DGKZ	3.2410295	0.001190988667828358	0.020763203767880527	0.3463136	HDAC7	4.105526	4.03396165113153e-05	0.00070796604908827	0.59592164	SHISA5	3.1223772	0.0017939701200206679	0.024417926633614643	0.22565122	APOL6	5.0368443	4.7326917316232457e-07	5.997462797832906e-06	0.64742637	IVNS1ABP	3.3973534	0.0006804102383248155	0.016192589088210807	0.35773873
518	ADAM8	7.024258	2.152064311271945e-12	5.461903552433977e-11	0.86827403	ZCRB1	6.191652	5.953697209252283e-10	1.088549116617022e-08	0.7370563	C9orf72	3.2416553	0.0011883763787655915	0.021620213821601727	1.0726225	RGS9	3.239005	0.0011994739661656672	0.02089131196994705	1.5105993	DNAJB4	4.100053	4.130560873705409e-05	0.0007242276341062681	0.3754857	AAK1	3.1084912	0.0018804527485135891	0.025444270437361707	0.2434178	MAPK1	5.0235734	5.071884722109363e-07	6.400816055546673e-06	0.814332	SERPINB1	3.39704	0.0006811902783775213	0.016192589088210807	0.3382125
519	PRDX1	7.0183105	2.245668678507365e-12	5.6916085472514256e-11	0.18682748	GTF2A2	6.188255	6.083386380733498e-10	1.1089506423212106e-08	0.5361047	RPIA	3.236578	0.0012097214204742654	0.021977564470191443	0.50773746	CCDC124	3.2382658	0.0012025868428181075	0.02090589710197041	0.4444676	NCOR1	4.094196	4.2363594487148766e-05	0.0007413629035251034	0.34089136	TSEN54	3.0844085	0.002039573932948212	0.027196785934632366	0.4888946	FOXJ3	5.020518	5.153237023991258e-07	6.499020611931322e-06	0.84939724	HIGD2A	3.392048	0.0006937234517560981	0.016469209852736824	0.26474884
520	THEMIS	7.002347	2.517095253669061e-12	6.37074728459628e-11	0.58280456	ANXA7	6.1816435	6.343759030409274e-10	1.1552683070740376e-08	0.55042535	PDS5A	3.2364154	0.0012104106255147614	0.021977564470191443	0.29390267	CNIH4	3.2311966	0.001232730983844774	0.02134913461653885	0.46188396	JAK3	4.091383	4.2880827174498747e-05	0.0007489878320640821	0.3669982	CISH	3.0832493	0.002047535995820395	0.027243645129036754	0.75855076	GCH1	5.013637	5.341065218284501e-07	6.72666712720889e-06	0.9859446	MORF4L2	3.3890524	0.0007013458821958831	0.01660725590895535	0.44700062
521	SEC61G	6.990193	2.745083657645913e-12	6.919192346947003e-11	0.29842314	GABPB1	6.179818	6.41753827051378e-10	1.1675471853533733e-08	0.71053153	PHF6	3.2352118	0.0012155249716195241	0.0220486390459119	0.5434642	COX5A	3.2302356	0.0012368827277245901	0.021400866404839305	0.2506539	ETS1	4.0897493	4.3183984464258814e-05	0.0007535666804660548	0.32572487	HP1BP3	3.0656986	0.0021716207287040446	0.028625201499237314	0.08181836	ABCG1	5.008589	5.483052994705435e-07	6.896036877324597e-06	0.76897955	CEBPZ	3.3834429	0.0007158308362271432	0.01688971590900971	0.38691536
522	CALR	6.9881787	2.7847782754528e-12	7.009630248143178e-11	0.1921264	IKBKE	6.1760216	6.573706855870627e-10	1.19477609769162e-08	1.0428218	EPSTI1	3.230885	0.0012340754623788098	0.02234102130168535	0.30102378	PRKAR1A	3.2299151	0.0012382695093392914	0.02140470577056395	0.24827635	CHD3	4.0856614	4.39514698655829e-05	0.0007662317445731364	0.38761213	POLR1D	3.0496001	0.0022914625854653153	0.029968416375747448	0.1607994	ETF1	5.0066147	5.539569618324387e-07	6.9623523759719984e-06	0.6279931	FAU	3.3826277	0.000717958682271046	0.016913449726577524	0.1996537
523	ITGA6	6.982414	2.9015099848942553e-12	7.293467301290279e-11	1.4491646	COX7A2	6.1701846	6.821037259151896e-10	1.237280944095914e-08	0.483847	NDUFA3	3.2255173	0.0012574526637157133	0.022674870162685216	0.26207656	MIR181A1HG	3.2276902	0.0012479404683797735	0.02149100853465636	0.8489906	MAF	4.0797763	4.507910732504419e-05	0.0007851455896660541	0.34637952	PTP4A2	3.0441947	0.0023330417413613583	0.0304471889186896	0.063471675	ITPKB	5.005868	5.56108968298322e-07	6.9846222094884945e-06	0.76300055	CNBP	3.3816004	0.0007206488944453897	0.01694173197722047	0.23519595
524	DDX3Y	6.977012	3.0152401580989214e-12	7.568994249326185e-11	0.32414863	TTN	6.157756	7.378307173733472e-10	1.3357280228310596e-08	0.97888935	NOL11	3.2215605	0.001274945342643173	0.02294527000104633	0.48123673	FAM102B	3.2234232	0.001266682068005	0.021793336141939956	0.5392487	GNPTAB	4.077645	4.549415020068599e-05	0.0007916240624409139	0.6507779	METTL23	3.0375242	0.0023853028511205314	0.03110712554246967	0.4372536	ARHGEF7	5.004695	5.595050855993265e-07	7.0224767403604e-06	0.93151057	PGK1	3.3814654	0.0007210032329897365	0.01694173197722047	0.24227615
525	SPTY2D1	6.9468994	3.734012085508513e-12	9.347748238585684e-11	0.5378043	ABI3	6.14955	7.770305872190155e-10	1.4051369696207752e-08	0.92017305	EVI2B	3.2126544	0.0013151441373716025	0.023645570963016827	0.2879584	UQCRQ	3.2175088	0.0012930904482321543	0.022193544803255257	0.25306064	DGKA	4.0764728	4.572396586965203e-05	0.0007948702676015667	0.40374967	TMBIM1	3.0331151	0.00242043215630727	0.03152051089450466	0.536823	KDM6B	4.995634	5.864279600598579e-07	7.350350454365545e-06	0.5110229	SLFN11	3.380737	0.0007229169218953821	0.016965004393138753	0.8831718
526	PLK2	6.9283648	4.257333740872953e-12	1.061445149098243e-10	1.1039245	PHB2	6.1494136	7.777002982880699e-10	1.4051369696207752e-08	0.5092474	ZNF217	3.211655	0.0013197280358483354	0.02370479243275969	0.3941007	STUB1	3.211253	0.0013215759280097508	0.022610761338155653	0.30083427	SDC4	4.0704846	4.691539801257968e-05	0.000811742409115962	0.801749	EIF2S3	3.0302517	0.0024434997194960205	0.03175339982018344	0.27145383	TGOLN2	4.994461	5.900023837587313e-07	7.390111657509672e-06	0.4260136	IRS2	3.3761404	0.0007351039891784598	0.01722899974637015	0.5539039
527	SMAD7	6.89202	5.500546763827177e-12	1.364001980908561e-10	1.2261813	CYC1	6.146101	7.941061195964333e-10	1.4333693465210669e-08	0.63078696	CHMP7	3.2109218	0.0013230999880371225	0.023742150664240357	0.49727836	MDM2	3.206222	0.0013449017629592421	0.02293933214471121	0.46364984	KDM2B	4.0674195	4.753657969317152e-05	0.000821607415940325	0.6645567	PIP4K2A	3.0230038	0.002502791475779949	0.032477961417695315	0.26158607	FAM13B	4.9936457	5.925000937177558e-07	7.416341431923544e-06	0.7991903	RPS23	3.3686883	0.0007552677950311615	0.017656546734984215	0.17301463
528	TXNIP	6.8820972	5.8977664153341984e-12	1.46053177738229e-10	0.27893594	RGS10	6.1442175	8.035872227032831e-10	1.4490593932456162e-08	0.48893046	ECHS1	3.2101018	0.0013268789862396471	0.02378673304600343	0.42367247	PBDC1	3.203543	0.0013574781356870225	0.023117387157784094	0.47557768	EVI2A	4.0672317	4.7574981799211194e-05	0.000821607415940325	0.40438887	TRAV13-1	3.0035455	0.0026685357749421973	0.0344342309442155	0.86776465	CREBBP	4.993238	5.937527678772159e-07	7.426961953535631e-06	0.8317724	MAX	3.3675163	0.000758485540111285	0.017686766243077235	0.3902567
529	NDUFA4	6.8721576	6.323808695009963e-12	1.5576405465255773e-10	0.19125369	SEC11A	6.1318603	8.685742320234258e-10	1.563178404841376e-08	0.49603942	ALYREF	3.2069995	0.0013412721338297386	0.02397458702249168	0.2954564	PDAP1	3.1998675	0.0013749079371246425	0.0233925308746901	0.34164584	RAB5A	4.0659065	4.784607877831986e-05	0.0008239659770868112	0.40909478	ZNF22	3.0010076	0.002690878902891888	0.03462528000044709	0.7372397	TTC14	4.982954	6.262089432440185e-07	7.822290504492753e-06	0.7647929	TRMT112	3.3671448	0.0007595078076704959	0.017688157117801473	0.23535553
530	UBL5	6.8637958	6.705441637500329e-12	1.6472258033297935e-10	0.17694224	CD177	6.121725	9.256757523147018e-10	1.6626873850227416e-08	3.444405	LPAR6	3.202102	0.001364286513255882	0.024362259165283607	0.64747506	ETFB	3.1972237	0.0013875734298086973	0.023586181103362455	0.37599257	KDM4B	4.0629163	4.846344029623375e-05	0.000832257677984388	0.962225	NSG1	3.000788	0.0026928204575435424	0.03462601533055465	1.1985145	ASXL1	4.980535	6.340870577356185e-07	7.915319080089666e-06	0.43249026	CFL2	3.3571026	0.0007876385993984869	0.01829691436655777	0.757927
531	TMEM71	6.8429174	7.759646262062011e-12	1.9036515362535306e-10	1.3760557	SNF8	6.121198	9.287434724505413e-10	1.666568486941279e-08	0.68055916	TAF4B	3.2009504	0.001369751433881953	0.02443609960930183	0.78697795	MBNL2	3.1918547	0.0014136240112699622	0.02400678484943212	0.36067834	ZBTB24	4.0598226	4.911000712486197e-05	0.0008425736516520435	0.642561	GAB3	2.9910996	0.002779748975313163	0.03559434663510758	1.4679003	EEF1A1	4.9730544	6.590617279613928e-07	8.214033789166323e-06	-0.06238522	CRTC3	3.3550093	0.0007936230574803506	0.018412656163133135	0.57607
532	SEC62	6.822891	8.922627112720288e-12	2.1831327988846242e-10	0.30649433	PSMD3	6.1207814	9.311743595700605e-10	1.6693003763024256e-08	0.73419833	LUC7L2	3.1943061	0.001401673465293423	0.024957122020122718	0.2686676	JARID2	3.1853628	0.001445725902004276	0.024506654473550344	0.5842468	TMEM131L	4.0579863	4.94976487218043e-05	0.0008484321784171213	0.5216974	LMO4	2.9888055	0.0028007033310185913	0.03581275136218971	0.6687943	ELMSAN1	4.9716845	6.63736085163393e-07	8.262974637450776e-06	0.80524826	VPS51	3.3545609	0.0007949109195487622	0.01841927887352901	0.50409275
533	PEBP1	6.763806	1.344131724761565e-11	3.271313965893213e-10	0.25926822	LINC02195	6.114014	9.715569379175973e-10	1.739995977995697e-08	2.8073344	GPR137B	3.1909997	0.0014178140539800866	0.025195680117876297	0.48221725	KRT86	3.1829162	0.0014579984076484036	0.02469190851662619	3.690573	ETNK1	4.057322	4.9638572433817925e-05	0.0008493665770991943	0.41912138	NDUFB4	2.983823	0.002846713682166574	0.0363071900320139	0.119820185	PPP3R1	4.954593	7.248183213650817e-07	8.97475515841198e-06	0.86510026	PDE3B	3.351498	0.000803756353573574	0.018600784630874587	0.41287598
534	LMO4	6.7599235	1.3806481349426576e-11	3.355741994652293e-10	0.9993268	DUSP23	6.1023793	1.0450106792744849e-09	1.8697245600456336e-08	0.9342697	PPP4R2	3.187593	0.0014346233496942218	0.025445177655049542	0.27611786	PSMB6	3.177139	0.001487357601247698	0.025073574241216926	0.2630184	MDM2	4.057294	4.964460973085903e-05	0.0008493665770991943	0.5918766	ARL14EP	2.9825418	0.0028586559384422205	0.03640180378993472	0.6584191	ZNF708	4.93987	7.81747596747257e-07	9.673139454700907e-06	1.3261303	GPBP1	3.3497133	0.0008089524136052508	0.01869748503144212	0.27259126
535	RALGAPA1	6.749353	1.4850571627526674e-11	3.604745755030418e-10	0.46430576	MESD	6.0944242	1.0983209228651067e-09	1.961287362259119e-08	0.5653298	SIRPG	3.1856804	0.0014441407758409319	0.025589283274905616	0.29640135	NAA38	3.1747415	0.00149970056215367	0.025212257849564216	0.3595779	ETV7	4.0542536	5.029463762021088e-05	0.000859687410485	0.68575144	PDCD4	2.9814599	0.0028687761107756985	0.03648011144325499	0.07142611	ZNF506	4.939137	7.846914028404513e-07	9.703031310358879e-06	1.0043224	CD5	3.3435347	0.0008271837498673644	0.019035395159021966	0.3289769
536	DDX5	6.739067	1.5940668511736536e-11	3.8540761039889324e-10	0.08571491	SLC12A6	6.0885186	1.1396003788534329e-09	2.0310530515452793e-08	1.1797242	TLE3	3.1813223	0.0014660438142216426	0.025952365208403355	0.4850173	RBX1	3.1545794	0.0016072963512770559	0.026824768805373208	0.2813257	EP300	4.0517	5.0846856461222195e-05	0.0008683187615938269	0.4452471	BIN1	2.9804065	0.0028786613797892346	0.03657172778469863	0.34945202	TGFBR3	4.930836	8.187841023895542e-07	1.0110993199871006e-05	1.4004589	PPIL4	3.3433561	0.0008277159582072681	0.019035395159021966	0.48089534
537	ZNF296	6.727957	1.7206190375756108e-11	4.1491305532089043e-10	1.5630921	NDUFC2	6.082054	1.1865264320853151e-09	2.112637905965859e-08	0.7513324	YTHDF2	3.1725202	0.0015112210156981096	0.026726358193891013	0.29417732	CNOT2	3.1499147	0.0016331813769238893	0.0272320397468026	0.29994518	LMBRD1	4.051142	5.096820035942088e-05	0.0008695828055750776	0.41048875	FAM102A	2.9802682	0.0028799613662290565	0.03657172778469863	0.5097327	ELK4	4.927854	8.313774999501363e-07	1.0259611525576733e-05	0.95876443	POLR2L	3.330444	0.0008670758220047465	0.019906998793202117	0.2592551
538	TRAF4	6.721846	1.794364821712931e-11	4.3099939345065494e-10	0.8722264	SUMO1	6.0811753	1.1930465258167425e-09	2.1221906981493362e-08	0.48267862	STK17A	3.169224	0.0015284655603776019	0.026984536905115195	0.22772527	MRPL41	3.144377	0.0016644091372599184	0.027702461863361415	0.2695584	AC016831.7	4.0500236	5.121248928260843e-05	0.0008729401582262801	0.33945692	NDUFB2	2.9537368	0.003139515440913219	0.039485692147009165	0.099218346	HBS1L	4.927542	8.327036483245411e-07	1.0269080226821103e-05	0.66140914	SMAP2	3.3299377	0.0008686544407729051	0.019906998793202117	0.25934786
539	PPIB	6.7168407	1.8570650745280582e-11	4.454774248623116e-10	0.17384349	RAB7A	6.0698953	1.2799375621984588e-09	2.2679703669620715e-08	0.48255128	NAA30	3.1674774	0.0015376768344238696	0.027115942257714593	0.6954705	SLC16A3	3.1423984	0.0016756987141038496	0.027826156652889462	0.52827954	NPTN	4.046149	5.206718742334818e-05	0.0008858653415777989	0.5840002	ATM	2.9524434	0.0031526978020375656	0.03954322328494216	0.2969805	SRPRA	4.9249587	8.437816790438793e-07	1.0398717875540765e-05	0.3537504	EVI2B	3.3295228	0.0008699493894389823	0.019906998793202117	0.41759247
540	MYC	6.7124434	1.9139192122108018e-11	4.5851715155636876e-10	1.2246218	PAIP2	6.0662055	1.3096745984803794e-09	2.3184268542463362e-08	0.47003603	GAB2	3.1556036	0.0016016628700835003	0.02816321075386059	1.5384619	PHF6	3.1408389	0.0016846473988000527	0.027912890850271387	0.5400273	UCP2	4.045417	5.223007926880586e-05	0.0008878147146755853	0.33400893	APEX1	2.9440322	0.0032396627614792142	0.04046825509325667	0.38355508	DHX36	4.9211016	8.605846726170962e-07	1.0593077439209388e-05	0.41324186	ZNF506	3.3114786	0.0009280430735566711	0.02105282898346152	0.7013268
541	RIPOR2	6.6753283	2.466790541114364e-11	5.884553384582929e-10	0.5155477	NAXE	6.065301	1.3170667939740938e-09	2.3292687525768982e-08	0.6777471	MGMT	3.1525047	0.0016187616376671153	0.028378856745385136	0.41134933	SNRPD3	3.1348045	0.0017196861834219643	0.028442154473788114	0.27331465	ITPR2	4.03012	5.574843292049668e-05	0.0009458702261441611	0.61931413	FAM117A	2.9386714	0.00329622282413867	0.04103529430457186	0.3986381	USP37	4.9109774	9.06234494352629e-07	1.1145956381345084e-05	1.0320511	NUCB2	3.309091	0.0009359936333738672	0.021181985148830094	0.6311364
542	TXN	6.6751904	2.4691105630005107e-11	5.884553384582929e-10	0.2783347	ZNF282	6.0557127	1.39797313306613e-09	2.465235731294639e-08	1.183632	MTPN	3.1500907	0.0016321981284418165	0.02856346724773179	0.26529172	SRI	3.1227643	0.0017916110639927447	0.02957848454705003	0.27734578	ZNF280C	4.025101	5.695080565961093e-05	0.0009644894506869593	1.2935381	SESN1	2.9378662	0.0033047969929726776	0.04111418059977857	0.4090536	TRAPPC10	4.907858	9.207650793436087e-07	1.1309530971215781e-05	0.65894824	NCL	3.3090768	0.0009360420103863965	0.021181985148830094	0.21747278
543	HNRNPAB	6.6608815	2.7219025285384898e-11	6.470240486661676e-10	0.3412738	CYBC1	6.05148	1.4352132162570447e-09	2.5284796595132498e-08	0.5530077	LRRN3	3.142696	0.0016739958761610271	0.029267054447629757	1.871066	HCLS1	3.1182864	0.0018190601643477905	0.02997778521963287	0.17167139	MAPKAPK2	4.0230556	5.744795777790209e-05	0.0009720130977614649	0.44497895	TMEM123	2.9359667	0.0033251004263090936	0.041338782363619486	0.08498864	SREK1	4.9048114	9.351705923931275e-07	1.1478797351518849e-05	0.7054641	C1QBP	3.3020008	0.0009599778668046636	0.021643672763847478	0.3984652
544	GATA3	6.651276	2.9056228948608828e-11	6.889138153944352e-10	0.35259977	LMAN2	6.050234	1.4463592999897474e-09	2.5432394389771874e-08	0.49008843	LAMTOR3	3.1416652	0.0016798993192982195	0.029342347901240285	0.39982957	ELMO1	3.117554	0.001823585287499868	0.030025429800905088	0.33911237	POM121C	4.022242	5.764674992538832e-05	0.0009744793283155569	0.46538022	TRADD	2.9288447	0.0034022429999805803	0.04215523609213969	0.4413707	ELMO1	4.9040785	9.386688283558909e-07	1.1510929332558296e-05	0.6603042	SEPT6	3.3015232	0.0009616134163746193	0.021653978585641703	0.27662438
545	ANK3	6.649045	2.9500040287749134e-11	6.985351034631319e-10	1.0366666	TAB2	6.0351725	1.587928037703922e-09	2.781523135634849e-08	0.51681256	STAT3	3.134696	0.0017203221532236155	0.030015035009477737	0.22850664	CORO1C	3.1125197	0.0018549766009485818	0.030433209859312672	1.1179236	RNF10	4.020388	5.810232981767758e-05	0.000981277858823369	0.39751846	COX7A2	2.908077	0.0036365889495304222	0.04481711733576225	-0.031029522	DLEU2	4.9040008	9.390412554832592e-07	1.1510929332558296e-05	1.195691	SRP14	3.3000329	0.0009667349270390284	0.021742661302744364	0.22624752
546	HSD17B11	6.644634	3.039720557384304e-11	7.179288591508559e-10	0.75728685	RER1	6.0331817	1.6076271975380463e-09	2.8133475956915812e-08	0.5350735	NUTM2B-AS1	3.1340528	0.0017240982344538561	0.030015035009477737	0.38838965	NOP10	3.1116993	0.0018601381947953432	0.030490668447247484	0.24510406	SLC38A1	4.0157995	5.9244642705897905e-05	0.0009987342291017192	0.32385632	YWHAB	2.9070234	0.003648858283003294	0.04493818428296617	-0.14781494	PTPN1	4.9021316	9.480223044218909e-07	1.1613273229168164e-05	0.3565657	IQGAP2	3.298123	0.0009733353491040031	0.021864348459396155	0.37868154
547	OSTF1	6.64377	3.057596238350739e-11	7.212237596879952e-10	0.4081223	POLR2I	6.0230823	1.7112642054536076e-09	2.99186296624263e-08	0.6491729	TAF10	3.1338384	0.0017253586210521019	0.030015035009477737	0.24684931	STX11	3.109587	0.0018734906489326865	0.030654844767709806	0.43027982	TAB3	4.0150642	5.942962536816937e-05	0.0010009343411000113	0.8917859	TGFBR2	2.8982136	0.00375294900412728	0.04606575681418756	0.29444855	TTC19	4.901651	9.503469491842498e-07	1.1626248462889874e-05	0.5255453	TGFB1	3.2955616	0.0009822514219052802	0.022037692158131283	0.32393104
548	IMPDH2	6.6413503	3.108221014330065e-11	7.312875946007035e-10	0.60738194	MRPL41	6.0194087	1.7505511560574249e-09	3.057640446060378e-08	0.49942634	ARID4B	3.1336308	0.0017265791567356718	0.030015035009477737	0.25925678	ARL8B	3.108376	0.0018811857096553268	0.030741044858478925	0.36698315	CD4	3.9893534	6.62536411104786e-05	0.0011117905528813192	0.34822223	CHD9	2.895635	0.003783923511096697	0.04635306301093454	0.5537482	ZZEF1	4.9006248	9.553245467670884e-07	1.1679366963968894e-05	1.0290484	EIF1AY	3.2949538	0.0009843781727797891	0.022058474298571495	0.6559316
549	C12orf75	6.636233	3.2180158552085886e-11	7.561514237782329e-10	0.84956187	PDCD6	6.0188365	1.756754262721336e-09	3.062652711338192e-08	0.53775764	PEBP1	3.1326935	0.0017321018078954253	0.030082581020868093	0.24060991	MDH2	3.1074958	0.0018867962546572504	0.030790303001178486	0.25167316	TNFRSF14	3.98686	6.695346482287125e-05	0.001122509047554981	0.36273214	SRRM2	2.894065	0.003802895406667265	0.046492483764145706	-0.08573088	GLIPR1	4.8982835	9.667738036674164e-07	1.181148181009892e-05	0.32348052	IRF2BPL	3.2808745	0.0010348574359427462	0.022957896047227498	0.7309415
550	C16orf54	6.6181703	3.6367170878488e-11	8.523555674645626e-10	0.9783115	VASP	6.017548	1.770789666344974e-09	3.084195271951554e-08	0.5361728	RHOH	3.1304557	0.0017453526318725622	0.03028409311676896	0.22594064	TFPT	3.1003387	0.0019329950924080728	0.031455943081406264	0.7238544	AC010654.1	3.9861817	6.714507981764015e-05	0.0011242428070927328	1.5695914	DRAP1	2.8827171	0.003942614461198235	0.04778729599242583	0.082873255	SNRNP200	4.897968	9.683298754254208e-07	1.1822632199961531e-05	0.57300365	RPS27A	3.2806287	0.0010357603169062093	0.022957896047227498	0.16923952
551	MT-ND3	6.6015596	4.0685414991779376e-11	9.523496821324153e-10	0.14631703	STMP1	6.016185	1.7857592185180928e-09	3.107322503813443e-08	0.61226374	RPAIN	3.1301723	0.001747038664165107	0.030284750428333812	0.33172116	PET100	3.0987263	0.0019435452311550602	0.03154827175130232	0.26288444	RAPGEF6	3.986061	6.717924365648003e-05	0.0011242428070927328	0.48687837	LINC00623	2.8809395	0.003964916219516297	0.04799429218288008	0.8044055	MTMR6	4.8967676	9.742604260136166e-07	1.1879253701393634e-05	0.77186185	RPL30	3.2793312	0.0010405346458096521	0.023035932670785974	0.17256497
552	RSRP1	6.599838	4.11607458362099e-11	9.622502604839147e-10	0.2155461	BSG	6.0105495	1.8489571574846885e-09	3.214246714170402e-08	0.47095305	C11orf58	3.1277373	0.0017615756076677048	0.03050796587266171	0.23669781	SURF4	3.0978427	0.0019493494766705684	0.03156785007358444	0.26502043	CENPC	3.985546	6.732512712744598e-05	0.0011256589726722655	0.34687412	SSBP4	2.879512	0.003982911961098972	0.04818038662619724	0.28544357	SOD2	4.8913617	1.0014066730497583e-06	1.2194067340814652e-05	0.38930166	OAT	3.2782555	0.0010445079765747356	0.023096069879134498	0.60096496
553	ATP5F1B	6.590787	4.3750096186570924e-11	1.0214841390447786e-09	0.13697553	CDIP1	6.0031767	1.93493877778245e-09	3.3573654430361204e-08	1.062131	NDUFB1	3.1269627	0.0017662242681289722	0.030559671305903827	0.29627803	TWF2	3.097758	0.0019499052970622225	0.03156785007358444	0.32931507	CKAP2	3.984896	6.750967006133815e-05	0.0011277183521609896	0.53190476	DSTN	2.8641658	0.004181090042159446	0.05034569431499333	0.4189656	FXR1	4.883336	1.0430591315507236e-06	1.2692855325989764e-05	0.43938872	PPIG	3.2527256	0.0011430382580487574	0.02503376399481039	0.33008486
554	COX7B	6.590196	4.3924557713301917e-11	1.02425602535777e-09	0.26880166	PRR13	5.997844	1.9995446413426116e-09	3.466191772138725e-08	0.47544837	WDR1	3.1252298	0.0017766623434854912	0.03066593857754562	0.2584596	CHMP4A	3.096459	0.001958469371907963	0.031675539204865814	0.39455026	ATRX	3.9798918	6.894666528669554e-05	0.0011506766345531613	0.33787164	C11orf58	2.8636005	0.004188559027265242	0.050402601261295886	0.0425865	AP3M2	4.868924	1.1220740884427581e-06	1.3618303418187372e-05	0.8378589	CEMIP2	3.2462335	0.0011694293410571307	0.025581266835624734	0.35515252
555	RABAC1	6.5820174	4.64106794279527e-11	1.0781241902511135e-09	0.36579627	UBE2M	5.99501	2.0347278597676934e-09	3.520539022903142e-08	0.5324672	CLPP	3.1245587	0.0017807194410311238	0.030694859032783208	0.2995429	YWHAQ	3.0962267	0.0019600047932480237	0.031675539204865814	0.21631357	ATP2B1	3.9769297	6.981082034140876e-05	0.0011634030320748082	0.3843357	PPP1CA	2.8625593	0.004202346537172037	0.05050236600427481	0.04990476	TLE4	4.867156	1.1321566612391229e-06	1.3713499439860834e-05	0.77591336	RPS28	3.229911	0.0012382867821674054	0.026927242156598905	0.17812087
556	HNRNPDL	6.574126	4.8939836207378034e-11	1.1325812220536164e-09	0.15272415	RBBP7	5.985106	2.162488233220103e-09	3.7275535915027574e-08	0.6136837	ZFAND6	3.1235764	0.0017866740578617371	0.030768637125782025	0.3607574	CHMP2A	3.0932376	0.001979854678983673	0.03185624319292907	0.3179595	HSDL2	3.9768443	6.983583914985107e-05	0.0011634030320748082	0.8869554	VAMP2	2.860371	0.004231456111643001	0.05081895820355565	0.48056644	POLR2J3-1	4.856977	1.1919139205147598e-06	1.4391224932884855e-05	1.5237428	PEBP1	3.2233562	0.0012669786573418272	0.027389097445477736	0.2656001
557	HERPUD1	6.5647798	5.2109902426697077e-11	1.202913890817285e-09	0.22811116	STAMBPL1	5.983717	2.1810236018305452e-09	3.7559801952798755e-08	0.86418295	BTBD11	3.1209652	0.0018025932293940187	0.03101371778100664	1.0594695	APMAP	3.091467	0.0019917018535944814	0.03199084052429947	0.38944203	SAFB2	3.9712398	7.149956813605594e-05	0.0011889634067873557	0.36903852	ZNF862	2.8550305	0.0043032679927817695	0.05137917437775505	0.7222641	EDEM3	4.856959	1.1920241821959592e-06	1.4391224932884855e-05	0.9732031	TRIR	3.2199123	0.001282297736148633	0.02762834528157918	0.21040104
558	MT-CYB	6.5498824	5.7582443998323097e-11	1.3259115394350713e-09	0.0913317	KLHL2	5.9772196	2.269784605099088e-09	3.905177164671886e-08	1.0913899	ANXA7	3.1112223	0.0018631471286367903	0.031965759559944934	0.29433048	TMA7	3.0889215	0.002008844698443637	0.032209878999914336	0.14696692	ZNF451	3.96631	7.299390230965924e-05	0.0012116196521589778	0.5003667	BTN3A2	2.8503125	0.004367629320564572	0.05200667596569021	0.25687498	CREBRF	4.8500276	1.2344421481918773e-06	1.4883775900935528e-05	0.6512053	SSB	3.2198546	0.0012825566544319477	0.02762834528157918	0.36730194
559	EIF1AX	6.513932	7.32086304003144e-11	1.6794114651757518e-09	0.44111735	NDUFS2	5.9761033	2.285380003627746e-09	3.924659585669143e-08	0.6586185	PRKACB	3.1070578	0.0018895937014058203	0.032389257708332043	0.29970288	MCRIP1	3.0845103	0.002038875234467787	0.03266288791050182	0.46608606	FANK1	3.958958	7.5277464486408e-05	0.0012472708836228556	1.9303749	PRPF38B	2.8501418	0.004369975928763303	0.05200667596569021	0.10145522	NOTCH2	4.846986	1.2535129209078984e-06	1.5093905584326758e-05	1.396009	ATP5F1D	3.2191358	0.0012857755786767858	0.027632896208404607	0.25583208
560	SVIP	6.480975	9.113160672485622e-11	2.0801779795891094e-09	0.6428096	IRF2	5.974122	2.31332735872515e-09	3.968943997812757e-08	0.5740378	SECISBP2L	3.1022987	0.0019202403064487162	0.03288389154799176	0.3193755	GUSB	3.082553	0.002052332316706072	0.03284983128874048	0.5155246	FBXO45	3.9499474	7.816837877725014e-05	0.0012940035675963705	0.76086646	SLAMF7	2.8409169	0.004498402700885102	0.053074313993864426	1.9132459	YES1	4.8189826	1.442922268885758e-06	1.7317894637998568e-05	1.5329118	CEBPB	3.2015693	0.0013668122286312325	0.02907530332047141	0.4189581
561	HMGA1	6.4806266	9.134258987341866e-11	2.0824070582184467e-09	0.5548883	EIF6	5.973107	2.3277738939725856e-09	3.990004225909166e-08	0.61089003	EIF3E	3.1020186	0.0019220585053458476	0.03288438085263496	0.2433242	POU2AF1	3.0730405	0.002118897572826688	0.03373894532122217	1.2683182	LRP10	3.945362	7.967946682470863e-05	0.0013166458659208823	0.3911644	HSP90AB1	2.8333802	0.0046058575269815865	0.05414755729896779	-0.11685988	RNF138	4.8173423	1.4548285498548724e-06	1.7449395955341565e-05	0.6389563	AL118516.1	3.2015016	0.0013671326295993087	0.02907530332047141	0.8288623
562	CD63	6.479878	9.179679509365762e-11	2.0901686615191555e-09	0.41219047	ATP6V0B	5.966206	2.428338206167522e-09	4.1546289141832606e-08	0.51237315	SERPINB6	3.0901036	0.002000867284431	0.034090753092054435	0.92255527	IFI35	3.0683193	0.002152663782375593	0.0342172984439027	0.4614704	ZNF106	3.9390295	8.181188552510637e-05	0.001350667921405058	0.48005316	AC243829.1	2.8308096	0.004643035230202482	0.05444529186660537	2.1387317	PTPN4	4.816834	1.4585393084008664e-06	1.7471095040329806e-05	0.9292272	PTGES3	3.1991286	0.001378436527540774	0.029281816408741872	0.2258353
563	G3BP2	6.47166	9.693208094375907e-11	2.2008477869105898e-09	0.20231329	COX16	5.9612765	2.502747799097424e-09	4.277952633340946e-08	0.65022725	TOMM5	3.0883293	0.002012853287765163	0.034214781834121064	0.27903047	BCL2L11	3.0670555	0.0021617866956994236	0.03433261065987633	0.5170802	PHKB	3.9306865	8.470365064736605e-05	0.0013959009691886558	0.7264482	ZNF652	2.8253756	0.00472252184409902	0.05530678067897992	0.7858496	PARP4	4.814191	1.4779756460983257e-06	1.7692379476909927e-05	0.9714364	MEPCE	3.193225	0.0014069334267616152	0.02985265787152965	1.1212978
564	MT-CO3	6.4597363	1.0488542581651925e-10	2.376411466558004e-09	0.08891257	CCDC124	5.9531884	2.6296858699115118e-09	4.49075073044833e-08	0.67443925	TNFSF11	3.0872848	0.0020199401521774317	0.03429497484918231	3.5123794	MAN1A1	3.0627325	0.0021932612901589925	0.03474239328161335	0.45410192	STX11	3.9284382	8.549927898671229e-05	0.0014064899296157907	0.5294742	PABPN1	2.8221421	0.0047704037020279266	0.055654709856992474	0.112926126	ADIPOR2	4.813009	1.4867467673646566e-06	1.7785788965055705e-05	1.1847129	RPS3	3.188826	0.001428518480396518	0.030171295491133357	0.1581316
565	GRPEL1	6.455491	1.0786856482201736e-10	2.4409912298085827e-09	0.500707	PSMD1	5.949583	2.6882615053736416e-09	4.5865185850734134e-08	0.66711897	SPCS1	3.087084	0.002021303823764051	0.03429497484918231	0.24210352	CLSTN3	3.0620282	0.002198427041304575	0.034794226428916074	0.74420065	PPP1R12A	3.9195733	8.870589114444651e-05	0.0014566315905086727	0.33291447	NCL	2.8052707	0.005027433048703336	0.058100051742090444	-0.13571726	CAMK1D	4.799298	1.5922270990431806e-06	1.9010508736139342e-05	1.0904117	BIRC2	3.184533	0.0014498767803704045	0.0305872397695823	0.4581334
566	MT-ND5	6.4507365	1.1130802676413225e-10	2.5142683934834746e-09	0.12764202	RBM38	5.948532	2.7055751361669153e-09	4.611775800284515e-08	0.49831918	MS4A6A	3.086555	0.0020249051499696027	0.034324383884401705	2.2755098	CERS5	3.0593667	0.00221805448594185	0.035044498004455284	0.61133957	ELP2	3.91784	8.934595974600682e-05	0.0014658321520829244	0.5132986	ITGA1	2.798279	0.005137571621040568	0.059062757338213305	1.1037389	DICER1	4.7983956	1.5994165483978787e-06	1.908394745247469e-05	1.2176771	KLF9	3.1794398	0.0014756004015785357	0.03109421717775871	0.44448256
567	CDK17	6.450638	1.1138037944465568e-10	2.5142683934834746e-09	0.4036289	COX6C	5.947592	2.7211582917510758e-09	4.634039259585358e-08	0.4701372	BEX2	3.0815122	0.002059520247736318	0.03481230836029909	0.54227704	ITPR1	3.0553885	0.0022476913490806732	0.03545178415395482	0.45265886	PPM1B	3.911646	9.16692562325961e-05	0.0015026071215646327	0.45884526	INTS6	2.7830467	0.005385104002822961	0.06142227563741274	0.2626686	ACSL3	4.7909746	1.659733020976809e-06	1.979078147985001e-05	0.9100529	TOMM22	3.1757307	0.001494596768076988	0.03138653212961675	0.38860592
568	PPP3CA	6.4465923	1.1439311872783448e-10	2.579108658434305e-09	0.9331249	SELENOW	5.9395003	2.8589220066228403e-09	4.859638471017085e-08	0.46678108	MAP7	3.0812597	0.0020612675644084578	0.03481230836029909	2.7920225	SUMO2	3.0471857	0.002309949523494993	0.036333760713050396	0.16311507	KDM6B	3.9033847	9.485677229721553e-05	0.0015534086974458663	0.36308798	CFH	2.7805576	0.005426563662731485	0.06181841742262308	1.4354829	C18orf25	4.788354	1.6815476089885732e-06	2.0037897091546713e-05	1.149664	BEX4	3.171491	0.0015165862540988694	0.031811954816286216	0.9456298
569	SOD2	6.4047756	1.5059053021364364e-10	3.3745134057020757e-09	0.3550694	COPS9	5.9352055	2.934776574271647e-09	4.979364686264221e-08	0.4994833	MYEF2	3.0743113	0.002109891659241534	0.03547050250554729	1.3045412	GPR108	3.0465872	0.002314553219918436	0.036350355056411335	0.41251552	SLC35E3	3.9031787	9.49375764479841e-05	0.0015534086974458663	1.0661224	AL451085.1	2.77152	0.0055795255480394915	0.06332537488895965	1.806315	NDEL1	4.7779093	1.7712709377380772e-06	2.10388516360292e-05	0.72201496	HCG18	3.1656787	0.0015472155824907997	0.0323805083465472	0.58115953
570	SRGN	6.400035	1.5534122824163464e-10	3.4682807642041757e-09	0.12640609	SNX17	5.9328074	2.9779775663914583e-09	5.048001640446775e-08	0.55868584	LINC01480	3.073661	0.0021144952575496596	0.03551540252054387	1.1536504	TSPAN2	3.0454888	0.0023230242266209723	0.03645223754411645	1.2929565	PPP1CB	3.902241	9.530619661147115e-05	0.0015580528138218704	0.33290365	COPS9	2.7614248	0.005754976953247269	0.06515570025626528	0.21034683	SYTL2	4.7682757	1.8580941051930678e-06	2.2013203857461393e-05	0.94830835	RPS2	3.1580338	0.0015883715689793212	0.033166281340903436	0.14812715
571	RBL2	6.3767905	1.8083770742327586e-10	4.0228727286957555e-09	0.40760362	SDHC	5.9280767	3.0650305808978307e-09	5.185997875137904e-08	0.60660994	ZNF410	3.0731456	0.0021181503954808374	0.035544304581698986	0.40174615	SQOR	3.0434752	0.0023386281875666776	0.03666577896462261	0.40728012	SMAP2	3.900174	9.612361598845983e-05	0.001568624728053241	0.30990764	CD6	2.7447772	0.006055199952271972	0.06820285081879625	0.08929063	SLC30A7	4.7681246	1.8594885787369437e-06	2.201553004786813e-05	0.9896623	SARAF	3.1548407	0.0016058575006132553	0.03349333890325604	0.15741566
572	MGST3	6.3652916	1.9491880455595535e-10	4.3308742850250056e-09	0.5771485	MAPKAPK3	5.923906	3.1438373794573713e-09	5.3144445121921984e-08	0.8153133	FYN	3.068722	0.0021497648610861223	0.03597625621353142	0.26099244	BOLA3	3.0431406	0.002341229029349245	0.036675262927785494	0.45110503	PHIP	3.8987887	9.667507066356488e-05	0.001576223978210297	0.37021598	LPCAT4	2.7437968	0.006073309514028092	0.06825508398793038	0.57132524	C3orf58	4.7554903	1.9796548116004955e-06	2.334798277481329e-05	1.1329701	HIST1H1D	3.1445138	0.0016636298109219251	0.03465895439420677	0.4426982
573	ACTG1	6.3577433	2.0473921290148823e-10	4.5380977527923355e-09	0.12362738	PPP1R7	5.916601	3.2866194852674284e-09	5.545604503378237e-08	0.57697433	MZT2A	3.0641704	0.0021827449690278696	0.036480737185557784	0.2331155	ARF5	3.0420175	0.0023499817738155573	0.03678101796751352	0.22401895	CTNNA1	3.8891602	0.000100591745209865	0.0016386288282192103	0.7386817	PLEKHO1	2.7301185	0.006331157233528341	0.0707633906119728	0.46794736	FTX	4.7524576	2.0095894248430324e-06	2.368582789062907e-05	1.469567	CD28	3.1403852	0.0016872584003328607	0.03507168903406823	0.30477697
574	MSN	6.3533263	2.1070823364304739e-10	4.664775654446983e-09	0.17991583	ST6GALNAC4	5.892957	3.793442598384074e-09	6.371227896291568e-08	1.5599679	USP37	3.064015	0.0021838808655299897	0.036480737185557784	0.4659209	RPS19	3.033593	0.002416602555493349	0.03772733386337323	0.09561548	AC008105.3	3.886301	0.00010178329703116306	0.0016565704897676008	0.5003842	LINC01871	2.7294962	0.006343118966505302	0.07085398845564433	0.8121429	ZDHHC5	4.749228	2.0419463812005485e-06	2.4048889031503967e-05	1.2325099	TLE4	3.1378434	0.0017019585727326805	0.035297391392734766	0.5303865
575	ITM2C	6.350752	2.1426505014924972e-10	4.732115740976519e-09	1.0551077	COL9A2	5.892814	3.796731725953342e-09	6.371227896291568e-08	1.561778	PBRM1	3.060615	0.0022088294850132187	0.03683052793749355	0.31907386	CORO1B	3.0292416	0.002451685543239537	0.03823639277273232	0.20828462	PICALM	3.8772192	0.00010565711753337933	0.0017165778379096776	0.51415324	GRAP2	2.7220774	0.006487296270646934	0.0723225186546913	0.5428888	BORCS5	4.7491226	2.0430103824858606e-06	2.4048889031503967e-05	0.7671893	MAPRE1	3.129938	0.0017484331257263464	0.03617957059146578	0.41139215
576	RGS19	6.345339	2.2193646224921403e-10	4.8839311303345e-09	0.6597728	C19orf70	5.882445	4.0424975695903655e-09	6.777453726388957e-08	0.56175685	SOCS3	3.0584395	0.0022249303198275056	0.03704675265001734	0.21092685	SPRY1	3.0278158	0.002463282171078788	0.038358313469129435	0.9812721	HERPUD1	3.8743956	0.00010688961022123463	0.001733536264620641	0.30530664	CMPK1	2.7154841	0.006617894324851705	0.0735210448725212	0.22092442	HNRNPA3	4.7438955	2.096467809417102e-06	2.4630815855523818e-05	0.12061364	AC016831.7	3.1281629	0.0017590270586342637	0.03631699123865685	0.28366882
577	SELENOM	6.33101	2.4356170550349877e-10	5.315256934236093e-09	0.55252063	SCP2	5.8817844	4.05866589305433e-09	6.795104956707122e-08	0.5387646	STUB1	3.0583184	0.0022258293837071645	0.03704675265001734	0.27797404	PRSS23	3.0274568	0.0024662107048364443	0.038371398561701665	3.0362928	PUM2	3.872641	0.00010766228163617784	0.0017445277116973261	0.45226407	HSD17B11	2.7136009	0.006655628111531215	0.0738509459839288	0.47016042	ITPR1	4.7393374	2.144179301189588e-06	2.517526815294484e-05	0.8874629	TTC3	3.1237206	0.0017857998706161367	0.03670477921987865	0.3926528
578	NMRK1	6.318065	2.6485824339300344e-10	5.759491387392235e-09	0.6193763	RNF145	5.881713	4.060421900660909e-09	6.795104956707122e-08	0.53731924	ATP2A2	3.0574813	0.0022320548829486576	0.03708319030215333	0.3448243	NELFCD	3.026235	0.002476197331952705	0.03849418441170132	0.52228343	BCL3	3.8719485	0.00010796873179733492	0.001747951935485488	0.3476971	TRAM1	2.7101438	0.006725405656004266	0.07444537887293878	0.14492124	F2R	4.7366304	2.1730103199999665e-06	2.5481215462667126e-05	1.2412221	VIM	3.1198666	0.0018093291136805788	0.03714684074176607	0.3138182
579	PRMT2	6.3074727	2.836288125755573e-10	6.145848385702671e-09	0.40373415	DGUOK	5.877981	4.153005191757647e-09	6.937406399867888e-08	0.51198834	STK16	3.0560496	0.002242742125264341	0.0372270881226127	0.66032493	AC243829.1	3.0233095	0.002500264019217198	0.0387699167536844	2.1697528	SLC4A7	3.863421	0.00011181008213169537	0.0018036181295448812	0.38441297	PRR13	2.69832	0.00696904213786139	0.07677227175251981	-0.02080518	TMEM131	4.735636	2.1836894829482747e-06	2.5590111128300095e-05	1.0286987	HERPUD2	3.1182268	0.0018194277028615285	0.03731248218758994	0.36355463
580	PDLIM2	6.3036323	2.907499609342849e-10	6.292733253436379e-09	0.7255123	KRT10	5.8650837	4.489061585304213e-09	7.464842228956101e-08	0.459948	SERINC1	3.0545554	0.0022539440030721184	0.037379260881272726	0.22151901	MEA1	3.0222075	0.002509384190611699	0.038878528248305205	0.3382052	MFSD14A	3.8619542	0.00011248369827586697	0.0018114706010684098	0.5049889	ATP5PF	2.6938174	0.007063884824770764	0.07767736903361028	0.11213636	RELB	4.723057	2.323258248317682e-06	2.715640605142329e-05	0.344351	DYNLT3	3.1061058	0.0018956894720966026	0.038789859743624804	0.56608975
581	DAZAP2	6.277321	3.4445685342894e-10	7.428866997367104e-09	0.14488006	ACADVL	5.860421	4.616943394113378e-09	7.656708922999397e-08	0.5414869	RAB39B	3.0530958	0.00226493605268572	0.03750338232660358	0.7767475	SMARCE1	3.0175288	0.0025484484170187065	0.03935104173337709	0.3625047	ACTR2	3.861066	0.00011289331428142519	0.0018151234404483628	0.31082657	CMTM3	2.6926258	0.007089180928338878	0.07786234283217387	0.2729395	RAB3GAP2	4.722095	2.3342772618053515e-06	2.7267860575761817e-05	1.0305812	TRAPPC6A	3.0973659	0.0019524878030322207	0.039907634461309294	0.50678456
582	GYG1	6.2738266	3.5228101296502394e-10	7.588702946345036e-09	0.81763685	LSM10	5.852883	4.831249503496072e-09	7.990477914198049e-08	0.68563753	FAAP20	3.0530198	0.0022655104425866653	0.03750338232660358	0.31711122	ACTA2	3.014677	0.0025725292926035747	0.03965622965737473	0.55601794	PIK3R1	3.8593826	0.00011367381191503596	0.0018258359212751623	0.32952574	ANKRD12	2.691979	0.007102942182117301	0.07792033587845099	-0.058629166	SQSTM1	4.7183337	2.3778398675008635e-06	2.7723862668355562e-05	-0.0152673535	G3BP2	3.0962467	0.0019598717517283694	0.03996963755605859	0.25799683
583	SEPT9	6.27022	3.6053908824392136e-10	7.748427773663221e-09	0.21788609	UQCRFS1	5.846001	5.035301352852245e-09	8.312997516501347e-08	0.47690696	FRG1	3.050405	0.0022853298412525477	0.0377634315045104	0.37951332	SSNA1	3.0106425	0.0026069548112156284	0.040086020632708934	0.31049234	DNAJB6	3.8573654	0.0001146157955434261	0.0018393582909261611	0.31341368	PCBP2	2.679248	0.0073787677390744965	0.0804180647719418	0.17821266	ZNF644	4.7103586	2.472815155095899e-06	2.8794663165327722e-05	0.53803056	MED29	3.0920842	0.0019875643759383783	0.040399884300738605	0.5016605
584	GMFG	6.2640862	3.7501763024972154e-10	8.031409039438966e-09	0.16282487	MRPL28	5.841433	5.175362343005682e-09	8.536560417659732e-08	0.8159146	PNMA1	3.0456493	0.0023217846607886724	0.03826259474618104	0.5495715	ATP8B4	3.0097766	0.002614399273235261	0.04016687846630261	2.9749284	RNF111	3.8548756	0.00011578850027198029	0.0018562847337097008	0.5624486	TRGV3	2.677369	0.007420284439855695	0.08067912815523574	1.353095	HNRNPLL	4.7026534	2.568023540492898e-06	2.9884377806559214e-05	0.37866005	HSPA9	3.085674	0.0020309134294520348	0.04114446997373885	0.2767051
585	HLA-E	6.2638245	3.7564775413893075e-10	8.035538396161644e-09	0.09890949	MPDU1	5.838147	5.27845521594475e-09	8.698799515065899e-08	0.85317975	USP36	3.043249	0.002340385937245755	0.038534580283952284	0.29483554	CFL1	3.0064356	0.0026433004110924404	0.04050929529092877	0.080423824	AC016831.1	3.8440323	0.00012102908858773922	0.0019338343502606156	0.89314765	CAP1	2.6759415	0.007451966278513681	0.08092782527641187	0.022779992	CD28	4.6980815	2.6261674170767236e-06	3.0522344268681085e-05	0.34171537	AKIRIN1	3.0827365	0.0020510660724859203	0.041461319122033866	0.35955688
586	PIK3R1	6.2482214	4.151531854739964e-10	8.849698124228171e-09	0.30881986	FIBP	5.8368783	5.3187957350050855e-09	8.749585642857515e-08	0.7388727	SARDH	3.0404856	0.002361970469172025	0.03882040015298387	0.92509586	SH3KBP1	3.0043163	0.002661784980258937	0.04075858251021497	0.19024858	IFI6	3.8437872	0.00012115007456612442	0.0019340856821481638	0.4263673	FKBP8	2.666184	0.0076717716038241296	0.08311839812515824	0.058785573	CREBZF	4.695214	2.6632810284276858e-06	3.092983138851529e-05	0.8118907	LDLRAP1	3.0794857	0.002073583425290645	0.04186038116453015	0.9014238
587	SLC1A5	6.2237697	4.853496733823245e-10	1.0298268185219646e-08	0.6475893	TNFRSF14	5.8087573	6.293827699461074e-09	1.0316599819589406e-07	0.45822546	MSL3	3.0392334	0.002371809561189992	0.03894727496592145	0.34358284	ST8SIA4	3.0028799	0.0026743798148529383	0.040886612670589004	0.3807374	OGDH	3.8415887	0.00012224055303615493	0.0019481094206759296	0.48514286	C12orf75	2.6626942	0.007751784526930998	0.0839357929772287	0.54297835	GTF3C1	4.695113	2.66459445376978e-06	3.092983138851529e-05	1.1083305	APEX1	3.07923	0.002075363659367998	0.04186038116453015	0.46357182
588	LTC4S	6.21125	5.25648527004654e-10	1.1093285311667403e-08	2.3235888	YIPF3	5.8034573	6.496138270727312e-09	1.0638729119840852e-07	0.60262644	CNOT7	3.0371342	0.0023883919554380127	0.039184555518904894	0.32593986	TGFBR2	3.0028553	0.0026745963771454685	0.040886612670589004	0.29158822	ATP2C1	3.8406758	0.00012269601718168621	0.0019536735838071788	0.75682676	SEPT9	2.658102	0.007858208669047769	0.08476417705969172	-0.008371286	ARFGEF1	4.6933722	2.6873792322910993e-06	3.117461704125565e-05	0.79148036	CHCHD2	3.0715706	0.00212935820982097	0.042715018674083324	0.21597175
589	RGS14	6.2111936	5.258368166782208e-10	1.1093285311667403e-08	0.61528957	PSMD13	5.786698	7.178357152264418e-09	1.1714237359934163e-07	0.5356015	LRRFIP2	3.036069	0.002396846614020093	0.03925316981516863	0.3695743	NUCB2	2.9989686	0.002708952619284565	0.041308717327264634	0.42657745	AC016831.5	3.8371952	0.000124447530482987	0.001979847075865702	1.332607	LTC4S	2.6438217	0.008197583964162987	0.08804928463561235	1.3704889	HIF1A	4.692199	2.702834265423199e-06	3.133411963858125e-05	0.3236442	AL138963.3	3.0707603	0.0021351451925604747	0.0427843979425286	0.76351744
590	PATJ	6.208037	5.365059478238344e-10	1.1305386228512567e-08	1.1525681	CLIC1	5.7816286	7.398088434290534e-09	1.2062100708082391e-07	0.45337832	PIKFYVE	3.0338035	0.002414917642709615	0.03947874705052418	0.48970363	SMIM29	2.9887486	0.0028012263752346237	0.04264501627583779	0.48920262	SCAND1	3.83147	0.0001273799571867581	0.002020817889060049	0.31747338	CREBZF	2.6437728	0.008198766041443957	0.08804928463561235	0.45216072	MXD1	4.691659	2.709986755947899e-06	3.139722991206977e-05	0.8211013	DGKA	3.065252	0.0021748666511514636	0.04348550023384999	0.40096498
591	CORO1A	6.191111	5.974159395136994e-10	1.2531413114799346e-08	0.1423682	CTTNBP2NL	5.7783327	7.54445030990101e-09	1.227894370632693e-07	2.1985636	IKBKB	3.031908	0.0024301323300371792	0.03969216139060726	0.47420684	MDH1	2.9882274	0.002806006668037292	0.04268242758707388	0.27646843	ATP8A1	3.8314521	0.00012738915329337265	0.002020817889060049	0.55201155	TUBA4A	2.6369884	0.008364566591399695	0.08956813002154393	0.060061637	MALT1	4.6831613	2.824841937350538e-06	3.270729086251804e-05	0.42581502	XRCC6	3.0541968	0.002256639161709329	0.04497369262083397	0.24198851
592	NDUFB11	6.182471	6.310592401162969e-10	1.322202227723712e-08	0.1983747	ARPC5L	5.7763643	7.63320178920397e-09	1.2412396714745395e-07	0.48894253	SAP30	3.031109	0.0024365720654378506	0.03976199973571981	0.45080933	PRDX3	2.98721	0.0028153626415858223	0.04278932054519395	0.3530627	CEP350	3.83131	0.00012746274467595085	0.002020817889060049	0.3549248	AC004687.1	2.6320791	0.008486407164280566	0.09066147188584617	0.5965147	ANKLE2	4.6776915	2.9012257177318008e-06	3.354941633940959e-05	0.81420815	NBPF15	3.051245	0.002278945212996901	0.045310956226584494	0.8618557
593	CSTB	6.1626754	7.152598010984548e-10	1.495210335060763e-08	0.29242188	TXNDC12	5.7741485	7.734316919384379e-09	1.2565700565312817e-07	0.6284595	DCAF7	3.0302134	0.002443810944142479	0.03984474365449694	0.32159117	CHMP5	2.9850907	0.0028349430914382267	0.042944830424713455	0.34997776	IVNS1ABP	3.8303795	0.00012794575987200635	0.002024981341643511	0.3385878	CDKN2D	2.6287482	0.008569982413198516	0.09127970764430982	0.4778528	ANKHD1	4.6674438	3.0497002042009854e-06	3.52220246713973e-05	0.6306486	NDEL1	3.0511487	0.002279677565510254	0.045310956226584494	0.49232572
594	MT-ATP6	6.1584496	7.346050227069241e-10	1.5339053741181513e-08	0.1429562	ORMDL2	5.773218	7.777169581061162e-09	1.26130177451014e-07	0.7308361	NDUFC1	3.020764	0.002521376236046954	0.04092781655244062	0.27987364	NINJ2	2.9834712	0.002849988616381324	0.04310167969218669	0.6985409	SFT2D1	3.8301132	0.0001280843448508132	0.0020254301520083416	0.41225225	MAP1LC3B	2.6241114	0.008687539134070566	0.09238051596559414	-0.063468635	PPP3CA	4.661205	3.143640396552154e-06	3.628416600919964e-05	1.0636834	TTC39C	3.0509799	0.0022809597012022126	0.045310956226584494	0.34431696
595	CDC42	6.1546206	7.525743441847396e-10	1.5696428574795222e-08	0.12666264	PHB	5.7683277	8.006193073096238e-09	1.2972998035109644e-07	0.6026669	TNRC6B	3.015379	0.0025665826666813204	0.0415149264967159	0.27155253	ATF6B	2.9746277	0.0029334439890553693	0.04421823896545727	0.3921197	ACIN1	3.8272293	0.00012959384326431613	0.0020475381513171188	0.35297993	IER3	2.6229358	0.008717568856457723	0.09253918413484151	0.64428186	SUN2	4.6598897	3.1637864611015957e-06	3.649377038464646e-05	0.41919544	C4orf3	3.044116	0.002333650455856121	0.04630758868936957	0.28578284
596	ATP6V1G1	6.1501865	7.739183590564807e-10	1.6123299147010013e-08	0.18207306	PDCD5	5.756807	8.571990203510492e-09	1.3877561232555533e-07	0.5936688	PDCD4	3.0120623	0.0025947941844677827	0.04193433873315348	0.23488186	RPS19BP1	2.973832	0.002941060613360446	0.04429671210696573	0.30679592	SBNO2	3.8261068	0.00013018580261902894	0.0020551238171174027	0.5370398	KLF13	2.6221304	0.008738196366877936	0.09265110112024356	0.25228605	CAPZA1	4.657242	3.2047358551981216e-06	3.694292430317784e-05	0.33644894	RPS8	3.043518	0.0023382943154320445	0.04634968505508502	0.13756236
597	UBE2A	6.129097	8.837924473113e-10	1.8370685768489976e-08	0.36073214	BCL3	5.7503386	8.906486205644922e-09	1.4406398241965268e-07	0.46743974	TBPL1	3.011737	0.002597574645226538	0.04194238497894344	0.41699538	PSMD14	2.9655166	0.003021751327241841	0.04540039299923862	0.34346002	HACD1	3.8201969	0.0001333452220027454	0.0021013880397087875	1.4001354	TMBIM6	2.6115594	0.009013030833131451	0.09518071353953472	-0.111456774	SMAP2	4.655822	3.2269072816981216e-06	3.716346094132719e-05	0.0880942	PITPNC1	3.0411642	0.0023566524514710345	0.04656289117825834	0.41314694
598	DYNLL2	6.113626	9.739251933741986e-10	2.022132816751514e-08	0.58509654	PCMT1	5.741027	9.410417923075032e-09	1.5168107836535415e-07	0.5572934	CKS2	3.0100493	0.002612053207411691	0.04213913756469695	0.27149072	MFSD10	2.9631155	0.003045422699219332	0.04571866184489806	0.34701505	MTHFD2	3.8190033	0.00013399188703987184	0.002109769429612378	0.3249025	CPNE7	2.6103556	0.00904481628849105	0.09546151596842219	1.0762454	TOR1AIP1	4.653614	3.2616727377134738e-06	3.7505154290040726e-05	0.54058796	ADGRE5	3.0338135	0.002414836912233663	0.047457356430260486	0.28455487
599	BEST1	6.0934	1.105374534781166e-09	2.2898824212631255e-08	0.7891871	DCTN3	5.7374315	9.612308553121475e-09	1.5466389637793968e-07	0.5291344	ERGIC3	3.0085483	0.002624991579091818	0.042273637393349835	0.27743194	GIMAP6	2.9598978	0.0030774117194798593	0.046147774442326324	0.5668522	HOOK3	3.81846	0.0001342873286113559	0.0021126110130425214	0.4647173	PRRC2C	2.6072643	0.009126886459048411	0.09608648062579445	-0.11796586	RAPGEF2	4.6435356	3.4249665741744917e-06	3.930903235506326e-05	1.2626914	MAGOH	3.0300512	0.002445122354659545	0.04800120007144139	0.3405127
600	SORL1	6.0736494	1.2503548902439283e-09	2.5843949503073322e-08	0.6420744	EMC7	5.736439	9.66877142965559e-09	1.5543628610666794e-07	0.5264654	DHPS	3.007272	0.00263603822955393	0.04241436293174559	0.34409264	BCL7C	2.9581022	0.0030953940706839054	0.046343937543924574	0.31272194	CHD4	3.8164108	0.0001354070411704697	0.0021265849414592998	0.39996684	AC119396.1	2.6070936	0.00913144123868385	0.09608648062579445	1.0635455	CCR4	4.6411443	3.464847052522e-06	3.971713324397489e-05	0.8677207	RPL7A	3.025773	0.002479984468171838	0.04863363351404218	0.17205727
601	MORF4L2	6.044668	1.4971785016470406e-09	3.080700444318519e-08	0.46233225	SEC61B	5.7258782	1.0290013853190396e-08	1.6513450179246597e-07	0.46520725	GTF2B	3.0052314	0.0026537892149858106	0.04266262189445693	0.22947274	INPP5F	2.9496179	0.0031816725487073105	0.04749247204102098	0.5573073	GTF2A1	3.8141234	0.00013666715755045574	0.0021427124743938772	0.73079723	STK38	2.6064713	0.009148050814413064	0.09608648062579445	0.42634293	CDK12	4.6359086	3.5537323362840626e-06	4.063461834425616e-05	0.619352	COX6B1	3.0249386	0.0024868367278853692	0.048716017990291745	0.21725683
602	CAMLG	6.0369453	1.5705901705061948e-09	3.224535685257132e-08	0.4306663	AKIP1	5.7247195	1.0360463141521714e-08	1.6611999147073427e-07	1.287437	SLC25A13	3.0007179	0.002693440707960661	0.04322443057535122	0.86753297	CENPF	2.946534	0.0032135727777839514	0.04785202576319296	1.205515	PAM	3.810529	0.0001386696831113042	0.0021691810390649414	0.61983925	TECR	2.6064143	0.009149571990780711	0.09608648062579445	0.08937614	ADNP	4.635331	3.563663443046856e-06	4.072283318780223e-05	0.8039226	IGBP1	3.0245383	0.0024901303731698836	0.04872858957081641	0.37488264
603	ORAI1	6.0187984	1.7571648807955552e-09	3.5915355600242855e-08	0.39959666	LEPROT	5.7196116	1.0676784858281283e-08	1.710426519362847e-07	0.8232261	CXorf40A	2.9981894	0.0027158874639773294	0.04354662491324906	0.49433312	ECHS1	2.945777	0.0032214465876507278	0.047930429998447065	0.41450664	EPHX2	3.8104582	0.0001387095358313636	0.0021691810390649414	0.8606748	CFAP97	2.6034737	0.009228437453134323	0.09678797842542419	0.42421818	C6orf62	4.6296463	3.662909256784162e-06	4.1830924545313223e-05	0.7889582	MRFAP1	3.0234144	0.002499397727951181	0.048805986451756586	0.3010483
604	RUNX2	6.0053725	1.9089292792697253e-09	3.897397278509023e-08	0.69578177	PAFAH1B3	5.7159543	1.090899192388209e-08	1.7445842175921096e-07	0.93171245	METTL26	2.9975913	0.0027212247116579226	0.043594162229044754	0.27850294	RALY	2.9452066	0.0032273910208148134	0.04798002427789013	0.21261516	BLOC1S6	3.805024	0.00014179045371915102	0.002215475839361735	0.45826402	DSE	2.600407	0.009311330133116795	0.09752271853886531	0.5875532	HSPA4	4.6280932	3.6904773716777736e-06	4.2119578698496324e-05	0.39867452	STK38	3.0216248	0.002514219038728636	0.04904328538921304	0.52483016
605	CTSH	6.0018363	1.9509851703514276e-09	3.9788404556279116e-08	0.9774579	PAK2	5.7107325	1.1249096220755377e-08	1.797409939620696e-07	0.45911652	PLSCR1	2.9969962	0.0027265406067608212	0.04364127495577534	0.4541417	WDR1	2.9438794	0.003241263384961679	0.04814730371759972	0.22408172	EXOC4	3.8043492	0.00014217751904256878	0.0022189614346258472	0.5472408	MGST3	2.6001098	0.009319390718975808	0.09752271853886531	0.34703055	STAG2	4.627063	3.708884498053063e-06	4.23033846379423e-05	0.5629087	RASL11A	3.0196908	0.0025303292164697696	0.049305195495898214	0.92275214
606	TRADD	5.9941807	2.045137912765785e-09	4.16623161275735e-08	0.6025201	AP1S2	5.709564	1.1326567773417635e-08	1.8066465524005994e-07	0.81357723	PARP1	2.9943538	0.0027502679284772424	0.04398274428700551	0.27993432	PRDX5	2.937067	0.0033133238474695984	0.04908638320276494	0.23674478	FLNB	3.8042142	0.0001422550514279863	0.0022189614346258472	1.1864142	TPD52	2.599443	0.009337522141245053	0.0975978210155733	0.6195708	CD8A	4.618235	3.870177107066434e-06	4.406103119104444e-05	1.8507854	ELMSAN1	3.0144863	0.002574148011032976	0.05005287799230786	0.5259258
607	MTFP1	5.9781947	2.2562393076880617e-09	4.5861058936690413e-08	0.7124953	RAB1B	5.7015443	1.1872688845576968e-08	1.8921132483736062e-07	0.48366085	MRPS31	2.993406	0.0027588233165011396	0.044081198644094294	0.39757413	MRPL10	2.936004	0.0033247012196725035	0.049187910556748995	0.40466034	CCDC69	3.7963295	0.00014685432414376977	0.0022887601409175315	0.53696233	TAF7	2.598418	0.0093654439580292	0.09783401519544431	0.08394501	CYP20A1	4.6153855	3.9236595477258066e-06	4.464225646406297e-05	0.80232024	TMEM238	3.0106905	0.002606544955669299	0.05062924266429532	0.4899595
608	TSPYL1	5.9737577	2.3184976482701642e-09	4.7074468825374876e-08	0.41473916	POLR3GL	5.700028	1.1978768614880319e-08	1.907364586641472e-07	0.5145483	SEC11C	2.9907603	0.002782838558983735	0.04438772441087338	0.25496972	TSC22D1	2.931871	0.0033692686223628773	0.04972715737824729	0.97443527	LGMN	3.7935874	0.00014848626113488707	0.0023122330918250423	1.6046287	SYNE2	2.5961158	0.009428428945491648	0.09838011463566669	0.0070551713	FOXO1	4.609119	4.0437899747806565e-06	4.5923758211739535e-05	0.32294253	ILF2	3.00851	0.002625319691436953	0.050940073210299905	0.3080389
609	NDUFB2	5.9614153	2.500625069711485e-09	5.066040314878559e-08	0.241771	TLK1	5.692688	1.2505481776851941e-08	1.9877874364156955e-07	0.44507754	P2RY10	2.9896638	0.002792845806689738	0.044508709191607924	0.2578718	NEDD8	2.9287798	0.0034029540708108443	0.05010359058585678	0.23369034	KANSL1	3.7925718	0.0001490951616801471	0.002319749022754194	0.4418498	TMEM109	2.5940332	0.009485729958191346	0.09875370423896089	0.42650777	CCNL2	4.607516	4.075086805105958e-06	4.6222049409766655e-05	0.74311996	HSPD1	3.0073333	0.0026355060284194904	0.05108377982300436	0.23780464
610	PIM1	5.9512615	2.6608344016720405e-09	5.384673142150193e-08	0.40907997	COMMD4	5.6871276	1.2919397884753813e-08	2.0518058438405473e-07	0.8841721	SSR2	2.984521	0.0028402284437914877	0.04522460801964349	0.24179123	RPS15	2.9224148	0.003473287642723385	0.05109820691356461	0.12479074	TRAC	3.7888496	0.00015134652688786579	0.002352785475096898	0.3464518	ABHD17A	2.5867975	0.009687250585634358	0.100566796333916	0.10196449	FLNA	4.6052847	4.119020552510504e-06	4.6605297199741696e-05	0.40112182	MRPL54	3.0032866	0.0026708083102819436	0.05165905547519023	0.3578468
611	LSR	5.9489684	2.6983738321095665e-09	5.4486394686827785e-08	0.732033	NDUFB6	5.6824684	1.3276447977664317e-08	2.1048725762690407e-07	0.5388107	TGS1	2.983881	0.0028461744511944142	0.04528004808718386	0.31632194	TERF2IP	2.9209712	0.003489420087298298	0.05127700146649542	0.19145127	TACC3	3.7839234	0.00015437538145115698	0.0023978424633685626	0.54828733	SH3BP5	2.5802612	0.009872558897634626	0.1022018421093162	0.550261	VPS13B	4.6025133	4.1742318621365844e-06	4.720092951800599e-05	1.0224012	LYSMD3	2.9856718	0.0028295623275979833	0.05440421586371027	0.6419786
612	LEPROTL1	5.921813	3.1841122939012354e-09	6.401319846874749e-08	0.18210448	TMCO1	5.6818337	1.332580418717337e-08	2.1108763098216437e-07	0.50274813	UQCR11	2.9829714	0.0028546469882439755	0.04537528552219723	0.23948318	COPE	2.9205313	0.0034943520619929256	0.05127700146649542	0.21054457	ADD1	3.7824244	0.00015530818357203244	0.002408259808553668	0.3681203	NUCKS1	2.5722406	0.01010426804819659	0.1039672783592276	0.15359163	KBTBD2	4.5990224	4.24478033516749e-06	4.793966727639989e-05	0.74349475	TMEM131L	2.976541	0.002915199816512507	0.05591523656410994	0.5169094
613	MAT2A	5.914079	3.3373768115229664e-09	6.694792457612938e-08	0.3370637	SELPLG	5.6788144	1.3563142397915574e-08	2.146621374347103e-07	0.47021145	C9orf16	2.98054	0.002877407271460614	0.045618946171776344	0.24981888	SELENOH	2.920482	0.0034949048380036045	0.05127700146649542	0.22763966	KDM5B	3.776923	0.000158777815692176	0.0024537782702638636	0.43543157	GLIPR2	2.5625398	0.010390965863163962	0.10613589252800093	0.5036272	EPC1	4.5986423	4.252533388186251e-06	4.79977278918442e-05	0.08821049	UBE2B	2.975533	0.002924798361697373	0.056040844521573756	0.24647449
614	GIMAP4	5.8979497	3.6804659603207364e-09	7.36694575390997e-08	0.4233875	COX7B	5.6749396	1.3873767256043446e-08	2.1938939185008464e-07	0.4535252	USP3	2.97861	0.0028955908390364913	0.04582814958423387	0.26791602	TSTA3	2.910533	0.0036081297615882055	0.05266035295407726	0.45723754	FBXL3	3.7729983	0.00016129736229952878	0.0024864421411525516	0.5097779	GPR171	2.5562801	0.010579788071920861	0.10776253094320722	0.40546507	UBR2	4.585344	4.532402988233373e-06	5.106248001765066e-05	0.7240066	GIMAP4	2.9726486	0.0029524216875384357	0.05651119636304037	0.3788171
615	UQCRH	5.897755	3.684797425786883e-09	7.367590065161477e-08	0.1837821	ISCU	5.6630735	1.4868535187633253e-08	2.3471592274292183e-07	0.4402776	ATXN7-1	2.977946	0.0029018717642976723	0.04585168011448872	0.56385523	SAP30	2.905002	0.003672505748136194	0.05351490334813843	0.4563454	ARID4A	3.7711265	0.00016251219777835074	0.0024988800286001632	0.37341285	SENP7	2.5461159	0.010892900522636365	0.1107063313625239	0.332799	SLC12A2	4.584785	4.544542793619791e-06	5.116787612301694e-05	1.3510386	ARL6IP4	2.9569342	0.003107143700656966	0.05928739927266018	0.2715677
616	ALKBH7	5.8961153	3.721593801170073e-09	7.433074575706532e-08	0.4979583	UROS	5.659039	1.5222285891957977e-08	2.3988808170216796e-07	0.8338386	SMIM26	2.977925	0.0029020682434367554	0.04585168011448872	0.26212704	WAS	2.9032278	0.003693378715107617	0.05377641354207802	0.21643141	BECN1	3.7597044	0.00017011428048879654	0.002607047459534309	0.4348077	EPB41	2.5459166	0.010899121452656332	0.11070832321313438	0.19231434	BBX	4.576049	4.73839894667818e-06	5.3187587443623426e-05	0.51979136	DUS1L	2.955275	0.0031239044628913588	0.05954537811787212	0.44297534
617	CDKN1C	5.894807	3.7511987235887216e-09	7.484069114651765e-08	1.5463679	THYN1	5.6581445	1.5301839102468665e-08	2.40935127256094e-07	0.7013553	UQCRQ	2.9767008	0.0029136820274379377	0.04599562478880765	0.25749022	RPS15A	2.9023829	0.003703356082360776	0.05383697218875591	0.117301434	WDR44	3.7427983	0.00018198232247276872	0.002779655174926954	0.80828965	AL118516.1	2.542675	0.011000751078947765	0.11155562973270705	0.64005476	JAK1	4.5751143	4.759599400908964e-06	5.33929419973762e-05	0.01820824	TBC1D15	2.9521399	0.0031557997116118267	0.06002879886218148	0.63053703
618	ARPC3	5.8109884	6.210501632153094e-09	1.2257569010828476e-07	0.11465052	NDUFA8	5.657409	1.5367519548979753e-08	2.4176213331549915e-07	0.87781996	PRRC2B	2.9730554	0.0029485125412887407	0.04647923975322619	0.30504543	NUDT21	2.8963804	0.0037749452755563924	0.054833691255611626	0.28762135	ZFAND5	3.741438	0.00018297034061951137	0.002792425256547775	0.28479746	TMEM243	2.5364885	0.011197041013524475	0.11329605100413669	0.2317293	KANSL2	4.573424	4.7981782918473855e-06	5.379287743300532e-05	0.714737	NAMPT	2.951098	0.0031664642806431727	0.0601693703793364	0.2801062
619	OSER1	5.809016	6.284096853961833e-09	1.2389514988363594e-07	0.3924286	HAPLN3	5.656674	1.543347379407101e-08	2.42592028200218e-07	0.8794706	CCDC82	2.9729655	0.002949376519850979	0.04647923975322619	0.4374435	MRPL44	2.8940358	0.003803249076100694	0.05515761781637748	0.5020018	RNGTT	3.7411218	0.00018320065328240444	0.0027936199203852127	0.6116483	CCL4L2	2.5344589	0.011262112865516405	0.11382911105823099	0.7692133	RBM33	4.561605	5.076406390180577e-06	5.684275893940774e-05	0.5727438	CAMLG	2.9463904	0.0032150630785259633	0.06096675342406045	0.37478057
620	EIF5A	5.7987585	6.680767302677402e-09	1.3115288374647146e-07	0.2633878	FMNL1	5.649288	1.6111369341547503e-08	2.530311210691755e-07	0.45702857	RAD21	2.964464	0.0030321067255914312	0.047701165310567256	0.23364225	SYNGR2	2.8875332	0.0038827551136671272	0.056177657648530284	0.21955286	LARP1	3.7397225	0.0001842235174638125	0.002806888170313064	0.8030363	DBI	2.5288866	0.011442496882069938	0.11524875944377254	0.10468331	LRRC58	4.5560894	5.211472006579752e-06	5.828411328113386e-05	1.1961874	NDUFV2-AS1	2.9418998	0.0032620535893753255	0.06179405639667176	0.7170061
621	ITGA5	5.793942	6.875327673406564e-09	1.3482833084188434e-07	1.521333	ALYREF	5.6473165	1.629717668410339e-08	2.5551247574266194e-07	0.49477324	CHD7	2.9635682	0.003040946170140598	0.04779930357256928	0.55161893	ADRM1	2.8868854	0.0038907577125514197	0.056249152610646995	0.27440462	METTL7A	3.7385077	0.0001851157345967202	0.0028181455039061588	2.2766678	ZNF276	2.5267756	0.01151149906764238	0.11571323597807917	0.70629406	P2RY8	4.5553474	5.229905819628492e-06	5.84546955204827e-05	1.0642768	RNMT	2.9397824	0.003284427660935044	0.06208987476304675	0.3481932
622	SH3BP5	5.7933793	6.898413014263137e-09	1.3513682210776667e-07	0.80541867	PHF19	5.644245	1.6590772174674353e-08	2.598938096416379e-07	0.9254349	PLCL2	2.9614065	0.003062373750530935	0.04806523559479446	0.3894516	STAMBP	2.8858716	0.0039033136007504987	0.05638631085989812	0.4718444	BABAM2	3.7345655	0.0001880395941256627	0.00286028770038001	0.48550615	OSTC	2.5263486	0.0115255038760243	0.11579066906612712	0.26326287	ITSN2	4.5547476	5.244857813343037e-06	5.8586177702236055e-05	0.3897928	RPS12	2.9386055	0.003296923719799327	0.062262048665275065	0.14298011
623	NLRP3	5.7918515	6.961470544045995e-09	1.3622685968780103e-07	1.5405408	TMEM179B	5.636111	1.739333616844486e-08	2.7200217199589305e-07	0.585116	ARFIP1	2.9607148	0.0030692596021417162	0.04812085767009729	0.6641171	NDUFA11	2.8846288	0.0039187534783537235	0.05656488229752527	0.4008982	HSPA4	3.7335284	0.0001888159339742467	0.002869721080874097	0.32585812	CLIC3	2.5256898	0.01154714095623389	0.11592694817810711	1.0605216	QKI	4.554555	5.249660241025034e-06	5.860419619005772e-05	0.73525995	COX6C	2.923026	0.0034664738600385797	0.0650457376423832	0.19571313
624	HNRNPF	5.785929	7.211261366782634e-09	1.4081501340555887e-07	0.18614966	DPY30	5.635239	1.7481575796477247e-08	2.729175490741456e-07	0.67414916	UNG	2.9600854	0.0030755379946832305	0.04813714706329162	0.7237207	TSPAN17	2.8818548	0.00395342013840745	0.05697576081822501	0.68691164	PIK3C3	3.732058	0.00018992179984470453	0.0028841430348317734	0.5957333	RUNX2	2.5213783	0.011689608594091083	0.11718306487529932	0.44973716	HSPA13	4.548403	5.405462556668124e-06	6.030684546373817e-05	0.9840942	RPS15A	2.9227898	0.0034691060075937707	0.0650457376423832	0.16438454
625	RIPK2	5.779973	7.471259001729838e-09	1.4573713817068553e-07	0.8435285	UBE2D2	5.6347084	1.7535456369662156e-08	2.735263249512242e-07	0.44752264	CDK16	2.9566302	0.0031102092118738354	0.048597018935528674	0.483016	APOL6	2.8814533	0.003958458359751476	0.05700366172447756	0.30440253	RHBDD1	3.7307935	0.0001908776026776894	0.002894364192282882	1.0360029	PLEKHA1	2.5122511	0.01199636500759537	0.11986580044293907	0.87217975	MKL1	4.540157	5.6212369747822774e-06	6.26001390373481e-05	0.79260707	HNRNPDL	2.914947	0.0035574887197693133	0.06643176344081415	0.22220156
626	MID1IP1	5.7773876	7.58694195285056e-09	1.4768014659282738e-07	0.97445077	TRMT112	5.6226897	1.880068319916416e-08	2.9240169143422365e-07	0.44417164	SUMO1	2.955596	0.0031206553586460477	0.048677455191104516	0.24981667	EHBP1L1	2.8801825	0.0039744512160048255	0.05718914729372644	0.43017215	HBS1L	3.7284813	0.00019263713584492426	0.002918142927576656	0.40086713	SLC25A5	2.5080984	0.012138283271289695	0.12108629484796316	-0.0045153447	GSPT1	4.5387783	5.658114585892353e-06	6.297265627848092e-05	0.20050567	RPS15	2.9114597	0.003597442017778355	0.06710964170221043	0.16739564
627	ATP5MD	5.768204	8.012059954527748e-09	1.554241069448595e-07	0.22594933	ASXL1	5.6226115	1.8809186355115773e-08	2.9240169143422365e-07	0.46396214	ZC3H7A	2.9545066	0.0031316950882869423	0.048808224976482247	0.27464458	CENPX	2.8791015	0.003988097926834336	0.05730601223657482	0.43090686	RGPD2	3.723889	0.00019617717357790415	0.0029668770078139827	1.697359	EIF5A	2.5053692	0.012232360116917848	0.12195855515375227	0.10575465	MATR3-1	4.536813	5.711074840459344e-06	6.352360786527872e-05	0.25261414	RBM7	2.9098537	0.003615980661081423	0.06738706353688757	0.6087515
628	SF3B5	5.7652307	8.154627743134694e-09	1.5789387226564804e-07	0.2548488	CSTB	5.6192636	1.9177292320628037e-08	2.9787214403342366e-07	0.46532285	AFF3	2.9533513	0.0031434395864164224	0.04890939616085237	2.668623	LARP7	2.8790452	0.003988810321119956	0.05730601223657482	0.41758233	TMEM173	3.7166615	0.00020187274599168517	0.0030380112265333457	0.34630617	PQLC3	2.5022373	0.01234111271797989	0.12290945593110054	0.57774675	KCNQ1OT1	4.531728	5.850316056599889e-06	6.503300516637808e-05	1.5322049	LUC7L	2.9080932	0.0036364005756609787	0.06769894688730545	0.50775814
629	SRRM1	5.764983	8.166607757355834e-09	1.5795938688569838e-07	0.15608746	ISOC1	5.6164103	1.9496536148020755e-08	3.025750436823323e-07	0.85035765	DCTN6	2.9496713	0.0031811213782890297	0.049452711781777424	0.44619882	MRPL28	2.87832	0.003997992723432607	0.05734825627874641	0.47882086	EGLN1	3.7098742	0.00020736238120368103	0.0031129769237072213	0.5462819	TNFSF12	2.4995897	0.01243372534837346	0.1237647363360576	0.32602292	YWHAG	4.512676	6.401486931708943e-06	7.081717180623228e-05	0.7083437	RIC3	2.9046733	0.0036763655225897124	0.0683045667114115	0.9099087
630	SNHG7	5.7644005	8.194855526119509e-09	1.5833908548101573e-07	0.38325766	FKBP3	5.615252	1.9627593727794883e-08	3.043519280575789e-07	0.67668235	SMARCC1	2.948146	0.003196859815595376	0.0496553669582122	0.27640158	G0S2	2.8694942	0.0041112898961118225	0.05883563227496476	1.0856748	THEM4	3.708439	0.00020854074682053044	0.0031281112023079567	0.4013697	TPI1	2.4918373	0.012708425735951042	0.1259819620140736	-0.10840414	LARP4B	4.5082736	6.535733105378818e-06	7.212858607287434e-05	0.8833053	ETF1	2.903588	0.0036891315616408445	0.06847251762136417	0.4048926
631	GLIPR2	5.7592297	8.449876007461404e-09	1.6309503323225136e-07	0.74170977	SUSD3	5.6134496	1.9833245782427145e-08	3.072815271940125e-07	0.5931911	HIVEP1	2.9475477	0.00320305320601724	0.049709546166019254	0.49784943	PPARG	2.8653116	0.00416598923151534	0.059525701500073386	1.6715797	PNPLA8	3.7067876	0.00020990481850572757	0.003146004110964718	0.33961692	DYRK2	2.4917314	0.012712209807045816	0.1259819620140736	0.60160285	TP53BP1	4.501521	6.746889233381677e-06	7.436957988205659e-05	1.0139809	CALM1	2.8952389	0.003788700680372247	0.07010813192531726	0.2027696
632	COX6B1	5.745832	9.147018297189708e-09	1.7615733434019061e-07	0.13980913	RTCB	5.6123304	1.9961994282606013e-08	3.088775655161745e-07	0.72093225	FURIN	2.9408793	0.0032728192581037647	0.0507066221481085	0.6222585	SUSD6	2.8647308	0.004173638359465067	0.05958865956112711	0.4679236	SDE2	3.7047808	0.00021157351559476136	0.0031658496327799184	0.4493473	PSME2	2.4811563	0.013095689891629169	0.12923378182528786	-0.036246244	AZIN1	4.495758	6.932249523206432e-06	7.636695742740898e-05	0.48215434	SH2D3A	2.8918288	0.0038300659028214046	0.07066010136982259	1.0325618
633	OASL	5.7453647	9.172302228631988e-09	1.7629817306601756e-07	0.55433005	PRF1	5.612262	1.996988015418859e-08	3.088775655161745e-07	0.70006114	SNRPN	2.9292202	0.00339813552771408	0.05238317141086092	0.2663105	SLAMF6	2.8616047	0.004215023815327605	0.060086161836031604	0.4345855	CD247	3.701588	0.00021425436791692868	0.003203355582159125	0.30470556	ICAM3	2.4791024	0.01317134893600254	0.1298409531647246	-0.0070915474	POM121	4.492863	7.027200223748327e-06	7.736656926984752e-05	0.7347772	PHF12	2.8880472	0.003876415738991778	0.07131246755805755	0.5774388
634	DEK	5.733875	9.816188136665418e-09	1.8828022652528922e-07	0.22300008	TNFRSF8	5.611019	2.011385694305845e-08	3.1084282702161393e-07	2.9555216	ADA2	2.9288673	0.0034019945563505275	0.05239870073171914	0.54054403	TOMM5	2.8610308	0.004222660781241221	0.060148365779308086	0.26187205	TPM4	3.6933055	0.0002213579249148895	0.0033068714392773127	0.317023	CDC25B	2.4756532	0.013299265891605117	0.13075120960847728	0.69461286	SLC19A2	4.4914565	7.073771080136674e-06	7.778608234441135e-05	1.6954783	KRR1	2.8879943	0.0038770696647890883	0.07131246755805755	0.38287666
635	CCL20	5.7284813	1.0133373344673835e-08	1.939590991753976e-07	0.99173427	TMEM140	5.6063404	2.0664934922092665e-08	3.190909068852544e-07	0.69129694	UPF3B	2.9267507	0.0034252326338073077	0.05271243688962251	0.41585875	MTRNR2L12	2.8530638	0.004329992641760285	0.061534118168867155	0.40474728	ARHGAP4	3.692684	0.00022189981904156104	0.0033122739032401985	0.36203188	SF3B5	2.4703007	0.01349995344279363	0.13237014114798984	0.075829126	MIAT	4.487306	7.212935435991215e-06	7.915249411868597e-05	1.1882594	H2AFX	2.8843863	0.003921772414318163	0.07206256811309625	0.37343082
636	PMEPA1	5.715936	1.0910173248050236e-08	2.079610305320779e-07	0.7827949	C11orf98	5.602384	2.114235094599496e-08	3.261886638393429e-07	0.7305622	NCK1	2.9233406	0.0034629758452024814	0.05311534320166577	0.3680078	LASP1	2.850163	0.0043696843863339635	0.06200227845473868	0.3514293	AC058791.1	3.6837442	0.00022983286753120222	0.003419578089786106	0.80280244	CHCHD10	2.4687064	0.01356024772443943	0.132819590584528	0.26253468	LRIF1	4.477269	7.560384109749857e-06	8.274095176691699e-05	0.6444093	SMIM26	2.8768234	0.0040170035229996496	0.07359166474089587	0.3278492
637	LRRFIP1	5.7115726	1.1193703074117385e-08	2.1314434610042172e-07	0.1711189	CMC2	5.6018405	2.120874763100428e-08	3.26664490963708e-07	0.5085313	DISC1	2.9223201	0.003474341529025431	0.05324522568460575	1.5136161	ZCRB1	2.8470016	0.004413316017140935	0.0625248125019003	0.3930575	LASP1	3.6805441	0.00023273675840722468	0.0034599821486510952	0.4262447	ELF2	2.4659324	0.013665714669801063	0.1335678229029758	0.30682102	VPS37B	4.4703155	7.810432275156694e-06	8.532502559810003e-05	0.4712469	P2RY8	2.873997	0.004053129267987928	0.07413741635330694	0.7048831
638	PIM3	5.6857085	1.302715251719355e-08	2.470319169282059e-07	0.2691496	NT5C3A	5.594468	2.2129930450227103e-08	3.399978863067918e-07	0.55433226	MED30	2.9158387	0.003547338857652315	0.054318626257801074	0.3201157	IL12RB1	2.8464346	0.00442118022766764	0.06254463032661102	0.4407631	ANKRD10	3.6794147	0.0002337698558985127	0.0034725312062531695	0.3626661	RORA	2.465245	0.013691961197311532	0.13375320946337022	0.015763808	RABGAP1L	4.4588537	8.239908682475214e-06	8.980327523160264e-05	0.33609933	TECR	2.8712525	0.0040884889337390535	0.07460375785248768	0.28368047
639	CD96	5.678368	1.3598583794974262e-08	2.5760203838417736e-07	0.24901924	NHP2	5.5936446	2.2235159679527167e-08	3.413292056067767e-07	0.54794705	FOPNL	2.9123454	0.0035872571552961834	0.05483847772759349	0.52334106	SNRPB	2.8455474	0.004433514925859586	0.06266602827897684	0.21393597	DOCK2	3.677646	0.00023539637596155466	0.003493867858072348	0.40620607	UBXN1	2.4649398	0.01370362332164619	0.13379600347250198	-0.0209302	AGO3	4.455116	8.384794223195655e-06	9.132815284601075e-05	0.9599919	ENSA	2.8679194	0.004131806432739833	0.07529409599558048	0.28966713
640	SPART	5.666892	1.4541090762539073e-08	2.7488944728565376e-07	1.5214225	TMEM219	5.586015	2.3233904001404533e-08	3.563630935106914e-07	0.48201367	ADGRG1	2.9120238	0.0035909532677926266	0.05484934854172029	1.0434366	HSD17B10	2.8432627	0.004465425380839963	0.06297175086180685	0.39642474	FAM122C	3.6702797	0.0002422851623042863	0.003593212152817805	0.6588149	CCL3L1	2.4628737	0.013782845996490543	0.13428409076644418	1.427572	CNOT2	4.451176	8.540126359325617e-06	9.290990044559398e-05	0.49079418	DDIT4-AS1	2.8674371	0.0041381096240534175	0.07529409599558048	0.7921294
641	NME4	5.6562514	1.547146615036154e-08	2.9157763129527516e-07	1.3418945	MEA1	5.5747705	2.4785621886472e-08	3.7925965027866153e-07	0.56479794	ATP5F1C	2.911159	0.0036009062321786895	0.054955691043424765	0.24760357	SIPA1L1	2.836225	0.004565025540585316	0.06417929939422738	0.5685399	DDX3X	3.6691325	0.0002433748762302021	0.0036040068403276008	0.30234703	RNF126	2.4602218	0.013885118000480357	0.1351372051159039	0.3432843	UHMK1	4.4465585	8.725691395965616e-06	9.476038971682517e-05	0.5846662	MCL1	2.8673985	0.004138614256083608	0.07529409599558048	0.16822048
642	AC006369.1	5.6540174	1.567400812047488e-08	2.95092109850129e-07	1.8979671	POLR2G	5.5746045	2.4809257122990537e-08	3.7925965027866153e-07	0.52941513	ATP5IF1	2.9108028	0.0036050141468473	0.05497272609819015	0.22573368	GBP4	2.8251002	0.004726582436381083	0.06624786595614218	0.3204365	SEC24A	3.6691005	0.00024340530551545864	0.0036040068403276008	0.7899299	CST7	2.455162	0.014082110662235043	0.13683700868247958	0.048629254	KIDINS220	4.4430356	8.869842980989704e-06	9.626896915279729e-05	0.9848241	GRK6	2.8598163	0.004238864827973403	0.07696555455929968	0.41966543
643	UBE2D3	5.645625	1.6458209230838125e-08	3.095389914192943e-07	0.096392915	PARD6G	5.572282	2.5142456047561523e-08	3.8403377379380133e-07	1.5936483	ZMAT3	2.906905	0.0036502411966835126	0.05561623713852368	0.61433077	NARF	2.821548	0.004779247831329915	0.06683308896551536	0.35433245	ARHGEF6	3.6619332	0.0002503190782540827	0.0036974381534716797	0.43760577	SORL1	2.4537628	0.014137018039915038	0.13729794211598245	0.39108485	ECD	4.4157376	1.0066608841528635e-05	0.00010861652229189	0.7817176	C11orf58	2.8576312	0.004268159861049887	0.077420964903052	0.2171885
644	GNAS	5.634343	1.7572674622578514e-08	3.301614480469123e-07	0.09601171	MBD2	5.5700073	2.5472860021712824e-08	3.884346912024673e-07	0.4628257	AKAP11	2.904553	0.0036777788874611684	0.05594303564329385	0.43493426	PNKP	2.8202102	0.00479921944083623	0.06706133629305377	0.39723027	EIF4E3	3.6558883	0.00025629296624988824	0.003773648780085738	0.53888625	PPCS	2.449297	0.014313540652687013	0.13857287117656683	0.36188135	LUC7L2	4.4132867	1.0181293630562752e-05	0.00010972508531471589	0.42334172	SNAPC1	2.8556876	0.0042943756407469915	0.07774300728938519	0.6909944
645	EIF3L	5.6335583	1.765288421356852e-08	3.31329670504925e-07	0.20497788	NPC2	5.562101	2.6654583424893874e-08	4.0578125139388976e-07	0.57771367	SPOP	2.8939142	0.0038047213692650947	0.05773059881110331	0.40314302	ITGA2	2.819397	0.004811396955707477	0.06712939943897106	2.360098	RBM33	3.6558812	0.00025630006408419053	0.003773648780085738	0.3731438	AL139246.5	2.4421303	0.01460087789508862	0.1406138004833613	0.9252865	RNF168	4.4106297	1.0307034159646452e-05	0.00011101509535961522	0.72764933	EGR1	2.8514285	0.0043523273041885776	0.07871458091974912	0.37308428
646	ARHGDIA	5.6327453	1.7736343537952535e-08	3.322174439448296e-07	0.21183035	NDUFV2	5.5590005	2.7132410528427922e-08	4.1271361213564827e-07	0.46418554	WDR83OS	2.890203	0.0038499309065216846	0.058368383174369605	0.23621073	STMP1	2.8156548	0.004867795764364442	0.06781330338908008	0.33122128	CNIH1	3.6554835	0.0002566978371208976	0.0037764793891885457	0.3321026	MRPL10	2.4412029	0.014638428014371528	0.14090157923733726	0.43140346	TUT4	4.410025	1.0335857427381698e-05	0.00011126032819457452	0.45674294	ZC3HAV1	2.839351	0.0045205421438442184	0.08119742120541301	0.2665205
647	UBXN1	5.616714	1.9462301834284012e-08	3.634347522408219e-07	0.18555936	MRPS18C	5.55833	2.723678459649724e-08	4.1395857482269377e-07	0.57783586	MINOS1	2.8895285	0.0038581992078005538	0.05844551561692925	0.24943295	RIN3	2.8111343	0.004936717155822303	0.06866932455581742	0.8641959	PRPF4B	3.6539738	0.0002582125159281389	0.0037922314328027672	0.312587	EPS8	2.4338653	0.014938548792696007	0.14333267404719585	0.8780161	ZBTB21	4.4036393	1.064498495038492e-05	0.00011438689968615373	1.019159	ZFP36L2	2.829709	0.004659035858913998	0.0834403351925387	0.26483724
648	HSPA2	5.605362	2.0782031981394757e-08	3.868995315685194e-07	1.3005047	OTUB1	5.5580535	2.7279965020265292e-08	4.142721960722105e-07	0.45813873	YPEL3	2.8878927	0.0038783222045816845	0.058701952643483074	0.22138037	CREBZF	2.8083038	0.004980321661337981	0.06917113418524974	0.40397942	ING3	3.653935	0.0002582518304146456	0.0037922314328027672	0.5615758	PURA	2.4247057	0.015320799035619989	0.14654850717309592	0.30900177	ACIN1	4.400162	1.0816989478761887e-05	0.00011596393329769526	0.4625317	CITED4	2.8281174	0.004682264682714745	0.08361186933419187	0.8666033
649	TNFAIP8	5.5903435	2.2662065037570615e-08	4.214731225357895e-07	0.25449952	POP5	5.554673	2.7813180566269712e-08	4.220208033899306e-07	0.66885906	RNF115	2.8832753	0.003935632896629007	0.0595203740539572	0.36645967	RTF1	2.7964537	0.005166680979184619	0.07159710632919862	0.2715938	PIM3	3.6489944	0.0002632688073017621	0.003860785581939249	0.31552756	SPCS3	2.4224687	0.015415453242990516	0.14730054775868473	0.1859644	GRK5	4.395765	1.1038347610081873e-05	0.00011819908935620886	1.3041584	LPAR2	2.8266027	0.004704464556340012	0.08392673419684245	0.6016898
650	FOSL1	5.5849504	2.3376709423727082e-08	4.3388589460705566e-07	1.9804779	LSM7	5.5541654	2.7894108068000804e-08	4.228995344467944e-07	0.45591414	ATF1	2.8795054	0.003982995061934023	0.0601376616787491	0.41907844	SFMBT2	2.7898421	0.0052733741189293585	0.0728010889822141	0.7955636	PDCL	3.6482947	0.00026398667794221557	0.0038682258430527998	0.64888376	TMEM219	2.4126542	0.01583683632934975	0.15054416324459474	0.21450265	XPO1	4.394143	1.1121059616197972e-05	0.00011901541668470457	0.7468718	HNRNPM	2.8125234	0.004915444071680377	0.08726694185229654	0.26265365
651	ANXA2R	5.570064	2.5464533579993833e-08	4.7168427876248657e-07	0.91547686	PLCL1	5.5524898	2.816289804181328e-08	4.262712121238213e-07	1.0192267	CNTRL	2.8770635	0.004013947379966938	0.060555240646052944	0.28680724	KCTD17	2.7890851	0.005285714832249802	0.07291667420614872	0.7758533	RUBCN	3.638762	0.00027395183063185153	0.004011047719410575	0.78892493	NUCB2	2.4101202	0.01594726305366655	0.15135896622475353	0.44115505	SMC5	4.389846	1.1343093836323592e-05	0.00012132092505381024	0.54903555	ADA2	2.8066149	0.0050065062077319636	0.08862673561375224	0.74606407
652	TMEM123	5.569212	2.5589423237444098e-08	4.7352029404635984e-07	0.2643781	NUBP2	5.551299	2.8355447509965313e-08	4.2883238518157414e-07	0.7331187	RAP2B	2.868659	0.004122159513710295	0.062085804151169405	0.38459918	SRPK2	2.7781963	0.005466159053773146	0.07529285803079577	0.28270063	YTHDF3	3.637128	0.00027569471138653116	0.004030143454039388	0.48457074	ATP5MD	2.40853	0.016016913069716723	0.15194154757668807	0.044092283	ZNF217	4.389443	1.136414009968696e-05	0.00012147531956471663	0.72466767	PNPLA2	2.7989748	0.0051265157585214305	0.09048965135718663	0.3653591
653	DGCR6L	5.540911	3.0090156684793445e-08	5.534600891722518e-07	0.61181056	ALDOA	5.548449	2.8821505326172618e-08	4.3552233582929425e-07	0.4278368	RPA3	2.8682578	0.004127390788704176	0.06211368201673974	0.31403401	PML	2.7770908	0.005484785101977165	0.07549282865080931	0.3900555	PDE4A	3.6343791	0.0002786507704961136	0.004070117573820419	1.2171695	SKP1	2.4057968	0.016137243413085978	0.15279092320733295	-0.17931738	HAUS3	4.3742065	1.2187491444018628e-05	0.00012989858195118462	0.6475304	PQBP1	2.7983766	0.00513601929841928	0.0905430388428919	0.42148617
654	THEM4	5.540596	3.014435521512092e-08	5.539025270778468e-07	0.47629562	CSF1	5.544665	2.945175318179539e-08	4.4468033255175866e-07	0.8593499	MVP	2.8676214	0.0041357010304076645	0.062177727245932755	0.28590578	PDLIM4	2.773345	0.005548326836949238	0.07625309604475909	2.7972753	PTEN	3.6336155	0.000279477153923147	0.004078945753246883	0.40379283	LIME1	2.4031122	0.01625619769526246	0.15358743865983995	0.33347023	AKT3	4.3691125	1.2475245673747958e-05	0.00013273459134633395	1.2889568	PGAP1	2.7896416	0.0052766430843451725	0.09251747774317037	1.0346352
655	YIPF5	5.535431	3.104644308651382e-08	5.693397122901112e-07	0.4532321	RNF167	5.535503	3.1033675511635155e-08	4.6741294059532456e-07	0.47254285	HAUS1	2.867414	0.0041384141726136464	0.062177727245932755	0.5913453	C3orf38	2.7727218	0.005558961430491601	0.07628522500767973	0.45214647	STK24	3.6326957	0.00028047570729179406	0.004090270731338663	0.30725095	NDUFB3	2.4020588	0.016303088345105663	0.15386196627699875	0.30521825	CNOT1	4.3687463	1.2496195502378584e-05	0.0001328036971406631	0.6907764	UBQLN1	2.7799273	0.0054371068007639444	0.09505883678785679	0.32063192
656	CAPN2	5.5225368	3.34140015352939e-08	6.115361336763201e-07	0.41385144	NUTF2	5.5347414	3.116877582162516e-08	4.690632724998872e-07	0.5147023	SNRPD3	2.8616517	0.004214397068355145	0.0632676030482237	0.24615133	RAB37	2.7720635	0.005570216826997227	0.07638263745975675	0.81298596	TRAK2	3.6274748	0.00028620679887777763	0.004165767720001751	0.70329815	U2SURP	2.4001796	0.016387026257116157	0.15457474716350583	0.12940718	ST8SIA4	4.362498	1.2858597667309623e-05	0.00013633971848633257	0.7041629	ARHGEF1	2.7670298	0.005656960202414919	0.098714761366927	0.25585565
657	OAZ1	5.5165777	3.456645232175361e-08	6.313703393759668e-07	0.14058584	TMEM208	5.5278664	3.241483903320282e-08	4.866198261724688e-07	0.6356149	SERINC3	2.8569307	0.0042775926798722975	0.06411155423544328	0.23417823	SMARCC1	2.7696908	0.005610955233540325	0.07682660388696234	0.26594388	NPAT	3.6268497	0.0002869002776363001	0.004170721994910613	0.41771626	MYO1F	2.3958356	0.016582519306982235	0.1560183268130049	0.49526402	PREX1	4.3618884	1.2894466220672058e-05	0.0001365624304350715	0.48532712	RPS24	2.7580342	0.005815011979486762	0.1010707545225786	0.1863736
658	H2AFV	5.511235	3.5632450259476634e-08	6.501949091538065e-07	0.19215883	MRPL21	5.51848	3.419445226948796e-08	5.129167840423194e-07	0.63678885	UQCRH	2.8542538	0.004313807277947972	0.06460163710863405	0.2317831	PPDPF	2.7693844	0.005616233293643519	0.0768416133810124	0.15269327	CTSS	3.623028	0.0002911743038386295	0.00422950816840697	0.40489614	ADA	2.3848214	0.01708741542159216	0.16019451957742648	0.7475137	HMGCS1	4.360867	1.2954821037928191e-05	0.00013712260171194155	0.80969125	HPCAL1	2.7578316	0.005818616713845051	0.1010707545225786	0.41121387
659	PA2G4	5.508402	3.621059363067999e-08	6.600889463926041e-07	0.26616377	PTPN7	5.514104	3.505616246667338e-08	5.254135279976536e-07	0.46622062	SKA2	2.853185	0.004328342521621372	0.06476652592409829	0.5264381	TCIRG1	2.7648816	0.005694345506932312	0.07779449716719795	0.35376224	NT5C3A	3.6184676	0.0002963525813630809	0.004301325973575522	0.39677858	FYB1	2.382979	0.017173179601176536	0.16065277898411431	-0.14946698	TAF4B	4.358778	1.3079077301716971e-05	0.00013835811480659144	1.3980987	UBQLN2	2.7572143	0.005829614999865204	0.10113635571580103	0.53107
660	TNFRSF12A	5.503566	3.7218599309356826e-08	6.777916375712901e-07	1.4758049	CFAP20	5.512734	3.5330189073662e-08	5.29089017301173e-07	0.5582448	PRELID3B	2.8494046	0.004380113844795174	0.0654346275594401	0.33464465	CKS2	2.764315	0.0057042473639197224	0.07787187616049399	0.23493092	SELENOI	3.6160276	0.00029915850001539584	0.004338624654919415	0.5982705	P2RY8	2.3828528	0.017179062454085774	0.16065277898411431	0.5710152	NPC1	4.357958	1.3128163427693833e-05	0.00013871765553989315	0.9287793	SERPINB6	2.745011	0.006050884229542621	0.10408793528226168	1.1100076
661	REX1BD	5.501903	3.757140184370509e-08	6.828630157053226e-07	0.2621918	STN1	5.5123568	3.5406057192180666e-08	5.297934046468401e-07	0.7404914	MT1E	2.8480766	0.004398435309676867	0.06565495435849912	0.3776963	RPS27	2.7635121	0.005718296437709337	0.0779478464710008	0.09730475	RAB10	3.6099293	0.0003062804364263394	0.004431419700262981	0.36784542	AC026979.2	2.3823972	0.01720033136622191	0.1606792520865926	0.6292345	NCOR1	4.3573394	1.3165299898181492e-05	0.00013903010668338216	0.29283857	PRKCA	2.7447603	0.0060555103573734816	0.10408793528226168	0.68970793
662	TOMM22	5.498729	3.82537952944999e-08	6.938928810823649e-07	0.3808525	SLC35E3	5.5078406	3.632620554223236e-08	5.426780706004226e-07	1.2741064	CYP7B1	2.8407683	0.0045004995057119825	0.06696087321251634	1.6656331	SP100	2.762625	0.005733860661227731	0.07810206793925838	0.17795429	EED	3.608608	0.0003078442355542599	0.004450541170975236	0.44979784	PPP1R35	2.377305	0.017439664283949	0.16225348736108203	0.37610975	NCOA2	4.355663	1.3266485835090723e-05	0.00014001819484192534	0.81695634	ZNF394	2.7440176	0.0060692295086537595	0.10422625441262881	0.3737051
663	PDE4B	5.4922442	3.9685800187485255e-08	7.191583613856425e-07	0.23792838	PDHB	5.5028887	3.736184558580621e-08	5.567914944356764e-07	0.7148344	VAPA	2.8397722	0.004514575696174018	0.06711596150258703	0.2359437	FERMT3	2.7568302	0.005836465390623772	0.07920609420436618	0.2697343	LMBR1L	3.6074858	0.0003091784935278807	0.004464067325218541	0.65152717	UBAC2	2.372538	0.017666345325597476	0.16411481059547706	0.31635946	RASA3	4.3550353	1.3304551933904366e-05	0.00014033934660476045	0.7385764	NUP58	2.7419338	0.006107863954354656	0.10472093208186842	0.3170345
664	NBL1	5.4867835	4.0931863971799615e-08	7.388241655027681e-07	1.3436142	MALT1	5.499368	3.811544342133604e-08	5.675618094546595e-07	0.45591858	PPM1M	2.8388453	0.004527710187488123	0.0672568105861716	0.39344013	GMNN	2.7533274	0.0058992893342118095	0.07999958783479114	0.60579985	TMED8	3.6072087	0.0003095086678818188	0.004464067325218541	0.88586575	NDUFB10	2.3662012	0.017971680003129462	0.1663625289962236	0.16627939	UBQLN1	4.3520117	1.3489400817313773e-05	0.00014212599771682374	0.44696274	KLF5	2.7416155	0.006113785904908217	0.10472093208186842	1.3840331
665	DNAJB4	5.481168	4.225277358701834e-08	7.611712888837863e-07	0.27127594	SMIM37	5.488456	4.0546311994430234e-08	6.032700266377778e-07	0.67387116	CERS6	2.8378837	0.004541371341360404	0.06740524910944865	1.0492564	GBP3	2.7486134	0.005984795224670817	0.0810395079243377	0.6362099	C15orf53	3.6057951	0.0003111985498198731	0.004484920276815818	1.3536321	SSR1	2.3568788	0.01842926370825651	0.169998855742577	0.24166094	AKNA	4.344412	1.3964923979843097e-05	0.0001469676277947405	0.3994007	SIK1	2.737723	0.0061866145365019835	0.10553838422180864	0.7037039
666	S1PR4	5.459316	4.779734013639394e-08	8.585299364674865e-07	0.4811209	MAPK13	5.4861584	4.10768206835056e-08	6.106687540933782e-07	1.2444379	TPGS1	2.836445	0.004561883679536794	0.06760049404152306	0.40696904	MYO9B	2.7462792	0.006027545073537088	0.08143833876929706	0.34297907	CSNK1A1	3.6055572	0.00031148387553465263	0.004485514273471193	0.31569502	ZRANB2	2.3557968	0.018483023790167894	0.170323752329155	0.20768163	CCDC47	4.3439403	1.3994968247895371e-05	0.00014719950861767455	0.59496415	DCTN4	2.7375736	0.006189427682354606	0.10553838422180864	0.4470269
667	MIR22HG	5.4573884	4.831886184400212e-08	8.662039867156478e-07	1.2038573	TXN2	5.4804225	4.2431146257765365e-08	6.29783774221679e-07	0.630517	MRPL1	2.833263	0.0046075458247110965	0.06816719366269436	0.37557194	DUSP5	2.7459552	0.0060334988651337285	0.08145888438415301	0.19640593	OGT	3.6019025	0.0003158968493897266	0.0045455008672954005	0.3355819	STK4	2.3440747	0.01907434840617	0.1747214117464475	-0.090782136	AKAP9	4.342621	1.407930305495715e-05	0.00014800182702221832	0.3772446	HNRNPK	2.737154	0.006197328793215321	0.10553838422180864	0.19496249
668	EPOR	5.4542007	4.9193596079937385e-08	8.810256607883523e-07	0.96576756	TMBIM4	5.4796124	4.2625881851913597e-08	6.321635020410914e-07	0.5424138	HS2ST1	2.8309803	0.004640557999012298	0.06860036462739419	0.6765347	NT5C	2.7434063	0.006080537827196827	0.08199987411503126	0.34753528	RASA1	3.6006522	0.00031741982536498685	0.004556710383657526	0.67697334	CCR2	2.343668	0.01909515983426061	0.17482489384879854	1.4539167	IFFO2	4.3358545	1.4519483892849509e-05	0.00015245458087491986	0.70754904	SIVA1	2.7350943	0.006236239631140559	0.10600453582072875	0.32892644
669	PSMA7	5.451815	4.985831948813637e-08	8.920609742887105e-07	0.12836128	GNB2	5.4779725	4.3022701036867805e-08	6.375339770584241e-07	0.4374633	OSBPL8	2.8294203	0.004663239339481724	0.06877042456646809	0.23268998	SUMO1	2.7425158	0.00609705319854547	0.08210387466381353	0.22191778	PPP6R3	3.587163	0.00033429541205667293	0.004791480652528365	0.44502172	AC004832.6	2.3423665	0.019161889858701795	0.17526118773202862	1.3052664	NUP210	4.328172	1.5035176157904698e-05	0.00015759917963576657	0.75409275	SNHG9	2.7333627	0.006269123939198524	0.1064650206864814	0.6729156
670	TSEN54	5.451601	4.991831705585765e-08	8.922656380363661e-07	0.5841506	FAM53B	5.4766254	4.335133689428464e-08	6.418862332252057e-07	0.91719085	COMMD10	2.8234057	0.00475163846285045	0.06990500941143075	0.4613379	SNX8	2.742403	0.006099144975026147	0.08210387466381353	1.4159018	JMJD1C	3.5855043	0.00033642743214357503	0.004814528088503265	0.31920308	CCNL1	2.3332596	0.019634520233452385	0.1786945563594292	-0.08426116	CMSS1	4.32563	1.5209656382836741e-05	0.0001593371927221352	1.0071366	IK	2.727763	0.006376542614577497	0.1078903964483071	0.24762617
671	HLA-B	5.4380655	5.3862135116419824e-08	9.618238413646397e-07	0.054475438	TPMT	5.4763913	4.3408738858884934e-08	6.422186606537929e-07	1.3030766	NUDC	2.8207047	0.004791830586827474	0.07043990962636386	0.23089951	RPL37	2.738689	0.0061684711948762835	0.08291562414473425	0.14400151	WWP1	3.5826879	0.00034007692644567834	0.00485918625461846	0.53347117	SPCS1	2.32604	0.020016409054099068	0.1814905068904011	-0.029702121	PDS5A	4.3223085	1.5440490587238935e-05	0.00016166325614844185	0.4797988	TUT4	2.72702	0.006390914816483883	0.1080340936089157	0.3294019
672	HLA-C	5.430331	5.624948137567716e-08	1.0015350971686703e-06	0.09679122	NUDT1	5.476118	4.347580095766476e-08	6.426933568761785e-07	0.80714047	RNMT	2.8201165	0.0048006198608145445	0.07051031987141765	0.25515828	PRRG4	2.7354324	0.006229837789021596	0.08367929047753789	1.6115987	MED13	3.5820735	0.00034087800216029486	0.0048668479329412725	0.67530745	ALKBH7	2.3259587	0.02002074870567853	0.1814905068904011	0.28269294	SUCO	4.321516	1.5496063931329166e-05	0.0001621527190991876	0.7519434	CDKN2AIP	2.724179	0.006446153143422362	0.1088677058918988	0.46472266
673	HSPB1	5.4200172	5.959325341760265e-08	1.056974933927074e-06	0.07725686	MRPL16	5.470385	4.490588392207052e-08	6.633003352637024e-07	0.70916706	SDCCAG8	2.816371	0.004856956040517725	0.07111280258526947	0.5660012	NELL2	2.7339573	0.006257815636738732	0.08393238125917825	0.46762848	ZNF267	3.5763729	0.00034839457026615827	0.004968470729188257	0.32701328	SNRPF	2.3238316	0.02013452247952189	0.18234196676255038	0.15398403	BPTF	4.28939	1.791646190278158e-05	0.00018652407221734363	0.2647615	HIST1H1C	2.723552	0.006458402677628097	0.1088744488086388	0.40339887
674	TTC39C	5.402838	6.559454549243391e-08	1.1600575297627268e-06	0.29962617	NDUFS3	5.4684396	4.5401521245542895e-08	6.700826930818079e-07	0.60262495	SDHD	2.815596	0.0048686825989350735	0.07122774104731845	0.29043603	ZNF79	2.7305284	0.006323289995936254	0.08462523938479874	1.6131879	MAP3K2	3.5762663	0.00034853653169652593	0.004968470729188257	0.32827997	GIMAP6	2.3180845	0.020444733246700608	0.18450630726890657	0.55991775	MCOLN2	4.271808	1.9389439728653186e-05	0.00020094808517428218	1.5090009	ZC3H15	2.7230263	0.00646868957672439	0.1089085458913367	0.26915807
675	SUN2	5.4022336	6.581618938363435e-08	1.1628581537733473e-06	0.32833394	CD80	5.467867	4.5548401775182257e-08	6.717109812351317e-07	2.193708	MED28	2.8140087	0.004892791624832114	0.07146665032296509	0.33605748	HPCAL1	2.7287962	0.0063565971098798165	0.0850090770698993	0.30537662	RBM6	3.5743697	0.00035107251589208775	0.0050007422321838085	0.409186	VEGFB	2.2996757	0.021466603747346893	0.1920119021981727	0.4518074	GPATCH8	4.268368	1.969084749252395e-05	0.0002039567771562162	0.7578183	GMFG	2.7228432	0.006472279298685152	0.1089085458913367	0.20174718
676	OTUD6B-AS1	5.3898826	7.05037764625218e-08	1.2413927435550147e-06	0.52208185	TRIB2	5.4641123	4.6522946471035944e-08	6.849832863824403e-07	0.82671624	AARS	2.8114908	0.004931251446953575	0.07182250443142812	0.7265946	KIF20B	2.7240083	0.006449488504927304	0.08612598203345873	0.47550195	CALM3	3.5697596	0.00035730890278465175	0.005081828963957352	0.3159193	CWF19L2	2.2931027	0.021842086964690612	0.19464032394577596	0.4052972	EPM2AIP1	4.2614093	2.031418023652984e-05	0.00021017627356206969	0.961376	USP37	2.7175713	0.006576301134352338	0.1102550486712812	0.6243428
677	FOXP1	5.389812	7.05313754705543e-08	1.2413927435550147e-06	0.334427	PSMB5	5.4581156	4.8121404717427544e-08	7.079510101543083e-07	0.71443737	TSPAN5	2.8113904	0.004932789147889104	0.07182250443142812	0.30735818	MAD2L2	2.7164602	0.006598410990045284	0.08773492793894035	0.44833395	CCDC6	3.56955	0.00035759482179030516	0.005081828963957352	0.46850955	LY6E	2.2846875	0.02233115972496651	0.1983253068855774	-5.5102948e-05	FAM53C	4.2584314	2.0586613286732358e-05	0.0002128750811163236	0.731764	NDUFAF4	2.7160518	0.006606557791909415	0.11066134861106244	0.78224766
678	NFKB2	5.369609	7.890764431363982e-08	1.3848404625244812e-06	0.35170898	PSMC3	5.455731	4.877183301213825e-08	7.169240345572612e-07	0.5823192	NPEPPS	2.808091	0.004983616629629457	0.07250511129805326	0.33992293	BTLA	2.714172	0.0066441669692374325	0.0882766218797815	0.4346471	ELL2	3.5674758	0.0003604364987201345	0.005118253990712883	0.3379285	GNB2	2.2717736	0.023100184615794644	0.20401548695634517	0.05358889	OTULIN	4.2513266	2.1250803403788068e-05	0.00021961952336592002	0.6706555	GSTM3	2.7154682	0.006618213427102239	0.1107556208770525	1.2048054
679	MXD1	5.365982	8.050987815665434e-08	1.4102659781968764e-06	0.632085	GIPC1	5.455126	4.893823106351596e-08	7.182428081406596e-07	0.8282108	TOM1	2.8056178	0.005022020573190511	0.07294832255523766	0.39951319	NFATC3	2.713408	0.006659505822563829	0.08841648807052772	0.36725897	SPOCK2	3.565558	0.00036308285351689364	0.005148364171726497	0.29263812	NAP1L1	2.2671573	0.02338062284487647	0.2059534730463112	-0.050924174	SPATA13	4.247396	2.1626940856746396e-05	0.00022325563946219945	0.7303997	SNN	2.696083	0.007016014338332045	0.11671552913627396	1.3619299
680	RWDD1	5.361768	8.241149647866856e-08	1.4422011883766997e-06	0.29480857	CD82	5.446536	5.136018065568546e-08	7.525863792250561e-07	0.44146183	ATM	2.7963798	0.005167863013551628	0.07488918207729588	0.26175976	GRAMD1B	2.7107606	0.006712908301095386	0.08906114803799835	0.5479605	PPP2CA	3.5655332	0.00036311727709156675	0.005148364171726497	0.3183523	ATP5PD	2.2654815	0.023483149282591806	0.20665846171821095	0.09067459	PTPN13	4.247016	2.166366141630218e-05	0.00022350914010362298	0.91202724	SLC39A8	2.6956491	0.007025163277535728	0.11671552913627396	0.60553247
681	ALDOA	5.3566613	8.477384627058262e-08	1.48213075663364e-06	0.11193924	ACTR1A	5.4463053	5.142689470019825e-08	7.529634981005122e-07	0.6931605	SELENON	2.7908044	0.005257723010042553	0.07607138607049757	0.9761432	HLA-DQB1	2.710426	0.006719681939367087	0.08908669237797275	0.2992814	MED15	3.5652988	0.0003634419922872816	0.005148995071918889	0.45137805	SLC2A4RG	2.2617111	0.02371526140569881	0.20810311763596737	0.30130976	INO80D	4.235275	2.282723329503737e-05	0.0002347232298804206	0.849924	DDT	2.692456	0.00709278869746141	0.11773260371802476	0.42092946
682	ODF2L	5.355322	8.540416629203929e-08	1.491731516745458e-06	0.38096577	SP110	5.4450784	5.178254632464295e-08	7.575671088497725e-07	0.44671673	PMPCB	2.790251	0.005266718676508916	0.07614158590153526	0.28761315	KMT2A	2.7052228	0.006825859754757337	0.09023393740551515	0.17875695	SERINC3	3.5600529	0.00037078013724109254	0.005244869146886124	0.3092527	SF3B1	2.2564886	0.024040049423370145	0.2105130237106081	-0.10703139	ANKRD17	4.2333694	2.3021614628657704e-05	0.00023658957986665843	0.7404378	ZNF184	2.6918964	0.007104698467083221	0.1178044668375849	0.80598474
683	TES	5.355024	8.554514820787619e-08	1.4927750221459876e-06	0.48662868	PSMC2	5.4427066	5.247703902448425e-08	7.671166205846446e-07	0.6118532	GNG5	2.7874289	0.0053128132010434705	0.0766598376404684	0.2300019	PSMA4	2.6980057	0.006975624929628881	0.09214745368938224	0.29693842	TMEM184C	3.5597227	0.0003712467913689771	0.0052474306087730415	0.6619623	ZNF33B	2.255122	0.024125674768886857	0.21079851349419684	0.9753845	ENTPD4	4.2258105	2.3808223429526192e-05	0.0002444000589483485	1.0277317	PLP2	2.6916506	0.007109940338660226	0.1178044668375849	0.25814027
684	CDC42SE1	5.3459673	8.993543582234958e-08	1.5678971852330869e-06	0.29492247	HERPUD1	5.442144	5.2643170641855466e-08	7.68884362092428e-07	0.42870918	PSTPIP1	2.7842364	0.005365390899940013	0.07724729424238137	0.2635172	STOM	2.6929467	0.0070823592938946585	0.09328914123678449	0.25649893	MXD4	3.5576732	0.00037415434703558427	0.005280404091228004	0.36059314	EID1	2.249867	0.0244573924679447	0.213392491262338	0.039889224	TRIM33	4.2208266	2.4340828244928717e-05	0.00024944936921392365	0.8479429	PHB2	2.6905556	0.007133313951881641	0.11808526474398662	0.30064625
685	ANP32B	5.310507	1.0932093425436736e-07	1.8949194901408339e-06	0.15081926	ABI1	5.4420137	5.268165506799276e-08	7.68884362092428e-07	0.45100185	AKT3	2.784053	0.0053684242039467225	0.07724729424238137	0.6462214	SCAMP2	2.690507	0.00713435465153118	0.09390670968616435	0.2600542	CSK	3.5526476	0.00038137501958812457	0.005374053669426219	0.32425797	JUNB	2.2438595	0.024841443628548177	0.2163324770969539	-0.15233964	SCAF8	4.2167263	2.4787432778426233e-05	0.00025388465847468343	0.8573785	H2AFZ	2.6871166	0.007207179017214026	0.11920064306148312	0.20309496
686	SLC39A8	5.310349	1.0941548729466256e-07	1.8949194901408339e-06	0.7366597	GNG8	5.4270697	5.728674195931985e-08	8.354316535734144e-07	3.232045	CD82	2.7822857	0.005397749369046866	0.07754780661159982	0.2355566	COX6B1	2.689898	0.007147388069299285	0.09401092038179984	0.17412525	AC093010.2	3.5486696	0.00038718244333252935	0.005451706817038488	0.57334465	GNLY	2.242928	0.024901453729656582	0.21675235067855977	0.92168283	INPP5D	4.2117147	2.5343929322374088e-05	0.0002594399450131609	0.6600329	WTAP	2.6784973	0.007395333150512613	0.12209276427733087	0.22433186
687	NASP	5.3089957	1.1023089631219425e-07	1.9072436155711576e-06	0.2975824	PFKL	5.424545	5.810236441514204e-08	8.459833170588233e-07	0.6231594	PIM2	2.7791176	0.00545067881829701	0.07818596665589973	0.17364575	ARAP2	2.6885567	0.007176167121858095	0.09425451813019477	0.24322954	SOX4	3.5421133	0.00039693501107220333	0.005580475002640962	0.92534393	NR1D1	2.2420332	0.024959223549927325	0.21704956589205612	0.83939856	DDX39B	4.2076426	2.580487815867556e-05	0.0002638645721567409	0.99863356	CHCHD7	2.6752656	0.007467005750501909	0.1231310700627046	0.44123363
688	ICAM1	5.298797	1.1656814325886593e-07	2.0149949505001516e-06	0.55559504	LPXN	5.4227133	5.87011428971956e-08	8.540249412002923e-07	0.455097	WAS	2.7725635	0.005561667965733016	0.07955558613716798	0.21672742	CMC2	2.6861627	0.0072277898986915	0.09478033402139384	0.26201448	CRY1	3.54065	0.0003991427444080971	0.005607223186925676	0.42650855	TNFRSF1A	2.2389665	0.025158097796070582	0.21834061503626803	0.69967425	LRRC8C	4.2001114	2.6678381656123454e-05	0.00027203954657673056	0.7672172	COPS3	2.6750581	0.0074716268364579935	0.1231310700627046	0.47323236
689	GSTM3	5.2979503	1.1710992366846306e-07	2.0224575633533915e-06	1.5874034	ARPP19	5.412832	6.203570031967844e-08	9.011114572127204e-07	0.5035592	PNRC2	2.7722073	0.005567758650186371	0.07955558613716798	0.21842727	CHCHD1	2.6859832	0.007231675009414648	0.09478033402139384	0.40538207	PBX2	3.5352015	0.0004074640780187276	0.005719749758284278	0.70422816	VPS28	2.2257802	0.02602891129474566	0.22391444056224322	0.07657269	RNF111	4.199273	2.6777335655098898e-05	0.00027289713957983486	0.85562706	CRBN	2.6738765	0.007498005249731712	0.12345505955539446	0.4343819
690	UFC1	5.276509	1.3166816071471881e-07	2.2674812119334193e-06	0.25408018	FERMT3	5.408674	6.349313447538137e-08	9.215531958808314e-07	0.48774642	ANAPC16	2.7721312	0.005569060352878047	0.07955558613716798	0.21426466	ZDHHC24	2.685184	0.007248990306654527	0.09489732753764543	0.53738207	RASSF5	3.5304708	0.0004148208074801224	0.005814136031614988	0.32919326	EBLN3P	2.21998	0.0264201174417161	0.22706719269950112	0.4129454	BRWD1	4.1988835	2.682341651150065e-05	0.0002730638661489332	0.648282	ERF	2.667095	0.007651006204636364	0.1254123452365684	0.5206758
691	SSR3	5.252147	1.503362573743571e-07	2.5768924713188543e-06	0.359452	FHL3	5.4084883	6.355890426935133e-08	9.217796889892114e-07	1.2689562	KLHL42	2.7719512	0.005572138196382867	0.07955558613716798	0.7921729	YEATS2	2.6848881	0.007255407154674395	0.09489732753764543	0.5908369	PSMD11	3.5276968	0.00041919182659167913	0.005870922114041238	0.41198045	PDIA3	2.2159534	0.026694690625981614	0.22897199530655493	-0.06563561	SLC35D1	4.19685	2.7065349509457935e-05	0.00027537419559041506	1.3417121	RNPS1	2.6667476	0.007658916039830076	0.12543010894106743	0.25374812
692	AL121944.1	5.246748	1.5480727949016314e-07	2.6510566268702217e-06	1.4131111	HOXB2	5.4060287	6.443748722741104e-08	9.337845645139416e-07	0.87421036	C1QBP	2.771263	0.005583931048145906	0.07966205979012501	0.26274773	SELPLG	2.6848564	0.007256094976347855	0.09489732753764543	0.23279807	HDAC9	3.526898	0.00042045904110579404	0.005884184981202563	2.074189	URI1	2.215506	0.02672535034831792	0.22897199530655493	0.17790803	SLC16A7	4.193762	2.7436577559779543e-05	0.00027884242956910903	0.7842769	LSM5	2.661799	0.007772430312966422	0.1270626396803897	0.4327731
693	FBL	5.242396	1.5850494606257516e-07	2.7093287292091337e-06	0.4058632	NDUFA11	5.4049516	6.482585077137149e-08	9.386721890653674e-07	0.64278823	SS18L2	2.7702427	0.00560145435205684	0.07985005719088008	0.26565236	CCDC88B	2.6791954	0.0073799290431267525	0.09637967033934192	0.566203	MOB3A	3.5263438	0.000421339742170851	0.005892022650220234	0.45244738	TRAPPC6A	2.2137165	0.026848293538179295	0.22988694956386047	0.3296345	KPNA4	4.1910458	2.7767191092373198e-05	0.00028189068305102625	0.5064776	SRRM1	2.6558082	0.007911857764277856	0.12899768093931288	0.21195185
694	TMEM238	5.229181	1.7026263346431335e-07	2.907598410694013e-06	0.5184947	OTULIN	5.4024496	6.573689541417512e-08	9.503662102560722e-07	0.57761353	REV1	2.7698207	0.005608715768509324	0.07989159088865026	0.43900517	AL135925.1	2.6767206	0.007434661033529527	0.09688786985184755	0.9040274	PLCG1	3.5226996	0.00042717510547166435	0.005969081796989986	0.4355301	PA2G4	2.208022	0.027242730712355348	0.23250588798863422	0.087116875	OXCT1	4.1786356	2.9326301608292195e-05	0.00029722602981377226	0.7562702	AAED1	2.6542165	0.00794927842896447	0.12949289993991325	0.7026764
[truncated: 17,680 more rows]
