# Supplementary material for: The landscape of responses to neoadjuvant immunotherapy in resectable Kirsten rat sarcoma viral oncogene homolog‐mutant lung adenocarcinoma: Clinical heterogeneity and correlative immunologic analysis
Source: Clin Transl Med. 2026 Apr 20;16(4):e70670. doi: 10.1002/ctm2.70670 (PMC13096693; doi:10.1002/ctm2.70670)
Supplement: Supplementary file 13 — Supporting Information [file CTM2-16-e70670-s001.csv]

gene_name	module	color	kME_grey	kME_Th1-M1	kME_Th1-M2	kME_Th1-M3	kME_Th1-M4	kME_Th1-M5	kME_Th1-M6	kME_Th1-M7
HES4	Th1-M1	red	0.06376374524643469	0.21002238815057833	0.038090990547933315	0.012331091818337898	0.10262483961993661	0.2256983009452956	0.017733393520650908	0.11065706721901873
ISG15	Th1-M2	turquoise	0.16608409407598118	0.2677969280510144	0.3817273360022665	0.005710857788668448	-0.08948961131469604	0.07299319977635618	0.09542254360853346	0.03647639473841934
TNFRSF18	Th1-M2	turquoise	0.22145432232770135	0.1779863478306122	0.2787405871454744	0.08195612385544253	-0.11254165872125027	0.05761632300060856	0.3398618786643665	-0.012772989216050608
TNFRSF4	Th1-M2	turquoise	0.20764393234054213	0.21650729589814496	0.26071976458115037	0.09534832673586029	-0.09395097815211335	0.0677339237000925	0.23821741912626862	0.12020186340088733
B3GALT6	Th1-M2	turquoise	0.09518536984475698	0.13021179621260084	0.13306725052988064	0.02375072087289306	-0.030011719396233837	0.05641413889637639	0.060357664393650985	0.01869794682730261
AURKAIP1	Th1-M2	turquoise	0.19659381668640413	0.21273823869452468	0.26301520985524046	0.1018214891476706	0.016464461695941825	0.1284529579874471	0.04176591486504535	0.08363428223306915
CCNL2	Th1-M3	blue	0.03618087489064192	-0.028001142025443865	-0.006307183747104306	0.08234182866140102	-0.04292589944603805	-0.05478405816010676	0.030021806450067388	-0.018828756251383184
SSU72	Th1-M2	turquoise	0.16405831906372415	0.16671759410358847	0.22673671155128358	0.10118279627019948	-0.04147132425029868	0.041274871557887415	0.07235165833589796	0.052491846723072125
FAAP20	Th1-M2	turquoise	0.2042829196860341	0.28170140333309124	0.3380180922630049	0.06325621805723296	-0.005222724094614372	0.11718081931350327	0.08857259141458691	0.040350370670541945
CEP104	Th1-M3	blue	0.0375778046698086	-0.02756151455637812	-0.03499391299211193	0.06840700077488322	0.05088779991515417	0.02218455516085612	0.0054601091877281	-0.01606907210734573
RPL22	Th1-M2	turquoise	0.23614120958531576	0.350603917316663	0.4457486601382231	0.09422060363051608	-0.046672053037270504	0.10279974581077046	0.12485578599661543	0.13585064224461027
ACOT7	Th1-M2	turquoise	0.0809351755179408	0.11296027595040584	0.13993821717093374	0.017216269229192414	0.02863933957298261	0.06076721590072052	0.017724788578520043	0.0010224470711264597
TNFRSF25	Th1-M2	turquoise	0.11909079776619522	0.10607549749413295	0.16502942515529354	0.057818217262548516	-0.03631636258611896	0.017258876039007953	0.054109556399348856	-0.055435852645411295
PARK7	Th1-M2	turquoise	0.2923288645528288	0.3292324603679801	0.44367265145545787	0.14596864557384712	-0.08565976406043276	0.10410224108737971	0.13910510081837152	0.04495749194981796
ERRFI1	Th1-M4	yellow	-0.006705169608689126	-0.027541331098409477	-0.0651692553252901	0.06549181811944542	0.15104333121444408	0.08781931403039815	-0.004960801899642533	0.07365575881597426
CLSTN1	Th1-M3	blue	0.014485041597107583	-0.01802644190915045	0.02736595761011343	0.036608330484324776	-0.024142865753383123	-0.04331416164792183	-0.0017440062380964984	-0.02823198808782451
CTNNBIP1	Th1-M2	turquoise	0.13033448970274705	0.08307342090338128	0.09093118039328636	0.07529551948279331	0.046034183180317885	0.058983917880171384	0.026643544575038407	0.04426128559536357
PGD	Th1-M5	brown	0.05694219175105932	0.11404540414228116	0.034474125091405294	0.005040669571138798	0.07733170195791933	0.13017379744980068	0.02285271939250653	0.0480733392284964
TARDBP	Th1-M3	blue	0.08138008995432847	0.021237795845923405	0.00471589524096489	0.112138803850444	0.032893193439462474	0.013211960501127863	0.04261637720700976	0.03141517424375064
SRM	Th1-M2	turquoise	0.18099781647629845	0.16854557005535595	0.26309460950379626	0.08925679065546137	-0.044061334160392325	0.05202306118378946	0.05406378298554283	0.01790293785022703
MAD2L2	Th1-M2	turquoise	0.1851323855403026	0.14520283607900153	0.17594523266328793	0.06990295855465159	-0.038044039511200466	0.06473176564335387	0.0917007312376644	0.02371677677860395
AGTRAP	Th1-M2	turquoise	0.1794292896400975	0.14592744381212747	0.16824456427600834	0.08636365788254309	-7.297342478016114e-4	0.12689802546146386	0.06239531506314923	0.04107489031032508
PRDM2	Th1-M3	blue	0.08649889177927199	0.07443894900757285	0.05656852117951326	0.10180850652665367	0.07637243568151054	0.08120313382947003	0.09291938866584508	0.09238035829408926
EFHD2	Th1-M6	green	0.20572185468545606	0.15339099687815333	0.16177391393154736	0.1067449589125638	0.011921792949690639	0.0783590395329401	0.11817422499338133	0.04008479771736661
SPEN	Th1-M3	blue	0.09535892263980181	0.03160996907774828	5.730752004445335e-6	0.15461168083226018	0.05980592963270774	0.07735657004615898	0.05783290530223075	0.08535613255475985
FBXO42	Th1-M3	blue	0.04925781235330643	-0.022537055844812883	-0.022205431137183623	0.10901552833605593	-0.010816603018738293	0.00845096287541883	-0.030969494612379692	-0.032099111335906844
SZRD1	Th1-M2	turquoise	0.125955609067799	0.10114477396980756	0.16402583394879158	0.049129116675795344	-0.0846652531915207	0.04552381918333936	0.0823661750691614	0.012612028853277281
SDHB	Th1-M2	turquoise	0.13172093491973313	0.12846915279822524	0.14664131510908218	0.06210024858592902	-0.038531836874928976	0.04228750181171785	0.023620437441448636	0.06473327625960429
UBR4	Th1-M3	blue	0.07485831674498022	-0.009964369407366678	0.013226672986251284	0.1439720696383235	0.01757586395516567	-0.014247187605830781	0.049610605128009494	0.09407298754928452
AKR7A2	Th1-M2	turquoise	0.17185323127149887	0.13613646598666604	0.19220656228629598	0.09234966901513174	0.009313719988910325	0.0965969743798179	0.10151813458970414	0.08702942327402602
CAPZB	Th1-M2	turquoise	0.23848082269774057	0.2636534802985635	0.3673262783758787	0.0661383947582195	-0.10185313965348886	0.05323196435661684	0.16052965906858702	0.036538670074567826
MINOS1	Th1-M2	turquoise	0.1622123577352543	0.20318476023754362	0.2940631587653581	0.04714804884390722	-0.04179304935273439	0.0598113814917399	0.08735023357239312	0.08109274767265948
ID3	Th1-M5	brown	0.07071824062655696	0.1111322649966312	0.06091663396505765	-0.015486634378907902	0.08890340334327801	0.14503581429246623	-0.02309639276772944	0.03501628929196466
RPL11	Th1-M2	turquoise	0.019049560566280592	0.16061326991445798	0.1834033665470047	-0.1575042729644795	0.023768960037658507	0.06875007446318794	-0.0600204346236968	0.11834163750085595
LYPLA2	Th1-M2	turquoise	0.15173426932352907	0.10897835347298866	0.15915635635915826	0.07759283512422326	-0.05047568634082275	0.016429494724630556	0.1044498357147553	-0.012026946887123505
PNRC2	Th1-M3	blue	0.127475695433541	0.0671606097637083	0.07120676858628812	0.12181912499949016	0.06311013509145036	0.09345273077111013	0.08904349115015446	-0.020629170920551946
SRSF10	Th1-M3	blue	0.04337551032336409	-0.013909282715397037	-0.00990840355490913	0.060219668951096914	0.01037416296426021	-0.027832401984356984	0.025351939378227717	-5.319903178652237e-4
NIPAL3	Th1-M2	turquoise	0.10476241383159426	0.10106901381337656	0.14286197625632382	0.04094879299389298	-0.02111799067569357	0.049586329363268705	-0.011904367914076936	0.013802954774136664
RSRP1	Th1-M3	blue	-0.13103312621925006	-0.17515715236787718	-0.19020834102975676	0.014901919673000205	0.1504323955817899	-0.0437019660059472	-0.09748088489163305	0.021001143080582155
TMEM50A	Th1-M2	turquoise	0.14666378897420454	0.18623565643529008	0.2231248762632435	0.050907002957374284	-0.06993446674413602	0.08003159332433527	0.08561655799113443	0.037412397724181846
LDLRAP1	Th1-M3	blue	0.06443838026393058	0.014329485940266557	-0.01016712098614695	0.07045549149838407	0.045988023893115855	0.07524437905475491	-0.017965747951486522	0.016366136114166364
STMN1	Th1-M1	red	0.10399382470537234	0.2263535587603674	0.09944212110090905	0.07053228265970592	0.112213647908332	0.18212571805274663	-0.036221058806978255	0.1499911618165089
ZNF593	Th1-M2	turquoise	0.12313560444234037	0.16548220492622526	0.17241984443813893	0.04732872389335968	0.03638904808985703	0.09687961173711468	0.02890436059378287	0.11651291519840193
SH3BGRL3	Th1-M2	turquoise	0.19107241598211586	0.33653424409427685	0.4394583793044662	-0.06735923805611374	-0.11221025740222616	0.09785310194342998	0.1122348206724977	-0.03215760422581497
CD52	Th1-M2	turquoise	0.14825494406158546	0.35144290421484964	0.44322673501859283	-0.06084205490914366	-0.15777077962838332	0.08105831508574035	0.023267334412411227	0.10119190205851532
HMGN2	Th1-M2	turquoise	0.15059502952083142	0.1975376824447204	0.28944461905415697	0.06985783451859931	0.010777422336054159	0.06254532432573175	0.05211886434974781	0.039277626077648876
GPATCH3	Th1-M5	brown	0.17117671081907668	0.1705584647994768	0.06180702095949051	0.12832153414082692	0.09804576082783577	0.18986643783323098	0.011297203094948282	0.0650755107824606
NUDC	Th1-M5	brown	0.16360675149465198	0.2784313212553948	0.13642003764231864	0.06397853114516419	0.2005185962229808	0.4156323669677979	0.08080841654350344	0.16522604897143753
SYTL1	Th1-M2	turquoise	0.12845104403730748	0.14439612383384495	0.2181057658712038	0.05392148885601498	-0.07070463688044276	0.006533651515614181	0.049087515995141676	0.02949148622219253
IFI6	Th1-M2	turquoise	0.11063393594913182	0.13309038001922013	0.19821945833180224	-2.873044325705745e-4	-0.13034415865731575	-0.020493458783048812	0.07548601189319944	-0.012615766615452799
RPA2	Th1-M2	turquoise	0.14814367454944338	0.1228872565808876	0.21996076265835426	0.09956452236432196	-0.041434969206909825	0.03570434975552597	0.08025201570960021	0.016169754912595518
DNAJC8	Th1-M2	turquoise	0.21358118911709267	0.29954955329801297	0.3332009097663906	0.0763140660491257	-0.02538761561161196	0.131564661514086	0.1419581792886305	0.1413520484879752
ATP5IF1	Th1-M2	turquoise	0.2550828789813386	0.2452010517998734	0.3784678939441615	0.12632547018198295	-0.08532802056243687	0.06777292059049429	0.1601438555587857	0.07201602670555032
EPB41	Th1-M3	blue	0.07701363372094068	0.045649018828657635	0.052571631652948335	0.10698666956581854	0.016279900709186793	-0.013493033900242755	-0.014166467178179432	0.0704520492903262
PUM1	Th1-M3	blue	0.13057315662598806	-0.013795055222308067	0.02728231951372308	0.13843502229157054	-0.007200070118898025	-0.03636727359820097	0.08273381064388978	0.036107150509192304
ZCCHC17	Th1-M2	turquoise	0.11070528960589893	0.11477300334468964	0.1336853012834937	0.08159952680207604	-0.025727804412252617	0.059693324893094986	0.0688853933491221	0.07650976057675708
PEF1	Th1-M2	turquoise	0.24856602618427787	0.21785316460383214	0.24141968400678543	0.15694513986652042	0.03803036603381522	0.12892156899918955	0.1105400304235473	0.07339594470891511
TXLNA	Th1-M5	brown	0.10061850679920782	0.07669807943976828	0.03447404923871104	0.09376053162344652	0.049098648616002334	0.11067654473043151	0.07317845181769618	0.03936807634290214
LCK	Th1-M2	turquoise	0.19592464007791544	0.23418869473050033	0.2836049889807202	0.037714716299710564	-0.1100701779690005	0.09326979281446507	0.0867308483641946	0.027103964660966057
HDAC1	Th1-M2	turquoise	0.18252048110994734	0.17990242416603433	0.19701072747272447	0.10257113645502917	0.01013430085764452	0.08088893287715984	0.03990653491917454	0.08845319675196393
ZBTB8OS	Th1-M2	turquoise	0.1536547307576751	0.14257196567271094	0.1838387203955545	0.11744826029272545	-0.03169209703376711	0.042803946183336425	0.0808535704653766	0.022405623016430915
RNF19B	Th1-M1	red	0.08676421198204465	0.2074347822151322	0.09536658080752529	-0.015987110736765654	0.028991209070165024	0.13074364140462255	-0.004809517929070202	0.08244461810762896
SMIM12	Th1-M2	turquoise	0.1592270239715404	0.1580429143608744	0.20598074119475385	0.08808156118703005	-0.016656472117076465	0.04822493156323602	0.09940901811589035	0.09798214747356727
SFPQ	Th1-M3	blue	-0.0512300261335954	-0.11712426918875894	-0.10224935063371612	0.04337371291050991	0.08010960020228455	-0.05994506648846429	-0.017059514688259142	0.0762101403786552
NCDN	Th1-M2	turquoise	0.1329784787325704	0.1349437817873356	0.21262453649441865	0.051648387184319855	-0.11119562525762933	-0.011851888799103543	0.16682631507109225	-0.008300114921238985
PSMB2	Th1-M2	turquoise	0.1581137213035119	0.1451452680193579	0.21751168240523222	0.08544821178353537	-0.04577071914837026	0.0517757814017089	0.07687387759903516	0.015166160692168432
AGO3	Th1-M3	blue	0.003418642439820034	-0.03422583218377365	-0.08514507325051966	0.0446883707755773	0.09763328877763205	0.052581273092306896	-0.059658550134506924	3.551835904261958e-4
ADPRHL2	Th1-M3	blue	0.08742932181051093	0.08816963216788826	0.09923067978057577	0.04154769646386969	-0.03136377174740804	4.693708522572567e-4	0.08736110763822268	0.07488175571534941
TRAPPC3	Th1-M2	turquoise	0.17400252225530133	0.1350790817071737	0.18541691176433744	0.08798640184418598	-0.02980924885999212	0.07680162002615952	0.10550327726275543	0.04405037699324697
STK40	Th1-M5	brown	0.031785745721402706	0.04166830809478651	0.0032413886180040585	0.019568838979971373	0.0972054729922535	0.11777565790093916	-0.03198061395672698	0.06558531209157822
LSM10	Th1-M2	turquoise	0.24215197466240265	0.2123258609054143	0.29742235442045206	0.1516502140035209	-0.04989864752437639	0.042902301300458384	0.08898331981953991	0.047775350991567024
MRPS15	Th1-M2	turquoise	0.1489513835895574	0.15446606659219875	0.22521130650818177	0.06093388150873823	-0.03409306510330679	0.055081054395864845	0.028349643735162095	0.015938457695493267
ZC3H12A	Th1-M5	brown	0.08371239649459683	0.12809794215934214	0.05063807132990793	0.0611717135521368	0.21518167190530846	0.2565240198161257	-0.10311517314669806	0.17010059678015915
GNL2	Th1-M7	black	0.08317037300686034	0.06915954349961717	0.048220308292987624	0.08942941172122437	0.111310186518949	0.08979412319200317	0.020321272039019064	0.15159074484836735
C1orf122	Th1-M2	turquoise	0.10656505223924354	0.11060586329156252	0.1319077857450294	0.03896397438061503	-0.026321501182943473	0.055151396272751216	0.028959722651004976	-0.0028796522863066163
FHL3	Th1-M2	turquoise	0.1771511463117164	0.11378074886317148	0.1495517543951993	0.10762583476436001	-0.01778946841240403	0.09055247530787842	0.11864955768136465	-0.02206345675945038
POU3F1	Th1-M3	blue	0.057956540630991614	0.030746311891558336	-0.022229948683030406	0.051591387242241375	0.08808908185941426	0.109138989430317	0.14580345627153535	0.026996423816720447
AKIRIN1	Th1-M7	black	0.15237452273123273	0.12733152238839204	0.0479152437577133	0.11331829122132396	0.12327714318026442	0.1398720061329238	0.08579683108269306	0.18843722170261154
NDUFS5	Th1-M2	turquoise	0.23552894177174907	0.34985778495465725	0.45889542804729927	0.06045455581487399	-0.01771549128839588	0.13087535016135546	0.09254841356940645	0.14464132388483117
MACF1	Th1-M3	blue	0.044669341020686336	-0.05870879669692427	-0.04504280076070313	0.11168365478411339	-0.05055084287879088	-0.06071793918508784	0.061125568886419575	-0.02757433431755945
PPIE	Th1-M2	turquoise	0.11833843559090555	0.12717079172696313	0.17569076995141317	0.03360775793215823	-0.029220367609650223	0.052859391905979554	0.05773691127121551	-0.0036211532530677324
CAP1	Th1-M2	turquoise	0.3111764126641498	0.2821532013456339	0.3358407282549917	0.12447193667442126	-0.04142713476605872	0.1648469589879755	0.13084376719135082	0.10091576540199389
PPT1	Th1-M2	turquoise	0.17279750448610867	0.15891013815896135	0.1792260927804688	0.06303543017212379	-0.033870950708536	0.08402970030266943	0.04827732989714813	0.07674345972743643
RLF	Th1-M3	blue	0.04123356600635386	-0.020068854124517563	-0.035909003732728706	0.10449383283493272	0.0909526647121929	0.014060291600529348	0.06275160747296096	0.10524715529235792
SMAP2	Th1-M3	blue	0.06922272464088466	-0.019700493367325735	0.023415734887500483	0.15926074837965584	0.024522305504245695	-0.06831323558437702	0.13084604812793565	0.06115394385712606
CTPS1	Th1-M3	blue	0.08576644357128332	0.04252981533240334	0.010924645023725787	0.08469512244654596	0.02928214904911085	0.03178557225964375	0.01957941861521915	0.012089953218853235
PPCS	Th1-M2	turquoise	0.14822166641560633	0.1350487082734027	0.19890991030680208	0.044191252519613186	-0.01962897494733279	0.057125898574239685	0.034796315277777407	0.03778067831236607
PPIH	Th1-M2	turquoise	0.15141512842027846	0.1576319555595073	0.1676934846648935	0.06415421710953106	-0.0245992726642648	0.06709315172948949	0.028830108371734935	0.00999284088088376
P3H1	Th1-M6	green	0.05122649961273751	0.01783038086655453	0.03696501401891699	0.034605341374940604	0.005595526221556788	-0.0014728484341125741	0.1156534757909629	-0.02823040087763134
C1orf50	Th1-M2	turquoise	0.16075325129677695	0.09439878243841761	0.12444042595843148	0.13143665034745566	-0.01812645467523558	0.04942679444534291	0.05287402025930138	0.04072875300912176
SVBP	Th1-M2	turquoise	0.1219859571728181	0.14395380086299486	0.2532188481647505	0.047060640625109486	-0.04965799499920309	0.05605234270615035	0.03153872813826094	0.06147030536390561
SLC2A1	Th1-M4	yellow	0.03577948604462196	0.035888388607052936	-0.011818675647657192	0.07279215153842536	0.13280064990991367	0.10995934170668617	-0.015517701674569805	0.058891655922922066
ELOVL1	Th1-M2	turquoise	0.1414225524802523	0.11952148837291321	0.12515969511649874	0.02898780937162988	0.007943052694476559	0.06485079458436203	0.07268019634918772	0.043095735609658244
MED8	Th1-M2	turquoise	0.12427537141120677	0.1384306097854419	0.1898619208149365	0.05829754772430864	-0.050984311122239126	0.014835502499834148	0.09083104241682219	0.06120515513399085
ATP6V0B	Th1-M2	turquoise	0.19533776557256285	0.21043622215972613	0.2649085830194208	0.07553838900677448	-0.03933198795948258	0.103644563776362	0.10906930182896452	0.05865335780763801
PLK3	Th1-M7	black	0.08644149240315636	0.13505579266860038	0.08917611800579124	0.040310370230981434	0.18170348594807867	0.21205390142120015	-0.07946050324739189	0.2541946682598538
UROD	Th1-M2	turquoise	0.1627269020785505	0.16341553986443222	0.23104251715270355	0.08616558377576305	-0.05652505740219526	0.0688572631992343	0.14600809413913854	0.012645021160979202
PRDX1	Th1-M1	red	0.20893013780934552	0.39053565391215184	0.2595080016775296	0.02454675788878999	0.0977313114771569	0.2960048391632425	0.06960014641154907	0.19688150312222272
AKR1A1	Th1-M2	turquoise	0.1677099280473609	0.14968360859740482	0.21953704817719819	0.07904305929735393	-0.020633535934817135	0.06892039530566353	0.0699687005651883	-0.009427111917434753
NASP	Th1-M3	blue	0.07699751755658965	0.09058863309906981	0.025355166347704985	0.10666494842916237	0.21436872770446222	0.15213396968849252	0.028958070332269915	0.16612742156307356
UQCRH	Th1-M2	turquoise	0.23517952381613733	0.29101596773351635	0.3936477959970391	0.0880487839421349	-0.03766678726267608	0.11407007450713459	0.1106734103073183	0.12952154664520016
ATPAF1	Th1-M2	turquoise	0.13185360467721585	0.07183503004873215	0.14451190462284555	0.06232575377222888	-0.030697194147172067	0.010102264912613445	0.03626724829492416	-0.04340506857379964
CDKN2C	Th1-M1	red	0.05627504924361278	0.12886651571181854	0.05928040753885445	0.0012283859271267742	0.06690943378809762	0.14559141967919684	-0.0028834109702741643	0.0231785588626218
NRDC	Th1-M3	blue	0.15886828418495674	0.03967278915059025	0.08155374717932612	0.14888002491029367	-0.0596657283015952	-0.0060358240898639405	0.13167383496465085	-0.07641575369732101
TXNDC12	Th1-M2	turquoise	0.14128639282416164	0.17227031308789134	0.12397248540848915	0.06528081957316294	-0.008460998012620003	0.11224453671557305	0.027182732277626312	0.09994093974527979
BTF3L4	Th1-M2	turquoise	0.08317708691331692	0.10818657319769343	0.14179704089892098	0.05289413220379357	-0.04791129738355477	0.03160508574971276	-0.0016559495170719713	0.024176885947084673
CC2D1B	Th1-M6	green	0.06265873198990347	0.01578210118642299	0.02297450586843906	0.05372751410576208	-0.01940694649819181	0.044914090199534816	0.11656217026293048	-0.0140851702588126
TUT4	Th1-M3	blue	0.07109545363450737	-0.0017055565656721166	0.024717375912245952	0.1293478256740721	-0.010693229953210943	-0.032292152890553975	0.03149371308178818	0.06582366287254172
SCP2	Th1-M2	turquoise	0.17546468130437032	0.17463379388597128	0.2136525563708765	0.09915642572839285	-0.02380051850725003	0.07196915020700319	0.035396506688650534	0.02355351081503677
C1orf123	Th1-M2	turquoise	0.1585591691503999	0.18100920751286112	0.15951177403293812	0.08658050417012414	0.03965767600333549	0.1085083992074409	0.04130212715307171	0.09423662869501351
MAGOH	Th1-M1	red	0.14643290551309668	0.2814144473126259	0.18917921275453878	0.03529582709836433	0.0819806572472607	0.2096703361682202	0.02652765878215786	0.15294852608236092
HSPB11	Th1-M2	turquoise	0.16695731514588202	0.14480710767736218	0.22874392703943747	0.08760954729376359	-0.037844946237867966	0.041362183173517746	0.028372760760837952	-0.003343828847845918
TMEM59	Th1-M1	red	0.1632769962941104	0.27693228604342135	0.1977463108531378	0.05418240926898847	-0.021196803942461036	0.12443826441463054	0.08614539503391687	0.10222079090607021
MRPL37	Th1-M2	turquoise	0.16086912077832013	0.14986895295905317	0.1829322756529703	0.09106281345311583	-0.04508628633472144	0.029446828371737364	0.07978457028730493	0.08886269909932626
JUN	Th1-M4	yellow	-0.2716830563120824	-0.2294663395254703	-0.2707771319393995	-0.23352652796579185	0.19983812641872706	0.03237354660421406	-0.1453404725933178	-0.10050231661510453
JAK1	Th1-M3	blue	0.061209639986719515	0.04529178667609367	0.06594380113869046	0.03863501743633014	-0.04801610596107139	-0.01976095759203089	0.06663081562524134	0.05361922174400405
PDE4B	Th1-M7	black	-0.07476446692334661	-0.015887410718229057	-0.01260557482000742	-0.03205183524344121	0.10474206131506197	-0.004806653047928401	-0.09770242503432806	0.250423671948789
SLC35D1	Th1-M3	blue	0.02909191748233651	0.03644208820196485	0.028644445281746932	0.06128858640038233	0.0917551822965513	0.04611478590083954	0.003335629643787745	0.110947433246795
IL12RB2	Th1-M2	turquoise	0.10278759882974106	0.07016333657860338	0.12446029301634616	0.05051169594981604	-0.023419573112419437	0.02496938605776665	0.08347444292512535	0.016033892528201678
SERBP1	Th1-M1	red	0.20713805468033322	0.2562342414421528	0.20681412868837754	0.1074834118856178	0.009566221201954252	0.12688401122014342	0.07836886449103926	0.059493376134441896
SRSF11	Th1-M3	blue	0.0229800009434971	-0.10670087601672121	-0.06880933698396384	0.13989343085424757	0.031396845547817444	-0.007233519734197795	0.036834900915249595	-0.012729748645306498
ZRANB2	Th1-M3	blue	0.05296305571326645	-0.029620784806101745	-0.0117537787766143	0.13713241348972927	0.029904341529160276	-0.008142011045171075	0.01651105059172353	-0.015340795550467367
ACADM	Th1-M2	turquoise	0.12249087947177163	0.10961545117409156	0.14479703322596876	0.0483240300154667	-0.011117371812937529	0.06311047135665661	0.09105668468783978	-0.004549256800501648
DNAJB4	Th1-M5	brown	0.0854278866027514	0.16441731978947152	-0.05319366822635759	0.09062510539612062	0.356984644077761	0.4886308283845546	-0.002792450707198088	0.17120829186106734
IFI44L	Th1-M2	turquoise	0.0544629978481883	0.008686107486791468	0.05081943496032341	0.04767287547491718	-0.05350033308911604	-0.03673289245610233	-0.004124627746665458	-0.027511112458855447
IFI44	Th1-M2	turquoise	0.14071434475286249	0.13659405495726112	0.1618085111674726	0.07923220539918566	-0.0823599776199985	0.021749035726503583	0.06803878897711732	0.013407100240759189
GNG5	Th1-M2	turquoise	0.16625937259044318	0.26200091919702456	0.33082688772930346	-0.007177267103787509	-0.030330696160111508	0.0949605367165309	0.07457436511355268	0.10039413363226102
C1orf52	Th1-M4	yellow	0.0715547739496321	0.047339906553920716	-0.02182389372141786	0.06550832643857418	0.14694211552265996	0.10957737375416571	-0.006009660743003037	0.0038900416947971936
BCL10	Th1-M5	brown	0.12337296044948298	0.1752145500473134	0.021620240881127316	0.060661184768277886	0.13366089421203814	0.26857830350056483	0.007896098445941828	0.11257566797981784
SH3GLB1	Th1-M2	turquoise	0.10896485823442968	0.09716693482706086	0.12624769344456993	0.033938624513003925	-0.11786712702957217	-0.014760293989103706	0.025720473881028407	-0.010315061956845237
SELENOF	Th1-M2	turquoise	0.21667277549878747	0.21398546218915018	0.30182432512517693	0.12377975714858162	-0.06947654565232433	0.039299432329438604	0.12339617308317931	0.08644839252344634
RBMXL1	Th1-M3	blue	0.029852818504148088	0.026780568200559633	0.009460312140567837	0.039345630556755475	0.08042324576930236	0.06651401055021411	-0.004774857365195973	0.06696684830465885
GBP3	Th1-M1	red	0.10094839545351075	0.10689037185147368	0.05458283635742489	0.059750623520065466	0.03329987568768824	0.09697456345350522	-0.009493801729260745	-0.007274991063060216
GBP1	Th1-M2	turquoise	0.12653791828698602	0.10368303749861596	0.08929238027121116	0.010352032606904512	-0.05248107576561233	0.05572906725249064	0.004076530065666087	-0.027480478544685084
GBP2	Th1-M2	turquoise	0.1816840703618495	0.1422628222521867	0.19872037889702587	0.0703738869661764	-0.05914703038608585	0.07585024441708961	0.11472200039926439	-0.038053178294413605
GBP4	Th1-M2	turquoise	0.22575316783784455	0.18466859686864742	0.2592994664715453	0.1520087966152954	-0.060990484951276555	0.040998919570347854	0.15635735106900484	0.04714466711378522
LRRC8B	Th1-M3	blue	0.07082180100080361	0.001330171864709182	0.003145953231509092	0.10163702271150275	0.012400943781885892	0.022459783731375853	0.11157119233708637	0.010467023254868705
LRRC8D	Th1-M3	blue	0.058625176693508814	-0.018149193945608825	-0.03194345356622268	0.14055793033248326	-0.055111204400210716	-0.05754899789794056	0.21493214214770745	0.0010024750739917256
ZNF644	Th1-M3	blue	0.09721124053214712	0.04931294799184006	0.07150734763466746	0.10831484995075694	0.07421035648659527	0.032970658603606866	0.005351338922618666	0.07475519275631348
RPL5	Th1-M2	turquoise	0.17839081203807228	0.32412784915900816	0.3612265148348362	-0.004926902980669449	0.006462520463239868	0.16669615348821734	0.02915950196116817	0.1596863390617784
FAM69A	Th1-M3	blue	0.0997559041488457	0.03215144721924573	0.05595341317503062	0.10002017457206103	0.004805860309630596	0.027315233509738943	0.09064075698669768	-0.008816666689263591
TMED5	Th1-M4	yellow	0.06785101593998849	0.04022122608127069	-0.03705908556750387	0.0678008182274522	0.07235492468751056	0.10246428336292059	0.03391153709215956	0.052605392014347364
DNTTIP2	Th1-M7	black	0.17061022024818218	0.20053898347210816	0.1337300712980718	0.09692200447979772	0.07717868371353107	0.19811020074023586	0.027059702199005	0.23444139226029057
PTBP2	Th1-M3	blue	0.06428663437894612	-0.015538858699959558	-0.004384431375292833	0.11469776482848595	0.07334663149055598	0.06594320470974657	0.048446288257645104	0.037303715318550736
CDC14A	Th1-M3	blue	-0.08308808996504638	-0.06932707764923482	-0.11716753488735068	0.07168864908987707	0.08907728532959049	-6.235859296398218e-4	-0.05560308398584542	0.0877372833851987
S1PR1	Th1-M2	turquoise	0.07037608500396665	0.14463050648122386	0.08689609166322133	-0.016599304677414727	-0.04261711481839217	0.024798052927201532	-0.10518114142918969	0.14408230826979657
RNPC3	Th1-M3	blue	0.07708892791393364	-0.015842825648037902	0.018609927881799916	0.12787690428703885	0.003550435044174128	-0.027912101971691687	0.04326887284487554	8.854222637785089e-4
VAV3	Th1-M3	blue	0.052459929124835575	-0.049746833089202254	-0.024925384920650953	0.08786177178223527	0.03239987712666858	-0.024074805301391455	0.08193981116056938	0.0017762097066876684
WDR47	Th1-M4	yellow	0.02890244059891721	0.049942908630317875	-0.027581438991587066	0.07020944960031512	0.1833648130119214	0.12140202938137802	0.008009002120609255	0.16216283146817911
KIAA1324	Th1-M3	blue	0.07064949098737128	-0.02244807265737618	-0.002553616237378275	0.09826395258501207	-0.10073375451706401	-0.06728331273143257	0.14323685452753784	-0.048555122741372504
SARS	Th1-M2	turquoise	0.16505552982812302	0.17338537564649842	0.19738233585392762	0.06772972801751459	-0.023673383847285283	0.08318363130252926	0.05617467951742701	0.09578603363846651
PSMA5	Th1-M2	turquoise	0.2536552777772359	0.28772272387351433	0.3439267331701432	0.1212887463361672	-0.07410078178248256	0.09318279498853717	0.1297434902702133	0.05339466561824977
GNAI3	Th1-M7	black	0.08999708841143915	0.07517545311229654	0.045787152346274715	0.09287778583273552	0.12189217734849934	0.11254911049581154	-0.008723752754460221	0.1661873361050795
GSTM1	Th1-M2	turquoise	0.20314621127496518	0.21538791326940004	0.28324277496671685	0.0758045991347959	-0.007115986496511871	0.0627369658881863	0.07703577304823385	0.07803356677821671
CSF1	Th1-M5	brown	0.06017855631177913	0.13020029477039402	-0.024180313372161245	0.022840649856028208	0.15042529212452996	0.23261616906568483	-0.04632886505527946	0.034433247074058745
LAMTOR5	Th1-M2	turquoise	0.17280450602300768	0.16289341625550316	0.2656225131563382	0.11803697975328574	-0.0891199574996975	0.006309648687686412	0.0768094554125385	0.06869257889934198
KCNA3	Th1-M4	yellow	0.020189974050276813	0.0451617782950906	-0.023825993042703858	0.005977862864801521	0.13493914240096558	0.10292341099189703	-0.10267352785811708	0.09063606770902671
CD53	Th1-M3	blue	0.11704983018227104	0.1331421293344616	0.15467977903395227	0.08432312526826292	-0.023857191493569303	0.002646825628425617	0.08926895567252693	0.09561461298487234
LRIF1	Th1-M5	brown	0.036524688142316394	0.11110812868044416	-0.027033644590092686	0.03419858724873382	0.18347753395813224	0.27488262997123414	-0.10610293055615452	0.062438727024876704
ATP5PB	Th1-M2	turquoise	0.26969770939338705	0.30173646469316406	0.376121510419404	0.14352549291030745	-0.058471463230482926	0.0825898043439941	0.08641038632940304	0.09647041689504621
RAP1A	Th1-M2	turquoise	0.18807104763990914	0.1909516525870367	0.28470280808266696	0.07279955322577211	-0.03935634569893634	0.04804147292213201	0.15211704082778643	-0.013414688361282174
ST7L	Th1-M3	blue	0.08352131471989203	-0.00418084921973999	-0.002290073898813508	0.12712624809487774	0.06835404732277155	0.032174748833104505	0.03876838857699082	0.028525582519870973
CAPZA1	Th1-M6	green	0.1514492347241317	0.10244561315798181	0.10149539506141401	0.15404358584906547	0.06891560251675707	0.07913320081888046	0.09165033569208082	0.176932477561749
RHOC	Th1-M2	turquoise	0.2316978131496363	0.18727406838354782	0.23763784406795982	0.1316885451752237	-0.035160994101727766	0.08057584250113867	0.12778717888209323	-0.03211609025846306
RSBN1	Th1-M3	blue	0.06398041446825048	0.03473474909382207	0.05969492379316057	0.05967962983370379	-0.012493926637151957	-0.038639440802379244	0.05034684375887943	0.06564009137501448
PTPN22	Th1-M2	turquoise	0.09525084608121334	0.09176218726617522	0.11200407348822042	0.039052620222943736	-0.06624677258175607	-0.04402570917987242	0.1317824549090166	0.02669009007350754
HIPK1	Th1-M3	blue	0.029440937653445933	-0.01200366855119414	-0.030828478954795208	0.07229806278067197	-0.041533939403626215	-0.00970853105940957	0.07599196122455007	0.10470625074530021
BCAS2	Th1-M5	brown	0.11326554085226882	0.2417536062614614	0.14110011378255852	0.002341515475402095	0.19449816395004962	0.32701911822464624	-0.033624825814166134	0.2614663426671147
ATP1A1	Th1-M4	yellow	-0.040713997150881205	-0.051643277438809726	-0.08980601582292438	-0.004677380299865463	0.14128564938073254	0.0706706404225531	-0.09099730448723517	0.10553821677578121
TENT5C	Th1-M7	black	0.027454850342974183	0.13793465687146295	0.10700681671199841	-0.04483405048832977	0.05488153388533775	0.10434735558897501	-0.021341013844304996	0.3131895088948152
WARS2	Th1-M3	blue	0.031018179008510317	0.012633851549035204	-0.009973087872187154	0.05271144827986269	0.08698080101624157	0.04917257881324035	-0.03101568347125285	0.07441337729501774
SEC22B	Th1-M3	blue	0.10699902587311119	0.02865336705611351	0.022807199925628473	0.14298361752687827	0.06443919556472519	0.041729768991808774	0.024631182468925285	-0.015177785351517816
GPR89A	Th1-M5	brown	0.0916076029281871	0.037943943617750296	-0.018295720984058357	0.10536541188977992	0.12526916577706532	0.18600639417645007	0.022088552593781854	0.024493548709778025
RNF115	Th1-M3	blue	0.07840880336238096	-0.06292516940179667	-0.005341704536748778	0.14847600565176464	-0.016997987718916283	-0.04729312531819771	0.15155722765088406	-0.05244470741083716
POLR3C	Th1-M3	blue	0.0853952376527415	0.019080282081955776	0.030037361337392796	0.11639580480856282	0.07042261615941219	0.03649114076554293	0.053731827360988534	0.06163477345690598
RBM8A	Th1-M2	turquoise	0.14744779657069151	0.23449820378173072	0.24711210469164652	0.030322911572021664	0.050441267266856445	0.16353772256545598	0.01578118302712618	0.11503776547063393
POLR3GL	Th1-M2	turquoise	0.17721835776881598	0.21556503810379782	0.2880919431901503	0.03787613109443322	-0.05492205109595117	0.04020352090525502	0.03579069284366488	-0.008457715173782888
TXNIP	Th1-M4	yellow	-0.05539686528950977	-0.11747037127615528	-0.13581467912610895	-0.010799445230108487	0.1020427529428055	0.030170720775320594	-0.0640852696479961	-0.09395424757965952
GPR89B	Th1-M4	yellow	0.026144102155441214	-0.018395191186985394	-0.08392115923581155	0.08880028646501761	0.17787714397474386	0.13477784798909306	-0.03091129680606008	0.04209729224904028
NBPF14	Th1-M2	turquoise	0.07418820954110569	0.09191742356917924	0.11531350651092832	0.0063222704883692605	-0.05662563128751196	0.054171763905035523	0.06903191984281017	0.004678971073436398
SF3B4	Th1-M2	turquoise	0.1598314622117172	0.21957339528546052	0.18832818873701268	0.09540875536087817	0.02400828903598647	0.14660348096159204	0.06177064242169765	0.10604594090017658
ANP32E	Th1-M1	red	0.16972556323317736	0.27595917797060404	0.20071854164073008	0.055521749950216366	-0.03918351363208037	0.13714109103285554	0.05124234913025397	0.03260291145864629
MRPS21	Th1-M2	turquoise	0.22349733651769677	0.2046866904261422	0.29608601971009924	0.1363669147910582	-0.04188418305982843	0.07079365768331941	0.09757030882278199	0.0278412936511679
RPRD2	Th1-M4	yellow	0.07009789844268434	0.062572538657402	0.014423667571119497	0.07913883069473852	0.017012362653507907	0.041618983956896664	-0.010530460181574726	0.04365011917413789
MCL1	Th1-M7	black	-0.18111391002067354	-0.17861122142737718	-0.14765359569277708	-0.0976824540230312	0.07326832743672347	-0.12407451339644544	-0.07678859158188937	0.1156678454363169
SCNM1	Th1-M2	turquoise	0.12990616388398774	0.1286537852586669	0.1764659738646836	0.05070295943349009	-0.012082930666140978	0.0606800067426734	0.04054213951304507	0.02599494620478137
VPS72	Th1-M2	turquoise	0.1204958253599038	0.08306346190265426	0.17613369630299178	0.04494063018476624	-0.035026205227366436	0.0287886225145539	0.03766863504597293	0.029096373928895615
PSMD4	Th1-M2	turquoise	0.22741057684520602	0.25153275117423346	0.29284143779605515	0.10772471924077605	-0.033972663134876194	0.11498417501011216	0.11958931187474153	0.081561496719656
RFX5	Th1-M2	turquoise	0.1649752318306859	0.10286365206119245	0.11253177438402462	0.10157323158444366	-0.037814824627221265	0.025731193260032773	0.08026358133803498	0.007630374228198984
PSMB4	Th1-M2	turquoise	0.20513560692396762	0.22753186421686744	0.25853551715853634	0.10872699291406437	0.013416180986701838	0.12656353993623246	0.04949519017810285	0.10531841459397766
MRPL9	Th1-M2	turquoise	0.19657635981492383	0.13048316217943695	0.23070923536296853	0.09819106921337653	-0.02275020392925317	0.019464970138196713	0.0821148498296882	0.032229500429375
S100A10	Th1-M2	turquoise	0.1408915762022436	0.27846334161005365	0.36722845937975085	-0.0027625295634930293	-0.020379758654748687	0.1289832961099495	0.016317671316099642	0.08973380620714158
S100A11	Th1-M2	turquoise	0.17797060808439694	0.346659390100531	0.38346696520507767	0.018859156325747795	-0.05775419668768635	0.13720840943022525	0.0837238962307382	0.10244676550901864
S100A6	Th1-M2	turquoise	0.20270463751448012	0.29481378287771554	0.3998785957896929	0.021987336632237817	-0.11152341735030386	0.050338095749742254	0.024662216691697623	0.06464386448978096
S100A4	Th1-M2	turquoise	0.2265638310676726	0.37212910643618363	0.47048809293952104	-0.0028892521249029453	-0.11705318421051862	0.09318626549165451	0.09380299918785542	0.04202766922258682
SNAPIN	Th1-M2	turquoise	0.14912303373302985	0.16311334832816754	0.15736362040843543	0.0877401993002844	-0.006954597082397448	0.10863659084242536	0.1015868162887254	0.05566000561112052
JTB	Th1-M2	turquoise	0.20365270707048674	0.2848434553962397	0.36924843013266745	0.04673805858425094	-0.012345476721409041	0.10842129220578975	0.07985565395051006	0.12075118275050624
RPS27	Th1-M2	turquoise	-0.029803204395893824	0.0908736938100781	0.14074325373456043	-0.17368155231869112	0.057896203359354685	0.025530474913389327	-0.054309587927517215	0.043760498216140385
TPM3	Th1-M2	turquoise	0.19319479844284423	0.2383178225335738	0.28984022615756927	0.05398526447318336	-0.03988099701267886	0.11819725487117369	0.13039754614247276	0.008160421833116195
IL6R	Th1-M3	blue	0.05334195634048836	0.020471285356067334	-0.0020181445890318276	0.05928112572156455	-0.0510456333296552	0.010283590728487172	0.11175728103451874	0.015726883512373613
UBE2Q1	Th1-M2	turquoise	0.1375484683220731	0.15782706205690952	0.2056955380610608	0.06607678491764618	-0.04479961996062243	0.037780305569481525	0.1138229989724783	0.02780471489092461
PMVK	Th1-M1	red	0.09226255255170636	0.2303680173420562	0.09879933039039161	0.033474163310132116	0.09476706054715926	0.22817318363797895	-0.04424373788552894	0.0734724007871198
DPM3	Th1-M2	turquoise	0.15739343076429976	0.24663392315174196	0.23109849913182917	0.05977210714497359	-0.023420912779224028	0.13108903235692726	0.025133739621998986	0.10233898119685508
KRTCAP2	Th1-M2	turquoise	0.17338684908790838	0.28640673013808826	0.3743903961585529	0.016792553989271878	-0.09649306202623145	0.036074765097003816	0.04556841604290101	0.08390120794496833
MTX1	Th1-M2	turquoise	0.12277975477218264	0.1529429699786574	0.14978764815984366	0.06906681293467201	0.01889991213068599	0.09349032739690005	0.07813768831176723	0.08055358446678126
SCAMP3	Th1-M2	turquoise	0.1687248768674877	0.16310222967631471	0.19536316147145155	0.08726541599788637	-0.013627316676367024	0.09098443098771827	0.03063283365138598	0.07225718802348663
ASH1L	Th1-M3	blue	0.15546444709016724	0.048886909297712486	0.07270812124629142	0.2116116875024072	-0.033730775930616574	0.0013152950605900676	0.10283731091066131	0.008693554354749751
GON4L	Th1-M3	blue	0.10082539739040587	0.05114868054412511	0.049082031362863564	0.08609633685804131	-0.007919252497090815	0.021019507884266226	0.07957114150150466	-0.013772057474071007
RIT1	Th1-M5	brown	0.12289319187790852	0.14587935667040616	0.05449522426376159	0.1031406284521178	0.10758982493918007	0.1789456000570317	0.02061592304205451	0.09820245057836
SSR2	Th1-M1	red	0.2601063786622382	0.35740727998612537	0.30300561342949334	0.09525124316877741	-0.025905191233294572	0.1321334242057163	0.10102012891086405	0.10177350115874988
LAMTOR2	Th1-M2	turquoise	0.16411648555326974	0.18492772058297646	0.2723603200659699	0.07304288168879061	-0.044393916745854634	0.03466787394721344	0.07646155929594421	0.029554450140853176
LMNA	Th1-M7	black	-0.026662322792882873	0.15226920373017142	0.028144101052111074	-0.06091253406442844	0.2752513002988506	0.24544753916891426	-0.12670614071728908	0.4671386713830626
GLMP	Th1-M2	turquoise	0.13887994738802484	0.1432992667055066	0.15866916102382433	0.061753531379683604	-0.028459773180113727	0.06962324020397224	0.05041705609496434	0.03435675714807603
CCT3	Th1-M5	brown	0.16087520598863028	0.2097288195086421	0.13733360368359387	0.08401299145352678	0.08952066950718021	0.241103936539193	0.10580732368872993	0.07869079934167866
NAXE	Th1-M2	turquoise	0.17264749924311765	0.20236032434981002	0.24857151519285386	0.08863671966920933	-1.3777495068814684e-4	0.07693312145437162	0.10055654637347232	0.05976696803984389
GPATCH4	Th1-M2	turquoise	0.056663910258699324	0.11487708571508044	0.12817900622464015	-0.032501695803970984	0.03438494302503302	0.058258363715084104	-0.03395814251615992	0.058631343032829325
ISG20L2	Th1-M4	yellow	0.0965691665024798	0.12007880779789683	0.07341512179443736	0.09258889525004424	0.1989478514344212	0.18529188370499233	-0.004886343427717337	0.1498311017127155
MRPL24	Th1-M2	turquoise	0.07971641699809569	0.105831893975197	0.1124805290212763	0.03985150328181891	-0.022664125776958213	0.020883049992102005	0.012583586377298995	0.02171685436058821
SH2D2A	Th1-M2	turquoise	0.1582583281874359	0.1881691411254003	0.22102615489828406	0.08208540607978705	0.05230285853831708	0.08080671013113523	0.019736886648734107	0.1675821927584797
ETV3	Th1-M4	yellow	0.010690448521003527	0.07311958911267555	-0.051582892199257456	0.04898011357147245	0.2823417833616659	0.20988927477099767	-0.1255979927795856	0.21602111458526302
DUSP23	Th1-M2	turquoise	0.23147074585699987	0.2203756639870486	0.25484584459697235	0.12333267876078792	-0.02757269087831167	0.09325362704914592	0.09002247293994887	0.016769637308985258
TAGLN2	Th1-M2	turquoise	0.06053731225855801	0.20264838255437279	0.2178182599895723	-0.02396455481882566	0.04138523776373521	0.09417326213794747	-0.021971790637691623	0.25481747632404833
DCAF8	Th1-M3	blue	0.07953093123738013	0.03748025120175508	0.037341792044009336	0.12424254358240255	0.05205921049423869	0.01772873155180109	0.04584762267799542	0.05555913688920376
PEX19	Th1-M2	turquoise	0.09378459568169166	0.09700252879024751	0.11733022284004514	0.04140489369811235	-0.013395898074926596	0.04786134960559749	0.02251888515593714	0.010201999561117009
COPA	Th1-M7	black	0.11979605870995572	0.0688393430152894	0.009086206929146301	0.12411939774299173	0.08542632939052985	0.11597081190630622	0.09291022390886125	0.23018943858399502
SLAMF6	Th1-M3	blue	0.09440810297128704	0.05055875020596616	0.025512749611565817	0.10664611726289765	0.02268682675897647	0.046133541661858145	0.07275033841308282	-0.007243195731647562
CD84	Th1-M3	blue	0.10643806262089504	-0.005241402103359648	0.015176243346644712	0.14887509388112252	-0.08850653851371823	-0.061643831781940085	0.144526781493332	-0.055083329255911424
SLAMF1	Th1-M3	blue	0.10209384924371305	0.047577448978554086	0.023363607078630545	0.10937048636412273	-0.038039896106525445	0.039758437042142075	0.053008789637516165	-0.086756844395463
CD48	Th1-M2	turquoise	0.2217902217741878	0.32153846947663123	0.3399487989550904	0.04988438121390122	0.015306896351032053	0.2110914851244081	0.035305526088232765	0.07395575028010393
TSTD1	Th1-M2	turquoise	0.25633707556178975	0.32436649501922665	0.4052556880876155	0.09727201814515386	-0.06838687344643028	0.06873221070143852	0.0911802306520664	0.03735118082093741
ARHGAP30	Th1-M2	turquoise	0.16436347325470022	0.12683097482537126	0.19017480980102483	0.06324663748681958	-0.061331352568965776	0.059748244220586784	0.045590919107739165	-0.05687319063024984
PFDN2	Th1-M2	turquoise	0.17194636350785603	0.20260460365398025	0.27007821291151757	0.058628074165865025	-0.02528862994606523	0.09162851812018873	0.11010087705582201	0.054226095272527496
SDHC	Th1-M2	turquoise	0.1432564471700479	0.1254210099927355	0.14693351974778224	0.08883254679157696	0.02889132844383092	0.03920988559716479	0.06222606830292054	0.09691843078210095
HSPA6	Th1-M5	brown	0.06928585106237799	0.21398909589894774	-0.03527603733450473	-0.0385525203979526	0.2531259253065533	0.4908102013785538	-0.0609174789188721	0.0893970672020242
HSD17B7	Th1-M5	brown	0.09018867708609053	0.12225829977861595	0.006168524014714993	0.046086735138387805	0.11685548670638123	0.25627831103137944	0.01837456419194789	0.03253115795267832
MGST3	Th1-M2	turquoise	0.1651846264022838	0.18982825566000186	0.2371058362337012	0.07773333485759659	-0.015262346036946074	0.07334104373021015	0.023047140479702057	0.042505947983980184
ALDH9A1	Th1-M2	turquoise	0.09823166628038785	0.1101152624215129	0.10075405789421639	0.04653252062780864	-0.0039688654471968215	0.07132823134193036	0.08403303722948423	0.015340305665059778
RCSD1	Th1-M3	blue	0.13482012834852755	0.051156691912055456	0.0774249468868768	0.09528635792470097	-0.008345133740534225	0.06408350543518174	0.016075070512780128	-0.07326965126610224
MPC2	Th1-M2	turquoise	0.17731760701574967	0.20219047547523872	0.24017171907464216	0.0792695827137877	-0.031216506532590983	0.10905047517923036	0.10170612129414214	0.06736862425385162
SLC19A2	Th1-M3	blue	-0.0635748258149429	-0.06112302832653937	-0.0965101620285687	0.036469098749010706	0.10535266790916549	0.055251747543314154	0.04168800162153039	0.020434753265412307
F5	Th1-M2	turquoise	0.1732047554924679	0.11525873365930309	0.1829588314110418	0.10793936781732227	-0.10914003662964665	-0.02053675535539833	0.2147510027230709	0.09017077322487439
PRRC2C	Th1-M3	blue	0.007266491632840967	-0.005329894615173033	-0.05034776435568485	0.055200260661185344	0.046620837522992224	0.01694498384897312	0.024242109680976304	0.0687299915946959
PRDX6	Th1-M2	turquoise	0.14072281322206284	0.2032403210777016	0.21913586829458223	0.09668512235346104	0.05777099420245889	0.17471669164753326	0.042740319923326525	0.0953870530157016
RABGAP1L	Th1-M6	green	0.12778438253446203	0.07635759093025513	0.12180029968123893	0.09044148672017491	-0.0297827503447511	0.005146313448340607	0.2005341057101344	-0.04195083417902752
CACYBP	Th1-M5	brown	0.07806792720777858	0.18339108453870537	0.07868979338707803	0.01873811486049929	0.21003589075599338	0.385997140993678	0.08141316693111642	0.09659333485560384
MRPS14	Th1-M2	turquoise	0.09081337473913656	0.1122075920043227	0.1082095023290217	0.023849910722122176	-0.03333773525828058	0.019406955980046187	0.05279061025114536	-0.04558411785186215
KIAA0040	Th1-M5	brown	0.06084502072231696	0.08490152079240462	0.03969012928085725	0.001828950056543626	0.054932752998506786	0.13965342154898938	-0.014682360143194169	0.013833113538899293
COP1	Th1-M3	blue	0.08206417984385624	0.014085422896568263	0.0349096712527988	0.09679651564863558	0.020357000988114014	0.003975008061224089	0.07414253012019945	0.04748646137683635
TOR1AIP2	Th1-M3	blue	0.09069838391524582	0.038917080882061604	0.002733648685683517	0.12123214147194827	0.013850511701084662	0.0709861863035864	0.08656571786988392	0.04947800174832484
CEP350	Th1-M3	blue	0.13038543702837796	0.043583283478361635	-0.006761541333343105	0.15293790151283762	0.007405931275084907	0.052182911797773256	0.01598715443825946	0.06284568029520328
XPR1	Th1-M3	blue	0.07264197695728028	-0.03929228118580061	-0.019474114012734547	0.12462615361237349	0.017421822089528412	-0.024677704652706883	0.004548404977167676	-0.010397323837086732
IER5	Th1-M5	brown	0.061123379568634444	0.16666391694813998	0.057229032105088284	-0.03661087673942958	0.21388564340867974	0.29913247177140934	-0.08913552694822534	0.15820640883513448
RGS16	Th1-M5	brown	0.08196963458575696	0.10141690447602265	0.013434509130159308	0.043144101184080144	0.16089291670708955	0.2048904021551726	0.010577028388887605	0.03973313822491537
ARPC5	Th1-M2	turquoise	0.22058919774045224	0.24243008591233278	0.3011771109330179	0.06869020193652417	-0.05144995223777966	0.1294434912198985	0.050341134998381026	-0.015849436555587175
TSEN15	Th1-M2	turquoise	0.11093719586760245	0.11051660579019067	0.15192879689206717	0.03871400129586163	-0.058702425732567474	0.056017401665679895	-0.010065037712221662	0.014759773714940838
FAM129A	Th1-M6	green	0.10319622679153471	0.0038702078875320106	0.08391321131604486	0.13251434266400672	-0.004223955285429588	-0.029103960343954405	0.21682006144274407	0.09257142664253391
IVNS1ABP	Th1-M3	blue	0.008876502860521388	0.001576504897769808	-0.045639964797003406	0.09226274952417253	0.14351042328804584	0.03212964463062005	-0.04383550068274548	0.14123940801106255
TPR	Th1-M3	blue	0.15149396499880396	0.07691173374121842	0.09263377982389293	0.11849375511734199	0.05569148590808187	0.07711741866907255	0.05841987581143109	0.05821692782804855
RGS1	Th1-M3	blue	0.11132938803712777	0.08253763100834224	0.12570122068443473	0.07507943313577954	0.056585694962603905	0.03037496600405954	0.19166656967530984	0.08139606830037777
RGS2	Th1-M5	brown	0.13018179790453752	0.2098535087736526	0.12371659358518736	0.018506378879839542	0.19706791359592704	0.31195459012140225	0.053919546521110806	0.1233046718069815
GLRX2	Th1-M1	red	0.07221532694139102	0.13298022678306845	0.09530251110912033	0.03053299421312507	0.013392820387149302	0.09718034158913644	0.01424803346911624	-0.030330177856253897
NEK7	Th1-M3	blue	0.06322601887571015	-0.02557181847127651	-0.018524656490449688	0.12992418414363596	0.0996963587811403	0.07658971878380874	0.11391287080818355	-0.024146195107913358
RABIF	Th1-M2	turquoise	0.10079327144502374	0.06622047200462906	0.1324315925159858	0.05250319886500869	-0.04352193727191582	0.025421900364766818	0.08869872314482266	-0.009008623181637877
ADIPOR1	Th1-M2	turquoise	0.15480138848126854	0.21201893402882946	0.18768683657566862	0.07902172799209356	0.0033758836716964533	0.14310209225774811	0.07459233383126526	0.06164353764288488
BTG2	Th1-M4	yellow	-0.17971236237834315	-0.0946124336332939	-0.205850189612158	-0.11482567930411064	0.3698273689740565	0.1692438191422785	-0.14110042010542004	0.17784385893912913
ATP2B4	Th1-M3	blue	0.045006924290138486	0.022226841532471217	0.01787612435319255	0.09208458939544495	-0.05726704395618632	-0.03517530450833852	0.10922691736692698	-0.010938456456852803
ZC3H11A	Th1-M3	blue	0.07188673735048272	-0.007508276878158656	-0.007077714837144991	0.11705911869915081	0.046685896082187234	0.06673738453202764	0.036719657120668506	0.006673723056635265
SNRPE	Th1-M2	turquoise	0.17548978658465142	0.25853656569154687	0.30735921845755726	0.04362027092383678	-0.028412152202761463	0.05597305276458388	0.05313347206270995	0.08699216981582414
PPP1R15B	Th1-M3	blue	-0.04082935536455088	0.00497978511359111	-0.05814721855557736	0.03983657003990033	0.22642391582885973	0.14218733861858604	-0.0312858568909412	0.26179709790569866
MDM4	Th1-M3	blue	0.05676056923417821	-0.03577263873323077	-0.03988132100638059	0.1358541326738793	0.03331333928624522	0.026513499979471056	-0.008273892136777393	-0.016806288525945394
ELK4	Th1-M3	blue	0.09872650943027454	0.03556456582805374	0.021695205347280457	0.0963734031178898	-0.022229846417103866	-0.025276445252944715	0.037124752987148804	-0.03438593486233301
CD55	Th1-M7	black	-0.10441227799290792	0.03349900111212843	-0.04271155135720979	-0.026296470984534935	0.19645494447107315	0.06439587593100549	-0.20616185161197673	0.3519759735579876
CD46	Th1-M3	blue	0.11164841530627728	0.04761050305178574	0.029760490783498187	0.09887627194159372	0.042004254622090925	0.06824578768348843	0.10514478512258818	0.08477926285800012
NENF	Th1-M2	turquoise	0.20772064812184407	0.22423094085021283	0.29618740886867817	0.10128724884235821	-0.014854519556026596	0.08670362699383072	0.04447375114674248	0.06144557375712551
ATF3	Th1-M4	yellow	-0.012790072135861766	0.021589289658810868	-0.10433142114249003	-0.02800631893298413	0.3881446796101416	0.2857254345822211	-0.09436716655685286	0.11289458807808107
IARS2	Th1-M3	blue	0.09241124874709779	0.04739083586998093	0.04776707707368736	0.049552829672835086	0.025821792944346136	0.047095586661536966	0.04619926818989451	-0.008426045032166311
MIA3	Th1-M4	yellow	-0.008228037118942185	0.012436334530775731	-0.04558708974710899	-0.0022973592161853866	0.129186531872346	0.095336810282903	-0.06161320730363607	0.09075035422582413
TP53BP2	Th1-M3	blue	0.011464851238117826	0.010405082169757565	-0.03942610392845873	0.08129791176837721	0.11352226052925993	0.055509335648727225	0.031218561138582904	0.09014454908350207
CNIH4	Th1-M2	turquoise	0.12946498494268194	0.10944955784787995	0.1338910208613593	0.09505632954946369	0.0034423612767657263	0.06217456064947615	0.10357687366704622	0.06512999181691972
SRP9	Th1-M2	turquoise	0.18020576907919097	0.14196896496144998	0.20771680875692364	0.08469265087795495	-0.004909108613270754	0.08907849438590822	0.1001015010093862	7.652580321598637e-5
TMEM63A	Th1-M3	blue	-0.02858670889981146	-0.06643559571514177	-0.0762737631328091	0.01576706361333567	0.033201416143480274	-0.004934773805475923	-0.1616576299296599	-0.005923885449503327
H3F3A	Th1-M2	turquoise	0.15260727225614837	0.28169910091215744	0.3070704194011775	0.013086301753044855	0.03896982556127828	0.1720347885289938	0.05390809844584849	0.10803495080446515
PARP1	Th1-M2	turquoise	0.20406807918974693	0.20765133447211953	0.24398890904665593	0.08152966228043546	-0.09142299000048773	0.08344955922425235	0.06475303732093592	0.015591269351683071
ITPKB	Th1-M3	blue	0.05586006894517203	-0.0141610400968063	0.018543365596334276	0.13167853443809613	-0.011314335451174167	-0.051278172516785146	0.07642815297919832	0.05309566559184269
ARF1	Th1-M3	blue	0.16621138373838806	0.18141991497619994	0.15368911078694045	0.08302813711711565	0.05215629356404493	0.16404767487480992	0.00397134603769548	0.17485383261416484
GUK1	Th1-M2	turquoise	0.2036519688641761	0.282110995954776	0.3399394282535931	0.07467868167461579	-0.007016510264060153	0.16192879347480554	0.08792971914329693	0.12679637898506538
HIST3H2A	Th1-M1	red	0.0817506600284705	0.13903537795902718	0.12972248630412525	0.019056954538098938	0.031377539836367034	0.06005332658905724	-0.004450031202477713	0.01834913901472864
C1orf131	Th1-M2	turquoise	0.15788156032633713	0.134698448946103	0.1652289418054291	0.07386380010093094	-0.04559476065092896	0.05691435208756254	0.06146996579379825	-0.020623770581466
NTPCR	Th1-M2	turquoise	0.10983387264662806	0.06972895227985218	0.13404154747970862	0.019309114641445416	-0.07308723502773312	-0.024063077091597704	0.04803736528340347	-0.03311125925472474
COA6	Th1-M2	turquoise	0.12468538856912224	0.128623855198681	0.14739742308750375	0.05687963752807752	-0.03993437934063016	0.03176589087591337	0.04689400379452867	-0.015367416359578785
ARID4B	Th1-M3	blue	-0.0044139923627292705	-0.08460867590328089	-0.028079525807578932	0.11648946745777429	0.009912565448101967	-0.08163012647543808	0.06799051870883108	0.04643331511890116
GNG4	Th1-M6	green	0.12968417834864182	0.06077079494277404	0.1052871017725785	0.089785863433261	-0.0682166520408665	-0.0036430380213902406	0.3613287143862758	0.03774411737686263
LYST	Th1-M6	green	0.1407782865908091	0.06740400552111404	0.15794036714489468	0.10203235417147624	-0.00562254606044864	0.013179783872651436	0.200657834865544	0.04753456714837837
GPR137B	Th1-M2	turquoise	0.1758403006642709	0.15001775969630096	0.19618236864065125	0.0824635844142032	-0.1049770955102235	0.05026615382601601	0.2010598769738443	-0.055065543797161706
ERO1B	Th1-M4	yellow	0.0098772735242988	0.04886505742381609	-0.019103146793168695	0.07573062484733338	0.22738437254952198	0.14116441653315073	-0.0984644138644711	0.12980580456936788
COX20	Th1-M2	turquoise	0.15947687704905913	0.15813404476694948	0.20345986937473806	0.08553062702832907	-0.044194969645290204	0.03922125112139914	0.10516745962945542	0.06606919675984653
HNRNPU	Th1-M4	yellow	-0.03233939351671395	-0.02599520056619981	-0.061778631513179874	-0.008848665468154288	0.08224481031819468	0.07271842732225024	-0.09219813521254286	0.06669593133012273
EFCAB2	Th1-M4	yellow	-0.04033425010585237	-0.04374067754671013	-0.028232290122079243	-0.0023838889591800286	0.025176089228295485	-0.04875116416068598	0.006546006354170135	0.01648572906873581
AL390728.5	Th1-M3	blue	0.02217575890329222	-0.07328763002397926	-0.06939549359524562	0.044163425769906464	0.04348766990432461	0.004708263844790116	-0.04419145866528851	-0.09697259354078153
NLRP3	Th1-M3	blue	-0.01835929231522486	0.013605066467081045	-0.052856097693175556	0.025070331172743765	0.09599771581835824	0.044733102308711054	0.0020923815086425278	0.0823002211738366
ACP1	Th1-M2	turquoise	0.20682240003534433	0.19321393936689713	0.22612533899663015	0.13603688117718377	-0.007622598515025467	0.08541075714524042	0.07925178987826215	0.05110081474403251
TMEM18	Th1-M2	turquoise	0.24159262084614253	0.23840536353521788	0.27338503448956986	0.0987762391171309	-0.02684738485942672	0.12925426197025863	0.0946948897042626	0.06255104897203058
TRAPPC12	Th1-M3	blue	0.01007545480172746	-0.021669029855723797	-0.03565635861185381	0.03168708056837639	-0.009844155503555623	-0.01710957482295617	0.02661830393388553	-0.003965833464903046
ADI1	Th1-M2	turquoise	0.1518161374968261	0.1399688544453736	0.20221317780887996	0.06212814520458446	-0.07217503926542083	0.0010327855292224864	0.08562129923326484	0.0767671032227135
LINC01871	Th1-M2	turquoise	0.0891987581043832	0.12803024662596205	0.21091281844073415	-0.0017326179661167433	-0.06452482380973291	-0.002642189292487249	0.054483512370251105	-0.05721749589661814
KIDINS220	Th1-M3	blue	0.03521148716871207	0.007649725374090353	0.018437995049932078	0.05327261942140322	-0.06636668012697357	-0.07420386058248003	0.05685516507651858	0.0036167426210721248
ITGB1BP1	Th1-M2	turquoise	0.10701790878978636	0.15560960137239707	0.16561932323416984	0.04036668629524685	0.002614695568729911	0.042546865779294646	0.0356771793327919	0.031200554938159146
IAH1	Th1-M2	turquoise	0.16955808872707168	0.19102438485240614	0.24821330924823926	0.050892459971277615	-0.05937610644521159	0.05844839532739294	0.09430013922770816	-0.010031883270853434
KLF11	Th1-M5	brown	0.0024490444636425263	0.08609985819221931	-0.005379754164064904	-0.043597494185862576	0.11181441641990557	0.14843127015036975	-0.016113998539587147	0.09380838856418047
PDIA6	Th1-M2	turquoise	0.24349454193562953	0.23217722608156835	0.21325779657622007	0.13245248101908738	-0.03464386793124079	0.1287640921977719	0.1627672856360899	0.07803663766076704
PQLC3	Th1-M2	turquoise	0.14155445923562474	0.14015188275993723	0.1882375607598799	0.056074269420766945	-0.007852269650006334	0.07998743174608534	0.04155892962864352	0.03938730929888482
LPIN1	Th1-M3	blue	0.0897033257397675	0.005312813863352253	0.02044392981774738	0.141272394268957	0.023938026830573025	0.024651358692792346	0.0016752447944568137	0.03523388733054901
RDH14	Th1-M2	turquoise	0.12780260558073112	0.1279742361913518	0.11501393542879718	0.05354913198522663	-0.02007984003160999	0.05131967916957491	0.021975911671861335	-0.012696110422707546
LAPTM4A	Th1-M2	turquoise	0.17023692037849728	0.17993914226351157	0.19168977149583272	0.05333593221502819	-0.05515406463465853	0.06633402983711392	0.14934436489964004	0.0812201014129845
RHOB	Th1-M5	brown	0.11038275054853669	0.10338544684604709	0.02820001849207016	0.08718396540734046	0.1924808803644669	0.27702513314214866	0.04331039536092907	0.013021081047097914
SF3B6	Th1-M2	turquoise	0.18985070085777844	0.2231781994442118	0.282944366557238	0.0680987517806513	-0.04813623939058521	0.0883207501567651	0.0922814334477101	0.08838280946595677
ITSN2	Th1-M3	blue	0.09974931920473083	0.06182099482980976	0.04863277243037601	0.11752747931541617	0.031009596107893066	0.068944563957173	0.048655791889860064	0.06022093709312917
PTRHD1	Th1-M2	turquoise	0.15609540009748238	0.18587387279151132	0.29794480793610956	0.030005592284459193	-0.06564636710706667	0.03533631411478403	0.14983099551153073	0.046843152721818555
DNMT3A	Th1-M6	green	0.12488356480240083	0.10437473355417883	0.09835371182687236	0.08159967236497291	-0.017429766112702822	0.032588271766775895	0.14996566340610604	0.02606051153411455
HADHA	Th1-M2	turquoise	0.2024817136798429	0.1493434938140254	0.2380478028218277	0.12553646180474323	-0.09433793820965958	0.03400752002107709	0.07647111713441233	-0.028110601239423293
HADHB	Th1-M2	turquoise	0.14376904974923063	0.06932668969273466	0.08746354743922503	0.09015508334459885	-0.0042367421888458425	0.006316092271936585	0.08552330183667484	0.038234328050455506
OST4	Th1-M2	turquoise	0.21302895806929334	0.3273207033299435	0.47966613715474177	0.06190264746260353	-0.13711908670188513	0.04561374829328474	0.11489472449003071	0.10946213380956817
PREB	Th1-M2	turquoise	0.16759025549941486	0.12503725146670594	0.16382412880847302	0.07003044315772218	-0.004501483767533364	0.09262654264554805	0.030434942623649916	0.031383932450861365
ATRAID	Th1-M2	turquoise	0.18475510908485926	0.21118606196421857	0.27445127608000836	0.0739280176421662	-0.0221594699950989	0.054677436101641656	0.06677973901672697	0.07209643002130281
MPV17	Th1-M2	turquoise	0.14797327446305908	0.1281336377860151	0.23152692662736082	0.04586729387788526	-0.10763128011481374	-0.014365316446982064	0.08435282426737226	-0.024774977429089372
SNX17	Th1-M2	turquoise	0.26086072539999705	0.21753813485921142	0.2911661851625745	0.1154507627087763	-0.08509662432967831	0.06495548931524465	0.1643544730596729	0.07862012888813713
PPM1G	Th1-M2	turquoise	0.19533510315693067	0.15795202660671534	0.2006714169718484	0.09942078977937889	-0.018911643250934196	0.07481788937206212	0.13659798928440026	0.07366916514896409
GPN1	Th1-M5	brown	0.17615347572969997	0.16934145004202344	0.09007086156162407	0.13305214581181235	0.0875049110426955	0.19511874568450352	0.06202771458632374	0.090808290640991
MRPL33	Th1-M2	turquoise	0.29546463400848005	0.3455123147610309	0.42857241919628486	0.1408449309470699	-0.033364012000342586	0.17909599000775075	0.12093442579729503	0.10822865808595364
RBKS	Th1-M5	brown	-0.0018844078816037486	0.0314731868464073	-0.061275582749404985	0.03996069545489202	0.2795822116268731	0.20361344197575146	-0.15366305841154726	0.11979696891915692
FOSL2	Th1-M7	black	0.07782621590824872	0.16633039153412998	0.13080518593120763	0.04586207581418258	0.10938841785319145	0.1106822289210288	-0.030756473207870633	0.3663553130204737
YPEL5	Th1-M7	black	0.03814766278477592	0.13580696586994045	0.0876346600049378	0.03053652089199384	0.17171423775406977	0.15444712905916547	-0.021425539910221607	0.4257099197195258
LCLAT1	Th1-M3	blue	0.10076281918167676	-0.017612344072345756	0.024841493327745073	0.14077925420636925	-0.07351769136481728	-0.06348921433483222	0.0989602837905718	-0.030779908156927483
DPY30	Th1-M2	turquoise	0.19264058603662007	0.2513038474990535	0.30787030706407736	0.09664389345995733	-0.04497858260514183	0.14845392747936412	0.10156791375340786	0.05403632079591265
BIRC6	Th1-M3	blue	0.09430255024655192	-0.004263877910196468	0.021161752254945595	0.08843895280785231	0.014170460405425314	0.027038176956780395	0.0891031816790829	0.04013461386029185
FAM98A	Th1-M2	turquoise	0.08982581597228864	0.153296737077164	0.10155719098925252	0.008074380227276396	-0.019378988495930345	0.07853812665097792	0.005732199925991174	0.07897177114974474
GPATCH11	Th1-M2	turquoise	0.11452326852865363	0.1311334140511033	0.10014282958977834	0.035637209901897136	0.012721784212781797	0.011355577340068021	0.017646194597782165	0.05306828046138174
EIF2AK2	Th1-M2	turquoise	0.12577657883023988	0.154132891983385	0.1812085302446256	0.041727093583615385	-0.09384337633830538	0.026829996310805033	0.08265208839923553	0.01679464090792369
CEBPZ	Th1-M7	black	0.08350759711516927	0.08577048978329703	0.028088003599811024	0.09960254014925782	0.13006218727900531	0.11496875555682767	0.025743465001453608	0.26670818607340013
CDC42EP3	Th1-M4	yellow	0.0044946766777346605	0.06587325939922388	-0.05242002426703009	0.0145394910910808	0.32063660546435907	0.23009891766645854	-0.16407722749752293	0.08828351685165883
ATL2	Th1-M3	blue	0.06630345396404513	0.018769134578663357	0.03047532226450822	0.06872056445362891	0.03854570445544924	0.02445255211638786	0.01084959447728242	0.056692614172445144
SRSF7	Th1-M4	yellow	-0.1493437960804917	-0.1217566335004683	-0.1287135182544916	-0.08502048073329078	0.1161127608267142	-0.04317814379478405	-0.09353170525555282	0.06086817291798586
MAP4K3	Th1-M3	blue	0.02834906616876657	-0.05908337265178668	-0.03681600853435292	0.0711524654595066	0.03440489774982666	0.01994859994356885	0.11443565413719102	-0.010841181338123361
EML4	Th1-M3	blue	-0.019923155002477294	-0.05790326176725948	-0.005678600828053699	0.03063250697668512	-0.029187241659510702	-0.12341236307197125	0.04012967041517351	-0.004980633000273852
COX7A2L	Th1-M2	turquoise	0.23315161740497875	0.25296735974646306	0.3184886871278531	0.1277441557569461	-0.0037020305680026365	0.12468149752702358	0.10222402395420163	0.03929392718487585
ZFP36L2	Th1-M7	black	-0.2022325079980886	-0.17193950580836162	-0.15844819223007303	-0.178470329715223	-0.004727572104622918	-0.12495026066973322	-0.13439590692041814	0.0136395290465003
PPM1B	Th1-M4	yellow	0.026798316925734877	0.010735271333253898	-0.05222997223832569	0.09574068908494969	0.13794916063913468	0.0765244121087049	5.816635775118706e-4	0.02850077357681043
PREPL	Th1-M3	blue	0.04996684898585227	-0.004257593461548268	-0.03721406400122041	0.07396699970108848	0.015378545985596256	-0.01641349944401538	-0.02273416334367151	-0.002604460792150955
FOXN2	Th1-M3	blue	0.08561799844882101	-0.008305424416801288	0.043058857773675165	0.12482611239163402	-0.05693048760925128	-0.07284763953676032	0.13938104304532836	-0.003592044198899978
REL	Th1-M3	blue	-0.03817610283827451	-0.008109847794087133	-0.06120160852346238	0.01964717079199099	0.21940496658803585	0.07895487810005192	0.0011233442845241344	0.27341084696953466
CCT4	Th1-M5	brown	0.1551700531524329	0.2058586078402946	0.07617766932237176	0.10728573156433972	0.20521613583744552	0.3563243561180364	0.08201922932778194	0.15923995772994973
B3GNT2	Th1-M5	brown	0.11210744125559947	0.10714188616386937	0.04652017467268015	0.062261756203696665	0.11179621992290267	0.16267638004585844	0.08659881902138587	0.06013790444998396
MDH1	Th1-M2	turquoise	0.22817320820039033	0.21893063701593352	0.29091192157259166	0.11336851319292147	-0.07784942475882638	0.07157136158244462	0.10488091676232214	0.03496953227962947
SERTAD2	Th1-M3	blue	0.11486242145427948	0.05883491054477439	0.0014366665030419304	0.11183773595034327	0.08926875823236848	0.12521467830667052	0.07674745632522936	0.05107999774838349
SLC1A4	Th1-M2	turquoise	0.10748250487920848	0.07246222132923386	0.10630918093744243	0.0599197148736858	-0.018978108997680317	0.034197849984203055	0.10844487211217123	-9.399522337417057e-4
C1D	Th1-M2	turquoise	0.14853030353727606	0.18010777334498834	0.21439245902999232	0.03781005476948837	0.006247146842790353	0.11246684343165333	0.09862741636115241	0.051700199293528246
PNO1	Th1-M2	turquoise	0.1306633214764684	0.10560026646566638	0.11213324088228911	0.08185907527927681	-8.774855054221152e-4	0.06663321779461559	0.05586903436235551	0.04401777429527697
NFU1	Th1-M2	turquoise	0.15859686324309596	0.15272937891057914	0.20867326742706083	0.10378426459058841	-0.01514312734475046	0.04545253890888684	0.07878230552964809	0.08804990904212365
AAK1	Th1-M3	blue	0.08115127144520923	-0.01703791793089996	5.681656711519501e-4	0.14435858211787278	-0.08109961417731446	-0.08805663410992598	0.04458367057658898	-0.030667419352476674
SNRNP27	Th1-M2	turquoise	0.18599234359864977	0.1877995718502231	0.23289181550635601	0.0996747250069661	0.004198617693978411	0.10067342714064198	0.07860662628077555	0.017353955864416567
MXD1	Th1-M5	brown	0.07534944754458554	0.10293065135660033	-0.006981165880197006	0.07198000525146546	0.25971954499514527	0.35094506547911203	-0.06640409472786209	0.15311895342505263
PCBP1	Th1-M2	turquoise	0.20714484211189402	0.3002717384708668	0.3814995536791261	0.021735241764612338	-0.08273542741937329	0.12250322893270577	0.1027684140388499	0.12940785082652514
SNRPG	Th1-M2	turquoise	0.2062997535410533	0.31200620549893615	0.39739454285817366	0.03628797718651196	-0.059334292268259564	0.10084064245083796	0.04280999141208837	0.10513877217849547
FAM136A	Th1-M2	turquoise	0.08610996824119632	0.13879482161001389	0.11844798628607603	0.04487791899121039	-0.053365922705839494	0.05684224213478618	0.07094007941841864	0.03243248104819725
ZNF638	Th1-M3	blue	0.08434236157338884	7.225253226570883e-4	7.909447917263229e-4	0.10806550837964433	-0.06279862682392863	-0.0108394690313294	0.042382669077667585	-0.07435394276828447
CCT7	Th1-M2	turquoise	0.23815548731888003	0.22958424134875438	0.2726613565836187	0.1316809111252801	0.0033800894324807484	0.118197634245341	0.10831088854022003	0.10541002137149594
TPRKB	Th1-M2	turquoise	0.14484063652395027	0.2058101626696027	0.22208116918826817	0.052130926838617114	-0.00854538478721805	0.14520008990309402	0.015855448539591227	0.06865576963091138
DUSP11	Th1-M2	turquoise	0.09030596938450236	0.08749000387865591	0.09192600051386574	0.03983933247346131	0.007947971058913664	0.049392170670809844	0.01587890416179849	0.09010958609808518
DGUOK	Th1-M2	turquoise	0.15292279913277138	0.11097359719230915	0.2054052567219982	0.13244873940269644	-0.02767483244356156	0.02297918730505235	0.09005027931913498	0.041915850985467004
BOLA3	Th1-M2	turquoise	0.1623672546726697	0.23811503765870087	0.32581694919008297	0.03845838198358076	-0.054920633744377285	0.06906952913055059	0.11185352426943403	0.06409715884662229
MTHFD2	Th1-M7	black	0.12506044282438045	0.19092657276203553	0.10735145029989179	0.10607842842438155	0.15633996733752714	0.2055167302080169	0.14075172924106175	0.24667439570932959
PCGF1	Th1-M2	turquoise	0.12059394862001067	0.11252787341093964	0.11963211029047809	0.04625179638957672	-0.033907873159524274	0.05593932393543948	0.04545334189238215	0.023564318148382012
TRABD2A	Th1-M3	blue	0.030709521697692206	0.027714518671974123	0.02841144586911096	0.11184803206746807	0.0037454783691738473	-0.008869690549117796	0.06603316264979991	0.019724387699630665
TGOLN2	Th1-M3	blue	0.1270945490269114	-0.0057509226562311635	0.03859261709176659	0.15435496375534935	-0.08089666233885187	-0.036917757916418444	0.09975072550390919	-0.08520592851731983
MAT2A	Th1-M3	blue	0.023921286138867997	0.07100339297272551	-0.036712141912689525	0.10071876252421892	0.2505976714106449	0.20256418920553404	0.020949682877917524	0.13794152031337362
VAMP8	Th1-M2	turquoise	0.27530293526634614	0.2916324499458879	0.411455015173756	0.12406665848121479	-0.07170270150011848	0.046289600023809455	0.09759395132946716	0.04266220810555371
VAMP5	Th1-M2	turquoise	0.258081150446273	0.26375235905120703	0.38761235382159004	0.11926242764521466	-0.019143894357626756	0.07983204477833451	0.15050419028554926	0.12770270141811402
RNF181	Th1-M2	turquoise	0.179720281270669	0.23558777134815556	0.32691104539372173	0.03970790023469649	-0.05690368148468929	0.07543686895630519	0.07940687033770219	0.06720332753795019
C2orf68	Th1-M2	turquoise	0.15698473830926446	0.10281088812062704	0.1982968182599582	0.11824973325699903	-0.044124112806108444	0.0314280007914595	0.08544044844738034	0.012972273017322983
SFTPB	Th1-M3	blue	-0.06491802335494586	-0.14202154225388866	-0.09913388362036231	0.04639464860197415	0.08045963981728275	-0.08811819414682122	0.025050715232346314	0.02269747149885072
RNF103	Th1-M4	yellow	0.015770358023553973	0.003477168067552732	-0.06754297155447654	0.09701463694241778	0.16474436585582508	0.09906391407980168	0.017603274557344475	0.10325301743586232
LINC01943	Th1-M2	turquoise	0.25841572752705844	0.21524746064915123	0.30063241874207	0.11714635831304371	-0.031763989729704456	0.08388644269455771	0.22806789191970037	0.04447960491448501
KRCC1	Th1-M2	turquoise	0.12073090685781854	0.13649990600206485	0.17641671211268423	0.023725108930051055	-0.02875513565035075	0.04409535463928623	0.059494760331788306	0.018125485565561046
EIF2AK3	Th1-M4	yellow	0.062401312456864054	4.446395558395377e-4	-0.013022320572949197	0.09770320714125905	0.08715841426303002	0.03454853921214699	0.02832723487892913	0.06507054787989439
IGKC	Th1-M6	green	0.01171902602194301	-0.03435609839330534	-0.03732658739701439	0.03643251584836369	0.02636933622380394	0.008640373047813503	0.11045566251080396	-0.03626589207004257
IGKV1-5	Th1-M3	blue	-0.04649448249303164	-0.09057956208690056	-0.07982709942993417	0.08160145924896017	-0.022392370780700686	-0.062569841091532	0.03159334745356803	-0.07728064753949662
IGKV3-20	Th1-M6	green	-0.02485101138608369	-0.06575206022925614	-0.05644270292569301	0.00756879994592288	-0.02446014129147985	-0.05433388879840847	0.0731845719596124	-0.11120283699700848
MAL	Th1-M2	turquoise	0.12090688128759058	0.17495268859193544	0.18708825355155587	0.018473287597033646	-0.013837910317989059	0.07786704056746464	0.042787537466020174	0.05183981157288274
ANKRD36C	Th1-M3	blue	0.03902950204256359	-0.010308062639314563	-0.00833505515905425	0.1034069601041199	-0.03155714843497587	-0.07032833631891924	0.009542351636466778	-0.07667350258175454
DUSP2	Th1-M7	black	0.013565069519345038	0.1377776611404642	0.08326467538281207	-0.05613531330379085	0.2742007022607401	0.2457322839590865	-0.0457323152215356	0.2915850909950131
STARD7	Th1-M7	black	0.15403118954533004	0.111632862074117	0.1055654203050312	0.1226549210325176	0.09712488860691601	0.12496768316359531	0.07835225120317532	0.19917906600376797
ANKRD39	Th1-M2	turquoise	0.16310837077082857	0.13375231909345825	0.17864737311158496	0.07568812052180994	-0.04243462617424446	0.017935677215612747	0.019392670249160072	-0.07243477972876344
ANKRD36B	Th1-M3	blue	0.048275762148029866	-0.04452060608407808	-0.01665619683082244	0.09771101245448738	-0.03050036451334258	-0.06615693943631805	-0.0026881841777412524	-0.08465955035330738
COX5B	Th1-M2	turquoise	0.22266923575613395	0.31252552008937623	0.43522302266166646	0.09861997531882653	-0.09780316329045932	0.0775704325611845	0.18953429834788488	0.05915457411026304
ZAP70	Th1-M6	green	0.16146860712050196	0.07742609334595935	0.15616654728299653	0.08662308855164233	-0.05305745796585687	-0.01739175749446644	0.10874033593479365	0.012721188521185613
COA5	Th1-M2	turquoise	0.06290467271261105	0.0434824695274447	0.08912873245916865	0.05978083685417324	-0.08314605827629096	0.014420907961283518	0.033430589817833624	-0.00342500212232852
MGAT4A	Th1-M3	blue	0.03856490510893995	0.03162782879404237	0.002644502906871481	0.04290097240604611	0.014303739942606204	0.04011215373970656	-0.0852161862845254	-0.009100692527511172
TXNDC9	Th1-M2	turquoise	0.118116944460597	0.13567066400075434	0.18432596789366543	0.066174817806188	-0.030533757208262867	0.023834420958939784	0.1120472874272898	0.06931452979143828
PDCL3	Th1-M2	turquoise	0.20800588535731906	0.2968420221977073	0.33514554526810214	0.0887089678360834	-0.06418102571760624	0.135703318551448	0.1203243867473608	0.12833040963714723
RPL31	Th1-M2	turquoise	0.251016022286951	0.35626802199505087	0.5065056164019933	0.07723847535687495	-0.028415875006179113	0.1724474926370459	0.08279963920831458	0.127406636384147
MAP4K4	Th1-M3	blue	0.09387732409400183	0.0666351605345641	-0.008981399130782136	0.15036237909605418	0.08954105458936085	0.06228645060214609	0.031501027558144754	0.14061080566832482
IL18R1	Th1-M3	blue	0.11128586234252882	0.03644779400164316	0.06552007335950448	0.11661057076575533	0.029048437478230306	-0.008637237392356908	0.07482516138832633	0.032900456929627994
NCK2	Th1-M3	blue	0.09290555126249661	-0.028854223671867497	0.025586126796175956	0.13936988261325114	-0.04772161789130455	-0.07181513544381703	0.05965616085616281	-0.020734123064610952
UXS1	Th1-M2	turquoise	0.11826086318497811	0.14609237401079717	0.16506596967880338	0.04252609353572573	0.013571865868206329	0.03918877080642653	0.030584465576425763	0.08093579657604602
RANBP2	Th1-M3	blue	0.005041110825622914	-0.008324339120043002	-0.037282161077133384	0.09997991923594375	0.09993855133180612	0.022525941715667682	-0.08030233130851025	0.26367321736619803
SMIM37	Th1-M2	turquoise	0.1594360242353267	0.18782646862185834	0.2838776768063274	0.053644872168425485	-0.021917139121867383	0.0670826393974314	0.08726642414029598	0.06261266143753247
MIR4435-2HG	Th1-M2	turquoise	0.19848019832718172	0.1845886097984774	0.28000923647537934	0.07839647507821848	-0.13913559701298336	0.03515397837012591	0.2000724134257949	-0.0015656797469746793
FBLN7	Th1-M2	turquoise	0.1497625198196838	0.10496223904704813	0.12563734369322455	0.12098722719194425	0.03130121009445682	0.07411429017545289	0.12297734713211299	0.027363447227344802
CHCHD5	Th1-M2	turquoise	0.12505545740851504	0.1583358479826909	0.2519000721304615	0.026429424189010804	-0.08442395485759423	-0.014816988218063322	0.05226421099515409	0.0708233370911794
SLC20A1	Th1-M4	yellow	0.010566218789320778	-0.014850193095166428	-0.07155947541014834	0.033743910862330403	0.25510863727090394	0.14869985121038262	-0.04389470704042455	0.055730841853969704
CBWD2	Th1-M3	blue	0.03167824587538857	-0.015801679074491554	-0.016469769912701018	0.06342042603792794	-0.01852878364178306	-0.019158422558670635	0.052994728932310574	-0.0381739715225384
DBI	Th1-M2	turquoise	0.2966199534895291	0.31976551997799046	0.42739521748361164	0.13078816039876065	-0.03466059693937034	0.12131602231183157	0.10417560125436727	0.11864789065442216
GYPC	Th1-M2	turquoise	0.2643894797852686	0.2855895725692565	0.419496847559324	0.12845047907798224	-0.03840401973437967	0.10277577190841043	0.20858362340824438	0.10131243621203058
BIN1	Th1-M2	turquoise	0.18757998177954843	0.2137769547761599	0.3086522528181359	0.0685942173873445	-0.08528913393742785	0.06453965321340654	0.07106378029694292	0.02469307528896261
ERCC3	Th1-M6	green	0.12684294445572822	0.06604997127323405	0.07553468693792695	0.10517803323511878	-0.033606264882174615	0.04468865158177921	0.12740382717760662	-0.012194970917915656
MAP3K2	Th1-M3	blue	0.0925003324439483	0.014381784591405421	0.02148806505159426	0.119980803227216	0.07682422875023746	0.04538318354277181	0.04409239518841714	0.15324426008983308
MZT2B	Th1-M2	turquoise	0.2328116876648994	0.34335207501681275	0.4908399992128512	0.07189967671837516	-0.07183438669428366	0.09975835391191291	0.13823076665666278	0.10536783619400732
CCDC115	Th1-M2	turquoise	0.14337168268014489	0.15919886539748548	0.19360946422921455	0.06554015737987054	0.021071313724572553	0.03952926588592383	0.0504103696438973	0.031720434997216884
MZT2A	Th1-M2	turquoise	0.2629579252134402	0.3765242608378606	0.4721025446641093	0.09405729403718265	-0.0438924480081829	0.1436795622355116	0.1249333513556685	0.08643599449466963
CCNT2	Th1-M3	blue	0.07058648252870008	-0.06096168626644701	-0.04680399020954146	0.17986708569400137	0.03189738613276281	-0.040745563898533996	0.05090579071057459	0.03189776614933175
UBXN4	Th1-M3	blue	0.09561844603446444	0.010666380411010314	0.034136931659584493	0.13528350095503042	-0.019744351192501012	-0.005702936807048291	0.0621184743339772	-0.04118083322435986
MCM6	Th1-M2	turquoise	0.17328071063106137	0.16921353650962323	0.22970569919795036	0.07799822206482307	-0.06795171738399802	0.05329476132946741	0.09162493456455617	0.09882287868337108
DARS	Th1-M2	turquoise	0.14529929315004225	0.16182495335861455	0.18672219938557505	0.05170430010993552	0.0010258726066675135	0.0870302695105629	0.09413645244812088	0.04406448243928355
CXCR4	Th1-M7	black	-0.1343613499657714	-0.02412999490153865	-0.06555046311613208	-0.16133731501103418	0.07757476121509649	-0.013120886040303632	-0.07321335518574243	0.14007354513658918
ZEB2	Th1-M6	green	0.06487005161661194	-0.04183261917098203	0.025178156243918986	0.05049021157463265	-0.0395844672276957	-0.06914139645488702	0.3126448382412718	-0.04622687314094644
MMADHC	Th1-M2	turquoise	0.2184112661646932	0.2535131999561444	0.2697829622534275	0.11400025857661049	0.027023117172437328	0.10849282576053687	0.05658819948819302	0.11004537020942011
RIF1	Th1-M3	blue	0.0806718918301088	0.003787041519486106	-0.002815768822186173	0.09596152671930823	0.014720530592099617	0.035703064786574853	0.04364993904568047	-0.002480117143611515
NR4A2	Th1-M7	black	-0.10610790439903843	0.04830124343529011	-0.04760784812028896	-0.09794251802335834	0.2794315567967369	0.12927702704892047	-0.12469546638226561	0.2879197286701962
CYTIP	Th1-M3	blue	0.07680255530252797	0.09586973391710676	0.12658296583965664	0.06523470524804165	0.012094508517223958	0.0442111410271581	0.05929848535021831	0.0930995216947638
RBMS1	Th1-M3	blue	0.0984262152245158	0.013530481938670286	0.020875509549295946	0.15323085308695353	0.01211732477519389	0.022650615422285428	0.026486884286919716	-0.04205699739812531
TANK	Th1-M6	green	0.13998662783267912	0.11894150702631211	0.10324604967606692	0.12087724331489862	0.020221542639314624	0.012470699418243112	0.1900215491260031	0.10734285857847496
TTC21B	Th1-M3	blue	-0.015014789174635028	-0.018614879180332184	-0.050576867724407296	0.04601774726735803	0.06112131712621491	0.02542085670151302	-0.0525577322213025	0.07516367220717231
FASTKD1	Th1-M3	blue	0.10620303949464645	0.04130533217435242	0.0508061566688915	0.12676522693116657	-0.02115849661425414	-9.391330617566271e-4	0.06552244079811262	-0.013270488127384121
METTL5	Th1-M2	turquoise	0.23845931710746107	0.15190157368321025	0.22417378967721951	0.15947633284806678	-0.007302083019885015	0.06087052564403365	0.11944601731913902	0.01850678657802304
UBR3	Th1-M3	blue	0.03518693349533108	0.017377771904585386	-0.035740027403029284	0.04879628450731235	0.060043396737852105	0.07814914075499999	0.02127475193958064	0.07818856179850592
HAT1	Th1-M2	turquoise	0.11752652911316572	0.1825579439226648	0.16654083388966723	0.04566419540462585	0.013443452658825709	0.09978587601119096	0.037605055545610874	0.11175921357935646
WIPF1	Th1-M3	blue	0.11498047518543018	0.10638329790843516	0.08423652679761763	0.09370864678296668	0.005899581379768861	0.04112981846684789	0.10958956688981755	0.08001846606594841
CHN1	Th1-M6	green	0.07521149152468734	0.03348697429779736	0.08716296474130929	0.02132552511198116	-0.07970291791690201	-0.06948207669159139	0.2715040048273756	-0.011394765214456544
ATP5MC3	Th1-M2	turquoise	0.2382248488182474	0.25947612186674845	0.3802710135874867	0.10260170357813103	-0.12003380257890861	0.05466395214111973	0.18982016949293723	0.018460973445753134
LNPK	Th1-M3	blue	0.08104945177902383	0.05534761665612365	0.06158948758511004	0.054428986902304424	-0.002733033177329483	0.0225654638763378	0.016606369158309948	0.02674088863688253
HNRNPA3	Th1-M3	blue	0.131738035636646	0.07929427683241927	0.09166350650976886	0.1853165888307118	0.09246818617204045	0.10872889269840669	0.06916355698293948	0.08401476702343653
NFE2L2	Th1-M7	black	0.08112430664172406	0.08100617951299344	0.03224408426056557	0.07682896073758164	0.15327134092747394	0.09704317423189901	-0.015040807053372693	0.2532373203147807
TTN	Th1-M6	green	0.09944482061230767	0.01623916831027944	0.05297850439642692	0.11809086552219349	-0.007798407337342246	0.0060082491125736095	0.1620398113949574	-0.021843327444284258
LINC01934	Th1-M6	green	0.1406977480694368	0.021847924767562005	0.06802273847687615	0.12220629643865523	-0.026389529877907134	0.020515574849724723	0.2250882206652178	-0.05215127610541
ITGA4	Th1-M6	green	0.06190356756652264	0.017177730836987253	0.07362016176647705	0.017385737764726232	-0.11064537597070102	-0.06325620596716626	0.19803409899424673	-0.1456961051818842
ITGAV	Th1-M3	blue	0.027224233328780368	-0.02186467909078473	-0.06979445812928904	0.08748532420264958	0.04800018761812543	0.058492363111435394	0.04180627022072832	0.06853723737487355
HIBCH	Th1-M1	red	0.16990812574445735	0.17160387813000538	0.0634888782780752	0.14311407231412424	0.07500277724719442	0.19350658827944017	0.15657126295867707	0.11070196486574006
INPP1	Th1-M6	green	0.11447158320885116	-0.008194062833253853	0.011754000628338496	0.1337452063197398	-0.012403211142015504	0.045604617832340134	0.20567863226140926	-0.04342359393763323
NAB1	Th1-M2	turquoise	0.17475677090076955	0.12453708500152674	0.20696449787220794	0.08998627044003979	-0.11047261156429905	0.010812540119354796	0.30872292276143476	0.06807175014948112
GLS	Th1-M3	blue	-0.0738206458085969	-0.12976244846380877	-0.16498393664396604	0.04810073952650838	0.18570648060303532	0.03997984511733182	-0.10167769035839545	0.07790355291365779
STAT4	Th1-M3	blue	0.028263202947824303	0.0035183904183059855	-0.01131434540548303	0.12256047169351765	0.12012529946208206	0.051156726462115776	-0.005636962451818099	0.15262150117622791
NABP1	Th1-M4	yellow	0.02978318950235991	0.01561919201823283	-0.04864178249920384	0.10839959568590514	0.2771413873172164	0.1889172402172459	-0.048383112449221125	0.1576315511881723
SLC39A10	Th1-M3	blue	0.08128603056039493	0.03605625278066853	0.02066880670931213	0.10413866514641683	0.06709072284177392	0.024674685568530794	0.022289054898177115	0.09957187777537815
STK17B	Th1-M3	blue	0.004280977866157571	-0.056324087504638055	-0.050318698928233256	0.07536523225574687	0.023951298628089035	-0.02681026711061826	0.004344713665812448	0.014769423265443834
ANKRD44	Th1-M3	blue	0.05915170090176025	-0.03805330056358766	0.0028544306654385895	0.12464072606027657	-0.017736717805670592	-0.06273629088134287	0.12714081541194205	-0.017690567588962824
SF3B1	Th1-M3	blue	0.013476664545798909	-0.010464277508454474	-0.027467882671437117	0.08812173592379746	0.08313881528317048	-0.014510404504966348	0.04046512148246703	0.11852759696023221
COQ10B	Th1-M5	brown	0.159810620284713	0.19941812960540767	0.1393251781276795	0.09440159441627749	0.15813603260017195	0.2827775105023265	-0.010318277735609943	0.12095041159262582
HSPD1	Th1-M4	yellow	-0.11335099833868335	0.04784679817009761	-0.1249820600754934	-0.06925787998941978	0.3798412732829662	0.2816174719340102	-0.04368726617392865	0.29885570596832783
HSPE1	Th1-M4	yellow	-0.07205071926310323	0.0904924483441266	-0.033685909421497594	-0.09016677971743141	0.38315010627944707	0.31959310474514696	-0.05006919221155296	0.11957560965519616
CLK1	Th1-M4	yellow	0.06330809578514926	0.07163581174015721	-0.03247056443435573	0.12051816774635242	0.2739579166141505	0.17390525929554218	-0.016438350152623266	0.17760518211731713
PPIL3	Th1-M2	turquoise	0.11265539388229209	0.14492189887330076	0.1379728711607172	0.04067825279845522	-0.041910049599737	0.04483433117529141	0.06539203377489675	0.024301453136929642
NDUFB3	Th1-M2	turquoise	0.2464941625505375	0.23945810023045672	0.3679525194820952	0.09104163492571954	-0.09032409271509316	0.03107531555475485	0.11449708527797384	0.041595030425669206
CFLAR	Th1-M3	blue	0.15179177280555212	0.02023978730083847	0.09861035159564713	0.16887782922393785	-0.008245589501108761	0.01167117806777059	0.1496643241638717	-0.0285083034365756
CASP8	Th1-M3	blue	0.03141592672251783	0.01091704750231122	0.02980426742031832	0.08126908460669624	-0.008919936577854044	-0.029831806441552654	-0.017003106016118832	0.03841273814688587
NOP58	Th1-M7	black	0.0811224345811917	0.10424336234444957	0.046736031044663305	0.11009336881648438	0.08928380521759716	0.13011358313150473	0.06683617870916583	0.22381902630947761
CYP20A1	Th1-M3	blue	0.03225487171468419	0.01580178725764053	-0.03865805626384775	0.059118983103300715	0.05411053918825388	0.049593988991195784	-8.632759842803257e-4	0.06617564143354479
CD28	Th1-M7	black	0.06953060633462702	0.08009934428553428	0.041182900483161713	0.08265988580777371	5.745695985667599e-4	-6.840072501401324e-4	0.05424851391694898	0.23973619273239802
CTLA4	Th1-M6	green	0.20552404106083766	0.15716053175647623	0.2237574952797275	0.15009489279148355	-0.14028133833013962	-0.013978243956419738	0.4542900099730102	0.024255787837927537
ICOS	Th1-M6	green	0.1237634949374619	0.0982927382047397	0.11395431566549921	0.12035529339956619	-0.07628799075695394	-0.045592756362096726	0.3056783724058975	0.1674711127711363
EEF1B2	Th1-M2	turquoise	0.18739724791459128	0.2662529625784932	0.34814721748101995	0.07381987661614627	0.05191575467165258	0.10608572337793845	0.022263879267372264	0.13229295592265658
METTL21A	Th1-M5	brown	0.02104485277326571	0.032199546269276985	-0.0263585281005516	0.039840137759091114	0.10081290961987562	0.10114847608804066	-0.04374216774660047	0.06784285354052251
CCNYL1	Th1-M3	blue	-0.033380564162401344	0.0076903173599189596	-0.05021519181593505	0.030231795577014636	0.22255793704100704	0.14630707280190272	-0.05294151415640762	0.08858308745558378
PIKFYVE	Th1-M6	green	0.08234468808689285	0.02393494423322769	0.05668468610521166	0.07220339482006537	-0.04073351859786259	-0.02526285961345456	0.17906493529490358	-0.031397995924438565
IKZF2	Th1-M6	green	0.13413170360476842	0.047372631561349667	0.10199164833921685	0.14174272208087885	0.008064613145500495	0.010607284251775314	0.15974700295140418	0.01646787381130871
ATIC	Th1-M2	turquoise	0.13390995118113386	0.13954926560333802	0.18303825684814062	0.04698945148260519	-0.007723754813637654	0.07935001233551768	0.055199465245769866	0.05076306455116091
RPL37A	Th1-M2	turquoise	0.15799302425012304	0.299511119012039	0.40688813278588193	0.04023012855160327	-0.011052511804760782	0.09813482448056621	0.028680543994889795	0.0801352736360134
PNKD	Th1-M2	turquoise	0.15137387187342646	0.2121865221604887	0.19772481226572267	0.04420348767863267	0.010100401296962864	0.1215790016466433	0.06885597860380556	0.07095396653614017
USP37	Th1-M4	yellow	0.06325545239192201	0.0374438229749741	-0.023901455161275464	0.14157617795332889	0.13415982784083938	0.06750086824137369	0.018402677230141072	0.195380225731073
RNF25	Th1-M2	turquoise	0.1101165873919182	0.09379440939923331	0.1263888658552747	0.048607296976580304	-0.04312263642738534	0.007193632050481084	0.04970941216482766	0.10019660027770823
ANKZF1	Th1-M3	blue	0.08690137655727835	-0.022008778740558902	0.017163950861737432	0.09439086977016825	-0.030558588243495066	-0.013240458497804407	0.047569122134964816	-0.02250992916651907
SGPP2	Th1-M3	blue	0.08256380908155324	0.04288243499456247	0.03368102332212847	0.1023975416781241	-0.012785447282276001	0.08639703841793013	0.15868156439462708	-0.0034224999432894356
ACSL3	Th1-M5	brown	0.03950137576205635	-0.022269623237870278	-0.05317794339906612	0.05009567472156825	0.03794833192459261	0.07546411476227091	0.0020499053448453683	0.030367468739369484
WDFY1	Th1-M2	turquoise	0.09195096777647353	0.05517096081165256	0.0838396196220512	0.06612169997148473	-0.027367253194140274	0.02296385271304953	0.005863463036387138	-0.04021872065220565
MRPL44	Th1-M2	turquoise	0.10643469160235401	0.10063300898660725	0.14084348401633207	0.02314273810406844	-0.0508093328322894	0.02007148160131399	0.11572803817765692	0.04676001263713038
CUL3	Th1-M3	blue	0.13488379522588098	0.04172654931246544	0.045768060628082044	0.21477075643153257	0.04288632238492537	0.024361721939034044	0.14239969360696136	0.10036352742735677
AGFG1	Th1-M6	green	0.22461508694425805	0.08832162068472324	0.13093335998937414	0.19888619591608483	-0.04377351884318352	-0.010415651370393452	0.3115926017190608	0.0020821311338053267
NCL	Th1-M7	black	0.06166596314306919	0.13955058928078906	0.06097887378000779	-0.00257162459384349	0.15735948477729578	0.18433102327355613	-0.014523362892834266	0.2355990772828138
PTMA	Th1-M4	yellow	-0.1745658803644279	0.0028167388095846485	-0.06865865218737982	-0.29978514771681575	0.05927654854652529	0.0324573215045847	-0.09319563751987131	0.0221395956377764
LRRFIP1	Th1-M3	blue	0.05138548468489015	0.023565819506493824	0.04692249763663495	0.0505342718458771	0.03419892664103348	0.008502017907040296	-0.055562451531695416	0.12295763181808406
NDUFA10	Th1-M2	turquoise	0.1518726451531515	0.14435161637055113	0.19772285248568744	0.07645592012795974	0.03154904906648722	0.07894867606215951	0.01864548106477683	0.051479550879874436
COPS9	Th1-M2	turquoise	0.26130825190250934	0.31735108559371483	0.4881141305706848	0.10619923265908032	-0.054077077810295845	0.07557098010209287	0.17490934890958237	0.08425870144175068
RNPEPL1	Th1-M2	turquoise	0.0861033217004762	0.1330656248732154	0.19746680873182645	0.014446410068880717	-0.05399440557704097	0.031859597525826025	0.0510221456989871	0.008387819999524997
PPP1R7	Th1-M2	turquoise	0.14042316793888293	0.15709109693914963	0.20166094566535397	0.03357288746797516	-0.04671334065192897	0.06829353588241427	0.05614302145262537	0.023773761132026557
STK25	Th1-M2	turquoise	0.1189990458837561	0.10382152394532995	0.10868649556165794	0.06391149589235556	0.01939475696338699	0.07891256423736843	0.08292849482246067	0.08642567637150175
DTYMK	Th1-M2	turquoise	0.13869178479399327	0.1332016636660063	0.14506141081355284	0.06978748465908323	-0.01476739120505302	0.06479849347698913	0.057175597444259006	0.02971936035699026
ING5	Th1-M4	yellow	0.05556683625059441	0.06338210399008566	0.007206737842742895	0.06428773127402652	0.09275616515707893	0.0989926314660446	0.01696693367619676	0.010605929532163633
SUMF1	Th1-M3	blue	0.057720186974639855	0.046119156974716434	-0.0032770769028771947	0.08853229721012941	0.10465350508574482	0.09092470391449604	0.009098642418100126	0.06872170440939568
ARL8B	Th1-M2	turquoise	0.19417605726728235	0.13492647366825808	0.15726524853215362	0.1266881467822655	-0.07066079400021358	0.05291949664784228	0.10638812681348118	0.059010630397906216
SETD5	Th1-M3	blue	0.08293937085299857	-0.0031671643955226776	-1.8222436416603067e-4	0.11877831519707716	0.004706438992774305	0.00989776894733377	0.10464702944830112	0.01781688052061396
CAMK1	Th1-M2	turquoise	0.25938328421303414	0.2024926350363841	0.25934060095752415	0.15854002294576194	-0.04432695921586296	0.07063462338059197	0.2153687289098622	0.0740946394323679
TADA3	Th1-M2	turquoise	0.18908045048370212	0.14445802982505332	0.20706972789639969	0.06279787978425592	-0.09548947569225653	0.021169055567785346	0.1151009505421107	-0.016504641698952213
RPUSD3	Th1-M2	turquoise	0.17048007917445354	0.1480221183153566	0.22462791321390174	0.10149296436575984	-0.07805111979267851	0.010604801861956878	0.098713128608446	0.009059653586187424
JAGN1	Th1-M2	turquoise	0.11956598253995719	0.1388982223398201	0.16622442708500887	0.03525717779379853	-0.05227326338842426	0.06452909097408421	0.08190504144600275	-0.0018482643238216787
BRK1	Th1-M2	turquoise	0.18300360001913035	0.2253516875411336	0.3037591702871103	0.0977383333042743	-0.10689281504578824	0.06760960653904517	0.08745056098531787	0.017290369088455996
SEC13	Th1-M2	turquoise	0.2143606920806629	0.2203865644538965	0.26193661264408774	0.10610603468027674	-0.007556292428190163	0.09509247586338467	0.119265337175171	0.030188641521858146
RAF1	Th1-M3	blue	0.11538154490927528	0.027402642395879775	0.0016061973384984512	0.15648384251520644	0.02066079934596055	0.04394581060037124	0.0685571734196249	0.039183834951715284
NUP210	Th1-M3	blue	0.05932035071674388	0.01201903048459582	0.00987811043562712	0.08260815198528708	0.02232436918797914	-0.013336193662633668	0.018795293758527055	-0.03220712892535408
LSM3	Th1-M2	turquoise	0.12498087390701475	0.25664245404769687	0.3093569953034601	0.0012372285354322063	-0.04239591258802861	0.07679942911209495	0.0214594645597903	0.045402765398961466
SLC6A6	Th1-M3	blue	0.006157266756425843	-0.05797393732070471	-0.06750670105512568	0.029542435993702543	0.010966599089563489	-0.021754952667895542	0.053406031044557836	-0.05642873921152111
CCDC174	Th1-M1	red	0.1974302874550268	0.22753116789131267	0.16911956331818806	0.10384722880673956	0.07689805489180312	0.19068152857380283	0.032089161484479385	0.1459835577668982
CAPN7	Th1-M3	blue	0.036358927080081364	-0.026585714558495618	-0.03140180480194527	0.08587470445445147	-0.03414165618245585	-0.03995251369330202	0.005517085592032705	-0.0913832656779891
ANKRD28	Th1-M3	blue	0.021192060229966475	-0.013822288457088529	-0.04017592330280236	0.08135335744065353	0.0393294788944622	0.019190346304498358	0.046753446403664044	-0.020167981660805936
OXNAD1	Th1-M3	blue	0.15966759341357084	0.003822640530554428	0.04870442232748073	0.19432009032753855	-0.04155729447631155	-0.0058722973073444765	0.05097988298186721	-0.025037890682907134
SATB1	Th1-M6	green	0.11334344873830984	0.07317159879689036	0.10129673596453677	0.13571906332600855	0.03354788859653473	-0.00819681554203109	0.056799285132092855	0.16073592959444005
RPL15	Th1-M2	turquoise	0.1683461974147321	0.26195135493104976	0.3363996408197726	0.03783939558701942	-0.05010546390856742	0.14725697390022052	0.09488721492188645	0.0771834810107863
NR1D2	Th1-M4	yellow	0.04628441338038184	0.016737775744200975	-0.014654486576655131	0.07489331004937695	0.15847616352229454	0.08766181297818935	-0.09090333935227311	0.1395346583081506
SLC4A7	Th1-M3	blue	0.0193791314745642	-0.046132028515689365	-0.06465069998045528	0.14950060734373394	0.0572620463143434	-0.011208823699520394	0.08338938410126057	0.0018463673560629853
CMC1	Th1-M2	turquoise	0.05584163539563112	0.0626549403609332	0.09053258380835472	0.03252579487630358	0.0182936569993932	0.07191907084461936	0.0011068227851415032	-0.038072228430878416
TGFBR2	Th1-M3	blue	0.028878109110113563	-0.03818595018943277	-0.03050353211460092	0.07050220278266185	-0.08231974177980292	-0.08090191260425947	0.002295958308363241	-0.042356428366162255
STT3B	Th1-M3	blue	0.08779552604047533	0.04907849146444757	0.0098699991173499535	0.09344922606386902	0.026273748144188383	0.041211764697520206	0.0811751551707748	0.023331520300379792
DYNC1LI1	Th1-M3	blue	0.06116225389398347	0.01968543094879078	0.01298063406187728	0.1122596481890823	0.021380366326209672	0.01908621809319867	0.05365807159646775	0.05523343818657712
CNOT10	Th1-M3	blue	0.0823038191788225	0.038670497068040266	0.020956293405731533	0.07121440267750723	-0.005680451642868005	7.646546963503956e-4	0.04510740744409767	-0.001933555029372891
CCR4	Th1-M6	green	0.05360392875241512	0.07141165445319805	0.028147878325911244	0.07406759425542224	-0.11226544070657356	-0.053313113618774784	0.12397873624064831	0.09990886939506825
CLASP2	Th1-M3	blue	-0.002533735400990872	-0.0161617536563338	-0.03365581188885141	0.02504688957891018	0.049903901035442434	0.01991843798230049	-0.0480633788853944	0.00411962187065316
PDCD6IP	Th1-M3	blue	0.08698444951271676	0.06481069273869978	0.020246480457813455	0.07896644234305666	0.07538683107138797	0.08341606023765455	-0.0026618340642890594	0.05402581424320628
EPM2AIP1	Th1-M3	blue	0.04083918562743205	-0.0027154059900255795	8.464963895658249e-6	0.09636650973577059	0.11304193446065398	0.032459130469772064	-0.045063183500579834	0.049677580900728324
LRRFIP2	Th1-M2	turquoise	0.13836852269822303	0.11157429570801118	0.1640110639478015	0.0670841947821576	-0.0065394498735933115	0.06805499022797604	0.12274117108671335	0.08106403019661756
GOLGA4	Th1-M3	blue	0.05611574372759091	0.007083997186983739	-0.018725351666342413	0.11428639611061146	0.03713250648231241	0.0033703019913669707	0.06563995796546115	0.037694856988443985
MYD88	Th1-M2	turquoise	0.17940595884120478	0.15479741281948073	0.16171608619291952	0.07796461612568405	-0.019695724628975227	0.02916924395840299	0.04005557290850894	0.049216709419932864
CSRNP1	Th1-M5	brown	0.10246756381145815	0.22217101567332243	0.1302378660075295	0.012373664692311671	0.22222137089230218	0.332502013467987	-0.05405020458948489	0.29695189898358604
CCR8	Th1-M2	turquoise	0.1990188434977159	0.1624361103040981	0.19516746019011727	0.1366028859171871	-0.011613088257769391	0.07463792429720525	0.1337841263462083	0.0903678240339723
RPSA	Th1-M2	turquoise	0.12841508121216055	0.27466694179543577	0.29599045121923745	-0.0012083926581684002	0.014410777469594351	0.1288339818376031	-0.023449190154181305	0.11952693312897461
CTNNB1	Th1-M3	blue	0.10110693033076637	0.031171042030109782	0.00394516520762733	0.11981418872529183	0.05501105328155901	0.02034467526478618	0.11239995513901276	0.023195637218184954
SS18L2	Th1-M2	turquoise	0.21131218494112158	0.2732617574963705	0.3655359556697119	0.07145148498823647	-0.06414926006748008	0.06923414422768367	0.07210249765320108	0.09166892183019897
NKTR	Th1-M3	blue	0.016905129568022956	-0.10303363664023052	-0.044622821269074076	0.15780400060233915	-0.003708766652507659	-0.10473382476141377	0.04349791058597823	-0.0553589915801765
ABHD5	Th1-M4	yellow	-0.02291990660625295	-0.019853451542989946	-0.04199045270396381	0.02002707877143974	0.16243686724619943	0.04486359194877165	0.014465917005684262	0.07447797901374069
KIAA1143	Th1-M2	turquoise	0.11400996257649258	0.12115729318868156	0.16772135924876924	0.05492392316553152	-0.012843839513028893	0.044526039760790316	0.06652088127884008	0.029695641899068613
SCAP	Th1-M3	blue	0.040263240217388176	-0.02198715562305771	0.021021788357920596	0.05536511524746961	-0.09880818261339101	-0.0855712246504865	0.051153142332768874	-0.07078995482333558
ELP6	Th1-M2	turquoise	0.1315075135346193	0.13119074414434895	0.15490565797643646	0.09447371926103076	-0.018659082578279435	0.07094760465985918	0.10590104120618819	0.0014590309411731043
SMARCC1	Th1-M2	turquoise	0.092415837710926	0.1198804181045448	0.08645012601706784	0.04470539715928198	0.019925726276166622	0.11533173627695434	0.011544988249910324	0.07714913615851628
DHX30	Th1-M2	turquoise	0.10565603887148871	0.08750042951898121	0.11648395923284945	0.0539434983851553	-0.02496881767622893	0.01564141809014835	0.042556029837258355	0.07462363063080911
NME6	Th1-M1	red	0.09236644159625033	0.15382788803269942	0.08387845163469498	0.030024000591876075	0.06430862808798596	0.12318216797796075	-0.023013203981964894	0.005800115585480532
TMA7	Th1-M2	turquoise	0.21822456959206488	0.3413947478582005	0.48782620493057866	0.032613633494269094	-0.03476181823003596	0.12816489623472951	0.048901017445314596	0.16422593353352188
UQCRC1	Th1-M2	turquoise	0.07954665860011109	0.10881839709164536	0.17615849322543528	0.002782333455752534	-0.08797850767708287	0.0096987219627235	0.05278742399728149	0.007775125326064326
NDUFAF3	Th1-M2	turquoise	0.23500576653897307	0.24802666212482874	0.32719918543385873	0.10965534822475284	0.008428021567954896	0.14216437430263765	0.09636857296902264	0.0644836259006441
IMPDH2	Th1-M5	brown	0.1347146225575863	0.20882056843288996	0.12674892563332105	0.08115478220099769	0.13695621657696722	0.2208232714438947	0.0047773848627134415	0.12488794459994726
QARS	Th1-M2	turquoise	0.2006316254571107	0.11319362188713057	0.19365801708387137	0.12463390528003157	-0.06205254089777359	0.013366171029634787	0.1462947002595072	0.039855393787362844
RBM5	Th1-M3	blue	0.07776804132265047	-0.06660799336005252	-0.026799699711110833	0.18559841479852957	0.034028056258686865	-0.02432691237564369	0.05844412220786332	0.05859084059113311
CYB561D2	Th1-M2	turquoise	0.08993089771939894	0.11487910266863972	0.14132924180482215	-0.01295947505637568	-0.05038615679998493	0.03538103397289082	-0.018559259445023533	0.013526761425972323
CISH	Th1-M5	brown	0.1271880014515994	0.10577855961524392	0.08977158123814752	0.07221745082198552	0.0025800554171118728	0.12260542521853399	-0.053990317730008446	-0.026946198606303273
MANF	Th1-M2	turquoise	0.1792974941534094	0.18174607374995125	0.1893078487407284	0.11341196469434026	0.08925046062471881	0.14215719913015681	0.032086060807470305	0.1453757433793574
RBM15B	Th1-M3	blue	0.10404045653685953	0.01789040961002158	0.06535117410741795	0.10238963325063798	0.015500903529385804	-0.045596592540761635	0.0601975528994935	0.03797623255982212
TEX264	Th1-M2	turquoise	0.13628320887466547	0.17859321271153522	0.1797883288158061	0.028706145126028756	0.017127322637830636	0.08836980664330826	0.038017860141842774	0.030065676662010897
ABHD14B	Th1-M2	turquoise	0.23571306288388666	0.24755677507282195	0.27773221891555805	0.12949981486762566	0.04544840746842987	0.16778187433745706	0.06276954437496894	0.11622392055034071
RPL29	Th1-M2	turquoise	0.13711956508797388	0.3062858396387227	0.3628628868671202	0.0035551736676484626	-0.04126542582595263	0.09968763906478079	0.036186257529375626	0.08274622265128134
ALAS1	Th1-M2	turquoise	0.09910234909347174	0.13634894675932505	0.08583342493705433	0.03512428240453763	0.06777815533313496	0.12289274758956835	0.0457666013847886	0.07454972085301811
TWF2	Th1-M2	turquoise	0.21423455724473853	0.20038490143306323	0.2711503937766354	0.0773550995761507	-0.018970239912061333	0.10044106646810996	0.10260265873599633	0.033584131675730496
PPM1M	Th1-M2	turquoise	0.18242419736274623	0.1316375113862366	0.19677253089185498	0.06068342017981394	-0.034502750993066704	0.06615788495140053	0.10808359766535768	-0.012840536364488325
NISCH	Th1-M3	blue	-0.00811744057791149	-0.06505025418994365	-0.044260443809928	0.059458571696185465	0.023023881566331263	0.015375707848525693	-0.0011323809321565309	-0.028779658032260406
SMIM4	Th1-M2	turquoise	0.05136850166782556	0.06320477685793209	0.07468810321854912	0.06281829426219877	0.08375981271953743	0.08990369057848312	0.019064544454606782	0.07107880991147845
SPCS1	Th1-M2	turquoise	0.1796050282158288	0.24534337244497756	0.32136534771554476	0.024814265093286644	-0.029850498233748655	0.06912270975047792	0.12875246640469185	0.058309208414420485
SELENOK	Th1-M1	red	0.11817143396447041	0.4091833815544873	0.28070058628971506	-0.057026813102257816	0.10121726110463303	0.26761502601111525	0.02408718133947243	0.2794503168858818
CCDC66	Th1-M3	blue	0.09347022282993846	0.056671067768189545	0.06796145582768326	0.06046163808510746	0.012301042689482415	0.01065089782453095	0.032448505042424455	0.03232681918616814
ARHGEF3	Th1-M3	blue	0.1281896566281605	0.020895630095862625	0.02183802230323857	0.16783455951383155	0.07326176639258034	0.1011974462619195	0.07576502828105132	8.201696944484694e-4
APPL1	Th1-M2	turquoise	0.11150853649984134	0.14687794135748394	0.1490657931732759	0.03762974593250713	0.01565903856535573	0.09087741318210542	0.02301291008523093	0.037785788133156056
PDE12	Th1-M3	blue	0.0924183969910463	0.027840478114976065	0.02305945947886869	0.14354133645223535	-0.01866684102490844	-0.018998204046596495	0.03399033224561925	0.0786963033995895
ARF4	Th1-M7	black	0.05566512321986658	0.0806816873827734	0.04331180065876209	0.06616723771511109	0.16561235184150871	0.13441705432447487	-0.07377614237522519	0.18791130089313884
DENND6A	Th1-M3	blue	0.034285542590170054	-0.006829604382454873	-0.0012807529534317476	0.07089256389296615	-0.008663424775319192	-0.026493922159427686	0.041873721161368185	-0.02667701268751958
THOC7	Th1-M2	turquoise	0.15879258087704765	0.12489053430197201	0.20074673789820963	0.07145149497561727	-0.09941723423264728	0.009998557772914902	0.11595789267132879	0.04564873800453138
ATXN7-1	Th1-M3	blue	0.040113611700703225	-0.030228147736598633	-0.02161235311177614	0.13507672697294945	0.004337051682853631	-0.05317441319029882	0.05581772614697418	-0.001622741985577758
KBTBD8	Th1-M5	brown	0.12588487075894292	0.12608055255341297	0.049158290614266596	0.07337774734935364	0.13419487482675385	0.20125471045166338	0.05464188416925559	0.11478723490218398
FOXP1	Th1-M3	blue	0.11135815405256015	0.05375815073476191	0.045624990324857354	0.17855887820304128	0.015545311669658975	-0.02878046611768503	0.006682133423373244	0.1261161293125855
EIF4E3	Th1-M2	turquoise	0.0908293153293735	0.0812034159944334	0.1156348107554701	0.043527953600837915	-0.02899174530336864	0.012505194141539635	0.04039640747285768	-0.010576907336743225
RYBP	Th1-M2	turquoise	0.19461146178087452	0.16006928667637155	0.21724536034198907	0.10243964403468075	-0.020271957428150668	0.04638548810266079	0.11795659210685625	0.08660279371768814
CGGBP1	Th1-M3	blue	0.09768198077202321	0.06537590283914811	0.06261373204086997	0.08650453372779764	0.017457267589738527	0.0742205023960822	0.06563013050122339	-0.0045245110972626165
ARL13B	Th1-M5	brown	0.06338516844079728	0.037633875991489055	-0.01134829482167475	0.0902379191577853	0.10246256259363766	0.159485521842318	0.04648248433295851	0.03612569594740071
MTRNR2L12	Th1-M2	turquoise	0.08051336592993544	0.24958773844282478	0.3582632839150834	-0.09894618108344687	-0.24221145763785504	-0.0765337627653408	0.06476117948722568	0.13113189011094928
CLDND1	Th1-M3	blue	0.06951610429761185	0.022819308261018502	-0.006382596884130813	0.06042997259826038	0.001744797860578362	0.02341792053144751	-0.005459850477910814	0.018188658569773673
CMSS1	Th1-M3	blue	0.013394139388582745	-0.005456977209266107	-0.07769907573314735	0.12481958060599277	0.18569261439363446	0.057935553239359346	0.05249609519504535	0.16717405740135696
TRMT10C	Th1-M1	red	0.15186505982608947	0.1961161607152735	0.10983898825606751	0.11406958194579028	0.11565583452659864	0.18278591936129368	-0.011236221949332827	0.09866087565827283
ZBTB11	Th1-M3	blue	0.052975171614586515	-0.02567627296262219	-0.03834670892572055	0.05605937243853679	0.0698214579149269	0.07806565180657121	-0.030572424791447853	0.04004565024561729
RPL24	Th1-M2	turquoise	0.15140095876184823	0.267799548273281	0.33626761628291124	0.04158976847937078	0.011105045600122848	0.11451039596066662	0.10355053352096431	0.12545896866325904
NXPE3	Th1-M3	blue	0.06533140418803997	0.018298838445829812	0.013497673550619316	0.055058881539357486	0.020934136405705073	0.04007733170260712	0.005141985056240815	0.019108982237184075
NFKBIZ	Th1-M3	blue	-0.07449391868202082	-0.08820284255502231	-0.13595932013323547	0.03550080475398359	0.24948234882674233	0.06163439239139685	-0.0017060461313865066	0.11187410289743087
CBLB	Th1-M3	blue	0.045057344398993844	-0.12121158521617809	-0.062222566476032484	0.15703768350496145	0.0020313109339175008	-0.040407622683397856	0.12264469596206902	-0.10748672238423825
DZIP3	Th1-M6	green	0.08791140705861031	0.005417277916112572	0.039388912365565534	0.062169883185241824	-0.025823656277891543	-0.020228364378980297	0.11589342771287159	-0.05741170053000905
TRAT1	Th1-M2	turquoise	0.11428572411638206	0.16035025284766724	0.16783322697894426	0.04510406190987857	-0.06689550836184938	0.055496752510084554	0.10716757825167984	0.09855947267677531
CD96	Th1-M3	blue	0.025480872556049878	0.008671438925431263	0.0325730302000312	0.04997972137526317	-0.03938983123661524	-0.10115435626179625	0.026003287715692523	-0.0012905813856790317
ZBED2	Th1-M2	turquoise	0.18806619877200875	0.11039856070679462	0.16282112533089924	0.06897544096600693	-0.026969351794112962	0.05691225445958117	0.22272360491255724	-0.030769937878363327
GCSAM	Th1-M3	blue	0.028509035806582286	0.016373804917875916	0.020544243406998577	0.04612907562160811	0.06614064836766438	0.004628507403939668	-0.025558247047549876	0.14359345390352277
CD200	Th1-M6	green	0.16813609628400145	0.12775769230180933	0.1873771370045861	0.10169672749270801	-0.09073219365677052	0.03319103056634314	0.375122979363646	-0.007795884755755333
GTPBP8	Th1-M2	turquoise	0.1067381078995207	0.09153707296739629	0.106758771031372	0.0751749397350368	0.0345855125306126	0.11023128274201835	0.015411528718832048	0.07034781126649936
SIDT1	Th1-M3	blue	-0.02141657602433604	-0.006856838214835612	-0.006028929790880251	0.018095422690004616	0.059170424420350594	0.01165094879156391	-0.06982484992898304	0.03028963028162155
ATP6V1A	Th1-M2	turquoise	0.1721678980756757	0.13446853414422022	0.1629446722367491	0.13240734619806255	-0.04988253238072169	0.005818717151201996	0.13922976392048322	0.09226614425520302
AC093010.2	Th1-M3	blue	0.02235503296190043	-0.015546448372282707	-0.05681221405409278	0.06730078399127826	0.08583617152338434	0.053355047025875124	0.027558070810642835	-2.52459886058429e-4
TIGIT	Th1-M6	green	0.16775930137071451	0.07616610639098474	0.18205599054847124	0.09960420763911183	-0.16751014065439396	-0.06614436715251036	0.33809126499361863	-0.06326642845579913
ZBTB20	Th1-M3	blue	-0.022733287834786613	-0.0561252173416685	-0.05346742796408417	0.06728555010158614	0.0926259523120472	0.01855593970712109	-0.03470283967096153	0.06716282493752893
TMEM39A	Th1-M3	blue	0.07056774442382137	-0.02047411041730566	-0.01358697300009272	0.10618105463924404	0.0523380344307548	0.0025221833141674545	0.022233877054241142	0.047365804065511316
COX17	Th1-M2	turquoise	0.19063327146564327	0.15821704578195628	0.2513124923081988	0.10984991924361961	-0.024684551155351255	0.04993033694354519	0.11648797355252104	0.002642347236977633
LRRC58	Th1-M3	blue	0.08426417511645157	0.020291051021608414	0.005506037660124174	0.10030238570305583	-0.004447870529168375	-0.007397611657934698	-0.02045762230773155	0.02299598972099036
NDUFB4	Th1-M2	turquoise	0.26136593689038784	0.3167204511509403	0.4341326683777919	0.1483190059888974	-0.06107503771921285	0.06510501296074026	0.11358900917466808	0.11457502537681602
GOLGB1	Th1-M3	blue	0.0033380861715013527	-0.02560134216057582	-0.030612567576827808	0.09037000205344203	0.0866324182479728	5.061022389112416e-4	0.031621258937780394	0.10450689030313223
KPNA1	Th1-M3	blue	0.09887628197399422	0.006646708037049762	0.04411101105099945	0.13195048645386226	0.019269472990709045	0.004570787111598211	0.08142166787674202	0.013266157428180488
PARP9	Th1-M2	turquoise	0.1407234716533572	0.10166400356375395	0.12066958779281466	0.0640459171601237	-0.07510770421694954	0.02742515513190987	0.08417228752717228	-0.07522919134148787
SEC61A1	Th1-M3	blue	0.07281174732008187	0.0011545258624518788	0.036679162170846095	0.0926676056917807	0.01234838864833379	0.0013241327728350206	0.055138496859360606	-0.018669583767257997
RUVBL1	Th1-M2	turquoise	0.10438517395091486	0.1056752634970834	0.1587368298799595	0.027380120229255234	-0.0766249072020265	-0.006711306408328397	0.01331589533153826	0.04520767912847583
HMCES	Th1-M5	brown	0.08135932443520477	0.12936713145999693	0.07090927779044949	0.03687056063108378	0.14196509956910458	0.16818641730919232	-0.013200811267682846	0.09410609179453158
ATP2C1	Th1-M4	yellow	0.07470493521385786	0.002437874043573676	-0.03492293368126842	0.12139354143405504	0.15535344828982625	0.11388460801374291	-0.0210562075125103	0.05611463834486079
MRPL3	Th1-M2	turquoise	0.1749321948402495	0.1471277657349125	0.17422418084069302	0.11106609894652979	0.0070865915265748616	0.11224466672177254	0.05543785339882771	0.007125235296843233
ANAPC13	Th1-M2	turquoise	0.11418666886651546	0.0637630943539992	0.11468099026239681	0.09186195794151372	-0.001870972686718798	0.04806901266537823	0.02383605009024777	0.05322657631322853
MRPS22	Th1-M1	red	0.16642073198638163	0.19985592201789534	0.1683925479556362	0.11170357319189261	0.03795891914750314	0.11689373617413149	0.0810955770612836	0.13551134898052175
ZBTB38	Th1-M3	blue	0.13630672786168826	0.021012060645661745	0.041248937035167375	0.1742804812522909	0.0185046311494119	0.047619465901069385	0.11965867590315815	-0.008818243073688229
RASA2	Th1-M3	blue	0.08010361452525634	0.015847067890675703	0.06396821586319092	0.0754736450036506	-6.429968891229571e-4	-0.009872443233154308	-0.011106803886353923	-0.0049687805121899796
ATP1B3	Th1-M7	black	0.06742888630360078	0.0748949963465163	0.034840059293878296	0.10845950714163413	0.16276134229827052	0.1307295942454323	0.07598507580896026	0.32173971111735955
SLC9A9	Th1-M6	green	0.0678191750332785	0.055710585317299235	0.052678353159433325	0.08543473809910035	-0.034319097308048725	-0.024004360439383393	0.2785244340930785	0.01859526565137785
PLSCR1	Th1-M2	turquoise	0.1558415025004897	0.11253131978837096	0.1351925575853937	0.11585107192930388	-0.04033271214495645	0.05972417136638156	0.10530718000991005	0.026584047453224867
TSC22D2	Th1-M4	yellow	-0.01213451906125913	0.03893081544018091	-0.056874391083156166	0.022159216974586796	0.3281622447362767	0.19564635415499657	-0.09045444585648481	0.17942352081551102
SERP1	Th1-M5	brown	0.13820497287405015	0.18156348331376782	0.15944519338615512	0.07669892306914841	0.20516436387041892	0.2515711979211422	0.004853037227354291	0.12280317685056648
TIPARP	Th1-M3	blue	-0.032141957389484985	0.019497407843671852	-0.05512567663113536	0.04621135500450732	0.20702146029275076	0.11649144575635356	-0.07470395433825548	0.22439812447986518
CCNL1	Th1-M3	blue	-0.12786064745522224	-0.20171320715987706	-0.18227108931469235	0.01920718808658045	0.1183652583303325	-0.07139364555366777	-0.0668902438822854	0.021528493835865394
MLF1	Th1-M1	red	0.05723187982051887	0.1779152053085392	0.12300923913145016	0.006250370950960206	-6.0251827070451e-4	0.11642147254460494	0.05516119365127906	0.055085388835360134
GFM1	Th1-M3	blue	0.07295544279697176	0.028354716925828076	0.01188371492795327	0.041591540425321566	0.0568652751810984	0.043792068705378724	-0.010694119421467203	0.06278143219845778
PDCD10	Th1-M2	turquoise	0.16264643597679207	0.14589969641635991	0.18849360330193213	0.0665056679021037	-0.051069467800273466	0.031387089484319015	0.039215987632239116	0.028484880326044373
PHC3	Th1-M3	blue	0.058073919040653905	-0.01763652720606498	-0.01904695372266168	0.06410295827450017	0.04053817801544987	0.018909720627936312	0.024953939318305016	0.00545447266722341
PRKCI	Th1-M5	brown	0.0691577773302771	0.0430605232259897	-0.020138705554027476	0.09654685409238102	0.04266251643185579	0.071092161338989407	-0.0246366244548887	0.06611092142691848
SKIL	Th1-M4	yellow	-0.003881755897503834	0.02887552396163597	-0.029872198000082607	0.06433816463995969	0.24746860794798117	0.13753293882654272	-0.07214440451431758	0.19113492158019457
RPL22L1	Th1-M2	turquoise	0.18136681481673192	0.2829160045456064	0.37972633200638484	0.046682936509594375	0.005318010280837845	0.12140756753511818	0.06445005858704106	0.10386487737350544
TNIK	Th1-M3	blue	0.10366113534081034	0.07427318633173528	0.06078463382776272	0.1426989060174948	0.008643816308181179	0.016956718545017117	0.13543314920329472	0.06617321740788541
TNFSF10	Th1-M2	turquoise	0.1522042032265337	0.17546887922074156	0.1314086319154145	0.051676654563454216	0.017085956431244755	0.14788180640051918	0.07018834977272218	0.033518648544566036
ACTL6A	Th1-M2	turquoise	0.07651938889513121	0.08101077817651865	0.08219079303909442	0.013076554121129876	-0.017503005728251524	0.02492992237671222	0.02780078291482293	-0.05263374010669636
MRPL47	Th1-M2	turquoise	0.2039891792006757	0.2737695982677084	0.3343889805715472	0.05537169914806065	-0.03160205890653611	0.1399852752909879	0.10975124544817347	0.09311361526269721
NDUFB5	Th1-M2	turquoise	0.16406216877443391	0.23794648593697812	0.3053348541952547	0.05469083458709735	-0.04336829921579566	0.06280324494324195	0.06179403160291795	0.035824119682075856
TTC14	Th1-M3	blue	0.058703725149392316	-0.019930625445076212	-0.010360314476472869	0.11981188592686962	-0.06557289030084104	-0.04741665522760281	0.002093643290360908	-0.0810569253285199
FXR1	Th1-M7	black	0.10498820154133255	0.09848163336271552	0.024481473709996704	0.12060355938883643	0.08228850681450885	0.09726776855080263	0.07902029568493046	0.11769615096190633
DNAJC19	Th1-M2	turquoise	0.22858603470970104	0.2027533580892429	0.29984461357965025	0.10484977205547338	-0.05386135662376312	0.06156363104428054	0.11371249417840855	0.045120372789553234
ATP11B	Th1-M3	blue	0.11345761715262065	-0.00964943958550301	-0.004592543771259015	0.11959737884807577	0.02745193073904176	0.042050873581774784	0.05103365495943356	0.029419122154308128
KLHL6	Th1-M5	brown	0.08438633863870061	0.03808466622305309	0.0059991675262557635	0.08338393412237566	0.0803065415906996	0.08993377567488839	0.014008283260251213	0.053634488237889695
AP2M1	Th1-M2	turquoise	0.2760908181156863	0.26873447274007867	0.3324087974555197	0.1148452023912844	-0.061784465045609915	0.11719979718860923	0.150952484732937	0.10079108618550998
TRA2B	Th1-M3	blue	0.03540239356432572	0.038468486323206236	0.029531904014723748	0.06750490231492506	0.15628556332361218	0.11872891462900394	-0.04142805556175934	0.05718125488790148
EIF4A2	Th1-M4	yellow	0.024845178175397425	0.10837641785788996	0.03600631596235241	0.005672175928197784	0.24459326621864408	0.17727249119154442	-0.06962277318144075	0.07258773974841508
RPL39L	Th1-M2	turquoise	0.11880729008229103	0.14595005220550092	0.12020420819381869	0.03639630921404496	0.05968891328331309	0.12061197300564316	0.01203386546857218	0.03747518102141402
LPP	Th1-M3	blue	0.05878947614966507	0.012073449028170653	0.011354630541499534	0.11811506695148025	0.03351019460197698	0.0035344641271758746	-0.0279543359385497	-0.0037386159305444065
MUC20-OT1	Th1-M3	blue	0.06375486090537276	-0.053485922127480504	-0.002677840500277674	0.11534193004107829	-0.04023141108766234	-0.08470060543502758	0.09009920208575117	-0.06298221421987539
RNF168	Th1-M7	black	0.06728862525228792	0.10054925742870509	0.044657608808116575	0.04538360737653934	0.11505957277999834	0.14261620376881728	-0.03521709494818127	0.16361946049045345
WDR53	Th1-M5	brown	0.03967642340666965	0.06438498573289815	-8.897044728820799e-4	0.006284730295602814	0.015562825868181588	0.10519023349376087	-0.02653507411921471	0.0339913430178973
FBXO45	Th1-M2	turquoise	0.15015871015017065	0.17498284764425773	0.16883618359218455	0.0534786603106945	0.007694522220646335	0.13370684301253444	0.0835541501737181	0.020396401395527314
PIGX	Th1-M2	turquoise	0.13963679801926046	0.13905872320256824	0.17900856548183455	0.06851416335640752	-0.06557914846192929	0.01675143682525263	0.026478204951770515	0.03742717279761372
SENP5	Th1-M3	blue	-0.0010815942475127535	-0.0379315344771277	-0.027064024152920807	0.044037829767397715	-0.03406689338780239	-0.03243048408733972	-0.0104357192978082	0.022103759975961382
RPL35A	Th1-M2	turquoise	0.16740074265654117	0.32825218277667806	0.4171640281663599	0.009900264186542027	-0.04468642886849043	0.11302568209684137	0.07967173902966851	0.12760708910026644
ATP5ME	Th1-M2	turquoise	0.183446488605747	0.29995379990786186	0.4459053164224656	0.04227873489473105	-0.11529800204517307	0.0233067670719857	0.1010113906986554	0.06994576724533383
SPON2	Th1-M3	blue	0.06141425109906203	-0.0046518001594907845	0.016151031398082695	0.08645575558941955	0.024959133588210877	0.03459211611920697	0.07433263852958505	-0.03475552368296703
CTBP1	Th1-M2	turquoise	0.22274327822058812	0.18168757838763283	0.2299590468616034	0.12935549976110797	-0.023574505751589023	0.0742231803018634	0.06106943409789367	0.026529536358976313
SLBP	Th1-M5	brown	0.13235000685157894	0.19852789122957742	0.12105598682671355	0.05512696363503091	0.1497821032219903	0.31351389766014015	0.036686077000343306	0.17772750440149654
C4orf48	Th1-M2	turquoise	0.24938768411645834	0.2854297069302258	0.4028319126028631	0.0937312858374729	-0.06613787966129986	0.0658448033447996	0.11747286273318383	0.0991182604595213
MXD4	Th1-M2	turquoise	0.17555581054943845	0.13245219325305402	0.19505763524324943	0.10662407305323643	-0.059868586048701294	0.063031188781633	0.13057587017916247	-0.02497837920650849
JAKMIP1	Th1-M2	turquoise	0.19025861627278584	0.1264627430962542	0.1575921457983184	0.12814056207869057	-0.04179447295148708	0.041349974719855055	0.13086403412592604	-0.06660962474065907
MAN2B2	Th1-M6	green	0.11468335517408856	0.025791774568555983	0.07059603276997156	0.11370126335244841	-0.023558226791620108	0.016011942643430355	0.10890145052209538	-0.03937149388125627
MRFAP1	Th1-M2	turquoise	0.23278580774696458	0.23394323317384708	0.2735802931673599	0.09335183006227778	0.01718909152756703	0.12936223721311338	0.11930554076389267	0.09090401633547844
MRFAP1L1	Th1-M2	turquoise	0.18729322861780734	0.1617398154170539	0.21095645285892936	0.12203792544070333	-0.035929880130510024	0.0637241309479276	0.06955118653842339	0.11334482979398257
TBC1D14	Th1-M3	blue	0.07203259775520783	-0.012242370168253604	-0.008940755826341903	0.1022227756708719	-0.013451912999916844	0.014359293693241263	0.040360377358133664	-0.03191486041753986
GRPEL1	Th1-M5	brown	0.10361466291820189	0.18012254784841986	0.12872003215861677	0.007860026045958545	0.13615567955414623	0.20211708838294112	-0.013919737931143898	0.14215188399052492
SH3TC1	Th1-M6	green	0.13867249318940084	0.0909197775726575	0.15442083611610918	0.11051812100786979	-0.08914558316799763	-0.06075543090531492	0.24204360356129206	0.03552320264472463
FAM200B	Th1-M2	turquoise	0.11189213958028275	0.10152268078157915	0.16039731631920467	0.07986835286132317	-0.046332508976061976	0.011899629038904602	0.02274195446072444	0.033632789531540204
CD38	Th1-M2	turquoise	0.19327005485584586	0.07092590772323677	0.14335613143858095	0.09697134305768197	-0.11378699580835815	-0.023151407683383914	0.20137303113753843	-0.0907286686909709
TAPT1	Th1-M3	blue	0.022554684833465292	-0.031930792171188854	-0.05555822667865755	0.0849756414092447	0.021831784956835965	0.004690316718843498	0.07259026974199474	0.0531023079449704
LAP3	Th1-M2	turquoise	0.16311557711032884	0.1900607307580445	0.1977482788606952	0.042447672659095464	0.011606690583279662	0.11760293870174734	0.07840780352866351	0.11110260404050437
RBPJ	Th1-M6	green	0.17720595113310983	0.08264305452488127	0.12149117911780008	0.11840816520340187	-0.0624692452488872	0.020802509731491045	0.360955527209019	-0.05683457010955661
STIM2	Th1-M3	blue	0.08571582211337671	0.02640901955876134	0.03561810435433692	0.09043249538448572	0.013448022591169196	0.0498315416055429	0.051447709635238245	-0.004299903730017727
ARAP2	Th1-M3	blue	0.05378660910417775	-0.007036819311965802	-0.006683170333433761	0.08342939405182892	-0.017377929750175547	-0.07028137520370244	0.10899638812616022	0.0347786122287255
DTHD1	Th1-M6	green	0.06256501990385757	-0.0502302196909438	0.0027812232419960727	0.06272459953755487	-0.032660576101346574	-0.03961832627261839	0.31645400434094906	-0.06640415204368523
RELL1	Th1-M3	blue	-0.009904972240598997	-0.044615870098275355	-0.03159365473480443	0.02471266944450963	0.06234789563351071	0.010699768286929564	-0.015981461942034893	0.007823557731771997
RPL9	Th1-M2	turquoise	0.1714671813927079	0.2758260047528352	0.3523812265477361	0.050323537373561794	-0.008240187539385487	0.11374271970568338	0.03790471831262964	0.13380356738061575
UBE2K	Th1-M6	green	0.19142364939624387	0.0830171510760385	0.12775496149716967	0.18453630979888538	-0.018274922195091074	0.01739992098418231	0.22617967789385893	0.013862739255017277
N4BP2	Th1-M3	blue	0.11836881176417764	0.031043325940162386	0.04890172382578466	0.17024767936856627	-0.05349639878804897	-0.028598886372255064	0.12873668142755654	0.015750373978532455
RHOH	Th1-M3	blue	0.041465834390350266	0.017767391118061415	0.026621762728577435	0.07635956882770722	0.06320985033745136	0.012305017344346914	0.037299834922967914	0.1500227958158686
ATP8A1	Th1-M6	green	0.12019251108046587	0.02250973739897909	0.09058059412429668	0.16106701959417516	-0.0759396808738133	-0.04964227190904685	0.1995029995838121	-0.011627152471483977
COMMD8	Th1-M1	red	0.14680858990134302	0.19397840125360655	0.1761404013261734	0.0525874211730116	-0.012386330769100349	0.07810935471267934	0.05536405268542076	0.05875470173802581
TXK	Th1-M3	blue	0.008618708677081742	-0.04279429537369525	-0.054704807663382427	0.10865239956986598	0.06633627747510538	0.021981464327904703	0.042077806098101626	0.047226706429379955
SLAIN2	Th1-M3	blue	0.15986839306973552	0.08878849668023125	0.10055517127140585	0.1526705607663779	0.029741181167576177	0.03237227811395704	0.1188309414126758	0.04786644138918535
FRYL	Th1-M3	blue	0.04595945125513994	-0.02776400998814689	-0.04248591431108775	0.0930904612716028	0.0035871447862971645	-0.025169157260216127	-0.008352864767272324	-0.04728598655270797
OCIAD2	Th1-M2	turquoise	0.21170176864271978	0.29897728716046995	0.35399022199551844	0.09015627651125142	-0.023219324931571344	0.1245193580165025	0.07448914264022448	0.13487081515533234
FIP1L1	Th1-M3	blue	0.15720243803935366	0.08142986559383732	0.09592627393409471	0.1672240014520375	0.03911721623258223	0.09606973395683027	0.110526911192367	0.06419427649628687
CHIC2	Th1-M3	blue	0.11726967095084044	0.04450140589044184	0.05666269294419368	0.1599749097297984	0.11182575978776552	0.08001412764228838	0.06527289877618495	0.08746214595437216
SRP72	Th1-M2	turquoise	0.16337973581690496	0.18292297690881104	0.21173633876854467	0.08369846540850406	-0.006269395940067081	0.09422525736233081	0.04077590803853698	0.053169207715968794
CENPC	Th1-M3	blue	0.018801052473349157	-0.011563749926039028	0.01630973275274911	0.0899336701580265	0.052881745191460224	0.0165897137025182	0.011417997598711179	0.12480663766668143
YTHDC1	Th1-M3	blue	0.07284175305268858	0.029746866249914437	0.011993608126779576	0.09825783065156202	0.06365262944879863	0.043377231672310806	0.017790901384189043	0.0862514509918103
MOB1B	Th1-M3	blue	0.13065374464477114	0.02713135587242696	0.045609764327688346	0.14128242314812622	0.039129698675129755	0.03372952515876992	0.09672846587368046	0.03598357531680542
AREG	Th1-M4	yellow	0.004597513284325095	0.06420114638983838	-0.034699450999878735	0.02154484402143465	0.2849029667634944	0.18807352844285016	-0.09485652499113204	0.1978771300189093
THAP6	Th1-M3	blue	0.03864449644579522	-0.026726743959926965	-9.581092295862844e-4	0.07187008874436747	0.013188001979410384	0.020512002898631473	-0.0016520214251579473	-0.04561240470870234
G3BP2	Th1-M3	blue	0.08497811970022714	0.08292313227171824	0.039347946491367816	0.11465352398315694	0.0856889302021651	0.09130076657888471	-0.008466580423833924	0.19276890963381776
CCNI	Th1-M2	turquoise	0.17610411792347744	0.19252077631025202	0.287707665953534	0.0944763854281765	-0.03617989247236286	0.04278244834574735	0.08919276387045058	0.08824513615451336
CXCL13	Th1-M6	green	0.13310113319861497	0.07111086460707206	0.15349485443277464	0.0842442687535842	-0.13531381653059282	-0.027905254796140536	0.532139007265661	-0.10894500077277479
CNOT6L	Th1-M3	blue	0.036498447945728874	-0.015189716420146097	0.017210807559102433	0.09063688851552595	0.0014719190959859845	-0.09686119323511753	0.11049369315586284	0.13148244030658682
MRPL1	Th1-M3	blue	0.08241367176951697	-0.01711542870380648	0.016262301759901374	0.153679510695929	0.02332689675735213	-0.0282768121243724	0.1453931190876376	0.0879644355153234
RASGEF1B	Th1-M4	yellow	-0.03703975715634064	0.011455227347073322	-0.06874437184806029	0.009251684548573029	0.2713788480376312	0.14768044446959694	-0.09851054583789104	0.15446627713906297
PTPN13	Th1-M6	green	0.06993282275036898	0.0063032880950987255	0.02046320919818529	0.11755965858375748	-0.12775098048159395	-0.05149659859604158	0.40349726407922915	-0.06480221241213541
AFF1	Th1-M3	blue	0.12668667959041968	-0.029220961920538056	0.02893257465628153	0.17797711515215148	0.004841311165642643	0.008986433418953518	0.08937347072958599	-0.026862367989094606
HERC6	Th1-M2	turquoise	0.1122712313188934	0.13605168903710696	0.15893648687843073	0.012752204256574137	-0.08072802494186739	0.028796084916957117	0.03177273443341818	-0.008702597159115595
PYURF	Th1-M2	turquoise	0.24083672727891606	0.2884270554794916	0.4160532703980115	0.08019217418324366	-0.052904565246176836	0.12433145083417874	0.10392436608543833	0.026883296845183556
FAM13A	Th1-M6	green	0.08274768460818627	0.026214264413660485	0.040826677873850706	0.08605025035289034	0.01260437698339315	0.06797168424935243	0.19734316500899504	0.008378319825241102
GPRIN3	Th1-M3	blue	0.0888437539145788	-0.006653676649663432	0.03911083092028175	0.11158563996010777	-0.15682981989710862	-0.1287520826312415	0.17154159890796233	0.0034787765957946266
SMARCAD1	Th1-M3	blue	0.09149201223742134	0.038390675241253946	0.047502345054033834	0.1438409842204577	0.04176248150665328	0.0034706249547721063	0.16131127007895887	0.02359699583354351
RAP1GDS1	Th1-M3	blue	0.1417867241482667	0.04552315122484387	0.08137203067823162	0.16334554174502608	-0.042481214443202416	-0.021562312378610102	0.08325373358101466	-0.06505346034574667
ADH5	Th1-M2	turquoise	0.1776147999767833	0.20599754950064006	0.21537737739045462	0.07130710163996433	0.011260349175248823	0.137965253796719	0.07052216308203017	0.057611070353834705
PPP3CA	Th1-M4	yellow	0.026908503048942975	-0.006287321669953487	-0.07665419872519472	0.04678012085421601	0.12411299300875049	0.04739894220174131	-0.09198369991213097	0.0034436642176262303
NFKB1	Th1-M3	blue	0.007509779379186031	-0.0635471376701697	-0.09132123915465756	0.11379055068133141	0.18776479876013802	0.05311341188218697	-0.06788855010502792	0.18204653118401934
MANBA	Th1-M3	blue	-0.015979454632072634	-0.0110013539367092	-0.035724512585829496	0.005156609909262068	0.0664256388870265	0.02573663982429525	-0.05531976869617964	0.010740076073594302
UBE2D3	Th1-M3	blue	0.05703043631374136	0.033685421100624564	0.07332337684639012	0.10045509570786462	0.14934262048085334	0.11433289106408501	0.04512108174827995	0.08431027368975838
AIMP1	Th1-M2	turquoise	0.19692881883570923	0.2145102777283768	0.24131408619074876	0.11570043863145782	-0.028382540921192422	0.0604157069763217	0.08097249092133127	0.06575280775793835
HADH	Th1-M2	turquoise	0.06832766895944857	0.07513844169707475	0.14325395940838462	0.017771260947582974	0.006468665174429262	-0.0042345179037722004	0.06807799838631864	0.010406505754833328
OSTC	Th1-M2	turquoise	0.1737958561129574	0.1696192954465261	0.2429666098318772	0.08278018734202197	-0.052637671096222964	0.03985930412210493	0.09952079672536783	0.0737418670874523
SEC24B	Th1-M3	blue	0.042926734928636134	0.014649592063968707	-0.005694454074887076	0.08800447820558814	0.05283070525681117	0.03210572043971602	8.156252755514657e-4	0.025675512281241885
GAR1	Th1-M2	turquoise	0.11082298599989748	0.11175771804255684	0.1511760025128722	0.030857876903616577	0.0061464183899259586	0.10717384537030165	0.034341922192740196	0.04667652205122604
AP1AR	Th1-M3	blue	0.06405175946386515	0.06402083342093316	0.03217000458535367	0.03618208221435951	0.04453529366327831	0.09781575164102087	-0.004453475109154372	-0.04551021361590153
LARP7	Th1-M2	turquoise	0.1759805755284699	0.12845135409788544	0.15672674489402488	0.09246263595135297	-0.004583219107851132	0.08369600562013312	0.08483559767705633	0.022518392335710048
CAMK2D	Th1-M3	blue	0.035839393818022085	-0.07484961560697677	-0.05583080037431227	0.11228132991127625	0.09151023602772929	0.0706072170323288	0.026637154348988303	-0.021906820674723545
METTL14	Th1-M1	red	0.07397876444004582	0.10815115375205833	0.044427548534654575	0.03546875235677858	0.009551138424843633	0.06879312346992596	0.0018916038862909382	0.08731571197183154
C4orf3	Th1-M2	turquoise	0.24641833693814524	0.3087971753042516	0.40109923770177724	0.10944325979027111	-0.046024963005518296	0.11031749509203605	0.10708349456782551	0.12473640187206257
TNIP3	Th1-M2	turquoise	0.09439989424512217	0.042154970168766605	0.09462358630711655	0.04931715758808459	-0.028254451689094514	-0.02363766582409867	0.08199792451286521	-0.03246440374612387
ANXA5	Th1-M2	turquoise	0.2365617992251891	0.24720146321371078	0.27378780535735014	0.1329294665098579	-0.020776204739195968	0.1379858010445162	0.18345395716169977	0.046671338773623915
BBS7	Th1-M2	turquoise	0.08155304637852215	0.11698920496254873	0.1270050570784186	-0.0076709162615052765	-0.04408698360412183	0.004112465599192995	0.029858135478804736	0.0235417346418108
KIAA1109	Th1-M3	blue	0.08839339809869785	0.03081513933578915	-0.0025777694151440447	0.1560159942268449	0.0353039901385729	0.010844956340972328	0.031403774177533456	0.05748022843800199
SPRY1	Th1-M3	blue	0.05215987152447259	-0.03632074086819822	-0.01648843590188474	0.09749441212438346	0.029013587769141577	0.0012759778303080098	0.053625767130597794	0.029167752715148522
ABHD18	Th1-M3	blue	0.06486054967966524	0.02672272141664171	0.06175086139928987	0.11461702228473862	0.017636856311810382	-0.00866914274117333	0.038172294729475066	0.0034471171461723155
NOCT	Th1-M4	yellow	-0.013335706512931443	0.006124859771809135	-0.07031195923579027	0.02969456957214717	0.3136951070446904	0.1580427529717107	-0.056736080312683734	0.13521289759304597
NDUFC1	Th1-M2	turquoise	0.21743524185014954	0.21503835641067046	0.34427553179384923	0.07227272033188148	-0.08497858968325157	0.01770884597247204	0.1298484763484701	0.011181967122529751
SCOC	Th1-M1	red	0.15762239210212087	0.12109520664317519	0.1050367824364538	0.07378460906210746	0.017927715076637388	0.09823575944713353	0.02757831267730456	0.012571939053891935
SMARCA5	Th1-M4	yellow	0.07051234802829343	0.09474392016136503	0.029616290771282132	0.05981280376368023	0.11548132091034671	0.13807017883734835	3.3122907766910476e-4	0.15409465596004882
ANAPC10	Th1-M2	turquoise	0.08696065156987953	0.05262371285537793	0.10309793443362932	0.06280315080789427	-0.03858491134303176	-0.02165234513653706	0.04489688131049802	0.04719950659076556
ABCE1	Th1-M2	turquoise	0.12611230474515395	0.11663644202222284	0.12241469225089059	0.06442890249773736	-0.00765020669309537	0.0554875939986563	0.04292976766271138	0.06320061272109272
LSM6	Th1-M2	turquoise	0.17575550890555627	0.24506930769621504	0.3289467041897426	0.02785144405395583	-0.0727438051007188	0.09725425710415929	0.03512495053468519	0.07408726524303762
TMEM184C	Th1-M3	blue	0.03832673343936756	0.021144812616165784	-0.004832883445006286	0.048314259504089456	0.06517755779878481	0.04889511062123628	0.014820125253037702	0.05851587119543557
PRMT9	Th1-M7	black	0.05100122632824044	0.10602110646711772	0.06995830938463142	0.04192185141573652	0.18603362734266704	0.16335446075272728	-0.04309462585955165	0.3165288208980434
TMEM131L	Th1-M3	blue	0.04312211383846007	-0.0204152871908083	-0.026220964660478133	0.13312902472352847	0.08169817463490614	0.01732664465695546	-0.0031615464245684792	0.11367032273305323
PLRG1	Th1-M2	turquoise	0.13930060076496267	0.1128442733534635	0.15606442937081738	0.06488045554502482	-0.026264410955191272	0.0744220024177297	0.05067909757737937	0.022171830834654314
NAF1	Th1-M4	yellow	0.0360609928844618	0.07495062569395568	-0.009456052540150028	0.07130283926821054	0.2794681313298047	0.17136610170491254	-0.05598332152983743	0.1595195071285996
MSMO1	Th1-M2	turquoise	0.08422690525526853	0.09258493579876846	0.04560012494003027	0.010970640296067903	-0.011060628691677264	0.0791015007861789	0.026844890609665894	0.05668784083130874
DDX60	Th1-M2	turquoise	0.08805464284204122	0.05642451922233718	0.08606911612489623	0.03595494858780412	-0.01870119825155328	0.018383188937766894	-0.04481960546205819	-0.05583628674355279
NEK1	Th1-M3	blue	0.0814444169048448	0.04438907454806126	0.026654155607305826	0.12799669064841226	0.07251785245239072	0.06645000941286656	0.009231615270592379	0.08864244793630122
HPF1	Th1-M2	turquoise	0.1924818770879511	0.17641110348445474	0.17694911569834249	0.10677276998997	0.022277495177615264	0.1230361799569918	0.0872256956840572	0.049527493201836074
HMGB2	Th1-M2	turquoise	0.22362147970184257	0.24581678858642791	0.26537532303100986	0.07145426864572729	-0.035433374101835904	0.18554851316439325	0.12540234159313338	0.03664118694557969
HPGD	Th1-M3	blue	0.08262699013585562	0.007158708719893084	0.033731695745735736	0.1328889337146049	-0.008704463240091317	0.011618872086483035	0.08675527861197169	-0.01536722007401574
AGA	Th1-M2	turquoise	0.15640097964908645	0.1526470531849727	0.17135773145628605	0.06295827636823682	-0.016344507835524984	0.05318790097778463	0.07689828526119223	0.026748835864206313
ING2	Th1-M2	turquoise	0.08280436147595754	0.13935210271599457	0.1309785148123937	0.0302415445170752	0.03399925777576649	0.08307827076643928	0.0327667785953333	0.011704577758180198
TRAPPC11	Th1-M3	blue	0.05522747057164161	0.013232937683027699	0.010549256141628233	0.082785442278334	0.0015290381823165075	0.03397203159639418	0.021021593537185922	-0.051858814176512745
IRF2	Th1-M2	turquoise	0.1495288698133936	0.16197996487827304	0.17871994724524753	0.007165136966257477	-0.03710849323522126	0.10874917459128258	0.02769515488124349	-0.03470839693833883
ANKRD37	Th1-M5	brown	0.03966921228832475	0.19679353201202937	0.02461299618372261	-0.027091681358434493	0.24737889911476843	0.36797345555967254	-0.038915609384835397	0.16667101446542235
FRG1	Th1-M2	turquoise	0.13224320077952495	0.13475631819421885	0.1687390113484579	0.07908146637258887	-0.006368644705188275	0.09213303652600506	0.061943373674948246	0.06708664114697174
CCDC127	Th1-M1	red	0.0533092861719485	0.11655093370633926	0.05274354484499848	-0.011656818609280126	0.028830343138821168	0.067797412824437	0.017043339301529684	0.0814292965220319
PDCD6	Th1-M2	turquoise	0.16335991751372894	0.152926685912491	0.21202990594712426	0.05784773911622328	-0.03419793616463648	0.07170520900887971	0.07281260676992293	0.009642694629884941
BRD9	Th1-M3	blue	0.04684779066211785	-0.020182759976226258	-0.011506785775033057	0.10428985074111269	0.034029478715169814	0.024646029548841042	0.02630990878750395	0.08206776258274531
MRPL36	Th1-M2	turquoise	0.10200308295718316	0.1292659526242443	0.18612505843214391	0.023765408962933884	-0.08508718116462706	0.0026063617153949882	0.038408406531931186	-0.006082631271687144
NDUFS6	Th1-M2	turquoise	0.16839128273442644	0.20471123405494351	0.3066469825918086	0.08803122422243395	-0.06915433561252632	-0.013294229328388571	0.14229843067755776	0.0845751139800882
MARCH6	Th1-M3	blue	0.021791992716105383	-0.07624244501542239	-0.06625940247269158	0.11003346190817927	0.03259501491200859	-0.03958325602784827	0.03881163723907818	0.03589026814362314
RETREG1	Th1-M3	blue	0.09755541913917873	0.0496081550084868	0.041280965323504774	0.16833448996141048	-0.0015997851791792219	-0.025046314392505497	0.050647015276683506	0.02961867660519866
BASP1	Th1-M6	green	0.10200268118845479	0.05843448613600953	0.06706567675147258	0.09403081576539474	0.013256294399251793	0.03588756442801666	0.2163930916501709	0.020305921182608166
SUB1	Th1-M2	turquoise	0.14537322942004802	0.21163362719509243	0.3082554060397158	0.051759475643038955	-0.008486738656988896	0.06542891449130833	0.07891078164665168	0.12302231299452922
RAD1	Th1-M2	turquoise	0.09571640006482626	0.07913781852903018	0.12002749435612266	0.019608301628982375	-0.0368626703069954	0.010658821074568652	0.04413178847835598	-0.01243703089907335
IL7R	Th1-M4	yellow	-0.2501632561261143	-0.11113208114032855	-0.16585601872842592	-0.1213575624179607	0.11949116589606168	-0.06386390095031354	-0.18793752541693964	0.11530677601922643
LMBRD2	Th1-M6	green	0.0750387950841429	-0.04030879238056697	0.04073566050858661	0.06901992504233131	-0.06709736681692582	-0.06054947915205071	0.06537266670034274	-0.08291249940725698
NIPBL	Th1-M3	blue	0.04426068590085569	-0.007589945493906065	-0.010448027173751807	0.04746783422020025	0.010181586260084976	0.01072612021689794	0.006108988571566831	0.009972718174092997
FYB1	Th1-M3	blue	0.027270707576934346	0.06751040007740665	0.06913423129879338	0.02440388119637533	-0.02142379448630718	0.0185157348380854	0.07073228115328653	0.015934363762110486
PTGER4	Th1-M3	blue	-0.010586846947714385	-8.519712504793677e-4	0.015498430911917193	0.03282230823792368	0.057549392077033815	-0.018688453716059525	0.01553732633026164	0.14955482443148027
RPL37	Th1-M2	turquoise	0.09541097531451333	0.21646454494357803	0.3124490071470194	-0.01226502572720911	-0.03737861617873982	0.06632728349207848	-0.0019794104259669453	0.11682294566787804
HMGCS1	Th1-M5	brown	0.0434360115196472	0.07122952685773323	-0.028169196325386375	0.04524316891413103	0.16594648395466324	0.14514299465802646	0.007226268708891903	0.16017290619894636
PARP8	Th1-M3	blue	-0.010306990833921028	-0.03389300356516418	-0.02417960677449261	0.025405206526969218	0.04689128382709182	-0.020971941287773948	-0.15312875749862634	-0.04116033009959358
ITGA1	Th1-M3	blue	-0.07128683116476474	-0.16533910431328752	-0.13012268945433442	5.3616885304125225e-5	0.00861883667697624	-0.06281327616626496	-0.15142545757851952	-0.12572397051713355
NDUFS4	Th1-M2	turquoise	0.18212973315716446	0.11557972876985337	0.17552298481645717	0.12372882285704098	-0.026336786068596324	0.04754753324152332	0.07308989588034473	0.01926905087661589
GZMK	Th1-M5	brown	-0.02948263543882555	0.022764051564608315	-0.026588599393946484	-0.1496674772460636	0.13242899517628057	0.15387975125662107	-0.208959062581879	0.03381795748976453
IL6ST	Th1-M3	blue	0.028325407474172098	-0.01677245104745585	-0.0688389342164383	0.15654002217773783	-9.268177795828436e-4	-0.04968463344660308	0.1899593502700041	0.07493213312978975
MAP3K1	Th1-M3	blue	0.10567747617191783	0.08498563049914873	0.042757671408317766	0.13095572017104323	0.04562465933118711	0.08056889582337995	0.13203400540266608	0.11649644257982737
GPBP1	Th1-M3	blue	0.01806547059472829	0.0334142055298793	-0.015416031311333756	0.07308841667416525	0.09501538394321755	0.08288445149490725	0.03453377762566868	0.16885048209155148
PLK2	Th1-M4	yellow	0.03026700455337527	0.009115038356037915	-0.052863995033343124	0.05330453506737624	0.2513318916974333	0.15459936793191117	-0.010587804387685489	0.10362603146600234
NDUFAF2	Th1-M2	turquoise	0.12863334719466546	0.14647886071639749	0.16101191163632356	0.08570685961720202	0.06141762401413573	0.1286376401298621	0.05500555702275976	0.08281437832087767
SMIM15	Th1-M2	turquoise	0.12866931932511955	0.17441537974434332	0.2240635345084025	0.016855207262818854	-0.05599659820087345	0.07150957194544744	0.02859803309468547	0.021753799316009875
ZSWIM6	Th1-M4	yellow	0.03337673525267951	-0.0035216622464965402	-0.06044366475577934	0.05164923387954358	0.27086607936763313	0.11766538562258771	-0.02226927146907371	0.15535442528088544
CWC27	Th1-M2	turquoise	0.1575400573302609	0.17474658961062808	0.22834499548980497	0.0850029308890176	-0.04590984834960695	0.049497271188742455	0.062055063099948675	0.0629405585667683
SREK1	Th1-M3	blue	0.05613848278492496	-0.0657914258427429	-0.027403304716705185	0.13976445305409158	-0.010943605784493545	-0.06346224693789246	0.08336995198425629	-0.027009524075349994
MAST4	Th1-M6	green	0.09765343322513087	0.05182093559061304	0.09660992965966461	0.08216863182636788	-0.08229714636181173	-0.029206365442802223	0.08499595249073169	-0.03940089970808093
PIK3R1	Th1-M3	blue	0.022783836914568503	0.0048416490661828005	0.02732037998621731	0.061075658658698316	0.11052511730060847	0.04031559611157715	-0.04567688428013312	0.14561316907513053
SLC30A5	Th1-M3	blue	0.05365921585900431	0.026712342356772202	0.009138996879011055	0.0829079816728221	0.013719666489558411	0.01789191107854771	0.0026072317856685526	0.0302575112725923
MRPS36	Th1-M2	turquoise	0.1821353811895232	0.1649420635362436	0.2627892681850892	0.095723076844178	-0.022731430369483798	0.04875257727733753	0.1275523353001539	0.039393259421756956
CDK7	Th1-M2	turquoise	0.1647923510203599	0.1134931674046917	0.1473148067157331	0.1275344335292141	0.04554372218559391	0.09902761766108796	0.1535975350804668	0.027438973054343323
AK6	Th1-M2	turquoise	0.1672731890666917	0.16387038269729537	0.19494587056807064	0.08561125996676468	-0.020904237150098762	0.06284076998026013	0.08342933807170601	0.04412064947458795
TAF9	Th1-M2	turquoise	0.12309687758198262	0.16164390670708365	0.1670583846711704	0.04907431267008447	-0.016904439589587112	0.028749351761362344	0.07935857222295471	0.09550592186496036
BDP1	Th1-M3	blue	0.099980339009731	0.031123321235681796	0.03228343607927115	0.11984961230357533	5.977058990838552e-4	0.007630106146297885	0.05092960546908222	0.024627562881128603
BTF3	Th1-M2	turquoise	0.21227680147897252	0.32838038172244727	0.41226772974102843	0.06291701868841618	0.007458866034123786	0.17824584210682218	0.07059517497572765	0.1785555110595389
HEXB	Th1-M2	turquoise	0.18430388128073574	0.15883052213728394	0.15713228548424907	0.10688941496722991	-0.027341863316928314	0.06143032872700114	0.09794554649094242	0.029055640956976773
GFM2	Th1-M5	brown	0.14353507959772996	0.05454950470354772	0.0019383303222280444	0.12908382898056747	0.060337908224149854	0.14378613290463008	0.0635322804262463	0.025509234229793475
NSA2	Th1-M2	turquoise	0.23385718909888914	0.3345630989625597	0.3725521946004791	0.09456004564938295	0.013670738012071082	0.1763241211537734	0.07950360591271598	0.1139033504104052
HMGCR	Th1-M4	yellow	0.08325199520224173	0.12233236109703102	0.031585787233465515	0.0628162480403101	0.13904272719430613	0.13779936328516298	0.051638758128496845	0.09642675944729402
COL4A3BP	Th1-M3	blue	0.0468768341757523	0.026685341070389428	-0.01166948774417669	0.08694129780062444	0.04439996869947331	0.055418434947782716	0.07418738041175427	0.049758822892138996
IQGAP2	Th1-M3	blue	0.09883471904200973	0.0051328584976690055	0.06355914869407238	0.12377105595557941	-0.04359254317748297	0.0028892647642306105	0.048002440158907776	0.08302422050834862
AGGF1	Th1-M2	turquoise	0.11311990578347297	0.08198210690031298	0.11929430821871076	0.0555313846583246	-0.018077345621883845	0.05265123583254236	0.06304764728002941	0.0020189704453382994
TBCA	Th1-M2	turquoise	0.20884482022827788	0.2693721347137657	0.36922245589647074	0.09930018560682775	0.005336197794386471	0.11098133829070693	0.059135680008002345	0.11976470845364288
AP3B1	Th1-M3	blue	0.050994184042266584	0.0017225906162183539	0.013729808518587372	0.07442499339089045	-0.01020348207453588	-0.025864579636875846	0.027787570435414362	-0.011478080986929502
TENT2	Th1-M6	green	0.10057274656447106	0.015494944276560611	0.03844706414458084	0.09603587801956705	-0.023453622350344722	-0.0037974641469955936	0.09588600514350941	-0.038436967486959545
SERINC5	Th1-M3	blue	0.012036737635373078	-0.04826516573013342	-0.06266550055304723	0.14632896506916393	0.04212304340188421	0.007360641011839116	0.03161887008189341	0.046330691701901294
ZFYVE16	Th1-M6	green	0.04966332466560691	-0.050453345651683426	-0.035846221391078764	0.09304609311504441	0.02277761356468343	-0.013230702565822018	0.10247460485252655	-0.019940977599670295
SSBP2	Th1-M3	blue	0.022903945889375835	-0.034392959742461524	-0.02356436949519588	0.05331773057726105	0.013164731712282652	-9.085040669809265e-4	-0.02975941474180871	-0.02032210579681526
TMEM167A	Th1-M2	turquoise	0.21962067473367364	0.20225815399550237	0.2541332502503924	0.09856248740157632	-0.034896741325330063	0.09880764961573478	0.13282471814744753	0.0023348965452026243
COX7C	Th1-M2	turquoise	0.24730269101652613	0.3605114226898808	0.4932168038567145	0.09878566555007198	-0.0925130448166825	0.10769145576477199	0.07813599402012639	0.1112029873783746
RASA1	Th1-M3	blue	0.09052040734202779	0.003476127953185397	0.03215202823004606	0.1540934870061341	0.033285082196014434	0.04024939520237316	0.1268728090681256	0.025305786630638514
CCNH	Th1-M3	blue	-0.07692817812854374	-0.03676483940471587	-0.06820432762027756	0.03976565643945319	0.2771662831768851	0.13018224920695243	-0.0875282284922153	0.19736486326793853
FAM172A	Th1-M3	blue	0.04330714369768813	-0.04141635341031072	-0.03386980190427771	0.09444919659711219	-0.04477949114108484	-0.035926114827328604	0.027413308373068674	-0.06912023235210357
GLRX	Th1-M2	turquoise	0.17764750332261764	0.2197064985716611	0.2510981813653757	0.08384847224353681	0.004741875301135933	0.14194466883953308	0.10741338835220039	0.08534574136811436
ELL2	Th1-M3	blue	-0.022372043701549507	0.0013503596195650266	-0.08244849513983882	0.1848642546454289	0.2955213312450993	0.15956411446284577	-0.030444661325877222	0.3292952061154514
ERAP2	Th1-M3	blue	0.06380402930193703	0.010177795979180598	-0.04405039289055519	0.11203510971157432	0.059156006653360904	0.0431236242797898	-0.008008583399884783	0.02529080889830722
CHD1	Th1-M7	black	0.014125793867132476	0.03720147528462835	0.008430348138791236	0.03781879442872626	0.10643476425296672	0.061714753310210764	-0.024282456340011704	0.2084041910465681
FBXL17	Th1-M3	blue	0.01451981588135403	-0.041827059463172264	-0.04098608867037321	0.05339401307097264	0.009724121437138031	-0.005426092117102875	-0.002240797115039341	0.01577737375656931
MAN2A1	Th1-M3	blue	0.012517767074284964	-7.44415873392094e-4	-0.052363848371359815	0.05385763805956418	0.04066126813357814	0.01279320484440629	-0.010755437233842514	0.060547675751964285
CAMK4	Th1-M3	blue	-0.0054275278749545686	-0.07475886038375626	-0.06854577662808728	0.0838292366709799	0.053211924306793806	-0.03774555718778249	-0.06452299875605605	0.03297588542244564
FEM1C	Th1-M5	brown	0.06531656966905196	0.042420110171532396	-0.0012430227329587966	0.08207828076762327	0.08366459893576485	0.13497244660347604	-0.014299914640662935	0.017065976969151762
ATG12	Th1-M2	turquoise	0.17579563940879625	0.13398625954561427	0.16971869541475954	0.09288757323487669	0.0019913634667386012	0.0728579986181292	0.005146853547110217	0.04500783070125623
LMNB1	Th1-M2	turquoise	0.1362693503642964	0.1582472776626443	0.18983765990210033	0.035459565616021864	-0.021218385741351205	0.07510713780680243	0.12688600517845242	0.12979717882515263
MARCH3	Th1-M5	brown	0.13198748193269877	0.1660439039860702	0.09531654897125631	0.0994845846456796	0.09471012479177406	0.1773386238922744	0.08100956667752919	0.11189542469421503
SLC12A2	Th1-M3	blue	-0.026978471243199107	-0.08809496308166441	-0.0790426137482918	0.027561763711697645	0.0816172659869674	0.011612210313314213	-0.0751783380755489	-0.005376156299386503
HINT1	Th1-M2	turquoise	0.20156051249485937	0.3000673694523682	0.3968701283133411	0.1041818538209666	-0.023938339342330008	0.08356017948137624	0.10695952124188791	0.13269820086316123
CDC42SE2	Th1-M3	blue	0.09761474712916385	0.030634753500727488	0.06607290518993982	0.1336315257650043	-0.08392150299611975	-0.04446650483576403	0.10948500412764026	0.018501788631706904
RAPGEF6	Th1-M3	blue	0.042898853930965035	0.018479387899352502	-0.028863126877436102	0.1388646734677723	0.1415484020396065	0.0769433234827153	0.0414812483791825	0.0980186922162815
IRF1	Th1-M4	yellow	-0.06141573543810826	0.03381622334891007	-0.059980509271679534	-0.07900907449687083	0.22331432417454153	0.1668369380411221	-0.17148846947755192	0.15563626721367246
UQCRQ	Th1-M2	turquoise	0.20902501870328544	0.2547928643200801	0.3616859141425185	0.07041964818384763	-0.03179087008529118	0.09155283192595559	0.13564385072638357	0.07238988911497547
AFF4	Th1-M3	blue	-0.0013423402063268439	-0.0651729960775062	-0.08527516396205076	0.07995511752374596	0.08964599372877868	0.10190293998984006	0.015621289293750154	0.01196906295763867
ZCCHC10	Th1-M2	turquoise	0.10592511332049533	0.12615449136055	0.1678151762373723	0.05491294249489135	0.02518383563543656	0.12033993721908261	0.0032576637859666026	0.08405466434145323
HSPA4	Th1-M5	brown	0.10400435520789764	0.12421497327876851	0.016993876555389354	0.07794892067482323	0.12407180037932633	0.244769156564619	0.09226745094436513	0.08777912658386362
VDAC1	Th1-M2	turquoise	0.21387870337380255	0.24224652028770272	0.30618873427829557	0.07775337803589213	-0.04919402623516787	0.08635453063478636	0.17113303187348747	0.12493715169423585
SKP1	Th1-M3	blue	0.03797113025115037	0.07916743120002373	0.10902307217410218	0.0566588648010126	0.11779717565786212	0.056542326583354785	0.00807178935783008	0.16835904976142552
H2AFY	Th1-M2	turquoise	0.2210363095239076	0.18514156646192226	0.24946702083631728	0.16582724302329407	-0.05422475960463089	0.05714158800879456	0.119515853600786	0.019050597126343924
FAM13B	Th1-M3	blue	0.048362129140361525	-0.02936744287840165	-0.014611692351997916	0.09184767321671197	0.04603322372476051	0.025975623700237767	0.032753816729343216	0.04488311978583807
FAM53C	Th1-M5	brown	0.08619390102491238	0.15334450632836744	0.042492714731239146	0.05053772998685893	0.21940333504954423	0.2730403331882246	-0.04728314093781549	0.20560953811638077
KDM3B	Th1-M3	blue	0.03741681334425983	-0.02601852523900729	-0.02791976431761099	0.09741452598811946	-0.0020720291931590465	-0.032730301432210444	-0.035842781876184414	-0.018683929810022242
EGR1	Th1-M4	yellow	-0.1076503887662711	-0.07491494772160188	-0.1409122341264831	-0.07706672142828068	0.3275215692963385	0.1610371301186064	-0.15667478040437452	0.06575232554763459
HSPA9	Th1-M4	yellow	0.08818159303755453	0.13992674665746627	0.0514849121717482	0.047440406692196985	0.21237663565261578	0.17968217749896645	0.007575687465181799	0.23650921733114527
MATR3-1	Th1-M3	blue	0.14026224630104084	0.029104718265911402	-0.03379381208714258	0.19678843829814668	0.14122494625253623	0.11787121755354454	0.044225421268397416	0.06534722344725032
MZB1	Th1-M2	turquoise	0.12324483667643552	0.09008275814957063	0.10497409337653854	0.05991571459827268	-0.015001197379450932	0.04218040655969624	0.08547248279614686	-0.007175111192358792
CYSTM1	Th1-M2	turquoise	0.0431793037246587	0.05124328664256302	0.10611624809581957	0.03140032583367131	0.0448116775150978	0.016845918597850486	0.006785563079222418	0.07928092465785812
PFDN1	Th1-M2	turquoise	0.1358525436488437	0.16225836276537456	0.1601908311898653	0.0640368419833544	0.0012068463914023924	0.05909870639018458	0.04768365616181062	0.07511216490213868
ANKHD1	Th1-M3	blue	0.045436628613753915	-0.0044486711575405565	-0.07227402663990731	0.11309960085629946	0.1894566026981408	0.11237775833034817	-0.015892242096100417	0.07752057232304933
SRA1	Th1-M2	turquoise	0.10425906218054846	0.13212734659745873	0.1288629982422142	0.044275792380027684	0.07306659363204776	0.12325458969481663	0.07289488231093716	0.07497808249204028
SLC35A4	Th1-M2	turquoise	0.07460022745855813	0.07120959244778192	0.09604334323835964	0.02581166643169963	-0.08592255544645336	0.001888083950108577	0.0035863360430656594	-0.0061383205244953136
NDUFA2	Th1-M2	turquoise	0.20447255978529208	0.2314502427540952	0.33781538581207005	0.11588763954046881	-0.048801902266658495	0.05345799695715031	0.09657031351112137	0.07943141226567296
IK	Th1-M2	turquoise	0.20517351975830592	0.24521824232679534	0.24877667937257672	0.11180982588322837	0.03792614679205737	0.2027668909373461	0.08508576290775638	0.12353912162340175
ZMAT2	Th1-M2	turquoise	0.2071959666979278	0.26576844575251785	0.32207823407979813	0.06207460844054004	-0.024768497678676157	0.1396837241979452	0.0604905204265275	0.09651908475881862
TAF7	Th1-M4	yellow	0.03430964284069731	0.09208323991826008	-0.030993389205161558	0.020913258925124852	0.25268351659823135	0.27996945890779495	-0.07461607152455156	0.09687973127062027
DELE1	Th1-M3	blue	0.09609053156045103	0.024749775365161063	0.007707120948521257	0.1235869447456423	0.06663536852593478	0.07861239758835603	0.034827479414926976	-0.0018153009130427887
RNF14	Th1-M2	turquoise	0.0744107030047747	0.10767459650903631	0.13716968605537513	0.05321598639069287	0.006087050867491577	0.046349158447061015	0.02731240500298808	0.031279948632235155
ARHGAP26	Th1-M4	yellow	-0.022421723642849313	-0.0652923336983854	-0.106661109529338	0.03332759582354844	0.2250485509317897	0.11169873544190274	-0.05955734317657691	0.02467289575405685
NR3C1	Th1-M3	blue	0.06333367093885586	-0.006569961811779318	0.05436594073221409	0.15252805681111525	-0.10848955727222674	-0.08555937532168953	0.27280357567619873	0.003904274612007507
AC091959.3	Th1-M4	yellow	0.07187116690574209	0.037665345129148965	-0.003410235465130435	0.08543269735897359	0.08450976680610821	0.10550969175860232	0.053495032519320806	0.058304680522295246
CD74	Th1-M7	black	-0.02380315130319983	0.02096375621444341	0.041832629680694976	-0.12597163312975462	-0.019935024602500923	-0.04684482299413572	0.04339837289384858	0.054714774978192215
ATOX1	Th1-M2	turquoise	0.15665535606883907	0.17662843081009028	0.2432808203526786	0.07976174732060785	-0.02966122093547643	0.06251988875220552	0.13121080111744754	-0.010799043570702318
SAP30L	Th1-M3	blue	0.06418640604725892	0.02069643363686268	0.014948075877657504	0.09756172167725605	0.017762351457949365	0.034609790857660055	-0.004467595373588611	0.002137877303394455
ITK	Th1-M3	blue	0.045312241093381535	-0.05019804774930355	-0.030363776634294962	0.14139947049146395	0.010356636567917613	-0.025952461640244978	0.10337220873903458	0.11370580803830807
UBLCP1	Th1-M2	turquoise	0.19997954264265372	0.1810646714055504	0.24957982761404243	0.04636735059478289	-0.05931660372938269	0.07223629058585129	0.0598225016798345	0.015939625508205168
TTC1	Th1-M2	turquoise	0.12671673871070488	0.16137001816371202	0.17155502721571977	0.03478078772791091	-0.031036624756361725	0.09517254557309623	0.07676638187158635	0.03745969711452772
PTTG1	Th1-M1	red	0.2032337788519789	0.2986006550192522	0.23420625087521124	0.07513286131996666	0.0032036127072798564	0.16734662832334996	0.12376036871175713	0.06816709217933954
NUDCD2	Th1-M2	turquoise	0.16699883517244066	0.12002056494577701	0.15920483154676657	0.11031090213157067	-0.04564092134744004	0.07145358827861144	0.0439167104852591	-0.018586599231042895
MAT2B	Th1-M2	turquoise	0.19927143474582504	0.2154921251445211	0.23839265852019217	0.06949528779992539	-0.009160800571490517	0.10981949667388669	0.07965562644478448	-3.6443464113496875e-4
PANK3	Th1-M3	blue	0.062013627456692616	0.036069590066604505	0.039765701751127536	0.054947855223744776	0.044217411085117696	0.0814450365085883	0.024185321660061425	0.03609828050641734
FBXW11	Th1-M3	blue	0.07366837370856605	-0.016771846305462204	-0.03362003803112797	0.09148664762752433	0.03810662542095138	-0.0022536813253883742	0.07441460210336841	-0.05074591000811224
DUSP1	Th1-M4	yellow	-0.25856647617009487	-0.1319606874674374	-0.23364086022221986	-0.16816057359223266	0.2715570630088231	0.05579357964021851	-0.18920373477249633	0.10698360675057826
RPL26L1	Th1-M2	turquoise	0.12979057541626518	0.15896511261220175	0.21402768344127393	0.06359621577169909	-0.05655398122120654	0.029073688277026156	0.060691226703012295	-0.01490436925342971
ATP6V0E1	Th1-M2	turquoise	0.23960070509486892	0.27254288925834735	0.34612121293931286	0.08935676005305163	-0.11867043477952241	0.05599557059089227	0.14256181632550535	0.07254495744874809
SFXN1	Th1-M2	turquoise	0.1949548185527287	0.1427929751195698	0.23289577741117432	0.12438363587772559	-0.12672867527086074	-0.02178281962381144	0.18913017921607814	-0.015272970902058383
NOP16	Th1-M2	turquoise	0.06638647126751226	0.11568752730737047	0.15154720052864964	0.029817042431970187	0.018594154658206147	0.04567605789977492	0.027427763797425196	0.04339642406187995
HIGD2A	Th1-M2	turquoise	0.25499389970630176	0.33142918513108327	0.4320281653560843	0.12251161079447054	-0.0025131922401514226	0.12153465382355418	0.10437085636589294	0.09859200944682489
CLTB	Th1-M2	turquoise	0.19076665486067265	0.21875215250017396	0.2540454014863563	0.09633501599338758	-0.06094226188437982	0.07675312579088533	0.08070418092524828	-0.03131385626469736
NSD1	Th1-M3	blue	0.11651937396662031	0.030447871725585576	0.019317620703361085	0.0938675610356128	-0.061689242520340276	0.020970541098505168	0.08414561091581067	-0.03549253540223928
PRELID1	Th1-M2	turquoise	0.2483408065906632	0.23451364431346272	0.3378481774476701	0.1095345960776856	-0.03321640418596535	0.060930532919847694	0.13977322699460143	0.02071929021523848
LMAN2	Th1-M2	turquoise	0.1604672952071472	0.2009193844825284	0.24885698394672695	0.04574726508144467	-0.038488485899638394	0.07568598376499416	0.06848612357838268	0.11267857972034033
PRR7	Th1-M2	turquoise	0.0981736443869181	0.12737413019633267	0.11102622617871989	0.04309884537950373	0.07475443325331221	0.10540651102247714	0.020314951124115858	0.06775937165585451
NHP2	Th1-M2	turquoise	0.23993381531227007	0.2355876640488532	0.2726051987451623	0.12946763148426416	-0.010798855218540489	0.10853463018164017	0.060474126238264	0.08671160179484737
HNRNPH1	Th1-M3	blue	-0.00875239461428115	-0.08705842955709225	-0.11537201210826889	0.12539429687397466	0.1557232844589746	2.6387816022218784e-4	-0.03409891125638996	0.05579798463990617
MAML1	Th1-M3	blue	0.07116824830266238	-0.012184169560803084	-0.011046738659352863	0.12255232822027326	0.03991477313109892	-0.0194704706924684	0.05851619073448349	0.032547778435159505
SQSTM1	Th1-M4	yellow	-0.07241041307407346	0.10343946541963357	-0.013447305669213335	-0.1428065513262507	0.39268696384525414	0.3069447849794102	-0.10716638370998259	0.17162608609600563
CNOT6	Th1-M3	blue	0.059491724316090004	0.0151443964487914	-0.016467314008874384	0.08205997241676773	0.03505404278224667	0.003898706021809707	-2.3494725780371728e-4	0.024040110460395357
SCGB3A1	Th1-M3	blue	-0.06665311379231004	-0.1317120330779641	-0.0979422042901194	0.05595855168505009	0.0013537026161959775	-0.09724723517274811	-0.015231545915261413	-0.04187345083104416
RACK1	Th1-M2	turquoise	0.10281536065822196	0.22933990414975952	0.2833303261264872	-0.03821283603603982	-0.0864987285679367	0.055256646558126024	-0.027815261079529367	0.08648390311708985
GMDS	Th1-M3	blue	-0.017475404923533396	-0.0760463903198842	-0.08168142260032994	0.025946503065385363	0.04244816685310896	-0.005295426902860463	-6.663805900971111e-4	-0.054499352932269506
SERPINB9	Th1-M3	blue	0.10747268799575128	0.06319788461027356	0.08067967896676069	0.1393095683240128	0.07669322577660197	0.02776584874267071	0.027795549097405208	0.08247687274361627
SERPINB6	Th1-M4	yellow	-0.012143139037167506	0.019847148211827044	0.020009295239517465	-0.04749506539733243	0.0424747652039509	-0.015346717340726783	-0.014929178314938734	0.041564056037024115
RIPK1	Th1-M3	blue	0.11047623209491961	0.03212709937147905	0.016360958177149703	0.09124259397246914	-0.015921530701815578	0.03222982460593771	0.03871648304017727	-8.912999677406978e-4
TUBB2A	Th1-M1	red	0.06230697078370049	0.22635484204457296	0.12078837828478979	-0.028835528165363607	0.12948299072360062	0.20569576669925185	-0.11690095213465769	0.10579407271993997
PRPF4B	Th1-M3	blue	0.10291998076139233	0.01384015831726202	0.08727326669233507	0.12683791335800046	-0.0486888865181745	-0.058117769787760114	0.046325803625270154	0.0034227001001212397
CDYL	Th1-M3	blue	0.05821546966542417	-0.03582812040790897	-0.02802095681425205	0.08296534574273673	8.793144141810596e-5	0.007779639820431069	0.029539608368229667	-0.02182021255397161
LYRM4	Th1-M2	turquoise	0.16646025649874982	0.11728585169949944	0.15462450128201694	0.15298841358814258	-0.008479253041732717	0.026969810464703273	0.13156142053710468	0.06347039963440483
TMEM14C	Th1-M2	turquoise	0.18989178593474865	0.25175997595658284	0.28382581764809905	0.06962442196458432	-0.014473574180625223	0.1101204059666285	0.10606037346214642	0.061528059743321824
TMEM14B	Th1-M2	turquoise	0.20064236180847583	0.26038083205917567	0.34958208121383944	0.04104121691080166	-0.04477325404154079	0.07356455802474796	0.11646284901973725	0.09478274382584033
NEDD9	Th1-M3	blue	0.10054090478225576	-0.0016092577893349897	-0.006862294963911134	0.10449143131890092	0.027061406804807987	0.027833144548747014	0.1132854732760808	0.03926635679957448
HIVEP1	Th1-M6	green	0.08979850012716256	-4.342055543412532e-4	0.04261960579505501	0.09602418113125724	-0.049859403620292606	-0.03906015511470079	0.20035596205275272	0.035894704889413674
TBC1D7	Th1-M2	turquoise	0.07662147395487594	0.04014524555458468	0.07655045123279752	0.048377434354421635	0.03423466621434685	0.011773962514320398	0.01868884323991104	0.01944451699907144
RANBP9	Th1-M2	turquoise	0.1309240062225392	0.12080745235102774	0.15301472788241544	0.061363279883205286	-0.04966104729088628	0.04923757979925292	0.10393110311513641	-0.010790561525017771
CD83	Th1-M4	yellow	-0.027699268983996557	0.09084117771738251	-0.033311167993028294	-0.04379520531209025	0.3062249776905316	0.20826797433321811	-0.06459695918991305	0.17184475715450895
JARID2	Th1-M6	green	0.07140259627186957	0.013725589096430056	0.06701495046593602	0.09095563938711247	-0.013155207731462677	0.025462354873063635	0.20766659332309545	0.031243089117752632
MYLIP	Th1-M4	yellow	0.08039509272212157	0.1453974784405431	0.029170404066318472	0.03286673733701172	0.2824277038661618	0.3148992986884506	-0.05419199283284046	0.15994988143060454
ATXN1	Th1-M3	blue	0.06271926689356323	-0.01732041906771324	-0.009258561235600019	0.15090205923605696	0.011490520384145256	-0.025339602805457863	0.10045704591717136	-0.018884169657966625
NUP153	Th1-M3	blue	0.04741101718232746	0.02396447911998413	0.004222621192615376	0.059318690487682284	-0.037215183021028435	-0.021469559162260028	0.01864239524097089	0.04402858686002858
MBOAT1	Th1-M3	blue	0.018176800989532626	-0.06360343570312474	-0.02457604123040704	0.0762533602770255	-0.02088611800851927	-0.04270077606934505	0.1047616839180324	-0.05414555745418751
MRS2	Th1-M2	turquoise	0.07828637945038637	0.10034361431508647	0.09533841541309804	0.04255221978026143	-0.02859160195365988	0.025956380336047222	0.037438452604221295	0.029193088814167743
TRIM38	Th1-M5	brown	0.13188221325212565	0.0837371876096544	0.06597664349481203	0.1270564982978768	0.11628315482566412	0.1427706972089359	0.043454933117304646	0.051410490939292716
HIST1H3A	Th1-M4	yellow	-0.046556663854081595	-0.06429787426437736	-0.0541511354936271	-0.005638975950252548	0.03293424178171657	-0.022918685844512367	-0.02758625637688158	-0.0630635398423263
HIST1H1C	Th1-M2	turquoise	0.2044877659616845	0.23862709156010978	0.3446097569701726	0.11055669279067105	-0.02830539257910994	0.11114783569733203	0.09344946347002248	0.09096499130011684
HIST1H4C	Th1-M2	turquoise	0.14236104736176616	0.20618190025076394	0.32151153041253644	0.030773712312904822	-0.013284431959388858	0.09085243426446646	0.021758958067187206	0.06266959079694351
HIST1H2AC	Th1-M6	green	0.0018416799645352016	0.007516219911035512	0.04146461968632421	-0.005465193810515241	0.03854768335740535	0.030796272640673004	0.026309312265485257	-0.06573900348774309
HIST1H1E	Th1-M2	turquoise	0.13376390885198952	0.14980098934568323	0.20177885477230842	0.04673016513900483	-0.07071694420116442	0.06248680089521856	0.020456040689555643	-0.034599593047329326
HIST1H1D	Th1-M2	turquoise	0.14233556140938103	0.1500918782260844	0.1985735223943543	0.058159774015130936	-0.07649844604160945	0.01076810832691361	0.0569453359150189	-0.011128712042501434
HMGN4	Th1-M2	turquoise	0.18399161281751292	0.17577511197348888	0.1837966446761834	0.09190207742220362	-0.015289050971009691	0.0834537677882774	0.08813310499253293	-0.01812829995728019
ABT1	Th1-M2	turquoise	0.1564214560569741	0.21590438605677548	0.26911298346554174	0.03279556929885152	-0.0442297511725674	0.060911195088190984	0.055397713691550346	0.08020827812366567
HIST1H2AK	Th1-M3	blue	0.009573178831926437	-0.0299955486373133	-0.03788426254975567	0.07198386274695924	0.08874262860697929	0.048730310119386805	0.03675278321961425	-0.01807918048486044
AL121944.1	Th1-M4	yellow	-0.036474414314012917	0.02819506929165822	-0.024263457197318206	7.286083467428055e-4	0.20724212473506495	0.13544487645327694	-0.06264590992843547	0.06647301243493359
ZNRD1	Th1-M2	turquoise	0.16735626241482354	0.1939730815747406	0.24695131005652213	0.045422225224276636	-0.05121456976739948	0.06129987482059723	0.07125875585316356	-0.013281959957451005
TRIM26	Th1-M5	brown	0.11039930641364482	0.1283530261113331	0.049284690589993393	0.061302659089315904	0.10138719082335633	0.2305549672306195	-0.01080277820420585	0.09870335490047165
HCG18	Th1-M3	blue	0.03873587967567157	0.004259868277965782	-0.007864467123258109	0.11984786231537368	0.18268897193190892	0.10080310018761147	-0.026369957062856688	0.1415239162916271
HLA-E	Th1-M7	black	-0.1868130410404168	-0.09971265197214871	-0.11938415380106403	-0.2711957954836454	-0.03197840511928615	-0.06937839705687228	-0.1300539860948752	0.02139511709447731
PPP1R10	Th1-M4	yellow	-0.06804139716752597	-0.05180113927953766	-0.0886459401297417	-0.014130567954443464	0.2569864882960395	0.08804657712877464	-0.14485268482794653	0.057056674701359764
MRPS18B	Th1-M2	turquoise	0.1205921998238369	0.09516048853588381	0.1574376454229467	0.07332546907263833	-0.048270119707164806	0.005163385205154232	0.07359788568416263	-0.013025657827007379
TUBB	Th1-M1	red	0.13573336993836527	0.2167955182577532	0.17783209003720926	-0.0027061722337793745	0.042805805616932736	0.1153016344965332	-0.008562565374927935	8.911635090875922e-4
IER3	Th1-M4	yellow	-0.006042439277059537	0.03655874615546648	-0.05103159918763129	-0.0077013226786051695	0.1819293387326403	0.15682634062561424	-0.1289679642735422	-3.793249499872237e-4
HLA-C	Th1-M1	red	-0.10702729287307873	0.007143685242651315	-0.015491144193767582	-0.28115303198743635	-0.07249995989844708	-0.018377919252302814	-0.04497916281005413	-0.02073562125629317
MICB	Th1-M5	brown	0.11195692471485423	0.14182512208522483	0.048063818894856246	0.040705068485055264	0.09545346624129249	0.20634851609467933	-0.007318271330427358	0.06070244185397275
DDX39B	Th1-M3	blue	0.0429107576796351	-0.04017053632034762	-0.03926963608260406	0.11271630231163948	0.056360703783459226	-0.02944230352629334	0.018048042711581315	-0.005447317487962924
TNF	Th1-M5	brown	-0.04269411324012875	0.027100411727083124	-0.06055144929610576	-0.09736682276951095	0.13736027301036724	0.14445133775381197	-0.13570263347154976	-0.04818508874750268
LTB	Th1-M2	turquoise	0.16296838424157517	0.25464483611417965	0.24860445243263393	-0.009847440800783414	-0.07345640700765098	0.13248545300529027	-0.08038221096675738	0.12616828561174842
NCR3	Th1-M2	turquoise	0.169187136632869	0.12625745228065557	0.1787549227466665	0.10311371828073077	0.007448102452211353	0.05649453735631668	0.04221623299502409	0.08280172237977854
CLIC1	Th1-M2	turquoise	0.2249021064704274	0.3304612654823878	0.3607238223827665	0.04191065667703925	-0.0335921424823961	0.20180389072396135	0.061611289738649	0.10071613425347814
LSM2	Th1-M2	turquoise	0.1904168500921756	0.24035140849599795	0.24670123514871745	0.08108075069198359	0.036586303166347596	0.17605586695835285	0.10595359682470316	0.07713033612728704
HSPA1A	Th1-M4	yellow	-0.12108955231919732	-0.03943962354964246	-0.19819351530993815	-0.059343082597662966	0.45741100020520664	0.33790282321357296	-0.01354815405317114	0.0759685195896622
HSPA1B	Th1-M4	yellow	-0.134803761511794	-0.039830941839049505	-0.23671855135103936	-0.06818789346324942	0.506343816275686	0.34458667936006526	-0.09957132525940926	0.05380049915583315
NEU1	Th1-M4	yellow	-0.09235499717979914	0.020795473980785146	-0.12447412406661437	-0.09921539645618101	0.41131178553044834	0.2895664252690863	-0.16202886840398742	0.09996902205333891
NELFE	Th1-M2	turquoise	0.15389530814035526	0.1256419045651275	0.18634322711517107	0.09944161862724027	0.005297499682559986	0.06435325148723177	0.09137486982677762	0.08172218122534258
ATF6B	Th1-M2	turquoise	0.1569718604525243	0.1432849355985296	0.1950620894372441	0.09442855679651911	-0.08481927315344338	0.03690188171221845	0.12877670550563552	-0.0362655385908853
RNF5	Th1-M2	turquoise	0.10284118177812035	0.1442211180458663	0.16328839995034047	0.029837869935352226	0.059866127620200334	0.10041732041749157	0.050696376202367	0.029710973531395294
GPSM3	Th1-M2	turquoise	0.246267964854151	0.275245510507202	0.38123387698086536	0.13034908521082805	-0.049312352166793604	0.0707828526207226	0.08055627676393784	0.031009276325836586
HLA-DRA	Th1-M6	green	0.12386191253518254	0.0717703264951163	0.11954836410809103	0.14599676879090767	-0.0500230267412394	-0.02796173216252007	0.1668920625264023	0.016169494728506196
HLA-DRB5	Th1-M2	turquoise	0.12698227448557836	0.18977578931417338	0.25066034880117793	-0.016785497969895476	-0.11548876331986532	0.03172428840192496	0.08182571623099713	0.01799173865256856
HLA-DQA1	Th1-M3	blue	0.07606559813648382	4.141378301620309e-4	0.05609045667676477	0.040943068247556	0.06490534152528275	0.012708986669434973	0.09215610821155512	0.01396433005322488
PSMB8	Th1-M2	turquoise	0.2468719330325741	0.2249692285527041	0.33312295240710493	0.10384013368000476	-0.06642373914686651	0.09152625262517154	0.1245855877116528	0.028035078795073807
PSMB8-AS1	Th1-M2	turquoise	0.14068109979697033	0.14710417902989675	0.2121542264659121	0.057719663067691	-0.07985768647692475	0.02264769647986048	0.03338237447356949	-0.07366240905897004
PSMB9	Th1-M2	turquoise	0.23940487706811603	0.2978159747637753	0.41474095302211095	0.055040838991350385	-0.10433353374343136	0.07394547750315257	0.1229579438048868	0.01782060306376684
TAP1	Th1-M2	turquoise	0.14576885909949694	0.15961019072862728	0.1648899708360188	0.04707823577747135	-0.08076631973811016	0.058443850099394616	0.0874951356383007	0.03727387335277237
BRD2	Th1-M4	yellow	-0.027188776318106005	0.053379600464864715	0.013679940329906224	-0.034579567839539936	0.2319594094436653	0.13746103838487744	-0.021335729892216142	0.11299656135204794
HLA-DPA1	Th1-M2	turquoise	0.19889834635491604	0.14388551760392423	0.22017328688700227	0.07091169082138322	-0.09159099091925514	0.02797996059906872	0.23487834562263743	0.04509081001757385
HLA-DPB1	Th1-M2	turquoise	0.15614287503736635	0.15659104552814593	0.2212558233990679	0.029256258287052063	-0.08392631440443966	0.02182775867821232	0.12752355244810737	0.06663087171603967
SLC39A7	Th1-M2	turquoise	0.12891315740327283	0.10184618762872254	0.0921860932773157	0.08285119882543877	-0.003808813593047525	0.05392512643926787	0.11695968934162777	0.030383070107469327
HSD17B8	Th1-M2	turquoise	0.11416756738918414	0.14552829725941943	0.1902154702592213	0.06221206902673054	-0.024426935883245657	0.0135986827860372	0.0651843779484893	-0.006464904489266014
TAPBP	Th1-M3	blue	0.08132488604542396	0.051282894719046644	0.0049675714376347345	0.026775949772763184	0.01428492755912012	0.06323796097310604	-0.031895645950854604	0.05228450403298325
PHF1	Th1-M4	yellow	-0.0315684798555736	0.014460763043353406	-0.044323842232756705	0.045732774461151544	0.15427045144716212	0.061122875903852444	-0.07181961366408961	0.1102128112920483
CUTA	Th1-M2	turquoise	0.16144806767905487	0.2666071136434686	0.3071419412890453	0.01898592752535505	0.03502486194855476	0.15354619598757677	0.03320159023179048	0.12206223644208318
BAK1	Th1-M2	turquoise	0.13012392440733664	0.09041214301642932	0.16918822434538244	0.03800419425444326	-0.019205959747670823	0.052687816633737734	0.07426741056641888	0.06465134633105565
UQCC2	Th1-M2	turquoise	0.1631863992194796	0.1384470837839802	0.2217755226709535	0.09528763316113614	-0.06535436294094575	-0.011586599624822905	0.08315309361902226	-0.05166512589228391
HMGA1	Th1-M1	red	0.18833461011580294	0.2838639390890837	0.22602548936718453	0.12123056474547506	0.02386594561433243	0.13469227907649226	0.04453103493231237	0.08227032090876082
SMIM29	Th1-M2	turquoise	0.10412014374199079	0.11730679193831593	0.1523440806397432	0.020486891879755244	0.022332139244726587	0.08424459306970482	0.059648718350321615	0.012821075319153177
SNRPC	Th1-M2	turquoise	0.27605320318984294	0.2754937313299412	0.3514063935209559	0.1551838114831877	0.030424982507741945	0.14036361292505736	0.1401964767945728	0.13293177762592734
DEF6	Th1-M2	turquoise	0.10803451323868196	0.13589766762454084	0.16587642052609874	0.013720115978448376	-0.0453684858848149	0.0690000740058899	-0.004656853907783066	-0.053408261597908596
FKBP5	Th1-M3	blue	0.11543103679305518	-0.04151483966692959	0.031380093206765367	0.21170562628367012	-0.03921929623674753	-0.11054859343058342	0.20165972655213515	-0.06273144846425732
ETV7	Th1-M2	turquoise	0.21856843315974328	0.22436624726658155	0.2983525446582982	0.06536722360943646	-0.08361117872786762	0.05646925354917622	0.21509953492001674	0.04892212349044232
SRSF3	Th1-M3	blue	0.0874650589952674	0.06824994884848597	0.03895462771610292	0.10461782537626696	0.21793782312002083	0.1900983352188781	-0.001692592765322408	0.14511623716313118
CDKN1A	Th1-M5	brown	0.03324462021935264	0.16186305676365714	0.08280521297529435	0.013783543517527572	0.23043879179393148	0.2831156429114074	-0.08786142887735988	0.26368322225340396
PIM1	Th1-M2	turquoise	0.1461907485187804	0.20129075270222915	0.14706876620807013	0.019147425887099827	0.048927907438843087	0.17474765110655877	0.01754947417353432	0.08861783785270186
CCDC167	Th1-M2	turquoise	0.22481147975123852	0.2807678022169879	0.4067627624451506	0.08679142368825457	-0.08153503493460622	0.0031866132398224787	0.12667489107946095	0.054925838770313214
ZFAND3	Th1-M3	blue	0.060241782694210856	-0.038557914479523815	-0.05413698418823995	0.114419216570235	0.03505417536687225	0.02184586307114686	-0.028397497448971725	-0.0439311110948259
GLO1	Th1-M2	turquoise	0.09586802592931881	0.1006722978624489	0.13850354763014924	0.0275524923926024	0.0043105409537718365	0.02580265392721459	0.010089811703513156	-0.007700289483305546
CCND3	Th1-M3	blue	0.11107411241284594	0.08834010581782975	0.06205729018569896	0.10615857057388058	0.0856845753569619	0.1142021247062701	-0.03912100612908073	0.09032048576592853
TRERF1	Th1-M3	blue	0.15113336852144565	0.021432984876173587	0.0795765151423068	0.16840203851174937	-0.026892369829037456	-0.01808598690595696	0.12043403622299248	-0.06741935200123132
TBCC	Th1-M2	turquoise	0.13601165646951546	0.17576851428316287	0.22834722194739326	0.06468367329926802	0.02902401399326061	0.0688587952518453	0.07135606444722192	0.1117230422700289
C6orf226	Th1-M2	turquoise	0.09642201342882467	0.12414552726702571	0.17826639628401741	0.06222406546378033	-0.023968154659147686	0.013536043525731033	0.054260456770692425	0.0463481419149148
CNPY3	Th1-M2	turquoise	0.14915364843368914	0.14399607048605836	0.15919654327985305	0.03647184092222517	-0.01525375771416962	0.06455160811355662	0.03345516214320688	-0.006660795406034513
MEA1	Th1-M2	turquoise	0.15570026232243972	0.20219489162487247	0.2627874581244137	0.05130178438989272	-0.04343838634786183	0.05461814760499293	0.06096605881733486	0.02626509871817627
RRP36	Th1-M2	turquoise	0.13302300126888014	0.11828563507923219	0.14949551578682452	0.06520516288609106	-0.03056353829873372	0.03651439108350838	0.0872442628043622	0.001353789006941488
MRPL2	Th1-M2	turquoise	0.156515392374428	0.11211326690264631	0.13596012468593585	0.1181512578454635	0.024306999323463616	0.025823663914090696	0.0669674480978463	0.02290003724770995
DNPH1	Th1-M2	turquoise	0.25520231838765967	0.24174408429798966	0.36786807546203726	0.1211659794538859	-0.08541588452309261	0.06527579031812557	0.22256000401804124	0.006995787896612549
YIPF3	Th1-M2	turquoise	0.1592320381841106	0.15785734340084556	0.18943145439298656	0.07607381551316292	0.014230990147795584	0.10752558422690713	0.10602922477787646	0.08279869556157594
POLH	Th1-M3	blue	0.011468832350659243	-0.013508118701054412	-0.03748031606346475	0.04894132304920185	0.05093326129483942	0.043622053520832475	-0.04517350838290305	0.06823931672542698
MAD2L1BP	Th1-M2	turquoise	0.08886908399520604	0.0985337462145296	0.16002423818714415	0.03846901721982326	0.010997173196552046	0.041860610225988776	-0.003978247279753888	0.03535918386096712
MRPL14	Th1-M2	turquoise	0.1524253111462661	0.1888000671855849	0.23426985823746835	0.0727074997791707	0.007395690412486039	0.08881858788561853	0.06765893987925742	0.060840427723249164
HSP90AB1	Th1-M4	yellow	-0.25125532069951545	-0.08105449592483863	-0.17036085635244247	-0.26673573661166616	0.2525658540447199	0.10569103537029786	-0.15698971340438433	0.22347334207139882
NFKBIE	Th1-M5	brown	0.06897456289859866	0.10402979109422446	-0.00367004627399867	-0.002293106673198802	0.1304832496268482	0.23548996142728662	-0.06267695319210953	-0.004927703565577276
SUPT3H	Th1-M2	turquoise	0.10496531554146883	0.08265184893593579	0.15924012691989292	0.07539267431725015	0.003572458008694218	-0.02405467147981078	0.05787349238089529	0.028617825249955823
MCM3	Th1-M2	turquoise	0.16215613390081948	0.12460808125298391	0.12030660403637149	0.08029599976255783	-0.0664434145709657	0.04047639125369542	0.04390348891811549	-0.004953887548002399
TMEM14A	Th1-M2	turquoise	0.24234187234584556	0.15836017584505957	0.22932762196313766	0.14445098196622919	-0.0316913927356036	0.10631983184877904	0.13444859326771044	0.01103857079264461
ELOVL5	Th1-M4	yellow	0.013969006305325077	0.009497625090386435	-0.06455892002988763	0.08586127594050699	0.24370164972151687	0.13097723478518952	0.017928982567905188	0.20349104272141888
ZNF451	Th1-M3	blue	0.063368213252523925	0.05021822333628045	0.013148832791111129	0.1056267072254067	0.06070951581426572	0.0529097637870886	0.02958977251337297	0.02790011692888546
BAG2	Th1-M5	brown	0.1263593392677688	0.10221577989005683	0.05304406959737588	0.10367331800683457	0.11741747304313471	0.18136337424024981	0.020880942883261613	0.08882681867200917
PTP4A1	Th1-M7	black	0.15680332825483173	0.19284734882793805	0.1490944028463628	0.08488795825410703	0.12789774936796108	0.19931673053010923	0.021652313438152652	0.2803825630587057
PHF3	Th1-M3	blue	0.0892065790622955	0.0357442150623489	0.027108369843041696	0.09131607715621895	0.00777954124588488	0.021908050794252506	0.007799207223717102	0.0612591923018203
OGFRL1	Th1-M3	blue	0.04564674986351507	0.005047607380260025	0.03474799481979445	0.05001995313721544	0.03212830195919567	0.037897143860902836	-0.030603461645374353	-0.02572850142589366
CGAS	Th1-M5	brown	0.10242958869180746	0.17630432684018904	0.04478873899542669	0.02005319419444597	0.11930443400359628	0.2863213324648854	0.016521555086361262	0.0828601659275007
MTO1	Th1-M3	blue	0.06389944222573526	0.05893565987421107	0.026722561486965918	0.0930869501760949	0.0833640451111168	0.06619930701557304	1.2659860311346567e-4	0.06979333208352521
COX7A2	Th1-M2	turquoise	0.20958513432321707	0.3433245468562307	0.4837069540447559	0.057225349597635936	-0.07974905467384576	0.09376533777983975	0.07710286706540112	0.1162155975684024
TMEM30A	Th1-M3	blue	0.028973557679255527	-0.03877657702032403	-0.047003351237388226	0.022900696973791233	-0.03194045713074646	0.022990991577483556	-0.006367455819345535	-0.07251876166193169
PHIP	Th1-M3	blue	0.04890009699120398	0.007486341212088086	-0.009798020811425289	0.06903046761176608	0.017280386322769983	0.0626366733071791	9.562499285921577e-5	-0.006704126338317259
HMGN3	Th1-M2	turquoise	0.10552582388299243	0.11849694123274647	0.14080533147781613	0.08361813046375445	-0.06896635971053927	0.044862969936039894	0.0424054032947987	-0.037263582154605936
TENT5A	Th1-M5	brown	0.009984597185031719	0.03591641611350985	-0.03789158655749451	0.010944771708047557	0.11659880674123509	0.15414915281969965	-0.054460079057628584	0.10273550153710474
ZNF292	Th1-M3	blue	0.17123905648935325	-0.0012947603451348595	0.05105102249843588	0.22551677350460717	-0.03862026970887088	-0.044565903294746786	0.12142652328649824	0.02604505854192401
PNRC1	Th1-M4	yellow	-0.030449623092817006	0.06509719214455491	0.014234161197819601	-0.10956704865103496	0.13370984201620248	0.12171253308462485	-0.03169280972940423	0.015407277734997832
MDN1	Th1-M7	black	0.03729615360932552	0.006250733939282015	-0.0059470983397792885	0.044825177880528394	0.054582047651789804	-0.006589156423628261	-0.014825758360767783	0.12767026448858962
BACH2	Th1-M3	blue	0.04261199729495877	-0.03270274654881613	-0.04059994550631952	0.1398656855590843	0.08824465077259147	-0.01605232483551948	0.008477318797219798	0.16535504575856474
MANEA	Th1-M5	brown	0.1443373606613937	0.12394590706553818	0.07918042957516062	0.08968852764404174	-0.0023953781750300942	0.09240848015854085	0.08956056199889044	0.0300518173018951
PNISR	Th1-M3	blue	0.041380849503069805	-0.017087367939037222	-0.01926848807092781	0.15316839340822225	-0.02706378198291241	-0.011074368859088352	0.013958982250427944	-0.019447565802798192
ASCC3	Th1-M3	blue	0.0652867185093603	0.02712207808637793	0.023743805872374867	0.0876086661998527	-0.019314411709042526	-0.020884613808900523	-0.006255148873100994	-0.0027939292121389086
PRDM1	Th1-M3	blue	0.013803702408536173	-0.06726627290605992	-0.029757273036892618	0.0012426742497868926	0.013715293139945956	-0.07329106693280434	0.07557376989101715	-0.08805292618704827
CRYBG1	Th1-M3	blue	0.003074887459322509	-0.05867636120055988	-0.06056384021381486	0.16978064134250537	0.057235655600714114	-0.08702450718767267	0.024906813930403924	0.1761722134231009
SCML4	Th1-M3	blue	0.00356200722761536	-0.01793000357958482	-0.013605887642101152	0.05194237722556718	0.016413449613497885	-0.018517076862763243	-0.09095239361597542	-0.027198995853927967
SNX3	Th1-M1	red	0.14417763989476803	0.2431014748795094	0.1718668594526874	0.061391748702374474	0.06839500604045576	0.18571425693407437	0.030266462216991002	0.06392759575379889
FOXO3	Th1-M3	blue	0.03008576277600537	0.019087663599190355	0.013883458137987604	0.047566989467303485	0.09580053348532622	0.06226869832776616	0.026706245867090802	0.00988848390856795
SESN1	Th1-M3	blue	-0.010029624674151841	-0.03128464513659582	-0.07898124260457981	0.10596317224305854	0.05833681997054164	0.006313024833597815	0.07135231463018285	-0.04150994232411689
ZBTB24	Th1-M2	turquoise	0.1499554557544692	0.16487837595601548	0.16183989617363204	0.07387573574191497	-0.07896630565217135	0.055479278160107115	0.024673943055926097	0.010794166250140277
GTF3C6	Th1-M2	turquoise	0.2673037696030737	0.2776247945152066	0.3664388342352404	0.1428539920940684	-0.04430080120466998	0.10337246941992737	0.16326646467564732	0.06987432434759835
TRAF3IP2	Th1-M2	turquoise	0.11693340195571145	0.12290982234712533	0.07494597538092612	0.0920491763260682	0.015132553251786253	0.08864587101558952	0.03840825800039494	0.05547178424194955
FYN	Th1-M3	blue	-0.06050269498727785	-0.12025309080022831	-0.05940036913249468	0.028053865350450718	0.029634427904134956	-0.08543442425892771	0.05603739706642756	0.0907401261132731
HDAC2	Th1-M1	red	0.1799484198077548	0.1975342854143336	0.16166467119465044	0.0647566444607512	0.025033992956003646	0.132935531862329	0.07086132899933102	0.039593890460549126
TSPYL4	Th1-M4	yellow	0.004057605693045423	-0.010824367124992738	-0.05534058539551612	0.06253772034425487	0.25072176023125226	0.1414884459362229	-0.012443222506068717	0.10268929090163062
DSE	Th1-M4	yellow	0.025071038063474604	-0.007322325983097376	-0.07404767185338207	0.05930534066589732	0.19273741601503291	0.11952706938487088	-0.061738283512623005	0.05333148920527555
RWDD1	Th1-M2	turquoise	0.23537249258376153	0.2619912580055867	0.3328587015190113	0.10987134579006128	-0.0010091306682953522	0.11781529422736882	0.08874795919261783	0.08088670008341192
NUS1	Th1-M3	blue	0.08679665538306387	0.03341780034794281	0.04175945065622744	0.1273027082007796	0.05928952403850011	0.06984480365761381	0.019812176465755338	0.07601897308298193
MCM9	Th1-M3	blue	0.07066625428253623	0.013162554240689073	3.589982574759331e-4	0.12688900860250893	-0.01593277656551933	0.006550407194989211	0.1385370903733541	-0.004733411767810279
FAM184A	Th1-M6	green	0.03910574239796466	0.022256987686166588	-0.014419184617596264	0.10278339726958995	0.042288182569753203	0.055083405810075065	0.17213782521956467	0.09401324373958383
SERINC1	Th1-M3	blue	0.0662983946622243	0.07480322060917761	0.014721437907512024	0.09878967058735141	0.05631820384136445	0.040547495406327586	0.056498374374362045	0.13720907443170197
HDDC2	Th1-M2	turquoise	0.20525162670048408	0.2362714366078008	0.24875896513725956	0.09868600220720489	-0.002433373373528348	0.1484948225950272	0.1374349174495065	0.04076403787512408
ECHDC1	Th1-M2	turquoise	0.16347976760852423	0.14792200953833826	0.1506573861572399	0.12531128595861357	0.020569564892447836	0.05615818734936366	0.07031950973941117	0.041877485376935815
L3MBTL3	Th1-M2	turquoise	0.08423289813723106	0.05946634957924658	0.07013675199785198	0.07366403914923453	-0.01646102068707826	0.030240620444949438	0.035819504705583975	0.04657155461645994
SAMD3	Th1-M5	brown	0.06500254793711484	0.057735732890193736	0.03911349791573293	0.037036952870815494	0.040334607596748576	0.09723320158796245	-0.09342786081009102	-0.03960452036092225
MED23	Th1-M6	green	0.10153587437581545	0.03946203074223008	0.04054671182008818	0.07155728870418067	-0.08271896506697064	-0.013127452151995947	0.11311095072442647	-0.06095414860298805
TBPL1	Th1-M3	blue	0.10109294635281443	0.07923333398409281	0.08749396654420633	0.11756806544341937	0.01706367864182946	0.028439778110034508	0.08455695231886812	0.03619711659368402
SGK1	Th1-M4	yellow	0.035278631491805434	0.06411087054589339	-0.017387487351369812	0.07941514841132646	0.20148799769333506	0.14453226965004742	0.04737050680104078	0.02803631152352671
HBS1L	Th1-M3	blue	0.07005543285708658	0.03131302499326196	0.016971005248588196	0.12219487835209106	-0.0032382798901229603	0.04887139155683776	0.12873371763394373	0.03043435557370273
AHI1	Th1-M6	green	0.07138401182773453	0.027420650414830532	0.05476479647554573	0.05535502093489911	-0.027642036391326424	2.8894433864478416e-4	0.3164346626512178	0.03543697737783406
PDE7B	Th1-M6	green	0.08684277088875679	0.008777734659324042	0.07916948365991254	0.10571369078695626	-0.10344992837606178	-0.054877772800755	0.4340641023993121	-0.12694871425478324
BCLAF1	Th1-M3	blue	0.08029964167843441	0.04198046136166387	0.0304378474784321	0.14971815783125292	0.029227633221373492	0.018312449040871436	0.050014349499509315	0.0644198732003621
AL357060.1	Th1-M3	blue	-0.016419949308890354	-0.06944897602058875	-0.03788014608382492	0.06811716809011968	0.004359845151941859	-0.0796804416087963	-0.02154091088827997	-0.048099342471514726
TNFAIP3	Th1-M7	black	-0.30331807983150094	-0.22224609766759448	-0.25371840911374294	-0.19175486753519722	0.10663107841284704	-0.12201903609824638	-0.09787106120129185	0.15097208088003372
PERP	Th1-M2	turquoise	0.0618765084958314	0.08191051864223556	0.06842187563087347	0.012295571942781653	-0.006931746591839633	0.03890818174776859	-0.016228988630259764	-0.0023401549786981235
HEBP2	Th1-M2	turquoise	0.18075597075309344	0.2053953699865957	0.23180714530307672	0.10252903609284006	0.021942150843155074	0.10872641629562298	0.03343041857709066	0.11183549321474547
REPS1	Th1-M3	blue	0.10473185813083316	0.031638317852683104	0.01043196768471102	0.10984341426655594	0.018393411031348714	0.0721365511659211	0.08306741792101009	0.047087240345824594
ABRACL	Th1-M2	turquoise	0.2236633807223983	0.2765121355214176	0.3686695396298191	0.0821095253699536	-0.09097385605789468	0.08711717643393274	0.08209818064609549	0.030066071489796706
HECA	Th1-M3	blue	-0.007690811150919459	-0.03425655423670235	-0.08545872070218473	0.06161576956193119	0.11693174116456215	0.05862066918994757	-0.05579079450520844	0.07126058686090904
CITED2	Th1-M3	blue	0.08138036115900657	0.11223448267496058	0.07172494573066285	0.01953936272919651	0.11766770901353305	0.14981381835228708	0.010540585587996826	0.027580614004493225
VTA1	Th1-M3	blue	0.08847350246054356	0.032285216253155155	0.05473525361951608	0.11013757807862061	-0.036821756498407944	0.008876466940232438	0.04716671753112174	0.02146741277489628
HIVEP2	Th1-M3	blue	0.010118188239367802	-0.027313079037650317	-9.869585459210957e-4	0.06192073013437335	0.005404186940883078	-0.05412666722805587	0.0016556208179822943	0.12838823244050834
ADAT2	Th1-M2	turquoise	0.13443705662746452	0.05485165766365289	0.08304690534698943	0.09853520711549153	-0.024173284582155747	0.04644915577858656	0.08234419767756794	-0.014426930132669163
PHACTR2	Th1-M3	blue	0.13020508818219317	0.036877102456015096	0.05928469046545862	0.1339952181557295	-0.006654186643938342	0.015163052962194211	0.18777359440482078	0.02106612902163754
SF3B5	Th1-M2	turquoise	0.26412011994343193	0.3093699064874829	0.405893591768875	0.12157487227609226	-0.043353420944861935	0.13695912233276053	0.13672914373178055	0.10019600454332124
UTRN	Th1-M3	blue	0.12480389307854275	0.019847703001074093	0.009511427616067065	0.1635714732745129	0.038324985005109335	0.040231075260781304	0.07870090337901135	0.012133343019667338
LATS1	Th1-M3	blue	0.10039195679343071	0.06568092214212594	0.002160017903714905	0.08966175303044874	0.04419298793379253	0.05952767195560396	0.02033165511013335	0.0212067637608845
ULBP2	Th1-M5	brown	0.05325640110881911	0.1736524950074724	0.03577724958655826	-0.026558972302480246	0.1265606679495011	0.253267653901655	-0.028321932691671322	0.1283401590122769
SYNE1	Th1-M3	blue	0.09234063892572579	0.007625259546391999	-0.013267412747474472	0.06695135136971468	0.03549813021065684	0.08553515829238803	0.07452774769665024	-0.019391463438633853
IPCEF1	Th1-M3	blue	0.0629226180467696	-0.057870640307431914	-0.013017199084013161	0.15677130835520958	0.042752303643523	-0.057209084046998294	0.11588964991097625	0.014751557710532943
ARID1B	Th1-M3	blue	0.025511699011481294	-0.030951716692019616	-0.04328955285235938	0.06742947253883916	-0.022807158304695478	-0.014115105485612164	2.022741793195226e-4	-0.08846371111213033
SNX9	Th1-M3	blue	0.14860529061106065	0.07017038905189882	0.15695358298823922	0.14749076282450743	-0.0819055736397576	-0.048212620950186955	0.3118660991590735	0.07794910986124721
GTF2H5	Th1-M2	turquoise	0.19323090047586053	0.24698214049087575	0.3750166378397695	0.039961758581744146	-0.05149223111029637	0.056445436009080224	0.1010941467283379	0.0846676046288745
TULP4	Th1-M3	blue	0.016407122163760873	-0.062123772077826094	-0.0310685728654484	0.06478382025538201	-0.00358091614349149	-0.036212502219463996	-0.004417076117076478	-0.030731358443839802
DYNLT1	Th1-M2	turquoise	0.22738357143005927	0.2028642007254604	0.3120514186551655	0.1340540973628088	-0.03913483650015706	0.030644696135583425	0.09864324219645401	0.10406309040077723
SYTL3	Th1-M3	blue	0.042649990874971656	0.012405466584924528	0.0011046349471795635	0.10258416986079566	0.06622822260325037	-0.03391868095663374	0.04209774565596495	0.1257666166031297
EZR	Th1-M7	black	-0.038290993057826614	0.046352429154970974	0.013475000574584348	-0.0057407632816800875	0.09756648342985641	0.04340605101616793	-0.03758685415887779	0.2652705675222543
TAGAP	Th1-M7	black	-0.016437878664324886	-0.005277611008214553	-0.03981491555611661	-0.027835068916593198	0.07724897923818455	0.033219663235254285	-0.05419830337124343	0.10229097613990577
SOD2	Th1-M7	black	0.0037293344276772313	0.09808346817792343	-0.026086529113884985	0.011229447017020309	0.1651183153198564	0.19073339408965687	0.006996916389899214	0.29125077236181857
WTAP	Th1-M3	blue	0.04322208837359067	0.06280489656325296	0.023719725804735296	0.034537469259445744	0.0676718225670319	0.10906937545514404	0.03325638150687643	0.04262796771409273
TCP1	Th1-M5	brown	0.06043361921966645	0.14740610990231506	-0.011063086023561812	0.0365447449687831	0.30078721606334796	0.38841039631141167	0.024456642211494465	0.16864306284373923
MRPL18	Th1-M5	brown	0.14602649156822683	0.24466662932020525	0.1016494970206835	0.056167890812405565	0.261781282772306	0.45819999656095806	0.016392792640668518	0.1610479998218262
IGF2R	Th1-M3	blue	0.07425054978394073	-0.005310277592431935	-0.028826190604696728	0.06302614041267339	0.08894543936709713	0.07060499555942265	-0.0071392652837454175	0.016999835803301406
QKI	Th1-M4	yellow	0.06365898230346763	0.0316934595397107	-0.005369037325988207	0.08882962939194408	0.1438004371082153	0.0826835239636931	-0.034411827015817804	0.049455363612786
SFT2D1	Th1-M2	turquoise	0.24397676069509003	0.20997141556218366	0.2578512921237635	0.13226376122716954	-0.013780476997111178	0.09332760309934086	0.08299888257698411	0.036924967825206934
MPC1	Th1-M2	turquoise	0.11716965684616647	0.13555446146511968	0.15677140493327404	0.06902499839192128	0.03316337137315729	0.12544949617571852	6.102027480298138e-4	0.10022510638623645
FGFR1OP	Th1-M6	green	0.039791037301943624	-0.01568850117255758	0.04777842913122312	0.06952610873396506	-0.04596581787400266	-0.028474447374938778	0.09480407469136058	-0.012528800965655154
CCR6	Th1-M6	green	-1.846628550837269e-4	0.04313702353749092	0.044040990811903304	0.026645575465908233	-0.05858525847758639	-0.07189145048921756	0.06004800720911469	0.08917253327523005
PSMB1	Th1-M2	turquoise	0.21335845659784647	0.22309313347493742	0.2865687973411226	0.12620051147458394	-0.047638005702788096	0.0732588742168547	0.11805982606683897	0.06118030080957347
GET4	Th1-M2	turquoise	0.10817199055394981	0.07635143236272053	0.14483721037989752	0.0580424006785295	-0.08454048135745554	-0.022201008943605348	0.09356202900555825	-0.008305807652200728
ZFAND2A	Th1-M5	brown	0.06246845836572429	0.18407777448453255	-0.01532231130836444	0.010328411360057426	0.2878696286786806	0.5064244818776438	-0.06304711473556918	0.12382944964075339
NUDT1	Th1-M2	turquoise	0.21585492565925316	0.2049622291360995	0.26510650480726383	0.10800759569364611	-0.025678630983698252	0.09931440677430266	0.140126791791673	-0.015635517663201856
LFNG	Th1-M2	turquoise	0.04613390061144051	0.06009030750826245	0.07665537250256715	-0.02404641703149949	0.010129299743910676	0.03999581200638447	-0.06834696776775356	0.03278204462404082
GNA12	Th1-M6	green	0.08123440586835179	0.023577188005566557	0.042064387020922175	0.05910647319923192	0.007678955047110605	0.0028958874178692585	0.22613869739236	-0.017355692000924905
FSCN1	Th1-M4	yellow	0.024389110851537096	0.02692667417349238	-0.020118577582222286	0.05688761990024294	0.13762257594313124	0.12445707243667277	-0.0027297313235620153	0.12661813503076152
RNF216	Th1-M3	blue	0.055267902410645386	0.011719421960112594	-0.003374674497814114	0.08244181701444786	0.06398331320463894	0.014355608648813934	-0.03464465848612331	0.06974310488236188
RAC1	Th1-M2	turquoise	0.23061785371637047	0.19057006763422507	0.2805253893267101	0.12314348429726703	-0.04455267834155669	0.038144452906891134	0.1382922542784119	0.007185346858226014
KDELR2	Th1-M2	turquoise	0.17343549992220164	0.15762131757408	0.24718065944675152	0.10744386286343717	-0.08702122920284955	0.026782737362346223	0.10671972170013198	0.029504970747963263
RPA3	Th1-M2	turquoise	0.12779005060346288	0.13886756500756695	0.2390641534102299	0.049597807307217814	-0.06181330080209043	-0.013400435822849914	0.1245015283854069	0.005948854319282973
GLCCI1	Th1-M6	green	0.159173854805834	0.08174420196511675	0.1404941470186274	0.15888329804571982	-0.040245505122775686	0.025355954428415615	0.33157763181448896	-0.030346956798642123
ICA1	Th1-M2	turquoise	0.22356176184168017	0.17711818532143858	0.2426543258719515	0.12304876324080781	-0.044770287311864304	0.051442039095514897	0.22530358448891527	0.03733461776917601
NDUFA4	Th1-M2	turquoise	0.188724217403025	0.33863478003758857	0.46366748632310645	0.005621152128924934	-0.09452125920383452	0.09175830153167246	0.05885813404760319	0.14542297405159188
PHF14	Th1-M2	turquoise	0.12671856092307815	0.12994998110134087	0.14158690549441272	0.04014670778475866	-0.02968390857256338	0.043436339450128196	0.060571159344793846	0.012490173058931646
ARL4A	Th1-M7	black	0.10625227223174012	0.1480742431661945	0.10476441996489658	0.11270574355331402	0.0887594852429834	0.1328111294413678	-0.005821086697576075	0.23049731119345165
AC073332.1	Th1-M2	turquoise	0.16849440149928122	0.15165980086506828	0.23090038420530376	0.07366528478411276	-0.03443981542146375	0.06345141350560586	0.13439213863367946	-0.04116077125972248
TOMM7	Th1-M2	turquoise	0.21993204791632529	0.3857673857867401	0.5313966784952545	0.037844962193794	-0.0942516282418029	0.11130732679773869	0.09187884157538981	0.1072607840102702
MALSU1	Th1-M2	turquoise	0.068030445868184	0.09299680746288791	0.13974747865223885	0.03164474186873277	0.012064611102230812	0.05357549979972852	-0.007219398349901359	0.037795155857054286
TRA2A	Th1-M3	blue	-0.016840586260376884	-0.04836161126985763	-0.07560384720306254	0.08530052836707688	0.20076049258095643	0.06593081063696468	0.009231658898790716	0.0932921065811336
CYCS	Th1-M1	red	0.15082518289927016	0.3453151426896381	0.2076638556780169	0.04856709151183098	0.1795349655932576	0.3039044191658359	-0.0646214096403483	0.1935293789832237
HNRNPA2B1	Th1-M4	yellow	-0.23531774207871195	-0.20141533985682217	-0.28782879004811845	-0.09685879003300753	0.14666215295829274	-0.07436701468390207	-0.13003834642331524	-0.007416348162468459
SNX10	Th1-M2	turquoise	0.15362779751409367	0.06008430749823868	0.13823035721054028	0.0655947433252206	-0.022083285264800065	0.04990689078752021	0.05755566164979988	-0.012860082492909304
LSM5	Th1-M2	turquoise	0.14988003249939405	0.16786383557404985	0.25698574837889876	0.033375621817998836	-0.044304117413231786	0.06592412798738359	0.09898390275003108	0.08102099665732636
KBTBD2	Th1-M5	brown	0.05365974901657513	0.10779780830607999	0.015793423757792642	-0.0032963030828752596	0.12133711471395611	0.14809012383271847	-0.05403490364024362	0.07791599736823095
RP9	Th1-M2	turquoise	0.10794052215547384	0.1024856713190011	0.14169228306699802	0.06775273826098452	-0.02377281168105308	0.04462472838907894	-0.001370574775201607	0.024098611752703874
HERPUD2	Th1-M4	yellow	0.05204839669470802	0.015371973487242058	-0.010745391910403943	0.058164090265323085	0.13526755112976854	0.07819431445722112	-0.028958177958816226	0.09712227642902325
ELMO1	Th1-M3	blue	0.1481915934326024	0.025415741136798172	0.08641098140848602	0.15044116223224527	-0.1033870311063407	-0.039832603897464874	0.20332730627507423	-0.044241835417450165
RALA	Th1-M2	turquoise	0.19695039773249962	0.21968056422537566	0.20284909250474956	0.08770135661869648	0.03348129179934397	0.1417772748969485	0.07587833077654955	0.12374612684566916
CDK13	Th1-M3	blue	0.06297757634819436	0.006832957750852005	-0.002443565396505024	0.10029872417869383	0.07156715629520764	0.036819990349598555	0.03664849525222606	0.024864250385347474
STK17A	Th1-M3	blue	-0.047163354572580155	-0.014312364456549168	-0.04861931246954406	0.07170147017400214	0.0952844183628494	0.030616808357919436	0.020603693212420778	0.04858199650135431
BLVRA	Th1-M2	turquoise	0.14489341022815927	0.17464273770909985	0.21444589130748745	0.07110741128095671	-0.038805736886230444	0.0772982167942883	0.11104081372888679	0.029388192458655867
DBNL	Th1-M2	turquoise	0.17799081818055415	0.152146880298443	0.15204209707396163	0.14255452575808936	0.009540000835999183	0.07055897868218658	0.036987840093907993	0.05897697135425383
OGDH	Th1-M2	turquoise	0.13803433477719348	0.10761182330002149	0.13270967268326198	0.08800752897670112	-0.02451315293427831	0.021410373217346037	0.0532016186172932	0.05303406546416381
PPIA	Th1-M2	turquoise	0.12177117226498753	0.2679263444623496	0.34948910453902693	-0.0022730397564197802	-0.0024420588689967777	0.09992643301034425	0.0540977672734472	0.11719295413831454
H2AFV	Th1-M2	turquoise	0.21883069333476213	0.21664908219083517	0.2816819723684748	0.12776880439538582	-0.04376969019685839	0.09565406772158468	0.08498753780261825	0.1337302312616177
PURB	Th1-M3	blue	0.08498739374724473	0.01800977339015871	0.00762613115347749	0.11619789355185853	0.04400462933071704	0.05754112088610207	0.034838733473198207	0.033623619420606536
MYO1G	Th1-M2	turquoise	0.18081349645485367	0.15859027189221223	0.20543926935067713	0.09131897129658044	-0.07329864398652762	0.0370303667808402	0.051860966694817635	0.0026943388535651
IKZF1	Th1-M3	blue	0.06076845476714982	-0.006085906054127057	0.015656112985878056	0.11169539199225333	-0.07320112350955343	-0.06934009250152054	0.07806760721421503	-0.09669040181392818
SEC61G	Th1-M2	turquoise	0.2592481680181419	0.39066702162083455	0.5327936881475913	0.04727827268522728	-0.12329831977744254	0.09181264667736772	0.1258135477013727	0.10815020879078241
NIPSNAP2	Th1-M2	turquoise	0.16593718676408012	0.12324630529886806	0.20040939397685714	0.1150037456583239	-0.02374899186971341	0.044553634910516754	0.09453968877183101	0.04145715187472696
CCT6A	Th1-M1	red	0.2192402439500136	0.32081382141022796	0.18886075939634667	0.1636324577289573	0.12314733535415583	0.2896529653702417	0.13942140135927245	0.1694625741766009
CHCHD2	Th1-M2	turquoise	0.19236069008853457	0.30220323543605854	0.3718504190530408	0.0416752469594011	-0.04127766122202779	0.13022721857547118	0.0625083845775897	0.07255637462483178
ZNF107	Th1-M3	blue	0.07094270924257984	-0.026104161655498948	0.0077803106914700534	0.07483406284702393	0.004419282251919386	-0.011040685905261116	0.008229489615028562	-0.04141625506578003
ZNF138	Th1-M3	blue	0.08953944947720525	-0.0013645952766593917	0.02679231402523309	0.08640413749344306	0.016214693182901578	0.017093203299338923	0.0067810551586008575	-0.03252687020072151
CRCP	Th1-M3	blue	0.02292693422538208	-0.04655969639542059	-0.0018219429057353305	0.053156365724730224	0.021705664495046108	-0.01444949421495646	-0.011746621835836683	-0.019879624359205168
POM121	Th1-M3	blue	0.11582013056093371	0.02441921178465486	0.012615929828713032	0.13022811455973304	0.06202639468023412	0.05976926065757231	0.06475169067717053	0.04813921858859808
NCF1	Th1-M2	turquoise	0.12352105684613109	0.18109366670094376	0.2333405649800832	0.029495491167807097	0.010266735150306596	0.10603983361508339	-0.019095596654075075	0.02609916008136516
GTF2IRD2B	Th1-M3	blue	0.0019511527009535526	0.00800366561719351	-0.02431650584266761	0.06727594403703939	0.05673491184395345	0.033834051502776574	-0.04055475558992439	0.03740689838051033
POM121C	Th1-M4	yellow	0.08185994577701523	0.0489938486938601	-0.03473502164665649	0.0921146693610995	0.11156645350003629	0.07092130209668955	0.014304141006907004	0.07676495961658025
MDH2	Th1-M2	turquoise	0.24875806403418363	0.24575948795743796	0.2884677022262868	0.11998149489350554	0.009838014448901655	0.14391251832421176	0.09980445048587328	0.07298754120373452
HSPB1	Th1-M5	brown	0.12394660262704034	0.2637857162536605	0.08716186566943168	0.03574142574695025	0.2160636840170992	0.4574827549167032	0.05568437781288666	0.06368409783686353
RSBN1L	Th1-M3	blue	0.12367156467269051	0.02757744425337377	0.05312984462206481	0.09433382900308267	-0.004460094074352737	0.031009623124581342	0.0553187734573079	-0.07571282647192763
TMEM60	Th1-M2	turquoise	0.1446653329583874	0.16470971475493498	0.1597139535229593	0.06975131762904224	0.0058228538679839245	0.09060606083723012	0.04007986381043814	0.017040231021547184
TMEM243	Th1-M3	blue	0.08446195617181808	0.06100312483155426	0.0760736766213389	0.12499209129805751	0.03593146422311531	0.04430823218783154	0.029831377135325753	0.022210597624007424
TP53TG1	Th1-M2	turquoise	0.04701690227633175	0.053783688823222396	0.07444162590665292	0.019143410714937883	-0.04540025545408531	-0.013639758939824645	0.02238616442300665	-0.027870192128782775
SRI	Th1-M2	turquoise	0.20217188796410424	0.21609044279630882	0.2970993214154634	0.09536826956144975	-0.008571814919809484	0.09135464514605665	0.10267346082788519	0.06082451891819659
AKAP9	Th1-M3	blue	0.09903515046349629	0.07878197449418364	0.0707191253055925	0.08949712207523612	2.068286930697254e-4	0.011635001407909802	0.02426647321728956	0.059763473195812315
CYP51A1	Th1-M5	brown	0.05827458004847977	0.08616100119179601	-0.005988037049343223	0.03510189783930985	0.09669056266981253	0.18911955934454974	-0.011192642768363993	0.06390077771026312
GATAD1	Th1-M3	blue	0.07652902438630098	0.03560307893152701	0.055855974582647405	0.0729710827742022	0.03380629391363796	0.040915860551184347	0.024633564748112458	-0.011016362429074469
SAMD9L	Th1-M2	turquoise	0.13048729605371537	0.08079016385780308	0.13961026488750305	0.04014352743285268	-0.08437149120047446	-0.024138815947851083	0.07844168508125644	-0.08107916678696098
SEM1	Th1-M2	turquoise	0.2470833653782655	0.3346277853178762	0.46243379221091874	0.07707722683304706	-0.13327156529548503	0.08694444057592415	0.1861530905550354	0.034125689539158066
LMTK2	Th1-M3	blue	0.0524026239801907	0.004856752093913211	-0.017899112518370945	0.05893367334600592	0.05106092686210095	0.057947221858092424	0.03269703094187895	0.006868672418526037
BRI3	Th1-M2	turquoise	0.15920319937861815	0.21245695813964707	0.2793940555404105	0.07726320507143822	-0.0412570196614287	0.05910853526417365	0.06549999116593606	0.05054693831552453
TRRAP	Th1-M3	blue	0.06770778126036665	-6.526546160379163e-5	0.030507874515617265	0.08506303642892266	0.005920348787375942	-0.04607291667600372	0.05128180837826175	0.06215356093434091
PDAP1	Th1-M2	turquoise	0.21181912202742123	0.253346614710838	0.3053206661718526	0.099357485302374	-0.08776038597260521	0.06101296609038181	0.12741008893093428	-0.0046304943163808605
ATP5MF	Th1-M2	turquoise	0.2435287060311963	0.3901690344312145	0.5444756288339411	0.039944448468404045	-0.12678558230266432	0.07317593504162676	0.12711318280377726	0.1095608879718871
ZNF655	Th1-M6	green	0.13063844921231177	0.05066982035747851	0.10072636710840041	0.13252954369662354	0.00467895351035875	-0.03278575236465984	0.13724228768658334	-0.027040213989926922
TAF6	Th1-M2	turquoise	0.09386016573149113	0.08671802363000433	0.1295880098257079	0.04000824270823552	-0.03241306040761512	-1.1545391770301588e-4	0.013001750810873076	0.03955027441411555
LAMTOR4	Th1-M2	turquoise	0.26708768339948	0.271827418580502	0.37653197138880684	0.1360911637261193	-0.06354050105684869	0.1063810783393299	0.1057428451059136	0.06331362540603536
PPP1R35	Th1-M2	turquoise	0.11811820683929697	0.16520818207791668	0.14338535778477104	0.04749861505921604	0.0031522118486553776	0.0885122853818996	0.04589085344568613	0.05189338663314234
GNB2	Th1-M2	turquoise	0.16958828115916671	0.18473923487429278	0.2376208634731008	0.05965801192049563	0.04175869134447893	0.0705457738212048	0.08795950674025824	0.0366116124435078
POP7	Th1-M2	turquoise	0.15448950270919004	0.14244480507493898	0.1934093219772165	0.0534307804736383	-0.021807909924823066	0.11064226680486626	0.10180590046217249	0.019981711981754316
AP1S1	Th1-M2	turquoise	0.17000161165308947	0.19536760080371812	0.22304435468187195	0.0821685032750075	0.002597255460839609	0.1066401741709675	0.12458305283153381	0.06323109538863457
ZNHIT1	Th1-M2	turquoise	0.22631186705069836	0.20675200976767194	0.2982860362268685	0.08469846080986686	-0.06058754794285477	0.07663467964095655	0.15532315523154505	0.06545460895894244
FIS1	Th1-M2	turquoise	0.20686002934420158	0.24515493630342733	0.32078321422358497	0.07800109103110638	-0.06771428862528737	0.06350821352456801	0.07123929217430636	0.03548368637599664
CUX1	Th1-M3	blue	0.02614638129894353	-0.0463886904483682	-0.05292424250826224	0.0831685036821864	-0.024441144777981236	-0.04721503075028245	-0.019640436108362636	-0.0010198227984018155
ARMC10	Th1-M2	turquoise	0.1278997567043448	0.14719698971003328	0.167235448717469	0.056272097437576635	-0.05301291304113996	0.06949136703243353	-0.003366412769254503	-0.002984207362857053
PSMC2	Th1-M2	turquoise	0.18560139722881197	0.17661462164187985	0.20993335274327615	0.12612871396792458	-0.06832960467694478	0.0292487376680004	0.11838899933391302	0.06732711864312625
KMT2E-AS1	Th1-M3	blue	-0.011164282266454368	-0.08092639477991677	-0.037813080872316676	0.06674037138231934	0.0666841288770912	-0.03479220268902542	-0.08638372885396965	-0.051003572822901085
KMT2E	Th1-M3	blue	-0.018181169432250042	0.0033619657457601964	-0.018463565330527412	0.022438251730451456	0.055992922900532476	-0.009919090806376863	-0.04174384991042388	0.08255563555490754
RINT1	Th1-M3	blue	0.07455485924872707	0.004364497024770164	0.004816087265654885	0.07210069061013137	0.05435147507240231	0.026935280040281725	0.01736155863405632	0.03847508830243741
SYPL1	Th1-M5	brown	0.1451214167699579	0.14599983762674412	0.11697507349070922	0.07779125143213059	0.013629800788282714	0.08838283116798601	0.00892911292549191	0.11864435682587136
NAMPT	Th1-M7	black	0.07295319321466104	0.11358046941374633	0.02970836213306441	0.05117087246035554	0.10070525859170457	0.10224671898659828	0.029847424787844638	0.2468759883109037
PIK3CG	Th1-M5	brown	0.11827135968334786	0.10768151973589475	0.03877433366413576	0.06740996045376507	0.06317798333450689	0.14719142685409137	-0.014926863411612302	0.014482442758731989
HBP1	Th1-M7	black	0.0978922948199852	0.11732809679431792	0.07197065989997392	0.09052610034324002	0.12662104104668864	0.18581855261534122	0.03272674480384432	0.26037809546628127
COG5	Th1-M3	blue	0.01768341417352966	-0.04062172748056586	-0.05346140292247954	0.0963953751879906	0.018005602512502432	-0.004837754238583089	0.003093953816781781	-0.01273166368160794
DNAJB9	Th1-M5	brown	0.03414171325473449	0.12174087776847933	-0.011576495773055917	0.015298940175509338	0.21069847227693625	0.2592677248673498	-0.09164668521012627	0.21610732810009076
IFRD1	Th1-M3	blue	-0.03159341471134798	-0.026543966890243683	-0.13083198291090067	0.06924982187545532	0.31206047247109486	0.18131138899194843	-0.04201962087079709	0.16178966671665898
TMEM168	Th1-M3	blue	0.036866922294104085	-0.03607536444817428	-0.04090325573296515	0.09491623544557837	-0.013168119272150405	-0.03616377783495591	0.03615165754889977	-0.06319980173127289
MDFIC	Th1-M4	yellow	0.11943598493306953	0.07893732248249138	0.03330747994418894	0.10132822341295725	0.08659178593014404	0.11166985458004178	0.05240096053076189	-0.0467794174716102
CAPZA2	Th1-M2	turquoise	0.2027324422418765	0.15294054985548086	0.16612888503950207	0.12067832841527158	-0.007760916472022595	0.11062190054832874	0.1526078425814838	0.032143475676101076
ARF5	Th1-M2	turquoise	0.2394292610563527	0.2653300789509219	0.35497502582464385	0.08728460499006861	-0.03377207815083132	0.11763945860553365	0.16156682595294541	0.051654493890337085
METTL2B	Th1-M3	blue	0.05350069986281193	-0.00547300410282032	0.02442948001272432	0.07172250530289596	0.03691252071378223	0.0327487204306403	0.001881537189261591	0.02930952407157886
ATP6V1F	Th1-M2	turquoise	0.19860748836097525	0.2920833272089664	0.37479454444085775	0.05701751105888425	-0.027712893856848456	0.10993116633340488	0.09862214196001903	0.07151634185987259
IRF5	Th1-M5	brown	0.19589047369576354	0.138117551439822	0.1334008747223051	0.10751816095662675	0.06276905204854547	0.1284964425822513	0.07880197390448108	0.02422353784414316
TMEM209	Th1-M3	blue	0.036183780655092916	-5.048816727664836e-4	0.04941301770632092	0.009281319795981485	0.007249387037534691	0.003483402080040837	0.012103848692379153	-0.04945715478414859
AC016831.7	Th1-M3	blue	-0.12623833607525176	-0.15072054309907257	-0.08945159833412854	0.005046142170253253	0.0440562652139042	-0.14434875949766682	-0.012734477014972828	0.16849806313745846
AC016831.1	Th1-M3	blue	-0.07050578155233604	-0.05598904893518332	-0.10252589227456388	0.05223698528485698	0.1520145023382072	-0.005173822763329495	-0.08817396439090468	0.16536512609509754
AC016831.5	Th1-M3	blue	0.02449464467239212	-0.028036134235539804	-0.04000285866774886	0.1235880565892699	0.16048654147397384	0.020512582301938368	0.037356411694369256	0.089179029780802
MKLN1	Th1-M3	blue	0.08352177038810882	-0.00927668587346651	0.031107842601853418	0.15811299376774982	-0.044678085053921214	-0.06478879286802752	0.09916582902510879	0.035761024526227037
BPGM	Th1-M5	brown	0.10994991276174981	0.14849767610018308	0.06594617384259846	0.09650609605269875	0.10960657145836084	0.21006187076881427	0.024109817076569184	0.04998267889769026
TMEM140	Th1-M2	turquoise	0.14224027879555298	0.10436652515144894	0.1512114837180982	0.09758611532788619	-0.03995597177467605	0.030221022537179416	0.12325599894256685	-0.03263113226446437
CNOT4	Th1-M3	blue	0.06076311376941367	-0.021578076037328076	-0.0452216196659536	0.12047651597247977	0.05064513630716199	0.01926167256536531	0.032091301653864576	0.010905395428330533
STMP1	Th1-M2	turquoise	0.2015283449086424	0.19244066960944453	0.282600096901691	0.09031122535243849	-0.11076429657340754	0.023518769722522512	0.09901421663517115	-0.03340626318091592
ZC3HAV1	Th1-M3	blue	-0.04438461846277264	-0.05080429193363831	-0.10962671002290655	0.06784200244574475	0.21257249573708417	0.09580519096854213	-0.04299951199474619	0.16930926551552433
HIPK2	Th1-M3	blue	0.099839630135785	0.06169154465086946	0.05762247984171641	0.11630091726814899	-0.01063383142350719	0.00562255603883101	0.15571579580960138	-0.011674587846820747
NDUFB2	Th1-M2	turquoise	0.24266480502148005	0.2791659980100669	0.39036739161249506	0.09477172320596204	-0.09110950178947626	0.062240075557746584	0.10514017569810195	0.07159854301288525
BRAF	Th1-M3	blue	0.03287343478854122	-0.028544901644692398	-0.015452771286518886	0.14229166773439583	0.08633823021922547	-0.01780784662355522	0.03800417326286809	0.15441064097239113
MRPS33	Th1-M2	turquoise	0.14176080401691724	0.1560527243379893	0.21074854956120337	0.05303137212190944	0.020961279178294306	0.06834011921448814	0.0377969456874338	0.0468417214618796
SSBP1	Th1-M2	turquoise	0.14440051738429088	0.16607148834611926	0.21752093621079904	0.052746371829000126	-0.07490394887559038	0.028177089922899166	0.01876368008714615	-0.03451524603063485
TRBC1	Th1-M2	turquoise	0.1632412655712727	0.24998845362730163	0.296004819069001	0.02462205368566387	-0.06604313824779241	0.07290020424623858	0.05763988541897836	0.034236248038004354
TRBC2	Th1-M2	turquoise	0.23131911565522897	0.29388750811428993	0.3651147214965257	0.04933142483538725	-0.09267151973542387	0.1118235202006356	0.14900482676229704	0.10720249331506636
ZNF862	Th1-M3	blue	-0.03131685499283141	-0.0338612320628951	-0.016961985378851026	0.012194055333795327	0.02893380853890062	-0.0030490223935787527	-0.020062788490601707	-0.04968152331043712
ATP6V0E2	Th1-M2	turquoise	0.17651646328435064	0.169624687167091	0.24647594823042723	0.07580589461441656	-0.023894785274412148	0.05743203834396238	0.04645354426423786	0.029176808624839904
GIMAP7	Th1-M2	turquoise	0.10753676274084496	0.1362584424368334	0.21530452368544378	0.013843282038034053	-0.19033210361429817	-0.0489887905600809	0.02519327240400604	-0.09384612310348829
GIMAP4	Th1-M2	turquoise	0.13594213904199365	0.21534103461888776	0.27006586009343075	0.002620005049391741	-0.06848206545876659	0.054044284654263856	0.005219383228408109	-0.004540234413879464
TMUB1	Th1-M2	turquoise	0.07786164495016022	0.10387104610060578	0.13306614589387566	-0.015781039854327664	0.03832991881253935	0.04674476360412476	0.03731386992416932	0.06901085877825228
ABCF2-1	Th1-M3	blue	0.07362183835783973	0.01912075169225443	0.01910526467907197	0.1218262233982869	0.02533120071693814	0.04319755330165536	0.028729011878507037	0.029264595124719642
GALNT11	Th1-M3	blue	0.010767301139251699	-0.057437120896110645	-0.06395403306330351	0.11316664440496264	0.13545112500443204	0.03597425214049347	-0.03741345308308593	0.05941952396041566
KMT2C	Th1-M3	blue	0.04286183196476896	-0.010428441049474258	-0.025029461350419186	0.09710825710899276	0.07937846575808798	0.06604461739369853	0.010733829190001359	0.025131959506561056
INSIG1	Th1-M5	brown	0.05794998600022735	0.13681882681460358	0.03439001937163989	0.009235248613250166	0.17201800292546707	0.24304736424178988	-0.07685675809146165	0.1715477358009877
RBM33	Th1-M3	blue	0.09541793047218282	0.027997812372712594	-0.007759688410512071	0.17611190655759099	0.028450082229573966	-8.512203747599275e-4	0.09693026449189675	0.0693778314926462
LMBR1	Th1-M3	blue	0.02375540985655128	0.0388173603150988	0.013359914037148913	0.07859458140384089	0.030400530788222892	0.016995801548883544	-0.02128680974607705	0.05951692599189792
DNAJB6	Th1-M4	yellow	-0.036690498734182876	0.04573127798164888	-0.07268475243265346	0.043936469458370306	0.4127045134448709	0.26330830305660247	-0.01290841576495521	0.27824782090037614
ESYT2	Th1-M3	blue	0.07608147956630651	0.04128604806038772	0.012092812156927904	0.12971599761104813	0.024812163403764124	-0.0014102403515441825	0.08465768195971715	0.16053308737920674
SLC25A6	Th1-M2	turquoise	0.2598974666069336	0.2819889772575361	0.3350420793668405	0.15304830438284117	0.03156962038593686	0.14853105954473814	0.11825574125730737	0.09642223338983463
P2RY8	Th1-M2	turquoise	0.01921754698133694	0.11901485765124718	0.11095203951928917	-0.0375482713140294	-0.056859471515751867	-0.0012217562920203296	-0.0861089658129063	0.11657551682383095
CD99	Th1-M2	turquoise	0.17373746499989298	0.24684244045321496	0.26788325809389996	0.0039312155445059335	-0.019943940835045155	0.11246098797450889	0.0627359970390252	0.0703396279957622
TMSB4X	Th1-M2	turquoise	-0.05373042572340977	0.0719562830054616	0.10663930357602959	-0.22535573504876977	-0.08971476841518951	0.0033496113389095343	-0.07743344201069194	-0.06328789570241039
RAB9A	Th1-M2	turquoise	0.11099686154052608	0.11013396544830799	0.1829188653533391	0.10547385799163275	0.010358902502137808	0.07550826808694354	0.1471813738741866	0.032809533555034485
OFD1	Th1-M3	blue	0.02413023724173193	0.013758758120266243	-0.004386213157198494	0.09047148276911458	0.1030868330432316	0.04710946633025831	-0.02344987486515112	0.05716395040757963
CA5B	Th1-M3	blue	0.09074915324619413	0.01879274221040311	0.009707768566584132	0.10293798690712201	0.05128102670915653	0.04570392042848391	0.008574971130873804	0.12160653537450773
SYAP1	Th1-M7	black	0.11271509405028961	0.18097824294765494	0.12011270707123935	0.11569813380075256	0.1404260449104021	0.12275481789765415	-0.022743199583381325	0.2962823783985982
TXLNG	Th1-M3	blue	0.05691088517257001	0.010218280388762727	0.011564317546311476	0.07400552708071191	0.10229887885096586	0.0605293182681893	-0.016096147556062677	0.0900368512592577
SCML1	Th1-M3	blue	0.004545086576245204	0.0029519569803141826	-0.06978480710099051	0.1333310302751298	0.15232545009519993	0.0635515361100634	0.01658141752406392	0.17724152355654713
RPS6KA3	Th1-M3	blue	0.09068390912114349	0.022079565330219	6.228578314688625e-4	0.11482059407097873	-0.005701189570441038	0.04160808785200585	0.07063789808433618	0.007177887624000614
SMS	Th1-M2	turquoise	0.19442312765429653	0.1954888810446231	0.24022653414137274	0.09665738852172007	0.025450066548387256	0.13482011447987086	0.12943883421985544	0.11160218729216158
ACOT9	Th1-M2	turquoise	0.18707709936698494	0.1711625452797638	0.20346089109691756	0.12303146598609069	-0.047309807566630675	0.06904859923243035	0.12436546712609559	0.08719442557090645
SAT1	Th1-M4	yellow	-0.05482638411285081	0.03731020925581679	0.031711068378844715	-0.0618527938524869	0.11049844972668074	0.049159821451708656	-0.04472711807151538	0.09250835764169525
ZFX	Th1-M3	blue	0.028656934300109578	-0.003106452657441072	-0.04339048031124935	0.012938857649215917	0.03806887319754222	0.012558478435621077	0.0042605156578919825	0.036333223246860905
GK	Th1-M2	turquoise	0.1663924475866677	0.11412327598502581	0.1669706983685008	0.13178894615871328	-0.08696522622127953	-0.013800459436759192	0.32586162153174464	0.02369451963906388
TAB3	Th1-M3	blue	0.07848794220531945	-0.020279466178097	-0.010618511844927072	0.1331395453126945	0.023994031852214163	0.0021392249482650796	0.1281827584173426	0.008055961389629204
RPGR	Th1-M3	blue	0.062253505592336486	0.005683208081356932	0.019383155341015725	0.0959535839582017	0.02235448595960013	0.010116172081207022	0.06202977387935958	0.04698410585845569
LINC01281	Th1-M6	green	0.09517408449841512	0.05568189807331402	0.06344683165113568	0.1369005958659633	0.04235320449534805	0.03621476003714451	0.20017473121906915	0.04140592309737142
DDX3X	Th1-M3	blue	0.020772176219934487	0.06837432233431273	0.008588200273066074	0.0526520110463243	0.14889164063802715	0.1207330332718739	-0.07445405889286272	0.19096141483142687
KDM6A	Th1-M3	blue	0.006269912349138917	-0.09368280115111545	-0.08747712808369953	0.07714484305570983	0.04777336843682274	0.00845836556305368	-0.024624245186026242	-0.01701496951117317
NDUFB11	Th1-M2	turquoise	0.255505626608642	0.35841940988484	0.47556414707127953	0.07751901190435988	-0.09694131878420587	0.04793410455246323	0.09972053351955423	0.11823692613730374
TIMP1	Th1-M2	turquoise	0.10650522751291285	0.21685762815653184	0.21093503951940237	0.03358305404925358	0.03882406157003993	0.13407156832680386	-0.021123893704087023	0.179466571376488
UXT	Th1-M2	turquoise	0.1865434710348483	0.2837579356908552	0.3321750123320572	0.08576090993842393	0.08290969040677476	0.17464402152710204	0.047371905463750405	0.11932665708399029
EBP	Th1-M2	turquoise	0.05921427252922126	0.09107088834642707	0.10460481719885757	0.057415426828267786	0.05012068117222089	0.07717263962659703	-0.01786901023768772	0.06297201252679129
RBM3	Th1-M2	turquoise	0.1867241220255821	0.2316106380213523	0.268679265734322	0.09364319447329104	0.06797622053969853	0.1512504903758046	0.08543940822797508	0.13982606417130802
WAS	Th1-M2	turquoise	0.21119473373699874	0.21408067330881872	0.23406234950388705	0.09527537758107911	-0.047147434352394706	0.08612992278448943	0.10696755038976842	0.011887440765820231
TIMM17B	Th1-M2	turquoise	0.16540078204737976	0.22853362196262272	0.27662574990322825	0.04129293507311695	-0.06313670550669706	0.10112144010385098	0.04842158831141202	0.05892734812816929
PQBP1	Th1-M2	turquoise	0.23736178738447944	0.2668040709143351	0.26364166871538003	0.146333769282236	0.08565592060780333	0.14461353882539696	0.10500895824014748	0.13588907566614825
TFE3	Th1-M2	turquoise	0.1328583281713826	0.15610858198885172	0.1368821872086199	0.0831934229239299	0.030476304081786306	0.0881931138550378	0.08819307259456884	0.050951916219511714
PLP2	Th1-M2	turquoise	0.10790151460418645	0.20858637785318682	0.189625430587351	0.019492868426153345	0.04543004162961857	0.1543623593134695	-0.04290230510645449	0.11532803630415565
FOXP3	Th1-M2	turquoise	0.2812040470561984	0.23625754632090137	0.29899872756179857	0.18428318650346268	0.021979518188569705	0.13622864085080738	0.09985257245874442	0.09889965910167871
TSPYL2	Th1-M3	blue	-0.09023468767565473	-0.052248414343805005	-0.1541353576203007	0.03305004384137335	0.2598213349810771	0.11687382341389545	-0.07331315008860992	0.0918130432732823
HSD17B10	Th1-M2	turquoise	0.14294589237470168	0.1848047205606025	0.24431628376405926	0.026568029853513298	-0.03800927565383459	0.08212622433660843	0.07937747866108714	0.03077498635036883
HUWE1	Th1-M4	yellow	0.04910856824018897	0.013916902071087783	-0.04732727572863956	0.06415401141925554	0.08545254607331582	0.07797777659407294	0.026790219217139716	0.04644559278968763
MAGEH1	Th1-M2	turquoise	0.2663507799216597	0.2131314356462424	0.25099180631789103	0.16131614613732093	-0.024405416108379503	0.11103787872592583	0.2516592341983305	0.06439568912558016
NBDY	Th1-M2	turquoise	0.12091070138620888	0.13393417101948413	0.1912037464147822	0.0937674220209214	0.02390408174804863	0.04564106780975485	0.06006264442904049	0.09428881697011043
PDZD11	Th1-M2	turquoise	0.1805316938944928	0.1551478987954564	0.19896297516031974	0.10219311082131464	-8.037708021985476e-4	0.12828765913916135	0.14935683989096982	0.0553148806443375
IL2RG	Th1-M3	blue	0.12759683848164413	0.11010964998871521	0.11091199225885444	0.11381277252249603	0.017951131049213684	0.059791879757989386	0.07916763522343162	0.038391174011281025
MED12	Th1-M3	blue	0.08140418647122818	-0.03462585484733265	-0.003311808076734624	0.07944592416758751	-0.027563274567594408	0.003690634038416926	0.06007268036238028	0.03164467385357879
OGT	Th1-M3	blue	0.08514405053853287	-0.03611148463029912	0.024273601553766705	0.21206480715952142	0.013430033304047129	-0.08037348457258955	0.08834235484663998	0.029595426261483548
PIN4	Th1-M2	turquoise	0.15870586559245006	0.19692212960570118	0.20746935251404286	0.06005006229968343	0.04361978470502018	0.13729737296747996	0.0599790674689809	0.05162121131511214
FTX	Th1-M3	blue	0.015852291127639133	-0.05471105588288364	-0.054838650558855076	0.11745135352069631	0.013116058249931764	-0.010597364379552587	0.03710707020145843	-0.008357506188971004
ATRX	Th1-M3	blue	0.10826713226084839	0.04841085560086909	0.10876644970889603	0.1012024330782248	-0.07755487509781314	-0.037135278711732965	0.10051195240960367	-0.009446408213773898
COX7B	Th1-M2	turquoise	0.28052248400049634	0.3710536017974233	0.5058373621189607	0.13627252514975904	-0.06345690724772203	0.09886473435261246	0.13700156540496153	0.14311109942128722
ATP7A	Th1-M3	blue	0.01785389852690848	0.02261213160499452	-0.017039310308364763	0.06329079477076117	0.02957203038997116	0.0020817989647136464	0.035490445240070945	-0.009379034199557662
PGK1	Th1-M7	black	0.13651331626433816	0.19851266723026376	0.13888278164514695	0.1270261554022823	0.1872016307811058	0.21932712340099317	0.009790689633928037	0.29620650930777714
ITM2A	Th1-M2	turquoise	0.14197085493921213	0.21353018886593822	0.205552451225473	0.01720751828233143	-0.06994545405019036	0.06187947787087539	0.17952290655548053	0.10902887891056794
SH3BGRL	Th1-M2	turquoise	0.23260923244043122	0.23801734701269733	0.31444812928660365	0.1290279813060777	-0.022101771562860938	0.09639151310638029	0.12645673848083497	0.06791568551972424
RPL36A	Th1-M2	turquoise	0.23984894044895919	0.31337695497636936	0.4270738063366285	0.060999721735632784	-0.030542885702977286	0.07629401979930393	0.06309622566563557	0.1407412879088896
GLA	Th1-M5	brown	0.016833177453041234	0.10878163932195964	-0.01680381855697469	-0.017126929344983943	0.23354628880645675	0.302310937501889	-0.07313799811070577	0.12725097116106468
ARMCX6	Th1-M2	turquoise	0.15617489887779656	0.1829554547655851	0.21256066950703653	0.08879778196402169	-0.025896916971998696	0.110870022802021	0.07472026160023536	0.08399179760793202
TCEAL8	Th1-M2	turquoise	0.09716562851934195	0.10757487390006412	0.1377811208454369	0.05840453763491164	0.020121913869170255	0.06125063990389825	0.02380412846113593	0.04793432079214404
BEX3	Th1-M2	turquoise	0.1344709364979316	0.11739907132347502	0.15029129705060223	0.07920042323054964	0.005676260579309215	0.07089019576828352	0.02990385830082617	0.1014500168162078
MORF4L2	Th1-M5	brown	0.13599715147652286	0.2462786472839143	0.12032010519421557	0.05530523014295482	0.1779376589247883	0.3451532261539365	-0.022345077903959107	0.22835400215053295
TSC22D3	Th1-M7	black	-0.09048126296894417	-0.016074444905205643	-0.026971666018234596	-0.07586553799019112	0.07543542685415547	-0.03535204479682032	0.03794468143703385	0.14004583372903348
WDR44	Th1-M5	brown	0.1552973052528745	0.09305702557402089	0.07525342858850226	0.10639956636852825	0.026740858885167806	0.1253085312760139	0.047582357426823	0.06122181108705619
PGRMC1	Th1-M5	brown	0.0706908667309229	0.10978670322842712	0.04598289925215219	0.018730768823763032	0.07894598433031938	0.15347369816110754	0.024371467197166582	0.0830292075946269
SLC25A5	Th1-M2	turquoise	0.20605697173735052	0.33676479806781423	0.33493492445856793	0.06652281281202985	0.09093298402575216	0.23364543068987312	0.036416538121082594	0.14427582200116382
UBE2A	Th1-M4	yellow	0.0637079746449976	0.07675451380277203	0.02427085962757811	0.058230126901165295	0.30029421846970217	0.22741769922682048	0.006840225619018222	0.15687062726015202
NKRF	Th1-M5	brown	0.11376513472140981	0.13321300406489694	-0.007353258295742084	0.05512805806935259	0.14320483113754748	0.32742519782172574	0.01735899144370801	0.11274518341348146
RPL39	Th1-M2	turquoise	0.07035564257657988	0.23316106681522403	0.31926591351528644	-0.07313721119106711	-0.01910482139510777	0.12952802430120186	0.011699183791052795	0.09746072408971693
NDUFA1	Th1-M2	turquoise	0.24406764725890773	0.37130882675789895	0.5128609072969658	0.04917102284446363	-0.07629705232077268	0.07721341009145666	0.14049943649521232	0.06940479543018378
XIAP	Th1-M3	blue	0.13209437719465514	0.05587442030268658	0.0070735654685298325	0.14461638910632654	-0.006927758585608637	0.05314596017522421	0.09359656149751987	-0.07225358886502282
SASH3	Th1-M2	turquoise	0.15574813069813942	0.13777592926047852	0.15882789100895608	0.04040204116837557	-0.04599390133994108	0.07365457651681179	0.060939156985729846	-0.07834981401484939
AIFM1	Th1-M2	turquoise	0.14245347150044724	0.13004938934395302	0.1582663287396393	0.07481118782226251	-0.03989151058212718	0.0652627437957	0.051012849787251305	0.03416904818358844
RBMX2	Th1-M2	turquoise	0.16196840044468197	0.17741578503773334	0.1870300790737086	0.0810926448576715	0.02940672134373555	0.12998952579160114	0.07713111261281139	0.09239271092974183
PHF6	Th1-M7	black	0.08386121181001348	0.06699313068115154	0.009128262411742142	0.12318731521334268	0.061074103614125706	0.11260142762329854	0.08762876061106188	0.08550515880280192
HPRT1	Th1-M1	red	0.22280322005870093	0.2823840071736518	0.17284982035948646	0.1389782715904092	0.05970398507595018	0.20181047223228038	0.050822744718387575	0.064488424115875
HTATSF1	Th1-M2	turquoise	0.20399351596174356	0.22065685553266948	0.23912412294094834	0.1159651327585435	-0.03343661585893139	0.11654010929765385	0.08492546484916581	0.0713901865301239
RBMX	Th1-M3	blue	0.10410835500952945	0.13581894743038433	0.09639828726251512	0.12087994262420729	0.08942874055192866	0.08908700784487467	0.03845845129398927	0.18458780083541135
IDS	Th1-M3	blue	0.020486791710362474	0.06566266814245784	0.044407378615705796	6.723065106709505e-4	0.1063874857881041	0.06449409026422086	-0.0585592308957055	0.21210324965192723
VMA21	Th1-M2	turquoise	0.19941450425393498	0.17697972890640576	0.19711042759999844	0.11256260063447668	-0.04589768069230229	0.04935915449547279	0.08566113134378521	0.06109298338703902
CCNQ	Th1-M2	turquoise	0.138583220706575	0.10744562001964841	0.1536298630103131	0.08987815946291308	-0.0345220988705948	0.04803253638194888	0.06909241641113265	0.02097404561326068
BCAP31	Th1-M2	turquoise	0.1309341986519382	0.21660872136223275	0.18575736417509417	0.008835782947383408	-0.0317753665286504	0.11506430065148263	0.08165857567858435	0.07560527280936452
IDH3G	Th1-M2	turquoise	0.21423521126980213	0.18862987292469924	0.2625300533334293	0.1075053156578915	-0.02604331973775828	0.07916644635027746	0.09304758898272376	0.02983150780696977
SSR4	Th1-M2	turquoise	0.21971985487107923	0.33034758756842103	0.4102354653007267	4.593348616670616e-4	-0.05765827022996161	0.09155457144259706	0.13798272199947004	0.19105523380266748
RPL10	Th1-M7	black	-0.12980105197993458	0.03501326131620046	0.043090556857746536	-0.24282139294281851	0.02388739435305015	0.01054194274684859	-0.06589932356967647	0.08474239417503478
LAGE3	Th1-M2	turquoise	0.2044034176420264	0.23097248787305363	0.2688975815518944	0.07363374362132336	0.0285161199382665	0.13923459946965555	0.06070070901278743	0.055520844448771554
DKC1	Th1-M2	turquoise	0.12307480268880862	0.11649000203343861	0.13621020130366757	0.03754658673468847	-0.021997083392694055	0.043164550525426046	0.0731547052836046	0.07718891543015831
FUNDC2	Th1-M2	turquoise	0.11905389896609171	0.15057096169088566	0.2369729243914625	0.04766890891059791	-0.05634602827882285	0.03300866598270286	0.018719785688191125	0.0850248966994393
ERICH1	Th1-M3	blue	0.07562662492818781	0.0016459741635261702	0.02312739324674203	0.10078775339204991	-0.048202648915896054	-0.02524927580916094	0.06766534926245293	-0.019843318967794305
AGPAT5	Th1-M2	turquoise	0.14658688785066024	0.1548096374489072	0.1515798167586982	0.1018291635436568	-0.05256956371615713	0.0578585600678469	0.187060956381096	0.05130198762576411
TNKS	Th1-M3	blue	0.1263384104163087	0.040764536689073996	0.06763257795707993	0.1382044289321979	0.01976421567090259	-4.616720994950049e-4	0.026181240291402858	0.04779679800822437
FDFT1	Th1-M2	turquoise	0.18204275442413734	0.1450834240536267	0.1866753721741486	0.10489311037288822	-0.06181816983699585	0.062045062329938866	0.09770151022835427	0.037941067764308736
CTSB	Th1-M1	red	0.22952194242032314	0.24560295487214256	0.2227976281017881	0.10293993828558191	-0.04326865302298609	0.12378773362643061	0.15367063857177443	0.052745533007617126
CNOT7	Th1-M2	turquoise	0.19706949793240258	0.1618031713686959	0.21474645884386268	0.12760868247634086	-0.0447247051805836	0.013588562330204822	0.10264783672746965	0.056790791884944535
PCM1	Th1-M3	blue	0.1013136665316037	0.034264422575982015	0.051987481560585067	0.09790475352901466	0.025734144304309814	0.008636731756963173	0.04004783610005434	0.10259747968144722
CSGALNACT1	Th1-M2	turquoise	0.10881593398232259	0.0854697455182249	0.09531912780625094	0.07138983513735703	-0.04165969396081705	0.03429082504779702	0.09278564663970311	0.023247240793103523
DOK2	Th1-M1	red	0.21241855199639798	0.3435156139350525	0.181422569551447	0.08832628269516014	0.12528606952634386	0.31999123255461653	-0.003093387121540746	0.1598095736252531
FAM160B2	Th1-M3	blue	0.03657591716521256	-0.01648169312014287	-0.007205541844688471	0.03819011783355034	-0.03389218164951784	-0.024554951987382927	0.06033585152696235	-0.024517331739303608
REEP4	Th1-M2	turquoise	0.138283376883018	0.1446833437593266	0.17362883489039904	0.05307353924052672	-0.02421635987314614	0.0480207461826707	0.08942091592374671	0.012451700872956863
SFTPC	Th1-M3	blue	-0.03279495206964192	-0.10820335692944369	-0.07726245579857395	0.07287831377905307	0.10063695910548519	-0.046580002176531965	-0.0028125576454624056	0.022295570396097992
TNFRSF10D	Th1-M4	yellow	0.004722504730546199	0.038868505756089286	-0.05401467152640775	0.015667065900968488	0.16142227753145003	0.14978042927862584	-0.024284907354634344	0.045212984744250576
ENTPD4	Th1-M3	blue	0.08187154112061237	-0.031652391863272955	-0.009539890407734264	0.13456149874070003	0.004484217699035836	-0.024415552244108345	0.012866272129177635	-0.0027706173495704823
KCTD9	Th1-M6	green	0.09809045905643592	0.05251539470561801	0.065354791775194293	0.08835926287117306	-0.04978855598548868	0.03361884059140486	0.11836107916853827	-0.028775934392970028
PTK2B	Th1-M3	blue	0.07400360985002538	0.0026460889625323216	0.004199178864462898	0.11024722960461357	-0.005547055623897284	-0.02079329325219945	0.03508631356350335	-0.032133261123043697
EPHX2	Th1-M6	green	0.059345620939384607	0.027192922665058888	0.049356653465035885	0.027880729739177577	0.012004411173672225	0.02435111905892572	0.0629954405070937	0.019504319287606913
CCDC25	Th1-M2	turquoise	0.1736053986164095	0.17593099518680058	0.2571182986113833	0.07724884712868316	-0.08375991094308552	0.09166637784037941	0.10730825817914279	-0.014735489188846512
KIF13B	Th1-M3	blue	0.06249102109180375	-0.041894313209776664	-0.030745639965712772	0.15886883034010563	0.11045248496226145	0.020075901486434393	0.07571684557972429	0.059937152177280247
DUSP4	Th1-M2	turquoise	0.20579340203478472	0.2275831136191516	0.26328922108065095	0.04963774901374389	-0.008342283007327781	0.14275779810354214	0.35130308347911876	0.09607436589112517
SARAF	Th1-M7	black	-0.2532886251548171	-0.1564252061889905	-0.19910045208800883	-0.17402216163051795	-0.007770415017287789	-0.1664888777271308	-0.048990668548853804	0.06968222155032294
AC044849.1	Th1-M3	blue	-0.014867802049195496	-0.014597863828334222	0.004130027036333206	0.03501332633304212	0.1430419453466618	0.04829777893361384	-0.02344504734512462	0.09642407050527471
LEPROTL1	Th1-M2	turquoise	0.11543665142151749	0.21401026844867407	0.23812051419733338	0.026667170990408166	-0.07923414004358154	0.05106609462742461	0.03665599723057163	0.1638951927205884
AC026979.2	Th1-M4	yellow	-0.021357517503566535	-0.010333767106758845	0.028946349720206828	-0.004056589527132389	0.06529142990872168	0.004648014422317488	-0.08986791545471995	0.04552104577694721
DCTN6	Th1-M3	blue	0.09329647730125348	0.07623510784116644	0.07984426775276493	0.10744977635462401	0.059077620257228514	0.07476281575559444	0.020821617483472957	0.10185510107485055
PLPBP	Th1-M2	turquoise	0.19443656548318877	0.13844105995300635	0.19704662447235904	0.10463415034612455	-0.03338495988382374	0.06255419748717218	0.08095004016063337	0.0013765075608358662
RAB11FIP1	Th1-M7	black	0.18322232165061156	0.181170506137206	0.14568076695130017	0.0985151210749213	0.027147094966734356	0.19550594661044512	0.1815546138530891	0.178850836816013
EIF4EBP1	Th1-M2	turquoise	0.11399560286004917	0.1119793551022683	0.16391720500966755	0.03854802556670708	-0.02210782029963555	0.01740733326351366	0.06412763244767529	0.03349121488605655
ASH2L	Th1-M3	blue	0.04621867323270118	0.05110879557285413	0.0137217055669015	0.03380454938736715	0.022553138708420472	0.02487008230263753	-0.006674410987937745	0.091867507069641
LSM1	Th1-M2	turquoise	0.18849769365962077	0.1639522883886683	0.24106816252422858	0.08382742338527245	-0.015371281817841823	0.10036431027101357	0.09270534534747583	0.042184365206421
DDHD2	Th1-M3	blue	0.06690930284101702	-0.029706668219872365	0.0048880288379206304	0.12302728211635727	0.018781796463392682	0.0107858746449635	0.026948237143698005	-0.036045709977047126
LETM2	Th1-M4	yellow	0.03856785707836827	0.04261183709527545	-0.03601608232743677	0.06540226934954485	0.21176696409353135	0.1386035977544071	-0.05637217388983187	0.10488229861706465
AP3M2	Th1-M3	blue	0.07785218194371447	0.07838541892799764	0.05769408395350942	0.12127880687647687	0.035774620722632655	0.031795360036650885	0.08754421686425086	0.19312310119900583
SMIM19	Th1-M2	turquoise	0.21734819963622612	0.17814020444014483	0.2511594213305242	0.0975676681062335	-0.03271402311158136	0.06348828109385506	0.10899821343284244	0.010936200529999482
THAP1	Th1-M2	turquoise	0.10564940513067192	0.11511515073493019	0.11152530078463983	0.02245404293893859	3.958327067235714e-4	0.06310864628112614	0.03657128827853658	0.010449676566211269
HGSNAT	Th1-M6	green	0.07399887991576368	0.0562752541486002	0.07763483796351066	0.10210761351946175	0.013405626545065944	0.0050641471573150175	0.045804146098921215	0.10443949615048095
SPIDR	Th1-M3	blue	0.05620337186767624	-0.0035917281450199403	-0.028628989578148488	0.10291962757148661	0.011928079924819973	0.01330373846928046	0.04749120901769984	7.961217368708858e-4
UBE2V2	Th1-M2	turquoise	0.17087694853313126	0.14211207374482354	0.20119789634843735	0.0938058722620836	0.012174429818284632	0.06747524046825226	0.055705097185923806	0.007897039491867795
PCMTD1	Th1-M3	blue	0.07194781904083018	0.01062217767794164	0.008212432206491184	0.10570633312363918	0.03598471483803736	0.05065194420857347	0.04569981127159111	-0.005393136813634592
RB1CC1	Th1-M3	blue	0.1017114213610015	0.06361244076298939	0.03489592388559233	0.10352601240180533	0.026689461338925944	0.06487191262633474	0.07335738116104212	0.05835444972286387
TCEA1	Th1-M2	turquoise	0.21582325594642376	0.22466110214495877	0.25617123941477854	0.09748278192494868	-0.033230947745328476	0.08812939658220753	0.11261484910237221	0.043873278871439436
LYPLA1	Th1-M2	turquoise	0.2010522565438103	0.20004211750108244	0.24371412147422708	0.09889307073643504	-0.0763495324146036	0.027545645265591733	0.12442512343533495	-0.019942841064517047
MRPL15	Th1-M2	turquoise	0.09475937187518668	0.11869201605344513	0.13844481252187307	0.022739183949198927	-0.033121268062266035	0.01680847726978081	0.019939935731937464	0.012203310308310775
RPS20	Th1-M2	turquoise	0.21455294651252427	0.3718023106504982	0.4476580578383793	0.07690594544827502	9.89461965043521e-4	0.16315411150325823	0.07370697879738611	0.08863433214244994
SDCBP	Th1-M1	red	0.2033538480944988	0.31898022615044136	0.26177589741975676	0.03851645395394129	0.048158498516761294	0.17699145249701564	0.08108549224796609	0.25423879765068697
TOX	Th1-M6	green	0.15472532710085385	0.07530246193941899	0.08065988391374891	0.16618898769741547	-0.07770398528951829	0.006727795622093609	0.44621434619990225	-0.021466086333829366
PDE7A	Th1-M3	blue	0.02719104822676003	0.010807076357545485	-0.0030199595803150864	0.031593690857326634	0.04675888013415061	0.022817446950957557	-0.01479968751016674	1.4410895642991e-4
RRS1	Th1-M2	turquoise	0.14457211507319961	0.16319072292963452	0.21581369606284423	0.07940594480099022	-0.04318818376309083	0.04831022666387962	0.10912556887810773	0.05900761730447579
TERF1	Th1-M2	turquoise	0.08471962229985676	0.0858373171418431	0.10793312806355103	0.06994834734303583	-0.024795460860259227	0.004600611590844912	0.05412766439904725	0.023221427139211062
RPL7	Th1-M2	turquoise	0.23178807366939674	0.3326985075546689	0.474914510844374	0.09256977525318888	-0.02784272744803707	0.12534416146597843	0.09388423522075365	0.1527196414789713
ELOC	Th1-M2	turquoise	0.24423039820421896	0.2799852443984857	0.3238760210420695	0.11112600475673831	0.033893589170447797	0.1876438224168847	0.03447883019837291	0.1345272101144904
LY96	Th1-M2	turquoise	0.17555446570629868	0.20690787556582868	0.23479962774558025	0.0923855842263894	-0.05041574419574081	0.047195738636507195	0.12090588086048318	0.12133626868604357
ZC2HC1A	Th1-M2	turquoise	0.04896802882786217	0.09568019431776498	0.11006159681394824	-0.010477251940889326	-0.03992755666755162	0.03349488096664965	0.11439743669919952	0.004351913967055881
ZBTB10	Th1-M3	blue	-0.0073714344237011354	0.022824690933393232	-0.05636657891535634	0.10492003400771897	0.17953319256862543	0.08382372020653087	-0.03652131798181427	0.2189181408735693
FABP5	Th1-M2	turquoise	0.12530856155953587	0.13583275171946554	0.1323588230174847	0.02725066373288048	0.057624782839201215	0.14408527646456237	0.14758734775741758	-0.0257918260129927
IMPA1	Th1-M1	red	0.11925943965376018	0.19386735636301525	0.12572556795977854	0.07779042046805672	0.045652020209810726	0.14730930218605395	0.05708474959994468	0.06942196832682236
ZFAND1	Th1-M2	turquoise	0.11516424829419104	0.1314192422229679	0.14287231907624517	0.048022645085973314	-0.04444450595726343	0.01466837126848916	0.05169252178793314	0.01611649943181446
C8orf59	Th1-M2	turquoise	0.1365131064646585	0.20227643153179606	0.2580877312865587	0.047336241904936995	-0.05469610885667301	0.03687294044964235	0.087580990437497	-0.0025150718612241487
DECR1	Th1-M2	turquoise	0.1825038778803044	0.20053941842677106	0.22850439617194063	0.09339504294631562	-0.008134298673464676	0.086442512445692607	0.09233888528801654	0.04304003775521801
PDP1	Th1-M5	brown	0.019125987418448294	0.043272642603331544	0.014906905340261765	0.03350366327180454	0.07406550354837489	0.09707122764553007	-0.02542863575948385	0.1059806561965196
TP53INP1	Th1-M6	green	0.11882744181621054	0.0057711017575445426	0.09189465975666439	0.14984568684067642	-0.08855924565573475	-0.09714987383221017	0.2886405051159238	0.0011069972201660314
UQCRB	Th1-M2	turquoise	0.20291562360594279	0.354687448446565	0.4787564496411803	0.0545129743793949	-0.11862780351401589	0.08227149286654409	0.10941241145544162	0.101550649388476
COX6C	Th1-M2	turquoise	0.2523422076127928	0.3462731036738273	0.5111745463156715	0.07487969996765859	-0.1298753289449708	0.06053218112863337	0.14629897335140365	0.10683969891818981
POLR2K	Th1-M2	turquoise	0.21590636139754915	0.2457233124808975	0.28435041760091667	0.10374494699685691	0.05102983053900492	0.15721453932612636	0.10022598634629888	0.13330039894780546
RNF19A	Th1-M3	blue	0.0194604826541334	-0.04351450308811743	0.0017693854936831131	0.10256659068524182	-0.03872680887244351	-0.08930148279046173	0.2123152512053204	0.059591763334191944
PABPC1	Th1-M7	black	-0.11018033793039528	-0.03948081507496681	-0.07241158811397774	-0.0844570425343844	0.08908678688554525	-0.04815538457376945	-0.11111764862277691	0.1896504079404683
YWHAZ	Th1-M7	black	-0.01155623259137176	0.04871081849926058	0.009837821288536037	-0.04892096268299852	0.018468326497693446	0.027555242110156364	-0.011838589321484964	0.10521565489961027
ZNF706	Th1-M2	turquoise	0.17467901605270525	0.1519805832285191	0.18062109841613994	0.08216907038054024	0.021490319240950382	0.07408772443309378	0.10666207892953222	-0.01997449540211011
UBR5	Th1-M3	blue	0.10510667286331273	0.028109653357057524	0.003542891885927199	0.1410309834086026	0.050981754135495376	0.034825928183119165	0.058602022695796424	0.09451616262107904
KLF10	Th1-M1	red	0.1351120204164975	0.2157148376246774	0.1084176240371436	0.015881504351887597	0.12328859192424564	0.23073829909313012	-0.060811994102241335	0.05706749822215866
AZIN1	Th1-M5	brown	0.08810290031334111	0.08492964470102154	0.013021642564445357	0.08004936682155403	0.17490388320633707	0.2519114769794746	0.04709109784306241	0.1447931243045093
DCAF13	Th1-M2	turquoise	0.14258578284374113	0.14170824980393218	0.14313111656405383	0.056963985982189914	-0.0029772250181490227	0.06045926761814168	0.015205869989871489	0.0855748729587753
EIF3E	Th1-M2	turquoise	0.2354899254014998	0.31548047548254016	0.36753079920770604	0.13117633028217257	-0.007014226768237307	0.10901894383954579	0.05294266386113547	0.1449334993573407
EBAG9	Th1-M2	turquoise	0.16315923140372868	0.1586268373479981	0.2069826061389129	0.06677897309299388	-0.043872441401211444	0.03974256472000906	0.11448441039114934	0.015756829685447258
MRPL13	Th1-M1	red	0.15814407316030388	0.22561418088733673	0.18283268229863447	0.08267100483876864	0.0045044942708393435	0.10211778209866287	0.019585886729050768	0.08543888203865425
ZHX2	Th1-M3	blue	-0.06024942803637483	-0.04507352116411951	-0.11493415391991849	0.007266692036210197	0.2380612280488616	0.09266487474607842	-0.11707879427448248	0.21948769400664941
FBXO32	Th1-M3	blue	0.08755058589386097	0.022881857227624394	0.02177444356956656	0.11839059894585281	0.03544542886981549	0.028876722916315323	0.09340696144979163	0.056396130335162005
TMEM65	Th1-M3	blue	0.07309499698523042	0.013299862129675287	-0.015385831700758166	0.10034656450305207	0.06121692609880419	0.05529674874695177	-0.015982343297623942	0.0017918587698866515
NDUFB9	Th1-M2	turquoise	0.2648419334204424	0.35655444985337204	0.4241608822256857	0.1378161161822172	-0.05848168485567415	0.11779119541509882	0.08829859771107952	0.10318223560975875
MYC	Th1-M5	brown	0.029184472456234917	0.060126144969972255	0.008534303349189604	0.05001355635231708	0.10321024111869942	0.11315623624999441	-0.12259352682213957	0.06500018739961994
PHF20L1	Th1-M3	blue	0.09674723150433523	-0.004198100274425753	0.017973568086537915	0.16716286256639024	0.03508246637383777	0.010207568661313992	0.08916021242632628	0.06263539568765414
SLA	Th1-M3	blue	0.11601787530873411	-0.030304883497259936	0.04459117881137579	0.1580011456789932	-0.021002741181507585	-0.05201106985512044	0.19259891986609437	-0.07561511653155253
ST3GAL1	Th1-M3	blue	0.12249187532236934	0.04218648463737256	0.03685162401336167	0.19418671731221537	0.11169086232538483	0.04882411893209304	0.034681677635514975	0.11690121543803435
SLC45A4	Th1-M4	yellow	0.004147847185136405	-0.04779244613257513	-0.08209573380844724	0.027882664088603685	0.21755838701185887	0.14883695963409188	-0.049608183626782834	0.030186240727679163
LY6E	Th1-M2	turquoise	0.24774149179712926	0.33534273402984965	0.46653741998611775	0.06265119551014123	-0.14709976164604593	0.07850127655153123	0.07381895854104016	0.05012540922408156
EEF1D	Th1-M2	turquoise	0.12346801025313998	0.1988514789682791	0.2814773497999765	-0.022348203361462187	-0.07106276941670138	0.07333487424708102	0.013457221792777	0.0952537538305766
TSTA3	Th1-M2	turquoise	0.20347397691130376	0.14869587979294946	0.21860589694748594	0.09610420355516988	-0.03211980485071695	0.05475193082113826	0.08478422213983003	0.04429695686470029
PUF60	Th1-M2	turquoise	0.18447449310224753	0.17486740022855599	0.23950756890516978	0.10360308803254821	-0.03429752152749276	0.04688112299599695	0.06846960285450203	0.019190900567942166
PARP10	Th1-M2	turquoise	0.1425868938595439	0.09063341604932093	0.14045175631187493	0.07836171447557418	0.03852458200155177	0.009352358647015346	0.06794096941779794	0.02258146835426223
EXOSC4	Th1-M2	turquoise	0.08928139142903246	0.10977200140299379	0.0977781855754994	0.018778873857565062	-0.010574259590677454	0.07134840142392472	-0.002250977380752274	0.012377633814075206
GPAA1	Th1-M2	turquoise	0.15590913512016824	0.1163200104567213	0.13964965217935968	0.0926325131775887	-0.016958474777645453	0.05283278481456524	0.10348239453575697	0.07364215578112811
CYC1	Th1-M2	turquoise	0.15948309574791422	0.1370140257478314	0.17860840284349647	0.06677372797030813	0.0046537863493364695	0.06317858451958422	0.10247815795980374	0.006605239324479811
DGAT1	Th1-M2	turquoise	0.07981819763278084	0.08293435336998503	0.10332972211756315	0.05121873493772771	-0.06866244782028609	0.009665251824783437	0.09990425499690787	0.05058802578965897
CPSF1	Th1-M2	turquoise	0.12958620527961778	0.12431153638663177	0.1336432442552854	0.08588785409971561	-0.018647684992956683	0.05990880381412018	0.05871098875142359	0.06673776958160166
VPS28	Th1-M2	turquoise	0.18748429254293858	0.2800147916959765	0.3486734754922997	0.061180121403615	-0.0354938012356919	0.10378211408604157	0.1013143563249551	0.03655093406137915
ZNF250	Th1-M3	blue	-0.01846920749334176	-0.024919413240476078	-0.04402382415746656	0.06383264060605395	0.11923275680907484	0.03810841824486454	-0.0661329846952531	0.13285822423110125
DOCK8	Th1-M3	blue	0.09611701485261313	0.07262990679292987	0.06774191083338989	0.08031755618777464	0.007666257648241919	0.004741796159718296	0.06215863966080528	-0.006576822038574094
SMARCA2	Th1-M3	blue	0.08956068468449709	-0.006849164453130414	-0.023085106211374346	0.18220326528125338	0.054901905856252424	0.027848162220735058	0.15022449909034247	0.05096481143463862
RFX3	Th1-M3	blue	-0.03520076192106069	-0.09281574493530292	-0.11894868357835844	0.07193837945630811	0.02064403049629276	-0.03057310872342336	0.048968343011092694	0.0057770706135234886
CDC37L1	Th1-M6	green	0.10603555671392026	0.09288825940224714	0.1131158012959054	0.0618844547773202	-0.007635951076646757	-0.019362170606950696	0.08908939253214122	0.07515505640581885
PLGRKT	Th1-M2	turquoise	0.11864298673655249	0.1808024933681707	0.23825745492396622	0.008978739580141224	-0.028761915418513	0.08664703374975778	0.07284612368530577	0.06315508221640052
RIC1	Th1-M3	blue	0.05892546511791563	0.03541950138872676	0.02582296680137536	0.10060580880462847	0.032884514001885475	0.017197021779939644	0.08488517451119644	0.03472325973451207
UHRF2	Th1-M3	blue	0.07683121911004587	0.027097298658188156	0.03278134725366739	0.10883881827510185	0.03826774558977591	0.017342456752144332	0.09653457490850371	0.012676775910700495
KDM4C	Th1-M3	blue	0.07133141575350305	-0.030170455684496805	0.01828705393042711	0.09614675376274741	-0.0033530739790556025	0.007108798488401725	0.024350414276525408	-0.05054340901476033
DMAC1	Th1-M2	turquoise	0.194203752090548	0.17856793409873287	0.2573921167760995	0.0994579427233557	-0.022716034851405928	0.03807048453282904	0.07112004999391783	0.07095571806412639
TTC39B	Th1-M3	blue	0.06163850484458053	0.00947381674076241	-0.03318265385889838	0.06851779627198613	0.035324230124819396	0.03517186649479947	-0.011458093160975003	-0.009581685642051965
PLIN2	Th1-M1	red	0.19508679232606285	0.30788613798520464	0.23672436299459249	0.09576791689381065	0.01733688055162921	0.20843945143206086	0.1541989462223129	0.1527189036034235
HACD4	Th1-M2	turquoise	0.20775948375098147	0.18619451974066517	0.22235126796086915	0.10090597915669323	-0.02009559915281664	0.08150528237563764	0.07537253453643035	0.049816618515858724
SMIM27	Th1-M2	turquoise	0.1916782419104856	0.19330224352415035	0.3005660597056647	0.09277744584730582	-0.0583522073731882	0.06556568476746633	0.10079160767728003	0.025709744329550605
NDUFB6	Th1-M2	turquoise	0.17271314388923956	0.20881671847161462	0.24562058624901867	0.06001417082873854	0.012130634929845813	0.10486894104106428	0.07299475505935883	0.1254700129663307
DNAJA1	Th1-M4	yellow	-0.1591204887647553	0.004673091525018349	-0.14860469321264733	-0.17599575768797995	0.31549644073248584	0.1992389176581545	-0.10569269603746934	0.14702089518034664
SMU1	Th1-M7	black	0.1205487409421874	0.05795558133633246	0.020246574475880446	0.12389093583276646	0.08633256847700134	0.10524311762489173	0.025732438390149322	0.15859714640778869
B4GALT1	Th1-M7	black	0.07241600137039277	0.026339064371068383	-0.019370705406744373	0.029445431173248878	0.09751650712116137	0.062488924359805645	-0.037766979456311016	0.21354157531672438
BAG1	Th1-M2	turquoise	0.15261493471476117	0.1633911209862191	0.20807257553102265	0.061212356285737936	0.030296429851334794	0.07996894126839103	0.053809610951488576	0.07791176450932268
CHMP5	Th1-M2	turquoise	0.19523394331608787	0.2028238466732357	0.2696151878399905	0.09582184342577581	-0.01516555633199849	0.08586323888088794	0.08173728685937703	0.03705017509551078
AQP3	Th1-M5	brown	4.270153918688378e-4	0.09738164777972788	0.008511395815254638	-0.044859644840672515	0.1389263781108132	0.15839135364304044	-0.1498432723710514	0.0903378580876174
UBE2R2	Th1-M2	turquoise	0.15721708773129456	0.1608374018831911	0.1768408881948853	0.0834470045456056	5.976808848628492e-4	0.09013162522170014	0.06372627292706116	0.03850900352930415
RPP25L	Th1-M2	turquoise	0.17113624752265957	0.10957688419655126	0.15633762034478776	0.10867583531765673	-0.04442759169157987	0.029581439743127456	0.07463527742269312	0.02139232584056286
DCTN3	Th1-M2	turquoise	0.21121080972084302	0.256348865732395	0.3036033517106432	0.08463944428016046	-0.0334622069617212	0.11117881241520447	0.12528500689674532	0.052788935727321434
STOML2	Th1-M2	turquoise	0.24438014010408265	0.22575550544451134	0.27917331929033656	0.11800992806501204	0.02451125401115964	0.15194892273152164	0.0716075924153546	0.1006079423481929
SIT1	Th1-M2	turquoise	0.22758569641328355	0.20710436490139184	0.21957456858438182	0.09113005553631107	0.019723234642881154	0.1263336884209032	0.03437344880858409	0.05924996583338366
TLN1	Th1-M3	blue	0.14870547079989263	0.07241713254976195	0.04308227824975028	0.11124955834427759	0.0646152701757006	0.10574818414996524	0.06999097369222307	0.004300262444369976
CREB3	Th1-M2	turquoise	0.06423033180662133	0.07990337021108065	0.13364629551280302	0.015192512708847743	-0.035936474484467025	0.032782388002084606	0.04027778793955088	-0.007493146025294242
HINT2	Th1-M2	turquoise	0.1780195611053255	0.16691311376841736	0.23922878532139738	0.0778543237115784	-0.024235558729452236	0.09682933717347643	0.10634673117154406	0.021561561230244816
CLTA	Th1-M2	turquoise	0.1543012397118203	0.15899974140343778	0.18979197787277868	0.11248093973221099	0.03245689279378528	0.07888980580978186	0.1226028379144193	0.09182408123868896
RNF38	Th1-M3	blue	0.10670097692979204	0.0011103921535249499	-0.02312538930147385	0.14288992597271638	0.011766063732567587	0.015554338410668606	0.05880320181788034	-0.052342770361741515
TOMM5	Th1-M2	turquoise	0.2322646457250016	0.21659156780166702	0.3084394261193906	0.12743039395390046	-0.02965796159589469	0.07218237167628144	0.06023376414605626	0.059653932994785254
FAM122A	Th1-M3	blue	0.06215959547757124	0.04811922199446362	0.017485608214697985	0.0746011791712117	0.00533787371983751	0.01219080846259937	0.0011117096468482722	0.001942389341886378
PTAR1	Th1-M3	blue	0.020519969215913002	-0.09392129263870802	-0.07433413367174879	0.10434505591924977	-0.04593879200171931	-0.08475381313952225	0.04049407438335144	-0.06784726317412886
SMC5	Th1-M3	blue	0.15764600897636066	0.06937333797462387	0.046911446554528856	0.1685641840850653	0.056827457090420475	0.049819568371329274	0.12576668659555668	-0.024262523463116158
KLF9	Th1-M3	blue	0.04582514401092943	-0.013536167397380802	-0.01784224163197062	0.10811474071386318	0.1104211374296586	0.05952394814588058	0.01227317054357813	0.04855170624147223
CEMIP2	Th1-M3	blue	0.02356368311924994	-0.045121472302708965	-0.04809676562678545	0.15829869225590684	0.1094115027324148	-0.033175590819800836	0.0707829363360817	0.12208601663045907
C9orf85	Th1-M2	turquoise	0.06795327354928955	0.07247967348894155	0.11241140097113095	0.06789034395726373	-0.003961961265115184	0.025031204203562373	0.005276733716804918	0.02270308007690702
ZFAND5	Th1-M4	yellow	0.08724197514103275	0.14562218993449447	0.05428057673380003	0.08030587381242645	0.3066926187859083	0.22826750624376338	0.01706857998083544	0.2158851681365895
NMRK1	Th1-M3	blue	-0.008565909496587469	-0.02020527260155346	-0.01745564317488548	0.06959015180993298	0.012058244687706244	-0.027047333688557607	-0.031268808571137036	-0.07209418163610382
RFK	Th1-M2	turquoise	0.11033453934042459	0.10923696743107236	0.13025612897223954	0.046717378847525595	0.0029256473128058055	0.06807708228505947	0.030365587727287053	0.036986873969965785
TLE4	Th1-M4	yellow	-0.01697627881244878	-0.017845066180016383	-0.07232230591351937	0.07052027489598232	0.14673405290687627	0.06083511029184146	-0.12546377962592603	0.07384627346803053
CTSL	Th1-M5	brown	0.026888550745670203	0.1488954342622069	0.05369078949518977	-0.003850883017222935	0.08388885674858906	0.1716330768710886	-0.048171566893610636	0.07576707837810773
CKS2	Th1-M1	red	0.1545282878759404	0.2874820576946873	0.16744692160467023	0.06266473344823803	0.09775897102171219	0.23683994337796968	0.04994285763486522	0.07191055212329285
SECISBP2	Th1-M3	blue	0.07758443999237531	0.009775252780939254	0.007113574721583995	0.10616430534225284	0.01435104440286216	0.005525476400962613	0.017208298104216257	0.006825691924492328
ZNF484	Th1-M3	blue	0.07232025055942831	0.011561438320486957	0.014597595351952103	0.10312860667683878	-0.040825996894170984	0.0011516515912727587	0.08946551839137644	0.0026659517661631635
CARD19	Th1-M2	turquoise	0.1777096638593563	0.13670385495799642	0.1812550717135047	0.104260780581971	0.035749588236587006	0.10648809443855445	0.07922450646540656	0.0476479852695508
SLC35D2	Th1-M2	turquoise	0.21960477062195313	0.17433076675520223	0.22444254896890448	0.11813133943685597	-0.013375862320044516	0.08873933761975698	0.12504467311650766	0.006188569814868335
MFSD14C	Th1-M3	blue	0.05134141156550003	-0.08200979359256293	-0.003334833952476838	0.0941712139429959	-0.04797370546561956	-0.017976905314000535	0.02676710487717362	-0.031918667498160094
XPA	Th1-M2	turquoise	0.09076620503275537	0.12081856699265832	0.12029015851231678	0.07157064559510817	-0.00609489878911019	0.045063956669016615	-0.006094707513469738	0.019821013100789694
ANP32B	Th1-M2	turquoise	0.2400996471194506	0.2818764468756048	0.3316308042249159	0.10847469521598672	0.008801713363898338	0.12256746544942038	0.07022768853574093	0.08088416793766603
NANS	Th1-M5	brown	0.09288750106819268	0.14314778829068617	0.08346598555390106	0.09298981887885137	0.13855218303198305	0.19027724796093165	0.04916418716402656	0.14533039132987066
TRIM14	Th1-M3	blue	0.06252336689049187	-0.025107281550546975	0.025949726617470664	0.0617707682788329	-0.05469993722729618	-0.03765095237689657	0.09396284099628659	-0.07337397555853963
TGFBR1	Th1-M5	brown	0.003989476648764759	-0.016829637753559345	-0.052878809107323455	-0.032285813109256406	0.06998557575777846	0.09561300377063212	-0.10465211156654955	-0.03588161742837362
SEC61B	Th1-M2	turquoise	0.23163961973668032	0.26838918856247396	0.3910428420008569	0.09745684188117795	-0.06018401327786694	0.10264714594449109	0.17608989723722657	0.0723806951807015
NR4A3	Th1-M7	black	0.02916751136918275	0.09605986431380062	0.055717758410217935	0.051955319407029216	0.19169660133667685	0.10464038892764317	-0.021840575528881044	0.4136438014416664
TEX10	Th1-M5	brown	0.06804511889262083	0.08461971855125756	0.014620838668666317	0.030825491582061906	0.09914648294152693	0.12706153474762857	-0.007507641215607491	0.0914901992827649
CTNNAL1	Th1-M5	brown	0.021647022080972713	0.02824962220654167	-0.04142060339335978	0.04364074713698365	0.1612664474005615	0.20327493795479	-0.01695734709196577	0.08626706131907362
TXN	Th1-M2	turquoise	0.15363673477359208	0.24999641868809688	0.39201940493535936	0.029707085426929628	-0.11073088690958283	0.04159525373790073	0.10336366585739791	0.0648736132464434
GNG10	Th1-M2	turquoise	0.09135017454313081	0.1046452957162986	0.13746842821646715	0.026889771863817063	-3.272547181264531e-5	0.04209615581407851	0.049321731052440906	0.04708150761390101
UGCG	Th1-M3	blue	0.06410037198865554	0.0342509627517417	-0.033725051918047165	0.07295765890631857	0.04837943652212266	0.1169845396710574	0.09099772611132127	0.017333551568531898
CDC26	Th1-M2	turquoise	0.1645093849158635	0.20773661141140456	0.2696866382874948	0.08563515344055658	-0.02605969002451359	0.0876922517041395	0.07290303749162065	0.1058558301052759
HDHD3	Th1-M1	red	0.05188737195551421	0.1110297061330036	0.09142658761966288	-0.012916069896321304	-0.01592418783664063	0.04632714701209543	-0.042496245567323114	-0.017780468313758915
AKNA	Th1-M3	blue	0.0993047314304995	0.06370399512457596	0.0995967146736671	0.0729553020516694	0.002788628253630396	0.023012103195724973	0.08228597675024828	0.04750802451905633
ATP6V1G1	Th1-M2	turquoise	0.19569755359976504	0.2458768295070818	0.33146616210792973	0.04951321378878749	-0.06847177562237244	0.10069600346246947	0.06539816890805883	0.03252502472192306
TNFSF8	Th1-M3	blue	0.08505813817265982	0.008221853881213076	0.03889570284814412	0.15322775035266337	-0.057397470934062646	-0.06066675838612835	0.23293409937639126	-0.02100323887563164
FBXW2	Th1-M2	turquoise	0.12173162003336188	0.06053276112787819	0.12335996919243106	0.060507259291147364	-0.04288671550469701	-0.006802485555720544	0.07106692210288411	-0.014662570821624298
NDUFA8	Th1-M2	turquoise	0.1854557573902187	0.18108983646736773	0.19478698390004315	0.10336039154421159	-0.044803658049283185	0.06931380169722848	0.033798626076471903	0.01096994888278527
RBM18	Th1-M2	turquoise	0.1640024275880765	0.14397337610302016	0.1413729199351042	0.12122580721482318	-0.013016280205340935	0.08427842696161622	0.06209168009166115	0.11388991707830001
PDCL	Th1-M1	red	0.17124122296843228	0.1694684305062061	0.16873680545215888	0.08406843113521549	-0.03895401304260684	0.1031249818029848	0.1111658018657468	0.05585385936029798
RPL35	Th1-M2	turquoise	0.15106362241991728	0.27311370753028147	0.3824397909586696	0.009835115754610442	-0.04712310856220384	0.08043661254599727	0.04696591551064556	0.10035616341523608
ARPC5L	Th1-M2	turquoise	0.2322700384570705	0.19264225590489728	0.23286776828465391	0.08994760853539953	0.022047586555227237	0.13296556609761417	0.04805919949831047	0.019199354777022684
RABEPK	Th1-M2	turquoise	0.045673438781093645	0.05689809752676378	0.06806432487511488	0.023521213949957726	0.004985208376512289	0.02564348372250676	-0.004060419185550131	-0.038375293035053916
HSPA5	Th1-M7	black	-0.062497078784730584	0.010621342529289165	-0.10548687930689636	-0.07984175991748865	0.15428257953312993	0.11292789695097814	-0.07771843890645382	0.20533304531688504
RPL12	Th1-M2	turquoise	0.12212037408414995	0.20535089825017067	0.3107524002638675	0.01572196450289079	-0.04801039473496637	0.08019145462178254	0.05414384610140751	0.021041121427063807
PTRH1	Th1-M2	turquoise	0.1092863822266622	0.11211065834343731	0.12606024701715532	0.038109775842453654	-0.008108390764772518	0.04900057835575853	0.022322424503431103	0.0451843441276878
CDK9	Th1-M3	blue	0.1154139227224121	0.09661989098758457	0.07189526599705784	0.09739456010309032	-0.01228690566492021	0.05853396433578527	0.04160140607353409	-0.009706890934610432
SLC25A25	Th1-M4	yellow	0.02914383698134429	0.030641374747334946	-0.05657191314321112	0.06866045432954335	0.20493583115761263	0.1633982273757998	0.007365334159728853	0.05884220782235397
C9orf16	Th1-M2	turquoise	0.2696875407779656	0.26748743749011933	0.43045959428012204	0.10411282658009438	-0.09185393349754854	0.06493742961154454	0.1890932402082334	0.04358506130806777
COQ4	Th1-M2	turquoise	0.15487813900753206	0.14561934009927455	0.17144113604232583	0.07013366932168237	0.0038271422415878903	0.08450911524333611	0.04504933006056373	0.07932275348653828
URM1	Th1-M2	turquoise	0.13328199850379785	0.1452234087628838	0.18371085460516978	0.09545836248593842	-0.058719107980740946	0.011193004633672786	0.048331598206755144	0.04204979662807101
SPTAN1	Th1-M3	blue	0.06098498724209998	0.07329493190883855	0.02046792792319708	0.05723969736160932	0.05140382159087111	0.08363105540138074	0.030063461033642956	0.04585256095875235
ZDHHC12	Th1-M2	turquoise	0.2022153037627801	0.1623261968625793	0.19614123029546374	0.1193177272730511	0.008591170632491233	0.07445678292041243	0.07443288888766056	0.03242242174155902
IER5L	Th1-M5	brown	0.05226186877665152	0.13510808525115497	0.04529853522892605	-0.04393136625015405	0.15938863409355916	0.24908217141506095	-0.03708046156728604	0.06612032207372362
C9orf78	Th1-M2	turquoise	0.16725929345155444	0.17382191380776615	0.21822079733431887	0.05012294234121406	-0.018278429363578104	0.09030028604068145	0.020747374906616114	0.05118917797453971
GPR107	Th1-M3	blue	0.02046931540453172	-0.025874836527272425	0.019129007410278055	0.07925264495215369	0.008655161339157265	0.009066591306289076	0.05085205580374104	0.019858155440005024
NUP214	Th1-M3	blue	0.09454088831051922	0.01656236613156082	-0.026670120956250605	0.1331483539987151	0.07551755812747804	0.046700999788228496	0.060822036377558786	0.040824763256462206
PRRC2B	Th1-M3	blue	0.10005231999823577	0.026518546826408657	0.01065382907042523	0.1286175022110457	-0.0249051584935369	0.0035769680574727113	0.0810083220553819	-0.047007644356549604
RAPGEF1	Th1-M3	blue	0.05045075877619827	-0.0066228826684986185	-0.02488626121090473	0.03936354499988486	-0.04533853523478989	-0.06117688058293122	0.036021238262141944	-0.055947801647216154
SURF1	Th1-M2	turquoise	0.11773341716241169	0.15666076533215378	0.19997332074478097	0.0538570758345413	0.024853999532084423	0.09414225026504063	0.04776680687084414	0.05583692343365779
SURF2	Th1-M2	turquoise	0.10393397779109177	0.15299562630528546	0.207352749897456	0.022135223432107488	-0.06453414685326679	-0.0014443107196406282	0.0914015784251667	0.08679116237957404
MRPS2	Th1-M2	turquoise	0.19864249034074988	0.18838571801197382	0.21421640238686376	0.10877438454744717	0.028626864374205096	0.09710990570090255	0.11234549194562117	0.042305734481058434
TMEM250	Th1-M2	turquoise	0.11780314825476428	0.07906417483921602	0.09538143068314912	0.038497056916032044	0.002340101804209415	0.04159875104689934	0.08148158683746819	-0.046871336471110955
DNLZ	Th1-M2	turquoise	0.1084311446355501	0.15486802065075728	0.20566422450126295	-0.0050722350211779505	-0.05706858947298076	0.04589827615258527	0.016293084800553057	-0.013007456314208389
SEC16A	Th1-M1	red	0.06902375391014837	0.08897344010905164	0.04593408783798417	0.05204270626718976	0.029426637510193417	0.07366838261536612	-0.011720586236995517	0.09093884488869874
TMEM141	Th1-M2	turquoise	0.08734453653909292	0.10256235753311627	0.14886140965312525	0.05244435284205099	-0.045459766057564556	-0.012751555534715457	0.03002390143590756	-0.05520519294790259
PHPT1	Th1-M2	turquoise	0.22182834891003095	0.2520900450741352	0.36515270692525587	0.09866281637284414	-0.08304989217724254	0.03187018931448862	0.1238320200584953	0.022567647537249373
EDF1	Th1-M2	turquoise	0.23620571946689892	0.32504774657696106	0.41812535602108997	0.07434986162234021	-0.09337742597311059	0.11429178535839483	0.13042899641940653	0.14569589388990356
NPDC1	Th1-M2	turquoise	0.11784997357428717	0.10445477302216795	0.1630238383780331	0.08589701363677922	-0.06948164844624274	0.0183909182962833	0.2226902039908648	0.019881340212621047
DPP7	Th1-M2	turquoise	0.17178022673454738	0.20036162278543904	0.27436836990538693	0.07323965797254967	-0.06171254370353109	0.038073590751542805	0.0764385194156125	0.052316855162158546
SSNA1	Th1-M2	turquoise	0.23299872337299385	0.2070236315305649	0.2939831573775269	0.08868403408997633	-0.059337569035514987	0.0747699766740894	0.1359687231418847	0.03696043706597715
TUBB4B	Th1-M5	brown	0.12265016165631494	0.23938312296403969	0.16605679300350284	0.0240094805882521	0.21039758910659367	0.2589946574217979	-0.0855286559570581	0.2365794545101697
MRPL41	Th1-M2	turquoise	0.1977974799509953	0.2725520045742061	0.345550786459671	0.03056581972728264	-0.028309758016647143	0.08574569749814717	0.047618760029788675	0.07405685657137127
RIC8A	Th1-M2	turquoise	0.13370861885968488	0.12993055415646262	0.1789392577339061	0.08430010459115156	-0.03267624181185441	0.029696940956778335	0.027194479287830114	0.07708363067771636
IFITM2	Th1-M2	turquoise	0.2547023190858006	0.37712661929421826	0.41438646229727977	0.03931648389737723	-0.07406765782184827	0.15061028734125123	0.10824150120129372	0.057094129820532524
IFITM1	Th1-M2	turquoise	0.111318213342984	0.2967619667460129	0.2917255855209241	-0.09080714602780629	-0.09564649024205242	0.10095601230631757	0.043746139378773065	0.11624238444563575
IFITM3	Th1-M2	turquoise	0.15676026468778795	0.2995802342201342	0.443522907853746	0.005931410703402432	-0.122031635925654	0.02328375594778793	0.1290680642755749	0.07285377019644498
HRAS	Th1-M2	turquoise	0.1369946651193713	0.16947122119808122	0.13172772963847507	0.047167397049524565	-0.01337615528170829	0.08585886474763971	0.03383082463911451	0.0392832135009089
IRF7	Th1-M2	turquoise	0.06922014020006252	0.16334712953521555	0.1826823195682754	-0.025027732796818518	0.030602683327329808	0.10361665857786	0.032612821725001684	0.07721111948061783
EPS8L2	Th1-M2	turquoise	0.13595346221357124	0.11515124314453568	0.16240048949219793	0.08121346257466434	0.02853840331299445	0.08684548941204187	0.02496165580985926	0.07102844674376027
TALDO1	Th1-M2	turquoise	0.19001418947360219	0.2744381852538039	0.3379773047083817	0.05465936695529422	-0.041708720646096736	0.08571930844546971	0.10674834315902335	0.05461629383754976
RPLP2	Th1-M2	turquoise	0.1358634525972891	0.24651927740583285	0.3403220813333993	0.011880267978653674	0.028596707708536052	0.12295251816695738	0.033596659106131625	0.08169523373940832
CD151	Th1-M1	red	0.14709773148182043	0.17412501743539555	0.1406083220263476	0.038545000929746075	-0.017750182348401217	0.059280071921335206	0.13957225639898496	-0.007340937405099626
POLR2L	Th1-M2	turquoise	0.20053744919965003	0.3104120224004176	0.41873501068544233	0.04040871015963485	-0.01985811271536988	0.12375217516339623	0.05028408666804593	0.12936088756724126
DUSP8	Th1-M5	brown	0.044208367266893776	0.06088375820541385	-0.010595543396289169	0.008222727556496185	0.07162955822949695	0.15001838078733162	-0.06366174428349088	0.06980369043604515
LSP1	Th1-M2	turquoise	0.24365612952352786	0.3004855238514088	0.38823050696775274	0.05860392718131203	-0.06883321142183813	0.10399903641727622	0.1663156578947292	0.020992268880956157
TSSC4	Th1-M2	turquoise	0.1485836115355913	0.19068383149983195	0.18270134519417747	0.05799933038715374	-0.042962521591618556	0.06518021323623908	0.07622988138875642	0.043203015168578926
KCNQ1OT1	Th1-M4	yellow	-0.059331887042324484	-0.0412882747879744	-0.06033657934835231	-0.005411865535912514	0.2657013837373401	0.09818563070363931	-0.06039484720468697	0.04972498750673636
CDKN1C	Th1-M5	brown	-3.742492076310553e-4	0.08716309223319678	-0.014658386632446712	-0.02496348026097065	0.12817136482746377	0.19406513779019294	-0.10902608993602643	0.0301438120942672
NAP1L4	Th1-M3	blue	0.14573664703688816	0.07196871099251838	0.13224177506025311	0.19369620852949457	-0.12421730854956042	-0.05774925334511642	0.29937158045557255	-0.07722146978933858
NUP98	Th1-M3	blue	0.0546864086814472	-0.012887652345232956	-0.07659129350901712	0.1417629860716092	0.1552733744818603	0.0689839094982099	-0.002319226372057042	0.17838568761123286
RHOG	Th1-M2	turquoise	0.2069947693181383	0.24838485296274687	0.3404804301458333	0.05510538210229001	-0.060961224795468415	0.05544225902724896	0.1190218662365414	0.06152502881893067
RRM1	Th1-M2	turquoise	0.14664619907521212	0.15307204136801097	0.1414688251305885	0.10606937440739304	0.02909695046438464	0.08838637270312534	0.06133523224281404	0.09775993674531831
TRIM21	Th1-M2	turquoise	0.09055546194718161	0.06595082560024706	0.10079255993044503	0.036868523256549074	-0.04814741453439299	0.033626929523033575	0.03970710615460042	0.04371498633415986
TRIM22	Th1-M6	green	0.0789266814181374	0.050576018217781876	0.0710301165063797	0.0875677845754686	-0.026334491602397442	-0.004704756814300329	0.13306258175586413	-0.050442654109886555
TIMM10B	Th1-M3	blue	0.10187380420420042	0.05627834714500586	0.05138211878623889	0.0995676662109709	0.06071802715706955	0.0551723659183117	0.08243887166724394	0.019752782459266295
TAF10	Th1-M2	turquoise	0.14353095012827513	0.19321016503357735	0.25606055002521294	0.054108834490643264	0.009088868570962697	0.09690761212387018	0.06852645849730282	0.08636465207087811
MRPL17	Th1-M2	turquoise	0.10901202809116486	0.11572609080821815	0.1410177776165755	0.03333569052591276	-0.03954855105324517	0.05354067571769005	0.029662470322682773	0.020416402778343598
EIF3F	Th1-M2	turquoise	0.19185166917175892	0.23901987897715155	0.3029099984432944	0.08369080757442829	-0.03218116328759594	0.12287216485910732	0.08634388653050572	0.0613346972576642
RPL27A	Th1-M2	turquoise	0.19973427441704245	0.34980874055992967	0.4860927838531053	0.03969542952647074	0.014716455341203704	0.17325694129504196	0.07793875914070222	0.17608026075969402
AKIP1	Th1-M2	turquoise	0.12286375945557935	0.06724469415887452	0.1444162470147094	0.0782661009157189	-0.04053591602351702	-0.002425997249355546	0.04695113026633779	0.04940860403240388
TMEM9B	Th1-M2	turquoise	0.18706625633926105	0.15070123780987554	0.1625724569879673	0.08382554367864326	-0.03330475387798229	0.10868469184929314	0.06529032275314378	0.06211560542117518
EIF4G2	Th1-M3	blue	0.006082356240758429	0.03193839531205326	-0.030323118463778356	0.03276161386104244	0.11889557691512893	0.10638878222374024	-0.023993536545270238	0.08568342205561699
USP47	Th1-M3	blue	0.0914559524638351	-0.04577598440315027	-0.0248485559316084	0.15130434875636947	-0.06668802925738286	-0.06026935352277431	0.09011290909440281	0.0036602675577351008
MICAL2	Th1-M2	turquoise	0.12042877643166333	0.07667716170538111	0.105026251718995	0.038977797930436715	-0.047376199682108856	0.019918171921593838	0.20138425852284805	-0.03870890605102607
ARNTL	Th1-M3	blue	0.06828271590587978	-0.0033387843551897774	0.027787523542540722	0.0825876519323552	-0.05201933140301623	-0.04326056878609692	0.0720209767527314	-0.0576443212641078
RRAS2	Th1-M3	blue	0.013035693979943955	-0.028856886421738538	-0.0193219919132749	0.07667256161944223	0.13642910284693618	0.049762538549331076	-0.001753972490466134	0.05115780586809654
COPB1	Th1-M6	green	0.09413027514035474	0.06771272143355332	0.07020021888361494	0.07255816624547869	-0.02417849854511495	0.01205850831884361	0.08820595727624386	0.04100505232609316
PDE3B	Th1-M3	blue	0.021692973868816273	-0.06433115303537817	-0.046080656297981235	0.1649209994166202	-0.01632244699817257	-0.09348819021061597	0.1320966996874042	0.04139615753887096
RPS13	Th1-M2	turquoise	0.11412021213254647	0.2521820775963498	0.3277671553216948	-9.975639036203128e-4	-0.0018781129820760526	0.12259406257619196	0.02884225839098454	0.1268184943498511
SPTY2D1	Th1-M5	brown	0.11106822010859618	0.13233562404159324	0.06987192657044727	0.05161347143191768	0.1413049836439401	0.22387851821777496	-0.04372812037360047	0.12467050608609283
HTATIP2	Th1-M2	turquoise	0.14739085464153903	0.1148167893897995	0.17114042293352993	0.06591047567001138	-0.01264617094143618	0.04606426952858755	0.09361148790077348	0.07719296840454105
CAT	Th1-M2	turquoise	0.12401631345922362	0.13357204692765143	0.11451223904906091	0.043883872822014044	-0.002957398449682249	0.06740575168045951	0.08215200463888582	-0.012327294502367052
PDHX	Th1-M3	blue	0.0751308965123732	0.019935113578688074	0.012397690333878008	0.1374722884618447	0.046406980549093355	0.026425256606180798	0.07611458765479273	0.013410944174957095
CD44	Th1-M7	black	-0.105091723017601	-0.06347293030302807	-0.09465690963925834	-0.09986212854926088	0.09266817492284307	0.030436279129175344	-0.13015393776002665	0.09606230577933558
COMMD9	Th1-M2	turquoise	0.12139016638064998	0.13944346539038593	0.15903049690536677	0.029999670225206897	0.0278866462068784	0.09620971758223908	0.029822322937355802	0.018736156128693497
TTC17	Th1-M3	blue	0.06767757134002615	-0.023318300016755736	0.014200908356641796	0.13190381102795484	0.048846531300087495	-0.012586602521601833	0.06269286801040132	0.0743079830987008
CRY2	Th1-M3	blue	0.06482136050226249	0.06083108931754628	0.01727841609423932	0.10255742792892876	0.00821436340945241	0.0335608927741924	0.03490858215646482	0.07103336207439352
ARHGAP1	Th1-M2	turquoise	0.13081237622871628	0.10044028290256106	0.15354555727377656	0.083935929382134	-0.11449615977338021	-0.01776272962234337	0.08619417272003711	0.0011592964819662848
DDB2	Th1-M2	turquoise	0.11127307977615541	0.09199560045822006	0.09974636695580069	0.034150080117503	0.01934289699119313	0.04522897314509351	0.004288282513846152	0.010591867754705211
PSMC3	Th1-M2	turquoise	0.27532044543147977	0.2878914594557859	0.35101796582452344	0.1152972542191509	-0.023682460303144644	0.13896804183958716	0.16817397324750244	0.10766445262762152
NDUFS3	Th1-M2	turquoise	0.23546665475415027	0.2531589472001193	0.25655700029617495	0.12146401404899157	-0.01277361309594409	0.12183102033626574	0.1513790216647328	0.07695345871658643
PTPMT1	Th1-M2	turquoise	0.10851273280754245	0.1645898239573823	0.1939802223629859	0.020401412902031752	-0.008590517627683073	0.023855557231812645	0.03153305243421871	0.04122022048067165
KBTBD4	Th1-M2	turquoise	0.14723002498921287	0.127838130190874	0.16437128471929308	0.09481782555984568	-0.045812112573091354	0.049795749673500124	0.11568632989322102	0.07286865196458771
MTCH2	Th1-M2	turquoise	0.12787279185124006	0.12813342001320602	0.1419377275575869	0.07063087385125842	-0.03386586980843647	0.03847741664100112	0.04501937082848041	0.047707870273180984
FNBP4	Th1-M3	blue	0.03494297291150145	-0.06363040350703916	-0.06753435661081325	0.12494478908818293	0.043078588806250095	-0.025377186007136003	-0.009769281751122528	-0.04683986781436492
SSRP1	Th1-M2	turquoise	0.20505629540070697	0.20571147378781782	0.1783297830116532	0.09373948632568763	-0.012009057022229683	0.10621498807276995	0.06849821327087675	0.05524486825713328
TIMM10	Th1-M2	turquoise	0.17054332095458077	0.17980066884272117	0.1986023398379895	0.09204181351262966	0.03395247381897062	0.12162778598951424	0.024970297169629143	0.032469605479934396
UBE2L6	Th1-M2	turquoise	0.246314599011076	0.2850141688601651	0.37519568450321916	0.052958399763111945	-0.07081313817934788	0.09731483839732456	0.11301989290110623	-0.007521684782558812
CLP1	Th1-M2	turquoise	0.04874041679791783	0.10818036942862512	0.11306302223873389	3.590895267089124e-4	0.0019075715275989138	0.04606167288216464	2.7212240341426577e-4	0.08492000326498576
TMX2	Th1-M2	turquoise	0.14858975797299706	0.1415672210179227	0.13312894572475417	0.08583163078517055	0.007846267687461082	0.06079453476342152	0.05506368984727122	0.08436928362015311
SELENOH	Th1-M2	turquoise	0.19669152647432758	0.20396304056953912	0.30609068519329546	0.1106933164266846	-0.032447467555187515	0.06553283431962265	0.06538654365369556	0.01881908659837739
TMEM216	Th1-M2	turquoise	0.11825818687183907	0.13283119207702113	0.1486544224124307	0.02971201873225406	-0.016677548071836825	0.030745340368363436	0.049039598089931774	0.02315983930401005
TMEM258	Th1-M2	turquoise	0.2765200492786366	0.37822502554493903	0.504541522965355	0.0997906507004993	-0.04017041881849875	0.15638733405649458	0.13599139906435556	0.17304480593784555
BEST1	Th1-M2	turquoise	0.10115745333958207	0.1770649238429593	0.2529146325266014	0.016619553511200664	-0.09107643125085949	-0.021315362164830196	0.05427856479244152	0.10822785292195783
FTH1	Th1-M7	black	-0.07596901422050062	0.08306822212484342	0.06637218568724657	-0.14846542908784743	-0.01066825514271369	-0.007813036143459616	-0.07669401673026069	0.09290804138991825
SCGB1A1	Th1-M3	blue	-0.03437086379004294	-0.11624579737812522	-0.09167691324976791	0.07063325562727663	0.028841811336255036	-0.12068243311251198	0.03804040633025561	-0.028828540698151266
EEF1G	Th1-M4	yellow	0.13475250464923205	0.1282155678832744	0.07644940296379761	0.09513093133226885	0.15893963970856945	0.19480383799651013	0.009989052979377749	0.1207579025436905
B3GAT3	Th1-M2	turquoise	0.08540829291805185	0.1262763553479662	0.14546038595931007	0.04607033883033732	-0.0792637709035872	0.01766849343246813	0.0734083868279412	0.02312302720496019
CSKMT	Th1-M4	yellow	-0.06093571923797011	-0.024049911505893692	-0.028313817428349222	-0.016997253661545024	0.11061935901784442	0.029587082365885007	-0.04111587370626039	-0.00556251545831738
UQCC3	Th1-M2	turquoise	0.12044528517119263	0.12372437620080401	0.1883123060662524	0.04745012443711249	-0.11700535858601413	-0.014405438742402433	0.11022975054492619	-0.03619736532797032
UBXN1	Th1-M2	turquoise	0.1650974928853252	0.19321449905515925	0.29476207051572795	0.06540757460471815	-0.047570206044773675	0.08782936185431563	0.09022107925568937	0.0630276592027614
POLR2G	Th1-M2	turquoise	0.21513738231595922	0.2123395264334435	0.29230644744679757	0.1186917430301744	-0.012658715878142714	0.07640981925143703	0.10155052045628898	0.04994363250457748
TMEM179B	Th1-M2	turquoise	0.18843701182500075	0.20404490600281544	0.252975512318555	0.045012257603911185	-0.07503645422729358	0.07746209455068144	0.08432017583696692	0.10382901696458866
WDR74	Th1-M7	black	0.09267052574803478	0.136207243338289	0.13226940569714363	0.08634875318780787	0.11327108550521121	0.12872766997667304	0.022183842819339463	0.3239879780499787
SLC3A2	Th1-M7	black	0.0891478053166193	0.16902033091200838	0.09527082773793043	0.014402878997035873	0.09176514880110627	0.19015914735666942	-0.06700282496689085	0.2345697465631713
RARRES3	Th1-M2	turquoise	0.25234366902595395	0.37213092535843684	0.5027230681172404	0.043827652700842275	-0.07605230634277771	0.1344365776967703	0.13296976483983708	0.12442106228440357
SPINDOC	Th1-M5	brown	0.06060409647445775	0.09357860464805474	0.003886577144201958	0.05482285786768725	0.12249098076599708	0.19075904872346786	0.0039441349641974426	0.08857375995248022
COX8A	Th1-M2	turquoise	0.3380459678332392	0.4291882037537412	0.5792784318109769	0.12887267520235887	-0.04554822645357778	0.1632680741102041	0.19128623496888947	0.1525583142910765
OTUB1	Th1-M2	turquoise	0.1052661556147194	0.09373157339751788	0.17491131429791212	0.03803640914980368	-0.09468731845471134	-0.007325569085258147	0.07327267603859104	0.03681184174846008
STIP1	Th1-M5	brown	0.16001692412861712	0.22621911559147578	0.07673430868924346	0.11611981331205967	0.22332120518429435	0.4148130551650843	0.0806635884135646	0.2627779156270744
FERMT3	Th1-M2	turquoise	0.16436602763731634	0.17748933727548863	0.19621285624281914	0.023408473258663527	-0.0020039126561158566	0.09637495345902347	0.038536370957024085	0.05939302917286723
TRPT1	Th1-M2	turquoise	0.20548585248094187	0.19779465697941917	0.2569377630878613	0.12013889261275226	-0.01428354300603376	0.09685180813245012	0.11648653067842753	0.05409597026431719
FKBP2	Th1-M2	turquoise	0.08162694924982807	0.12483015053581091	0.1471835062175997	0.0193585521804612	0.0024179552895063727	0.0902038040734682	0.03180351168887789	0.017338672087120744
PPP1R14B	Th1-M2	turquoise	0.15085873799858077	0.1858428244611497	0.2110773593306032	0.06626308130709553	-0.014333653289569788	0.05631958189979406	0.01630112317169737	0.043067224951855665
BAD	Th1-M2	turquoise	0.12197113632180936	0.12863315713287476	0.2100129272605954	0.02755814269096859	0.008427162879091062	0.07517167343360692	0.03700585494556742	-0.006269879114144426
GPR137	Th1-M2	turquoise	0.09165622340283404	0.10184674330409452	0.13381397266389233	0.04212807011192716	7.91487035985996e-4	0.040032497014603874	0.02353263013181011	0.0077201995350815065
TRMT112	Th1-M2	turquoise	0.2994317602544015	0.3528649152761316	0.41877571706477673	0.13537195413227276	0.013202753904949682	0.19342531214110742	0.1141789034062309	0.11553262507967997
PRDX5	Th1-M2	turquoise	0.24016314996782492	0.26577470091780214	0.3730905279990301	0.0999698535304549	-0.046939275367314105	0.06736559735341831	0.16739883557942017	0.08826665627851264
SF1	Th1-M3	blue	-0.02968402725139719	0.008788509123340888	-0.002900012095449411	0.010140682342854125	0.04685118578362957	0.010824309097758573	-0.02443489805101399	0.135815364326076
MRPL49	Th1-M2	turquoise	0.1260173967883024	0.12998186360229927	0.12277865077806514	0.057891542993192574	-0.014546347078176371	0.08009675169168773	0.06295637863962679	0.03577868648374047
CAPN1	Th1-M2	turquoise	0.20950285706497787	0.20662273661259276	0.25272538500539954	0.09713239941608125	-0.022142386815581446	0.05791810050124953	0.0742865720751286	0.02640897672127916
NEAT1	Th1-M3	blue	-0.14310136452912312	-0.20728297274078208	-0.2500809600388749	0.014827927611916102	0.09579141470248305	-0.05595561729235234	-0.05579951173566192	-0.048676724396636624
SSSCA1	Th1-M2	turquoise	0.13256225652057493	0.13244975096788997	0.19687276790398492	0.07291849278130275	0.0013733962351046146	0.03986849771029716	0.05826517708321465	0.042028725229479175
FAM89B	Th1-M2	turquoise	0.12702337907645356	0.16979022179638573	0.24553303992591569	0.02026281336258188	-0.026762127648831634	0.0344862750389378	0.04448926784544615	0.027416345204569804
RNASEH2C	Th1-M2	turquoise	0.12968961554829517	0.1386784040512113	0.22135679965148855	0.07246345181797548	-0.048269753717598674	0.03606163618550592	0.0752096221068492	0.09962241252819577
CFL1	Th1-M2	turquoise	0.18526698026260938	0.2473218555484789	0.3310043067245826	-0.0038661953511549747	-0.12613054478203387	0.07837408386549094	0.10654340674485738	0.03107033044609958
FIBP	Th1-M2	turquoise	0.14887691335506165	0.19854023515583824	0.1943666895312654	0.04837439791216059	0.002666307365779282	0.09292154489208161	0.0950409486935261	0.04540628798031576
CCDC85B	Th1-M1	red	0.168036834772525	0.2664844111726064	0.2151313237523382	0.04487538875142425	0.07907376189616548	0.2011094836241415	0.03187888116658713	0.050322090150229044
C11orf68	Th1-M2	turquoise	0.15827900114754836	0.14155588563446178	0.2216194019444897	0.07209730476861784	0.036925787372043925	0.09142928544496515	0.07067057958739527	0.06638916501629474
DRAP1	Th1-M2	turquoise	0.2754786772784421	0.31099232140510147	0.39766611798521845	0.10073197343763442	-0.05191631117305196	0.1482021689731148	0.15925116120783697	0.034824738850948604
EIF1AD	Th1-M5	brown	0.05633671449876591	0.1238047614302172	0.05206401274167792	0.017463057610240938	0.14927536307890976	0.19718864363830504	0.008460382510256131	0.11068215859126608
BANF1	Th1-M2	turquoise	0.21678809884020486	0.2941943752814681	0.2911426919926254	0.0745748539872946	0.052757597911712646	0.19937946532968395	0.08695413122339563	0.07966027102983785
RAB1B	Th1-M2	turquoise	0.18518184527150183	0.13063259280857023	0.24876898145976484	0.04954430878304093	-0.05828912953000318	8.519300138859777e-4	0.13770268887947268	-0.032673781305176716
YIF1A	Th1-M2	turquoise	0.19985611006810286	0.18453325627106434	0.19462104807647326	0.0992691602022308	-0.026590476699667916	0.07717523649114126	0.09619574143058418	0.03626589544777696
MRPL11	Th1-M2	turquoise	0.13440821850276197	0.13763590220510935	0.2523830376850876	0.030490013036470826	-0.0986232864599464	-0.010900711262951173	0.08865954669977409	-0.032580552550358445
DPP3	Th1-M2	turquoise	0.18794666427299794	0.11079841633431643	0.13019220915599466	0.1272699989266514	-0.052062282569573765	0.05015549873278133	0.09474898502796063	0.011421707848802852
RBM4	Th1-M4	yellow	0.042865768648078235	0.07077453574885349	-0.010458058594896947	0.05502567440637872	0.16605189769681705	0.1252972403219776	-0.018073619200833408	0.07608476414957448
POLD4	Th1-M2	turquoise	0.17862763064230516	0.18363437498756047	0.24386297791673575	0.07230078104470487	-0.03747661103782981	0.11179768339653019	0.0945454489709445	0.032314986991693453
PPP1CA	Th1-M2	turquoise	0.2653869967696041	0.30789380709898273	0.4313899317165024	0.08776563124185356	-0.05961400693297239	0.0973017699632876	0.12350854438960558	0.04938671157133438
TBC1D10C	Th1-M2	turquoise	0.15727020650481763	0.15815759473480212	0.20279178332360617	0.027244460657232145	-0.0559703433939392	0.05195915040774784	0.07881102110737183	-0.04583880848896183
RPS6KB2	Th1-M2	turquoise	0.14882105794453038	0.12858315465909517	0.18969481918079015	0.06548789226703264	-0.06794417863699856	0.002971480176789177	0.0818860201730981	-0.031743277335769454
CORO1B	Th1-M2	turquoise	0.21722405812826126	0.22735629147820607	0.38299433312163944	0.062107277629735544	-0.10483808087933096	0.06620445562940985	0.1566019102864579	0.050771847553816876
PTPRCAP	Th1-M5	brown	0.1598408604015205	0.23268169187346383	0.14453296025387946	0.009134804257945488	0.09740710575764996	0.2556167679526713	0.022707046691182942	-0.014987426469612196
TMEM134	Th1-M2	turquoise	0.147053840609982	0.13231227775761886	0.20707375209685533	0.0563236866902288	-0.006262827784916783	0.05059617057919256	0.06087696758003719	0.030626820790946332
AIP	Th1-M2	turquoise	0.2095695816998876	0.2202722801489834	0.2849190711735577	0.09086522533658924	-0.030710624253346745	0.11750094067694515	0.13336369296297437	0.07862010702620334
CDK2AP2	Th1-M2	turquoise	0.2057900570625915	0.23485336691334766	0.28961520622595055	0.05189333900445539	-0.04234841735513615	0.08953847792782382	0.1203710100915885	0.016695238120612202
GSTP1	Th1-M2	turquoise	0.17500557077002568	0.16170857318616957	0.24154590585820862	0.10664287956914899	0.025859931758437576	0.05569772141127921	0.055275793472459894	0.06993656467216623
NDUFS8	Th1-M2	turquoise	0.27705104357946986	0.3154045603423253	0.4090028881472935	0.09959416679597795	-0.04928019379144942	0.12036309744393332	0.1609623949159846	0.04065305643113114
PPP6R3	Th1-M3	blue	0.0767039079027332	0.04659372024231114	0.020602155636139124	0.0827931802149206	-0.004860467008561111	-0.020209267742305866	-0.022370762011740767	0.026930910405603217
MRPL21	Th1-M2	turquoise	0.18376689858423276	0.17446498447708597	0.23487295753296528	0.10527870159119855	-0.05528437037752265	0.06371677031190535	0.04796029960048049	0.011716916600332446
FADD	Th1-M2	turquoise	0.12619995762403194	0.14423881918360576	0.11107354922862464	0.06573128130936644	0.07008437033236113	0.13229147015992254	0.05530977602675734	0.073662957215548
PPFIA1	Th1-M3	blue	0.055496586804928874	0.004298108227729309	-0.0014714795524476726	0.06679792034869932	0.030499111527578244	0.03821497821637247	0.04003700164715456	0.03570823950044706
DHCR7	Th1-M1	red	0.03882613168950321	0.14011692652569188	0.10679473640342454	-0.007898366160114119	-0.027993456543963784	0.05650476213240606	0.016501700669263975	0.12125581596852798
LAMTOR1	Th1-M2	turquoise	0.21160495450197614	0.1855873163352597	0.31198015262116013	0.09609861555071535	-0.07753617405431788	0.06884788156989524	0.08069180532351501	0.0038625237408441626
ANAPC15	Th1-M2	turquoise	0.17029376293007453	0.18041714699567465	0.23601926585061744	0.07831223363260409	-0.018573932167523267	0.04485694294842219	0.06444194540726148	0.06053250246018671
RELT	Th1-M5	brown	0.04679009817483078	0.0901957619410412	-0.012171296077401163	0.04798662478155692	0.15001098807963767	0.22965405468692368	-0.029840558414334615	0.14221891639580084
COA4	Th1-M2	turquoise	0.21236550860943035	0.18347126896590618	0.2409213735981083	0.09900378363660689	-0.05281807016075685	0.07457868376924044	0.08612188589083843	0.018632649940052943
UCP2	Th1-M2	turquoise	0.17089899783806864	0.19642065668137632	0.3112056023174965	0.0609466697555696	-0.14951284489400962	-0.02289289696195242	0.13962985389289634	0.089801941081196393
C2CD3	Th1-M3	blue	0.046556363735934185	-9.626077360975585e-4	0.0053414280678801265	0.09337967309001116	-0.01888140540861548	0.012359756418486089	0.03982538555419998	-0.06407420402144832
PPME1	Th1-M6	green	0.14689592411331626	0.04328436094578027	0.07388299439548487	0.09821063364552932	-0.007964955197651575	0.031472824943636735	0.14607232301125364	-0.05192217631236687
RNF169	Th1-M3	blue	0.07311066654115442	-0.03400959161393765	0.013529159656212956	0.05778407095148074	-0.03414351032995346	0.0014526637324412093	0.015762629950894547	-0.054339140288029164
SERPINH1	Th1-M5	brown	0.07733058010213918	0.18434132024176914	-0.05945262595386019	0.0058411129815915345	0.2565331884445524	0.45264977899820974	0.024275910748411046	0.08683951616714675
CLNS1A	Th1-M2	turquoise	0.21826154353501545	0.2028989513150843	0.2722274134585276	0.1536447300972859	-0.040494002727524875	0.08882106243896808	0.16746760021515245	0.07093440250688081
INTS4	Th1-M2	turquoise	0.060324135158680355	0.038942964323857535	0.04977365572630574	0.04278928735368161	-0.0047178167938623505	-0.006570896228683412	-0.01712576112752912	-0.006310787190336135
RAB30	Th1-M6	green	0.14279408247856326	0.07918413872175535	0.06713297854896909	0.10399342635895566	0.05661462297449029	0.06507662722540772	0.18956670562780473	0.03639394819726041
PCF11	Th1-M3	blue	-0.0239556728206262	-0.0163145357842371	-0.05588451754292073	0.05776303518084284	0.0907458694012897	0.034156798538787884	-0.05731939853918359	0.013375936104142564
CCDC90B	Th1-M2	turquoise	0.11115659147917617	0.08932443723714906	0.15110306705623452	0.07690320047435634	-0.06280728109631503	0.025175094507885402	0.0780026136996416	-0.02558902722159151
TMEM126B	Th1-M2	turquoise	0.160682198378233	0.06726783415560876	0.13188323061877283	0.10894199696324584	-0.05151552283396259	0.03137169320007768	0.029959093555071113	-0.03887152158108317
TMEM126A	Th1-M2	turquoise	0.13865852977124818	0.13008689176716687	0.1644557840689434	0.06735583218621873	0.015161083285614668	0.061722090354008136	0.06571166799296076	0.07521652568032468
CREBZF	Th1-M3	blue	0.0711259009321003	-0.06484833463241663	-0.035376525335787806	0.16160426859060295	0.013869225005966736	-0.04148849832374627	0.07168081861914337	-0.034930029433285124
HIKESHI	Th1-M2	turquoise	0.11407993473425235	0.18082040560680465	0.1407495460334282	0.022911536616758585	0.03291161401337972	0.20168942908579465	0.0734368914163017	0.07851972360926468
CTSC	Th1-M2	turquoise	0.18608587318196398	0.20241405288246248	0.23891653026324775	0.08976145724388745	-0.031301131919692214	0.06929504469327498	0.1006521648173206	-0.01447164414637012
CHORDC1	Th1-M3	blue	-0.05904630692968438	-0.09873264590460407	-0.23793434295528618	0.10424046781972378	0.28059668692944595	0.16155756124068615	0.011997778347353601	0.10589208651327783
SMCO4	Th1-M2	turquoise	0.2305276055578566	0.18720508303850572	0.27129415470834023	0.11350116289589302	-0.06923254298672768	0.045500757680565045	0.18749885050578008	0.021176882258105302
TAF1D	Th1-M3	blue	0.07586327512795538	0.015142109642703584	0.020925035392624164	0.1228196134753905	0.11406911349795894	0.054207053289153845	0.03549329764890506	0.046473711093060296
CWC15	Th1-M2	turquoise	0.152636241196413	0.1700512335816121	0.20779443391321328	0.1005023537337225	-0.05297862861349544	0.017963634177015974	0.08115897189688437	0.038233198831244895
SESN3	Th1-M6	green	0.1465147686359077	0.07494314931877517	0.0678032539856099	0.1776882651751202	-0.029387575092591597	0.02050610485013837	0.2847819888656255	0.06611117074637568
MTMR2	Th1-M3	blue	0.07078730176145609	0.008008274150555376	-0.010024539389934512	0.06310463543206608	0.029471100793902437	0.026608334302131317	0.05583875041167781	-0.03385085049416293
MAML2	Th1-M3	blue	0.035627620792239335	-0.04241736380583406	-0.01631276913694135	0.13687036985317116	0.006157459958281858	-0.051714185798562885	0.03662508441118147	0.07225005929053757
BIRC3	Th1-M3	blue	0.026288122086550802	0.06845897000903746	0.04489927282929228	0.038778122532987215	0.03771337063972801	0.022101117339653368	0.06718188031491407	0.1733753301617583
BIRC2	Th1-M3	blue	0.08522979231308925	0.02226887808127022	0.0051814023778044005	0.14378002302064827	0.07298122209669229	0.011744855112178498	0.007172440869719052	0.1345460296380774
CASP4	Th1-M2	turquoise	0.160086834885382	0.17387022422524429	0.1849292464800247	0.0950758727134798	0.06562403430915495	0.1503262377865437	0.08894709865523573	0.05042853499607805
CASP1	Th1-M2	turquoise	0.16855167028013582	0.12994949954646126	0.1815567323033042	0.08029140454290534	-0.03667863911188696	0.07890943299980036	0.05450939869543189	-0.021599164560216245
CARD16	Th1-M2	turquoise	0.2290674317831631	0.24275013281492794	0.29681336395779456	0.12295253746969056	-0.0313037324339649	0.11740016455194259	0.16315569594217155	0.0330206829353175
KBTBD3	Th1-M2	turquoise	0.06147595968663491	0.09520764944273241	0.12702242840451705	-0.006866018690728831	-0.07080060274118936	0.04927586781091029	-0.010702794667156809	0.0020646567694227753
NPAT	Th1-M3	blue	0.07749574424458572	0.035388393530650146	0.05972721277691305	0.10651543796193251	0.017962169449033973	0.013664814525609446	0.006499263646145777	0.03897623622042026
ATM	Th1-M3	blue	0.015350499544092355	-0.0490534848517374	-0.06247016138472869	0.09806262649828808	0.06281920682528037	0.006584823575158125	-0.03611370277282627	0.015799174950062972
FDX1	Th1-M2	turquoise	0.12074956713198146	0.11565024823962593	0.1573346175341946	0.10275920121761507	-0.0037614999170433056	0.05408169584073452	0.060374558293068974	0.058998959894146316
SIK2	Th1-M3	blue	-0.015692958393350696	-0.02112039415504225	-0.05281852958294204	0.06422413902781093	0.12296138583306838	0.045470808120359744	0.03577834635893116	0.17618859303803916
C11orf1	Th1-M2	turquoise	0.06982048130816848	0.10832696010484859	0.18286973610813145	0.02228198035071529	-0.027924906098369392	0.02034444258804807	-0.0031860025630217554	-0.013163644329333016
TIMM8B	Th1-M2	turquoise	0.15313428060063913	0.16627022203766056	0.23908319831334007	0.05228407827990836	-0.07352126559614598	0.02894409958381566	0.06177423152269749	0.03577367355487891
SDHD	Th1-M1	red	0.16644562825098422	0.21767662860529718	0.1506932917513561	0.10482016060713455	0.05497524056266513	0.14075163676876423	0.049007723185262225	0.11080805578259359
RBM7	Th1-M3	blue	0.06730229711728479	0.07348118084497626	0.06556145910478244	0.07285662736009173	0.026904405698089846	0.04841120923174976	0.03281171260889812	0.0358134294810641
REXO2	Th1-M2	turquoise	0.1890521265535183	0.16267721531060775	0.2114626448944878	0.12529645730546002	-0.01704383315517641	0.11264690594236482	0.08482834292326175	0.09901748034317605
BUD13	Th1-M2	turquoise	0.11134188705434969	0.09597302355685997	0.12318032132943536	0.0797060315370108	0.018420634243528494	0.03684648895448224	0.050426545800828906	0.020224924831478152
SIK3	Th1-M3	blue	0.04635953714081297	-0.04216243339365931	-0.009433221266702013	0.1557752383051777	0.044923020779627544	-0.04361251614097737	0.17662265823182025	0.060322811202427135
PCSK7	Th1-M3	blue	0.04937230002117053	-0.042895059761709035	-0.020448234552072914	0.08696140045564477	-0.04277160801416678	-0.0472355834993416	0.029461744924365593	-0.03568088732328283
IL10RA	Th1-M3	blue	0.03859394003981427	-0.04355750499825754	-0.058075413996292576	0.10309310185914755	0.06392656290071237	0.004001584330837094	-0.04834000214492227	-0.017741166685086993
CD3D	Th1-M2	turquoise	0.21018627480799254	0.3238158558262197	0.37998286074750925	0.025862145970548357	-0.10726682882233851	0.12149520658707626	0.12791620143377777	0.08319402465664419
UBE4A	Th1-M3	blue	0.06837544448607007	0.03182347638231391	0.03403699758244016	0.05520954747345175	-0.0036426142709944024	0.018196996921035546	0.02781393110761271	0.08978923663446016
ATP5MG	Th1-M2	turquoise	0.2491441580001509	0.3493008838734309	0.529330699134144	0.05464273092844237	-0.10925917630746201	0.07693421798651905	0.1445985308144384	0.028584714898101788
KMT2A	Th1-M3	blue	0.013576644670754714	-0.029329101445392473	-0.025722440490951123	0.010620074040254349	-0.023921952377080363	-0.03473535279724192	0.00647428344113737	-0.037024013114629384
DDX6	Th1-M3	blue	0.13573754507372782	0.10596890024714839	0.06677227399785872	0.08789733945572133	0.010395902490291339	0.039953486557029697	0.05667137664775677	0.0809254708927666
CCDC84	Th1-M3	blue	0.03834929244051078	-0.04249083377174707	-0.029010830934247236	0.10935984441848268	0.03417914475589621	-0.036235221202283265	0.035729832238124364	-0.017537801711236395
TRAPPC4	Th1-M2	turquoise	0.09612333656837085	0.18569062882665555	0.20730037660617323	0.04363730986429478	-0.008767396604861064	0.0771151972306053	0.040296250285889325	0.08550609129748123
H2AFX	Th1-M5	brown	0.12048862274757738	0.19535740267510737	0.13901479154991642	0.023478600568830055	0.20598493080384844	0.27923835548871145	-0.0361129666681538	0.11986806347927105
CBL	Th1-M3	blue	0.06999494991597	0.025316661485909834	0.018237380114317983	0.0668025190448293	-0.0462632819208313	0.013174273928671378	0.06352670427516545	-0.05288250345414472
SC5D	Th1-M7	black	0.017571827411299857	0.07150026114164604	-0.00836237294848163	0.07458325628183808	0.16446893230778648	0.09252200396146588	-0.048686212353903684	0.34256320258042794
SORL1	Th1-M3	blue	8.815455598432965e-4	-0.025916664343480323	-0.06046936340763633	0.09341274492492503	0.08132702241310813	0.018774328253466716	-0.12348928213163708	0.1136691898030691
HSPA8	Th1-M4	yellow	-0.19766588853548636	-0.04063222464755891	-0.12960935134708018	-0.2249408424378939	0.19285811243415216	0.09385389679385112	-0.1240919197962883	0.10417563328424483
GRAMD1B	Th1-M2	turquoise	0.09860480223076203	0.10392462904025021	0.09132363776645461	0.06245170946818666	0.016500222420453507	0.08946585478775458	0.10065647026427252	0.06135485396985548
EI24	Th1-M2	turquoise	0.15631903864780541	0.14151175442721062	0.20888417806807946	0.07378069406970582	-0.028901905039738787	0.05748815473173032	0.08930433490738958	0.024703937464814377
DCPS	Th1-M2	turquoise	0.1320910599304616	0.12678457738066462	0.19984342723455628	0.02656196473610109	-0.016759325356125426	0.017421879666405286	0.03535585209506778	0.028457139640307213
ETS1	Th1-M3	blue	0.03269922981104943	-0.04225549441003217	0.04166757440927724	0.03742893647795304	-0.15639456508029267	-0.16681125146649192	0.1368337417173833	-0.07590077411481985
GTPBP4	Th1-M2	turquoise	0.14575959573786568	0.09446307999271618	0.1346761232324324	0.07245033345589202	-0.04128814063573454	0.04048320434487923	0.09944797173099498	0.06708784236013171
IDI1	Th1-M5	brown	0.11601276310848904	0.14798552995269895	0.0380131850375762	0.12754175758265318	0.14900029776495582	0.2562178245763105	0.009856195161345088	0.16014514369338295
KLF6	Th1-M4	yellow	-0.2924924629208411	-0.22834923131151277	-0.3125054006941663	-0.1784676340312637	0.14107862616199757	-0.04511733745544022	-0.1303699248611255	0.04494385625780976
FAM208B	Th1-M3	blue	0.07753022278963045	0.00243651043601858	0.010573285006562246	0.1327861755075017	0.07852484763302398	-7.719838706786761e-4	0.04518288564134113	0.001316736287826558
ATP5F1C	Th1-M2	turquoise	0.23034905566196975	0.22362310679150407	0.32280085324803737	0.11823060622844002	-0.053013978703703314	0.05548285962745266	0.1364756389215492	0.0933999679877859
CELF2	Th1-M3	blue	0.017041862171444034	-0.1363548647113316	-0.10883109446660102	0.14506595758680038	-0.06691517222090136	-0.13494032550791535	0.04415925095987623	-0.08928145010495844
NUDT5	Th1-M2	turquoise	0.18285310417170064	0.17129528009203737	0.20137357478602858	0.1086924737430808	-0.017120850549278217	0.08934370903828448	0.003550777946329329	0.003257517887665063
CAMK1D	Th1-M3	blue	0.023075225274094308	-0.020578703531089787	-0.01600996668002161	0.08071084163227278	0.07360165601108576	0.030162047972794828	-0.03685875117191351	0.06321881676096656
PHYH	Th1-M1	red	0.05972932624892517	0.1795318039218842	0.06849934852520546	0.005621326582099689	0.09500700522752598	0.18598991020355868	-0.023574355142859757	0.06554619531852501
FAM107B	Th1-M3	blue	0.03171208332837738	0.00868158875789344	-3.985109435855115e-4	0.05846461490473076	-0.002129054804277816	-0.02002115331246434	0.10018248772690543	0.06829105021006954
RPP38	Th1-M2	turquoise	0.09725333727206006	0.11364591407695866	0.2178381555251183	0.011113433790493989	-0.05182999867287123	0.00548159921602209	0.04200987008443635	-4.401271151438091e-4
VIM-AS1	Th1-M2	turquoise	0.05720689138145656	0.08531089146387606	0.13781394002067257	0.010461587391519329	-0.05369578724778602	-0.04038458199794652	0.021648365338087356	0.04417652933414549
VIM	Th1-M7	black	-0.07105045472312681	0.0591742996879841	-0.0010402936622491883	-0.13797619396790622	0.050431046798016015	0.03685740889760745	-0.20012032431055343	0.106953718399552
AL133415.1	Th1-M2	turquoise	0.12518042244765118	0.2689564114046761	0.38533405163725365	-0.02767904584460898	-0.13299864096834277	-0.003020066791692829	0.06858223279228345	0.15691096906554783
STAM	Th1-M3	blue	0.1475819387454109	0.07608418961806315	0.06117240988419789	0.16464019256807919	0.03884695633588776	0.045910025385133287	0.1905522971675807	0.03299623774251647
ARL5B	Th1-M5	brown	9.207982119839414e-4	0.02407305397883046	-0.07232802594917119	0.010151259294953944	0.2082859254714605	0.18698160548416487	-0.09124985558953165	0.16386263050548897
YME1L1	Th1-M3	blue	0.03975053425375097	0.07508927829350338	0.020506046855109514	0.046034997294001276	0.13246962160236087	0.10642652520906935	-0.02364891228322114	0.11001984121089739
EPC1	Th1-M3	blue	0.04266198831241652	-0.07742352517025651	-0.03472301690706983	0.13178201762598601	1.683413357334896e-4	-0.0762054140987098	0.12945883854516693	-0.008996632912429145
CREM	Th1-M7	black	0.04058398252146704	0.20413509786876372	0.15646900051317894	-0.033359114979050496	0.11573389206201845	0.1369764030239304	0.07167495045354326	0.42363045826673584
ZNF33A	Th1-M3	blue	0.07725028848708683	-0.00270269750152118	0.02792462273751351	0.0977261036885324	0.01272699153982951	0.017098672853179377	-0.009899112413444544	0.04007733342029411
BMS1	Th1-M2	turquoise	0.13700966051028038	0.15495539976085487	0.11591800656925132	0.06287362990346872	-0.0019247705042819744	0.10825749278025264	0.05992589553592058	0.0921409600355035
HNRNPF	Th1-M2	turquoise	0.20204697642890437	0.2830893161018088	0.27558150946833937	0.04524340041507017	0.004282779527680635	0.1577819020219463	0.04312999167157534	0.17180708618481713
ZNF32	Th1-M2	turquoise	0.11979997870373477	0.14482531143586658	0.20539697492638623	0.057023196711309426	-0.05687400385097299	0.0030636209438818325	0.08475963503622617	5.13246611172031e-4
MAPK8	Th1-M3	blue	0.05267299150044718	0.009435218984077662	-0.029321634795838047	0.1361148304221738	0.03658862432559565	0.02799230654497639	-0.034460618001207595	0.0887159963917392
PARG	Th1-M3	blue	0.025943246711302943	-0.028114279917514067	-0.006726814737788915	0.05861440471328629	0.010440183834985616	-0.01436034841139707	0.028254157626884355	-0.043847750026119126
TIMM23B	Th1-M3	blue	0.04517486315296323	0.0023818538793126676	-0.012769118493213391	0.09140749164989365	0.06557896568884447	0.02093580760402603	-0.0036402413053051373	0.018540340257306578
IPMK	Th1-M4	yellow	0.05636531947385421	0.0395500031870464	-0.012575419095955281	0.0929815280479722	0.10538980563108066	0.044426613728541446	0.034710654092204245	0.05364681957974968
CCDC6	Th1-M3	blue	0.06844909691853929	-0.02864463677854224	-0.03063070016147466	0.1413395166685983	0.06701657823698567	0.004720972253084824	0.13329940191928782	0.011302261400910719
ANK3	Th1-M3	blue	-0.03421569665622839	-0.09666769139551436	-0.0926369566183293	0.038804078197954825	0.059423441135935354	-0.03138603673079093	-0.10774048846514434	0.016729078461142837
ARID5B	Th1-M3	blue	0.03217339001479036	0.018805920227767694	0.03547465420647174	0.0635512921450936	-0.046504988072260195	-0.03268530803390061	0.17143452414458374	0.05429102734020992
RTKN2	Th1-M2	turquoise	0.16492039857080515	0.12733108424516745	0.1780943845482279	0.10838347496328714	-0.008541313023532478	0.03943194224671622	0.08058633574241574	0.07010805310222529
EGR2	Th1-M3	blue	0.061963282052821644	0.005646504958122509	0.0037225851974714967	0.037087183277330446	0.09736613575908866	0.056175010091596554	0.05402525196916779	-0.045853182239286396
JMJD1C	Th1-M3	blue	0.03330819145521787	0.04310917383477829	-0.0011421288683609093	0.08584464414230492	0.10284105132285408	0.05872308038298923	0.06458355618085393	0.14517959710089226
SIRT1	Th1-M4	yellow	0.05463313429957024	0.07551660252931706	-0.025910132527944673	0.06799439745834686	0.25866408371278216	0.17734086782571012	-0.045799494845731925	0.1874786642566249
HNRNPH3	Th1-M3	blue	0.09688562067268384	0.031031578699260355	0.0239047172162194	0.14809562060275666	0.08705055380113057	0.06432408774609376	0.09966239702155844	0.044740187733594665
DDX21	Th1-M7	black	0.07970386092295273	0.10219674772706791	0.03777408193196631	0.10972548511925194	0.08464016500136186	0.10020098856097535	-0.018876353460699536	0.30803348232705874
SRGN	Th1-M7	black	-0.04670556704895626	0.08092072557341554	0.05425518378237757	-0.11658835835040848	0.07800240436374326	0.06122544145277887	0.10446447727573271	0.2328729990919737
SAR1A	Th1-M1	red	0.10642249935453195	0.20754533635619085	0.08499906148887384	0.059509611157173105	0.0903702344821048	0.18244584562007468	-0.019626373133832142	0.15458345555431735
PPA1	Th1-M2	turquoise	0.19186284093657158	0.2695561564885682	0.2645495010050501	0.09411107957127732	-7.68631428700694e-4	0.141082489280946	0.07740273339060619	0.12002634699770005
PCBD1	Th1-M2	turquoise	0.1566660984617724	0.15966620233986706	0.18131882935547966	0.09383039463413805	9.022310388619069e-4	0.10949673909005965	0.06987613542002608	0.0504635123371926
ANAPC16	Th1-M2	turquoise	0.24167710749437246	0.26957446412077724	0.339533128119346	0.09042649235260677	-0.012388567118713065	0.14430048135024656	0.12193160970409157	0.09897162604321483
DDIT4	Th1-M3	blue	0.07040674784610657	0.11552744564030638	0.100919492567671	0.026423555483480975	0.06559509134714371	0.07285885554426676	-0.01623433770434129	0.10134213300714026
DNAJB12	Th1-M3	blue	0.1085331863669184	0.009552130629332807	0.06645371973023581	0.12442876960613132	0.039503730805160404	0.030871655646675964	0.04074537334391777	0.05437247482171772
P4HA1	Th1-M5	brown	0.06937943330728055	0.07513810207112886	0.028649050099182498	0.08429507437941101	0.11719180162313722	0.17786639768460796	0.008049216837147297	0.11768567319870868
ECD	Th1-M4	yellow	0.0967478856061563	0.03570038984359461	-0.006077179691328818	0.13070945773319767	0.1028031692170392	0.10771755546573794	0.008833616491231875	0.0893092102535863
MRPS16	Th1-M2	turquoise	0.19525966872158546	0.1893093302048276	0.261440784451641	0.0895587863132486	-0.05852428126852719	0.03597148450008727	0.13095702969667022	0.01497475523961824
ANXA7	Th1-M2	turquoise	0.2211831098285457	0.2150449669099055	0.2592515439935143	0.09473299619677823	-0.04739706744812504	0.1206261218669171	0.123749563803924	0.05822290275498971
CHCHD1	Th1-M2	turquoise	0.2168923565783359	0.24022166092777728	0.2990093363676344	0.10659311198095821	-0.04417016309625025	0.0918420265918997	0.11130890399705706	0.06174553725236805
KAT6B	Th1-M3	blue	0.11071368251674338	0.034146985844557914	0.0642977375001619	0.16981870050610576	0.05313933048295063	0.019914048996268807	0.09577218487054649	0.10515229061186
VDAC2	Th1-M2	turquoise	0.1906315599971093	0.22974071035777413	0.23198919659762002	0.0851809295671514	0.02522360500746176	0.19108680680705414	0.0695697719310194	0.11089011140938443
RPS24	Th1-M2	turquoise	0.0952987409285164	0.218089231614383	0.2956439932350334	0.0023368697361578206	0.0345368166464487	0.11642279051659878	0.030350336482212394	0.060916287844210916
ANXA11	Th1-M2	turquoise	0.21582765640172155	0.20985400551970526	0.2653986344818902	0.07521953226415805	-0.06013689965826144	0.048131851895654235	0.07622982130130491	0.022539044899419755
TSPAN14	Th1-M3	blue	0.09700377926533499	0.04361178631804453	0.062228651266511795	0.10962500334166572	-0.03545588299910756	0.018789997723218117	0.09080396173298386	0.012024195013324222
GHITM	Th1-M1	red	0.15963311723533893	0.340961408107067	0.21173166227732326	0.006366980058866745	0.007849814211775314	0.20853792912023453	0.022656103389357134	0.16072906787534738
CCSER2	Th1-M3	blue	0.13584364613175376	0.0430726546798179	0.04814889970317648	0.17561122535765372	0.08836116608910535	0.09861602544346607	0.07510596908424234	0.06210159748910233
ACTA2	Th1-M2	turquoise	0.09252248223417602	0.08032684602662614	0.08931986753206679	0.07512434015795758	-0.022128588638073626	0.032678444644114686	0.07198346025661204	-0.04468380660229522
CH25H	Th1-M3	blue	0.03206529048539368	-0.051670616384684294	-0.019721931831381538	0.16073359291902542	0.03111036919917495	-0.06350010929101028	0.20574921130271645	0.09882883117258869
TNKS2	Th1-M3	blue	0.08079854467841241	0.0284037181967024	0.03410890668149665	0.1178977336603155	-0.060305383050285453	-0.013343191002296147	0.07554283147025782	0.04327251220539261
BTAF1	Th1-M3	blue	0.04118155928896186	-0.013885016294747804	-0.025588706397164547	0.09546832419199978	0.06010065583227516	0.05282688467013628	0.09197562062565823	0.10676917556044259
HELLS	Th1-M6	green	0.07687341833307589	-0.0024750823477059946	-0.0015359756019374133	0.06943376713450718	0.0035326074772652027	-0.009454256719623673	0.15049687687823565	-0.009588382634588792
ENTPD1	Th1-M2	turquoise	0.16651440558298122	0.1224441526430884	0.20090863739773948	0.08485396128177221	-0.08405117545944606	0.012628531993441296	0.23846465612868242	-0.06772366358841683
TM9SF3	Th1-M3	blue	0.10709131536827385	0.013188723512714665	-0.012451829865902007	0.10926146142806051	0.031040823915337426	0.03134972058959009	0.045290162947238616	0.059177471961143174
LCOR	Th1-M3	blue	0.10236153689147334	0.0625462826049749	0.0012083232837993426	0.12876112171834608	0.04080343385174414	0.057784989641488024	0.007996654869306853	0.041813423545544876
RRP12	Th1-M3	blue	-0.03486261256723964	-0.040394990834841195	-0.06740021609199266	0.011985713782259162	0.07178088426226857	-0.006583349944837054	-0.011966621761412203	0.08440601904936063
PGAM1	Th1-M2	turquoise	0.2864220792798599	0.3026674239691289	0.33734057144993956	0.09585213745907714	-0.05664077632258001	0.15983745761876678	0.17426049908541907	0.081559368481688585
ZFYVE27	Th1-M3	blue	0.09422906127099825	0.05061674663348127	0.02038684605192848	0.09715323392186545	0.03143200877936524	0.03957436908649328	0.02064837859628707	0.08892485682325448
HPS1	Th1-M2	turquoise	0.10355883721652558	0.08351105123724895	0.1493880276172836	0.042007540899906895	-0.05238658131300828	0.014265938384067357	0.01618895997954856	0.012019452171733941
CUTC	Th1-M2	turquoise	0.14115291339749111	0.14236474834414722	0.17049983016713063	0.08058503315053173	0.015688763665815293	0.08466217252226901	0.0016495887814931202	0.038995932433662804
CHUK	Th1-M6	green	0.06551766106481517	0.04123044146725128	0.05174252228978191	0.008958478304915399	-0.022398429401653472	0.037803845305143406	0.11449603860754316	-0.0245441030589119
BLOC1S2	Th1-M2	turquoise	0.13430510996938483	0.14903024223273584	0.16245836232056807	0.06352379648785668	0.011105294779469067	0.08252735824900306	0.046682725735161634	0.0695228135725188
MRPL43	Th1-M2	turquoise	0.10443339792368492	0.17398791999252727	0.2214576559931368	0.0020147061376508215	-0.006118063789612426	0.08019025190657586	0.014746781055068442	0.01086237949822468
POLL	Th1-M2	turquoise	0.08108764922749365	0.07076379765948254	0.12901790946980557	0.05260960365901033	-0.0322669239695374	0.011290217604222046	0.05304893579550254	0.00327178069205039
OGA	Th1-M3	blue	0.10853177779218967	-0.043006150993310434	-0.01573923520978146	0.15415144578647674	-0.033329491795435935	-0.02391225716666907	0.049066491581222144	-0.09554572247569211
PPRC1	Th1-M6	green	0.08859431887062502	0.051789644676862395	0.05374100172543159	0.04636380334450167	-0.018573184425585417	0.05226487160869611	0.0795033204561366	0.019301108036695255
NOLC1	Th1-M5	brown	0.11925902569236184	0.13583430340882277	0.05837647098525646	0.11212866799584564	0.08035394899871053	0.15461521276347376	-0.03546028128366139	0.11053239945936479
FBXL15	Th1-M2	turquoise	0.10729497176110453	0.09128664401662394	0.12723296768433487	0.04493614004044173	-0.03240545892085518	0.04303889171441412	0.045991628643427256	0.04696608316628089
CUEDC2	Th1-M2	turquoise	0.14927930615992446	0.15084453727383912	0.16963456062735902	0.06929570208552278	-0.07310138795095295	0.029369309136360974	0.0404663266015924	0.010593948805948649
ARL3	Th1-M2	turquoise	0.14931984302830295	0.10269701523439641	0.18975898236362446	0.059111867998774666	-0.06421459733782371	0.026386767360288457	0.18379948113105785	-0.060281055341922726
ATP5MD	Th1-M2	turquoise	0.24371934480409377	0.3704277253201658	0.5180947861999816	0.06289530973085075	-0.14437511423329488	0.06301908161792699	0.13857002945887367	0.0960621624996316
SLK	Th1-M5	brown	0.10053639506768026	0.08644034646642815	0.04084254769637987	0.03122887284617143	0.04765205100327609	0.11227588094012549	-0.00870648504099107	0.010059089809351312
GSTO1	Th1-M2	turquoise	0.19292891310136404	0.19467145564192898	0.2451877303968592	0.09902759899645984	-0.05972317006979732	0.04766968319670469	0.14899575356067027	0.026674642171914113
ITPRIP	Th1-M3	blue	0.03314836098082304	-0.01855376055246342	0.024080431619970397	0.021359353868314633	0.03457792386023299	-0.03970946646408454	0.031433626625819035	0.10483641098671664
MXI1	Th1-M5	brown	0.0602780610700862	0.06497251876963357	-0.007539902277681595	0.05150898801202827	0.06618212974205856	0.12072142885580459	-0.05023859491477581	0.07961238098318754
DUSP5	Th1-M7	black	0.06439276251914075	0.12281692258353183	0.04608323109699886	0.01444928346918625	0.13848441937115796	0.16266485280623438	0.06420296514191842	0.26934926954597266
VTI1A	Th1-M3	blue	0.023792420894643163	-0.0011611853148851875	0.0014193964585992687	0.07790616266250237	-0.007971226143134892	-0.024533455422832605	0.007058976116758931	0.008257576186767014
FAM160B1	Th1-M6	green	0.06322138465852742	0.02154582771902271	0.0472129607254279	0.050563012628592634	-0.1268275331912418	-0.06029238395573258	0.18803494141124244	-0.04369174900896122
PDZD8	Th1-M3	blue	0.08398067210812185	-0.012746141576784565	0.006928569915953333	0.10606624779329529	0.026276005662153996	-0.004275152812260475	0.07070122439787913	0.05808856938229745
FAM204A	Th1-M2	turquoise	0.23318737322658287	0.20123520894588748	0.28463925494211845	0.1379630414190825	-0.023116530672903875	0.11784888340037572	0.12874031351502016	0.027355953434087317
FAM45A	Th1-M2	turquoise	0.0856649963975172	0.11392172650766334	0.1311573531957855	8.245837230542771e-4	-0.08753003592574163	0.03624852893807549	0.013450472902870065	-0.0038909546292335085
PRDX3	Th1-M2	turquoise	0.1986646432934008	0.18671963299093952	0.2296642223411878	0.0991945223936472	-0.06671691081111306	0.07753371502696521	0.12514637882213092	0.018524390265229576
RGS10	Th1-M2	turquoise	0.21951302173502066	0.2867299998857659	0.3943875329807984	0.05856543848232895	-0.06507126732413625	0.09349838971484659	0.0988001744838467	0.04627920662054102
BAG3	Th1-M5	brown	0.07647796384762817	0.15539730265814475	-0.04760427903659431	5.374669927330895e-4	0.28432087095967096	0.49808443197581354	0.012450663433419417	0.08028236458598709
PLEKHA1	Th1-M3	blue	-0.0494488321439542	-0.07406685179917248	-0.05983468191022976	0.0032160917246114077	0.07843608120861613	0.001117697493110809	-0.09075168273022707	-0.06295976211148538
ABRAXAS2	Th1-M2	turquoise	0.11174313502253751	0.09241569727009759	0.09356680933492845	0.04638044991798387	-0.03499767228828159	0.05431300997844774	0.03796192357858447	-0.008280707972535772
UROS	Th1-M2	turquoise	0.18382645029521055	0.13865539174886524	0.2139116519623307	0.10380772542520354	-0.03960728303877333	0.023589808923496575	0.05859028432342511	0.026378057858553926
PTPRE	Th1-M5	brown	0.12047599468001281	0.07025950588220593	0.05153348369927283	0.08444300603482585	0.06533096496399932	0.1343408679663044	-0.04636028699178387	-0.007467295997065173
MGMT	Th1-M2	turquoise	0.10805005061354758	0.0561942642690877	0.11995378056079822	0.05878828286929756	-0.050281112128357126	-0.0037937272867733947	0.06463513864898122	-0.026120795455554395
GLRX3	Th1-M2	turquoise	0.2355234808312393	0.21178230486812477	0.24233151416079143	0.132851418000867	-0.02780734539732999	0.0828317990500701	0.10873228559967052	0.04977581698706959
ADAM8	Th1-M2	turquoise	0.07988184140301602	0.09385287961793132	0.13462040532289243	0.02373484470038548	0.026743495367079713	0.09609776973239686	-0.04349375325282309	0.086083611368425475
ZNF511	Th1-M2	turquoise	0.10860530216572314	0.13390931261627967	0.18167272221040354	0.030417545618349917	-0.025602870430655622	0.058182564742896854	0.026363003219595445	0.0075707723498305195
FUOM	Th1-M2	turquoise	0.12328566445219842	0.12526304558739776	0.17164582882511922	0.02326158050367555	-0.019443289450181502	0.06334298890852999	0.05261119451680462	0.03892628135708195
ECHS1	Th1-M2	turquoise	0.13475777721403176	0.15118830722677568	0.1665518017322473	0.06686171431638187	0.0164181836178481	0.11041966926413206	0.08829938778746851	0.035989743479632866
MTG1	Th1-M3	blue	0.07592670938589943	-0.01276732344981803	-0.005117853995106481	0.09837828088983405	-0.01453497400706917	4.669764769141324e-4	0.08414357153329129	-0.07258029724630309
KDM5A	Th1-M3	blue	0.17070517270744154	0.1021535007170861	0.06589121115962406	0.15884808677134396	0.06909008910709784	0.08202672644434118	0.07236109010283412	0.05254716340143248
WNK1	Th1-M3	blue	0.11978296651240469	0.014489363866333435	0.03926340545848131	0.10587585696791907	0.008238535959575542	0.013355360732578297	0.07062404449127672	-0.030553858223677722
ERC1	Th1-M5	brown	0.032466959978327437	-0.0028224731407750898	-0.049495802611507336	0.09173425394456015	0.07721643492439474	0.08089663536329511	-0.008897136901571847	0.03999774173441902
ADIPOR2	Th1-M3	blue	0.058465833694281696	-0.010271634131363356	-0.03596458605794059	0.11749031606063214	0.08724483424677595	0.0745800618332206	-0.010493128434197505	0.10118604167145451
DCP1B	Th1-M6	green	0.13569670487035337	0.05528524887567922	0.08478609433677008	0.12539737496051348	-0.08366336516777229	-0.013713478075923177	0.19040189763320842	-0.03719485939016824
FKBP4	Th1-M5	brown	0.10012798398704996	0.24343411955323713	0.004518922652221095	0.017481293299977257	0.29454649002344296	0.5111335186637737	0.024229813763643245	0.17058669917087374
ITFG2	Th1-M6	green	0.038226944590434575	-0.00548341069630947	0.03968631792717672	0.02929017632086033	-0.06942502169803268	-0.05426932588150462	0.06796676291619441	-0.03640508854056191
RHNO1	Th1-M2	turquoise	0.1837909410254962	0.16765416717969023	0.22208672541635846	0.0625736287248254	-0.02967151212565284	0.062257585607287946	0.10060672254582494	-0.036681545069969713
DYRK4	Th1-M2	turquoise	0.09949310665761421	0.16252554618382167	0.1657222163825407	0.02582537516989468	-0.010915517066236032	0.06608982003538506	0.05996493037495346	0.06005135493012873
TNFRSF1A	Th1-M5	brown	0.07614565041567695	0.06856286187407586	0.01720142518832126	0.03446184056681638	0.002892480166380776	0.08314823565758142	-0.06369568975160618	-0.017510117287044415
CD27	Th1-M2	turquoise	0.22997244437212544	0.20091914921777443	0.2904219531897282	0.11361699393761979	-0.12920502571272105	0.045495969528678966	0.21219126711730688	-0.018819031157615726
TAPBPL	Th1-M2	turquoise	0.16336133720900256	0.1801841182588918	0.16192831750062514	0.07151895536445882	-0.0245426143570697	0.0713618997863893	0.04430520103494313	0.06483561983348826
MRPL51	Th1-M2	turquoise	0.1927801437095786	0.20533941806731568	0.27811875923401014	0.08026497162740039	-0.01526767107735546	0.08509570308484955	0.08118425219283587	0.04483498852706936
NCAPD2	Th1-M2	turquoise	0.1454460024620942	0.11907321002666181	0.11445978965353529	0.08897616140897385	0.039889481214611104	0.12405607539601478	0.10604327429523339	0.05031837318898435
AC006064.4	Th1-M2	turquoise	0.21852258112024994	0.2594040876768967	0.39386187697606334	0.08452701513950583	-0.07947786037344567	0.04687013766437366	0.12170258733760224	0.08154322221827638
MLF2	Th1-M2	turquoise	0.17431810147532179	0.21547751344703384	0.24034604056406447	0.10498184298405941	0.007983140802116756	0.1381481175255426	0.051211298083472835	0.0815758832426357
PTMS	Th1-M2	turquoise	0.18476480477581203	0.1406882890491702	0.15136231689114896	0.08571038214214324	-0.003878173896630866	0.079092870091186665	0.14666922495651075	0.03498010869536541
LAG3	Th1-M2	turquoise	0.10157255561489725	0.0010419420581856441	0.08889791382630849	0.04922877276214317	-0.11972877154568047	-0.041210093109587925	0.13553156377345957	-0.11471452654713517
CD4	Th1-M2	turquoise	0.22218012788974564	0.1894854150434552	0.23410389225541642	0.07928667833403664	-0.11271953278789963	0.05371775490975349	0.19519924356827456	0.0033959137088751838
USP5	Th1-M2	turquoise	0.12162039830818155	0.0988430996867344	0.1593537618045836	0.051162200290759054	-0.0948200033637701	-0.03463226210796649	0.06833268250970678	-0.04248467047963966
C12orf57	Th1-M2	turquoise	0.2568712843461903	0.3966253600581238	0.48606672281985847	0.08800455406936966	-0.008090174857383737	0.1365259465532603	0.06639088966617022	0.1258367878819221
PHB2	Th1-M2	turquoise	0.19398858364213495	0.21494885559888002	0.281244743472896	0.10615283512041725	-0.03539011009329369	0.09765322441463722	0.10261534874116604	0.046578861815059984
LPCAT3	Th1-M3	blue	0.020028638867358447	-0.005596990439549789	-0.03359106939265116	0.035370195545186535	0.1005681505374942	0.04813007643758883	4.513346202572833e-4	0.052004841944831584
SLC2A3	Th1-M7	black	-0.09136304335299567	0.015754647113013075	-0.07020863014417088	-0.06319023312314227	0.10282711394002544	0.020324706496812277	-0.11875561152073684	0.23240976181673298
NECAP1	Th1-M3	blue	0.060109969784859364	0.029498576186062882	0.05353515426647983	0.11356079918151572	0.047922913858758874	0.010980721241555948	0.04810707139722057	0.04261799859798839
KLRB1	Th1-M2	turquoise	0.1586632555476466	0.20678690632192784	0.32643940415642403	0.05926323571192271	-0.07796317391509788	0.03369795183172805	0.1689354292964077	0.024765781888643774
CD69	Th1-M4	yellow	-0.24875593622074188	-0.20793332562962064	-0.28130860648423545	-0.16659755688599717	0.21485400683462774	-0.012658709637806756	-0.1744128235737411	-0.0010808392340219285
GABARAPL1	Th1-M4	yellow	-0.004680018930816535	0.0026232850763604912	-0.05750856038283525	0.04987180897907429	0.22337488888564566	0.1204097775499451	-0.07952301364960045	0.18977849897902238
MAGOHB	Th1-M2	turquoise	0.051960195816264515	0.04571859299408506	0.10234343741050199	0.023902816859573208	0.02525795783644383	0.047322554375704214	-0.004602063882155758	-0.003530652043497331
BORCS5	Th1-M3	blue	-0.019939413961481942	-0.020361104147446504	-0.02485866244740719	0.05585104717894924	0.06402936148423835	0.015045034221568644	-0.09436853610892292	0.09249770997578201
CREBL2	Th1-M2	turquoise	0.128796225747554	0.08427287663863209	0.1366474442796112	0.0629865575344495	-0.04140489924047013	0.03699391024655719	0.024857268265353727	0.02515136451912384
DDX47	Th1-M3	blue	0.018397619187054903	-0.03700988496978818	-0.02782368499686372	0.03999231803139236	0.036697557863376334	0.031139057122119007	0.004387258644178283	-0.014427109083315386
ATF7IP	Th1-M3	blue	0.0023836238977633308	-0.09331160507434928	-0.07607945319920265	0.1306992399139231	0.03632104702591816	-0.04729680565380263	0.07326991884792569	0.010656339077269199
DERA	Th1-M2	turquoise	0.04958491639762345	0.039956230898067754	0.07829975784281268	0.04834907704496342	-0.06698037997690558	-0.056450809604553426	0.07991182405216263	0.008510769730364642
GOLT1B	Th1-M2	turquoise	0.16534342741526495	0.13869618437881748	0.13809492774470325	0.1025029231368305	-0.04792440677425177	0.05098237057323571	0.11093987661323021	0.06296160185716806
LDHB	Th1-M2	turquoise	0.25678306929281114	0.3192891514665073	0.35449532674654366	0.09070933129495243	-0.08156273799098086	0.07362503459415023	0.10908159616341115	0.1140184252260752
ST8SIA1	Th1-M3	blue	0.1186461802610691	0.016170515889063698	0.019269412029386767	0.07887094154903632	-0.05444282935175168	0.013470314963367432	0.1320673945525905	-0.09667141215453162
LRMP	Th1-M3	blue	0.09244594289794668	0.016500592329768866	0.05436313826891675	0.13061898575255748	-0.02563966119004971	-0.012625726966445502	0.1650586966126461	-0.004094195571076509
ETFRF1	Th1-M2	turquoise	0.04516399446985533	0.1514947979282406	0.14158585949767374	-0.007218671901350307	0.03463650961546456	0.09881344008859914	-0.0036886841057693592	0.043362572227905856
AC087239.1	Th1-M3	blue	-0.05435118998666722	-0.06127936740643089	-0.056876692509895806	0.017762039833386496	0.10668881174584202	0.009684607683097968	-0.08089487425503368	-0.04759454652709368
MRPS35	Th1-M2	turquoise	0.1084131295472794	0.10377861122891323	0.1667528359924862	0.05121345779517766	-0.07753136683802228	0.0017403661640821866	0.048100130811166854	-0.01868804584603982
KLHL42	Th1-M6	green	0.1185636208939897	0.06888828782221203	0.062217498673853566	0.09110691623248934	-0.003943416567994674	0.01580582116303061	0.14454410981567337	0.010438551850209678
CCDC91	Th1-M3	blue	0.05488516364169873	-0.022975615716397123	-0.010994049013498968	0.08802029371589845	0.002687131342735205	-0.0106454587156812	0.09800196413582961	-0.0333337887989605
ERGIC2	Th1-M2	turquoise	0.12803304002985796	0.12470597367414217	0.11691834863311845	0.04929901339941392	0.0019390152721247382	0.08586738336871264	0.012662089548877733	0.03736059716953864
KIAA1551	Th1-M3	blue	-0.01572221167321462	-0.07635331628287548	-0.06876724145173574	0.027349853468159532	0.028178659761291573	-0.04720376625973044	-0.015756571751280413	-0.08401069101609661
DNM1L	Th1-M3	blue	0.07087254901171403	0.02864095956190934	0.017709577174646184	0.0874888145967328	0.055702385558347736	0.013981319743644562	0.06823935227969133	0.01009309552341322
KIF21A	Th1-M3	blue	0.03764095975793845	-0.04906293769941121	-0.009737989530234943	0.06620846595546509	0.03262779848296157	-0.04583832057522802	0.01183041722940257	-0.018251030888285624
GXYLT1	Th1-M2	turquoise	0.12024566117911116	0.17685693342362566	0.1492523778552937	0.041798300376977876	0.0752078643799279	0.11077382605761601	0.0031310317120016554	0.12605536621995134
ZCRB1	Th1-M2	turquoise	0.22514557701411456	0.22569215639250803	0.33570035240624224	0.08816474383007297	-0.05114685545063783	0.07116818407507151	0.13497811279911526	0.05056071250402495
NELL2	Th1-M3	blue	0.041915295170798	-0.022251236197241533	0.024290893238040394	0.07670226956571471	0.004702732404121544	-0.07310131852167764	0.036146020992306675	0.0358836955067807
ANO6	Th1-M6	green	0.053933632738382954	0.0328278021830453	0.011750983688881696	0.04256932972488587	-0.026879530266147138	-0.0023122742188719605	0.025360595688468407	-0.03532736930187465
SCAF11	Th1-M3	blue	0.08533039664521024	0.03540358346941832	0.05661495614815865	0.12720322815933346	0.00785376397444794	0.015346130012746114	0.0370333602104572	0.06517445693848439
SLC38A1	Th1-M3	blue	0.027342894709166295	-0.041069254666319756	-0.06942590971525042	0.08640926651195331	0.010952037535754598	-0.0420640459150377	-0.01571337414915678	0.05079147998108969
SLC38A2	Th1-M3	blue	-0.07378298659643626	-0.04503775452556663	-0.13140316569000632	0.009502873154878948	0.20867712458962573	0.11323715010933952	-0.1383441926929885	0.12166492474252939
VDR	Th1-M6	green	0.16762065544485422	0.06476892494727257	0.09830958046460922	0.11599373669864342	0.024186747084497872	0.08740256166510385	0.19097027993796314	-0.043478031252740315
KANSL2	Th1-M3	blue	0.08471818940388069	0.06540995117628376	0.05071016998815556	0.14348123711587651	0.11360350675157563	0.06914234790174893	0.026882821384763892	0.129094622012566
DDX23	Th1-M2	turquoise	0.1417119734842792	0.12085340900413034	0.13713376532586027	0.07588930809084816	-0.042948370725310984	0.06332870995984041	0.05504451592339188	0.05419420673493364
PRKAG1	Th1-M2	turquoise	0.11789731784952037	0.12265012097142844	0.17649882170076914	0.0673755696491492	-0.03698893003720076	0.02624661000736969	0.02204701618539228	-0.011908985216145331
KMT2D	Th1-M3	blue	0.046044119188439654	0.022322577090244048	0.041620429213682024	0.07732058137694663	-0.01015123881297802	-0.018901193044593225	0.07658601377845732	0.03662570667966415
AC011603.2	Th1-M2	turquoise	0.1379819485990057	0.19749662756166897	0.262077749293727	0.023689111972881066	-0.053380969918716284	0.05038655649894206	0.012963325173600118	0.08833768514746991
TUBA1B	Th1-M1	red	0.1582876692840247	0.3075913682566709	0.210328544719644	0.01800170881621216	0.13080707010503473	0.28839409642550373	0.03643280383341035	0.16876816239454515
TUBA1C	Th1-M1	red	0.03802459816801526	0.2609737698024424	0.08265364201660454	-0.05606595099090438	0.1271905864420529	0.2356387643331036	-0.09377932375139905	0.10196044029365318
COX14	Th1-M2	turquoise	0.11976790575943395	0.15496733384672587	0.2517359573632612	0.05988131889943946	-0.016192840137588295	0.04112513652857636	0.053509386548239606	0.09684017902948873
DIP2B	Th1-M3	blue	0.04439613827339797	-3.3716800350469615e-4	-0.0033684104720739577	0.0791765939554552	0.05682082865259997	0.03755326592533151	0.05332912967103702	0.07199211933971628
DAZAP2	Th1-M5	brown	0.12752024497106124	0.2486089507441528	0.19460759068120861	0.06415080715336602	0.14037774628953306	0.27928365354923923	0.0028487337965079377	0.07524443505572118
GRASP	Th1-M5	brown	-0.023401685265999974	0.06191211600199831	-0.055682450502422036	4.4551238789617244e-4	0.23727160951656934	0.23978008480789365	-0.17139729027494513	0.13991324016404405
NR4A1	Th1-M4	yellow	-0.06254258731822936	0.06690594438030827	-0.14612466789982337	-0.07397766137609768	0.5449163493247065	0.43394108261280107	-0.18658665583276574	0.21693696997428463
ATG101	Th1-M5	brown	0.11313532600589271	0.17263186780548814	0.12163665863166673	0.06488187350443966	0.08146488945075515	0.16112776987598929	0.034540626118452857	0.08919095887112001
SPRYD3	Th1-M2	turquoise	0.09668423182024193	0.15263785900931898	0.126902316164086	0.031137173931184415	-0.01869783716496749	0.04606591075762455	0.037587651731695974	0.05212685752180968
PFDN5	Th1-M2	turquoise	0.1812208842577631	0.2966595130540926	0.4313948414113655	0.06149290697445411	-0.03980485237772332	0.11486128900459587	0.07610050747395371	0.08639233269261244
C12orf10	Th1-M2	turquoise	0.16324801486327792	0.14586213469576612	0.14529060884447137	0.10278244367529876	-0.004291624135803545	0.07641189298490264	0.09489686277756819	0.10526381366604642
AAAS	Th1-M2	turquoise	0.13407956120208417	0.16160964943039255	0.15931841556840257	0.050841318441903614	-0.015739735997884235	0.08776985676744488	0.03580065685652003	0.03943845251826959
PRR13	Th1-M1	red	0.23121719494211243	0.34707247669125835	0.31878493711076095	0.07661248144165776	-0.0017051936006302686	0.1809913950503695	0.09009960875117333	0.07687509453661458
ATP5MC2	Th1-M2	turquoise	0.2575255261069231	0.3030073122163695	0.47216619660382925	0.12853287840483435	-0.048822982534718735	0.08941760533967037	0.1496632491295595	0.0755180881421054
CALCOCO1	Th1-M3	blue	0.02449859568680569	-0.04247520533621414	-0.01809414873938442	0.04157439494773516	-0.01569497996465856	-0.02380831707465633	0.011578911980465748	-0.05036640253120273
COPZ1	Th1-M2	turquoise	0.20999034140150113	0.18905667570089787	0.2705911148792062	0.13526760432802412	-0.0894534607697765	0.033257072793123905	0.16238319224905473	0.018379322667245724
ITGA5	Th1-M5	brown	-0.04899699256111096	5.467187382810526e-4	-0.04966022403747425	-0.046518709120848316	0.11096509725259576	0.13541617760971023	-0.14142956460095205	0.044252798459732894
BLOC1S1	Th1-M2	turquoise	0.2058822858244436	0.2948278302254791	0.41606533769072973	0.07006599882342344	-0.08149555765898704	0.06079699132077827	0.13279665945803168	0.04779755128921022
ORMDL2	Th1-M2	turquoise	0.14375340659118507	0.15817787803194847	0.22266276394222181	0.058427623429950934	-0.058045216076910024	0.022115732957420035	0.09108456835442917	0.00943680333526776
RAB5B	Th1-M2	turquoise	0.16325938965004677	0.09927224165129485	0.1379937000816626	0.12522410899585226	-0.0022548102449013643	0.03314165255076954	0.07803891852777317	0.02716059301384631
PA2G4	Th1-M1	red	0.2019874531559478	0.3012083934532116	0.2522547169201604	0.1019458279063338	0.05430612402441771	0.1521449712077391	-0.017366715592029403	0.132605369459763
RPL41	Th1-M2	turquoise	0.14123012682488167	0.28373357343670813	0.3611733433841143	-0.02527104173378963	-0.05894142527056425	0.07975977905120686	0.0033108890348360546	0.13589898582745402
MYL6B	Th1-M2	turquoise	0.25515334231634423	0.21457406667150988	0.342674746535853	0.11410011760657204	-0.0579006044249261	0.046085350888427475	0.1714630956664738	-0.011523691883580798
MYL6	Th1-M2	turquoise	0.11404916138854884	0.2377413860632978	0.3008990223536148	-0.04367569072147507	-0.04487938379446269	0.09730850312311749	0.029438360321739344	0.09705219985357108
COQ10A	Th1-M3	blue	-0.05470749925695506	-0.038774845127377895	-0.07098747522176924	0.008805681131882652	0.1386268386477456	0.05247520412445788	-0.035240384542242466	0.10961863004365781
CNPY2	Th1-M2	turquoise	0.05265819487807484	0.062053215976051734	0.07876959424991391	0.04212943810402501	2.669085040353698e-4	0.012505027353250502	0.04909511690340322	0.022799690523391446
IL23A	Th1-M5	brown	-0.024188948890317658	0.03376124172839528	-0.019163871252851093	-0.02835083187646379	0.1274718732326508	0.10289439228318031	-0.11167275492412336	0.0864846214902005
STAT2	Th1-M2	turquoise	0.1390240652181591	0.12525672580515917	0.11918674188026171	0.10015934819074676	-0.01675258497274154	0.06255178721032853	0.0537723111106146	0.09970872638454391
ATP5F1B	Th1-M1	red	0.2517349892675122	0.3542373981095464	0.2787237211057778	0.06609100886611707	0.012196145928657257	0.19491990508447496	0.06696301965497575	0.11370191696497163
PTGES3	Th1-M5	brown	0.10952532615597498	0.15301106309342252	0.059625623977495594	0.09049293451009191	0.21297878643928336	0.29396286501750407	0.014384257005916059	0.14485868176582603
NACA	Th1-M2	turquoise	0.18947689072710902	0.3106348308227023	0.3847611480067485	0.03967714337369635	0.010821342822370926	0.13879797262689725	0.0394814655696386	0.138215843905126
SHMT2	Th1-M2	turquoise	0.2069291065200773	0.16493860127167095	0.1965152395840631	0.09611485576019403	-0.029397385815887044	0.09241866166494542	0.06481277884011562	0.03921575102436438
ARHGAP9	Th1-M6	green	0.10782369145454097	0.09039253809111283	0.14377737151709974	0.10005569704297666	0.03707225660380148	0.017144345309469077	0.08735465763961447	0.14004450689797499
DDIT3	Th1-M1	red	0.07547103870990304	0.1916292491601714	0.07149709003847954	0.017417640787187702	0.14389900513741644	0.21207165631719463	-0.02608650220958547	0.12790660335759899
DTX3	Th1-M2	turquoise	0.08287194363354781	0.1337704700938019	0.10895605037553636	0.01733431554692557	0.002863947855475875	0.08818215400413265	0.06239820251600072	0.025364413714917242
TSPAN31	Th1-M5	brown	0.08024865086937216	0.10489882173666402	0.039733379619704835	0.07094043802141228	0.07343305629449322	0.12424773999106087	-0.030036010417216985	0.06474331219705941
USP15	Th1-M3	blue	0.09222758653073161	-0.006085277012505606	0.037733635320145585	0.14190417154378687	-0.07131694250711806	-0.04344282855108439	0.07489658046605238	0.028617827693353578
MON2	Th1-M3	blue	0.03419158022546622	-0.0030523549477741146	-0.008798443699277377	0.11972657894728286	0.019766715413279366	0.012107213675807695	-0.018909733731583805	0.01181273524480354
LEMD3	Th1-M3	blue	0.06693898918508567	0.009910663117870687	-0.006403786231271211	0.06285289674826464	0.04945203159950045	0.03445778972539836	0.0016065673642406797	0.020466264565797702
HELB	Th1-M4	yellow	0.0805471266548267	-0.008249009292170083	-0.029042799791227085	0.13884183234830863	0.10627849130928745	0.09820555636546875	0.01723447567237225	0.055609494363763584
DYRK2	Th1-M3	blue	0.06832485239403938	4.5890670921016073e-4	-0.022853794514255288	0.06602658810165658	0.042095629449673266	0.0847447325491688	-0.03381282035283468	-0.0026920179618115073
RAP1B	Th1-M3	blue	0.13616620807691612	0.07689497419860579	0.12196178508303955	0.13555083469698176	-0.030233437833749884	0.01559541063054658	0.05899440184573533	0.030587632407244127
YEATS4	Th1-M2	turquoise	0.14633242711762506	0.10229537842337379	0.13914040652595477	0.0701323913628393	-0.04203731837489066	0.03819585490349617	0.14573873280499666	0.06479347397613475
FRS2	Th1-M3	blue	-0.0028352532748724822	-0.016373641547617095	-0.05886362387258982	0.047067186498334745	0.02308337847226416	0.0020926617177494133	0.03557305919355025	-0.02397580448611799
CCT2	Th1-M7	black	0.15421585012954545	0.2150903386549628	0.11198268424656699	0.06310097799621069	0.10482118215497517	0.2236302279799727	0.02325510368817195	0.2069024674788776
ZFC3H1	Th1-M3	blue	0.038869761516007933	-0.005225802665368233	-0.02875667089692285	0.10291366204304689	0.09702564997688433	0.021027738449192014	0.022005404765722675	0.05724272630572119
TBC1D15	Th1-M6	green	0.11449646967157263	0.06559694749886918	0.09757591448279372	0.1126845945152948	0.028115078684443157	0.017958592270612927	0.11910213647380515	0.1129766402924577
ATXN7L3B	Th1-M3	blue	0.015045081314881425	-0.024766685412562123	-5.345598394536432e-4	0.0764264307935273	0.027526047834114532	0.01365754924044379	-0.025590043328682508	0.012353935531956052
GLIPR1	Th1-M3	blue	0.027127181150239127	0.03733920773301949	0.023871220246822485	0.10593825841779676	0.05502348751693595	0.02720323702287183	-0.006885933491398242	0.11344859283077206
OSBPL8	Th1-M3	blue	0.1529752042810896	0.04358998519133239	0.06414287479633089	0.2034694170632345	0.04472569002421049	0.026565900660500064	0.11841675477721521	0.09653402075882148
DUSP6	Th1-M3	blue	0.10991069425939208	0.08939693809749709	0.04218319503175568	0.0948557885698119	0.06061392168401209	0.07183631182226854	0.03881486614305399	0.03646412122374637
NUDT4	Th1-M4	yellow	0.07522578920130543	0.04809330719195056	-0.01428054159082974	0.09627136622023087	0.27760801838999877	0.19110785164622848	0.012396201203775043	0.09762457684589669
UBE2N	Th1-M2	turquoise	0.1970511938500327	0.19871282964496834	0.2277605229265035	0.11477830355333841	-0.0035714755153528903	0.08155069615431368	0.123820128576414	0.08700652613444813
CRADD	Th1-M2	turquoise	0.21308009446769907	0.15034118024108536	0.19149139533858356	0.1386437975697826	-0.029913293658590873	0.0705840821072386	0.1021074695715579	0.05772678262844262
CEP83	Th1-M3	blue	0.06277203426950373	0.025037231393056646	-0.004758077446130277	0.09576265979204275	0.043024772153870246	0.04067958007764224	-0.010989340774476646	0.10642601277011655
NDUFA12	Th1-M2	turquoise	0.18931066192723167	0.23953919660186493	0.35586054633627234	0.05958203842734847	-0.09597167975058161	0.0585723494817236	0.09648711945360075	0.05116617270432881
SNRPF	Th1-M2	turquoise	0.21294573720191978	0.26083938280972335	0.36146943295705397	0.08232013611085627	-0.04400380687648683	0.0657084375027089	0.14312159109508618	0.06275284850259358
CDK17	Th1-M3	blue	0.035691018719485663	0.03784460738979946	0.04344803402489609	0.03793196500078402	0.022751078882991327	0.018000491200311452	-0.004292538135932007	0.12738868866184497
WASHC3	Th1-M2	turquoise	0.16626351865737332	0.1797408515082388	0.24186715392684002	0.038994892165451996	-0.07238321172169165	0.03699575577009998	0.008054666817100807	0.04350166524136246
NUP37	Th1-M2	turquoise	0.1244995753414735	0.07421853381869123	0.15756394027252427	0.07260490119617477	-0.09421072002796056	-0.007732977185633255	0.083432697048122	-0.016667174559975996
HSP90B1	Th1-M3	blue	0.04524748353522661	0.08648222793168596	0.09319127466717735	0.004407760513301385	-0.02536924806058265	0.005251673647517579	-0.014178711386879107	0.09143855185576467
C12orf75	Th1-M2	turquoise	0.11850548303329284	0.17341631269281443	0.2583733537857641	0.017546447733307297	-0.07927257083234406	0.03683332755723183	-0.016142772173041792	0.01610189590288049
PWP1	Th1-M2	turquoise	0.11290959652163306	0.11472221433184805	0.1675663731875894	0.03967943989125495	-0.10167579794772812	0.0013455959088632169	0.04494692663503217	-0.02031963934830042
ISCU	Th1-M2	turquoise	0.26323541057329014	0.2890132903800499	0.3717453587659985	0.11442061569580031	-0.07964854691191228	0.0710572207046383	0.10076974887423477	0.05736272931489299
SELPLG	Th1-M2	turquoise	0.11775326628886897	0.11325743229491113	0.1416161269215098	0.03881998592769137	-0.0806779236288586	-0.003476009281142025	-0.018773688791445035	-0.006393089806738286
ANKRD13A	Th1-M3	blue	0.03200820821916622	7.676899661375767e-4	0.00931152554740112	0.05770329791407384	0.0767206185656325	0.06312504552289457	0.011470397108311249	0.03441254341257491
ARPC3	Th1-M2	turquoise	0.2662179929141949	0.36746444702376707	0.4577313159637137	0.10837869265094732	-0.027099208222655574	0.13666277627165474	0.12929312088678263	0.17771349438731865
VPS29	Th1-M2	turquoise	0.22653813441414627	0.23321958804899692	0.26452101341786743	0.14923267538347237	-0.03017210504108859	0.11098958436212514	0.08189720804662413	0.02475859896408218
ATXN2	Th1-M3	blue	0.059413155638643245	-0.03220525745442516	-0.03735232148992186	0.07934665607788911	-0.015222539660534024	-0.032278997144616246	0.061198811681476686	-0.03848844576784168
ERP29	Th1-M2	turquoise	0.20024873535023965	0.24893841530485894	0.2742564561962898	0.06762722274346761	-0.03199799175368058	0.15582322520970113	0.06864211542584303	0.09371252181589892
OAS1	Th1-M2	turquoise	0.13302233166454036	0.12942327882468405	0.14022128178057358	0.027371929292405738	-0.04442592164081237	0.046787715184336	0.04562795239245818	0.027001751349710987
OAS3	Th1-M2	turquoise	0.1591044849697444	0.08889912868056392	0.15458070699202967	0.11548680219797437	-0.06195035793608126	7.864484958704603e-4	0.09420507734660775	-0.01148631621395765
C12orf49	Th1-M2	turquoise	0.11399901375082147	0.11651924868039312	0.08557814700024487	0.07891964544294021	-0.012376962093135128	0.036683714813216896	-0.011621195541739206	0.04148998755035539
TESC	Th1-M2	turquoise	0.2082713872158567	0.19365120231229388	0.2623041918797207	0.08248836190395999	-0.034537940377302644	0.08730807342196346	0.15478455366652125	-0.010466423914297031
FBXO21	Th1-M3	blue	0.08320201126685425	0.05373089317936018	0.02477373858174	0.09620452926747235	0.026917934800116387	0.04797818599896914	0.014165447027706852	0.0643913040675739
PEBP1	Th1-M2	turquoise	0.20786685102151514	0.23922943643837397	0.3116134980730966	0.07970798202983391	-0.07302496701463713	0.08140823543946099	0.10336776575974493	0.0361245820027076
BICDL1	Th1-M6	green	0.0710734464807394	0.016732653464917275	0.028410082819293036	0.1308745509470666	0.005974649284550053	-0.02049848267267017	0.16712123146950741	0.13697955979320264
COX6A1	Th1-M2	turquoise	0.1737523162232356	0.3274539666800715	0.39700821655310337	0.014249518642947018	-0.04027615326961055	0.09523620073523084	0.10702249975576637	0.12505106539254787
TRIAP1	Th1-M2	turquoise	0.08723790052933879	0.13222565553899868	0.16762768443698317	0.024786344005945773	-0.023272523863717608	0.0565697341712638	0.002581896441110252	0.06060511031313318
SRSF9	Th1-M2	turquoise	0.17568586789713805	0.16574677538238883	0.23862660350675607	0.10444686803864245	-0.07432371060373562	0.05402136103792901	0.07453763007553046	0.048510304634031075
DYNLL1	Th1-M2	turquoise	0.20211064925828154	0.3156351694213759	0.338651860669522	0.014560203327392563	0.021891692049974227	0.20506297914349067	0.09549729873314375	0.135442246610565
RNF10	Th1-M3	blue	0.1387335414570923	0.07652426051479999	0.0321707301473875	0.1330169392661337	0.08965633800861876	0.07097311282381452	0.08421759508469322	0.08321045562557176
POP5	Th1-M2	turquoise	0.14578157212331763	0.13164723470826456	0.1917740072976266	0.08457137149853552	-0.048417415093009744	0.0473982079178014	0.02072285544986288	-0.01088541754373763
SPPL3	Th1-M3	blue	0.040639250557522245	-0.01003311030082485	-0.01659900893058705	0.04883769208896249	0.03423800949990452	0.03630872355099386	-0.038496921225236666	0.011140330825138918
RNF34	Th1-M1	red	0.1262037617462775	0.18406347346473886	0.15321520220242243	0.06205709873123507	0.034391461057668826	0.14501920329597906	0.0689310368240684	0.04466065331876585
KDM2B	Th1-M3	blue	0.0350789338414846	-0.03298000343954274	-0.03970023479891593	0.05439760311036701	0.047105231362867955	0.018658305799260873	-0.007092055187595928	0.00503790276401581
ORAI1	Th1-M2	turquoise	0.1934248833731397	0.2580039414328514	0.2812130771505637	0.0802924138926386	0.0022741860692273214	0.12139281287552299	0.09611227194800909	0.131774914350691
LINC01089	Th1-M3	blue	-0.014471563187976058	-0.06540615730493986	-0.048144848898897745	0.07906782226700411	-0.02576989779188643	-0.035030882110067135	0.023445097932100024	-0.03411037163184856
SETD1B	Th1-M2	turquoise	0.13061631269735252	0.07243567206258682	0.14736386272275998	0.05865794432381351	-0.07484931974692266	0.00836331585739624	0.057248398599032004	0.0011978904931174983
PSMD9	Th1-M2	turquoise	0.17713144886166043	0.19112352102177066	0.26135337563833017	0.10198031791282273	0.007095844869052655	0.0461421377025119	0.05491491375595988	0.0867767364985812
DIABLO-1	Th1-M3	blue	0.019918897516598366	0.009093717019005736	0.012249562007614552	0.04813690509657367	0.04439443730480361	-0.015514233384422088	0.0074537372744948	0.020615642351912693
RSRC2	Th1-M3	blue	0.07000985003168878	0.02057762421318962	-0.010589582870470737	0.18421550839478432	0.16533661445840003	0.08340642625068961	0.02329141615809146	0.12088812156704537
DENR	Th1-M2	turquoise	0.1763508340809029	0.16934782856071526	0.1949609646094293	0.114891617972377	-0.03347357636843652	0.04154032488048304	0.10533526941261202	0.026214938027259806
VPS37B	Th1-M7	black	0.04222754305678791	0.09334036076931039	0.04393815948340771	0.08120625359043677	0.15325530396003353	0.06778326589376427	-0.007056132873542883	0.3573879757331147
ARL6IP4	Th1-M2	turquoise	0.21635487569739942	0.20146217525301136	0.320564945031344	0.1156316511040037	-0.08612760324919179	0.0623235898086165	0.09330777112897962	-0.0011033926852026317
C12orf65	Th1-M3	blue	0.0836102879732061	0.08564579210828804	0.030004060767723398	0.09717124997183195	0.11391214708939217	0.07610973940234957	0.010115089903831566	0.050454459433350675
CDK2AP1	Th1-M2	turquoise	0.1838613224189535	0.18556440152896503	0.23350967896551364	0.08218202955897475	0.010448659086764948	0.05161746090375916	0.07003979580432988	0.0410526861397917
SNRNP35	Th1-M2	turquoise	0.14605560769010495	0.1794490889300959	0.2471127045777565	0.06128150864444323	-0.017872757577534586	0.06665833509567813	0.04210719862506932	0.07008185578270268
EIF2B1	Th1-M2	turquoise	0.12393506908322834	0.12209712838483613	0.12365674457598487	0.07371017969916219	7.267330836343564e-4	0.05664802376590225	0.07779778047858585	-0.0012739900826014385
UBC	Th1-M7	black	-0.20334173299400804	-0.04167903110685241	-0.10770297193010801	-0.31215640492697	0.040186528818160934	0.029742445459329636	-0.08997607051492015	0.042898431273824415
LINC00944	Th1-M5	brown	0.05822091488574162	0.0423585791731343	0.01179962539104896	0.04440622086816506	0.0024361471422412835	0.05693794760148974	-0.07816447319146771	0.00443808565633395
SFSWAP	Th1-M3	blue	0.09663986990258125	-0.03389120665068643	-0.004216429545556118	0.15551113697599733	0.002073797480897139	0.011626836983242255	0.08362626317826272	0.022086487250522743
ANKLE2	Th1-M3	blue	0.052027588080209075	-0.03069317819801011	-0.04360952883974861	0.06920940913780269	0.029250321355650914	-0.012552694442883577	0.035620306876733565	0.020795947296337693
CHFR	Th1-M3	blue	0.09257476409303943	-0.005171724087126862	-0.009339802357247493	0.15614887159261998	7.831259214096094e-4	-0.027511538614583848	0.07697618015903518	-0.04842755526441788
ZNF10	Th1-M4	yellow	-0.036508506958552275	0.04664623023813953	-0.07835745736800304	0.005100155389887902	0.31429900266599614	0.20490249863994414	-0.06782012773333017	0.19316557944366458
ZMYM2	Th1-M3	blue	0.07248931454466652	-0.024116268568858047	-0.029583583820319472	0.10934298074281353	0.024616531248494142	0.01289139162261277	0.09881839349199131	-0.01707314353706657
SAP18	Th1-M2	turquoise	0.17908784003076467	0.2799648126278411	0.3022554560516148	0.04089522167121171	0.08017072472860406	0.18687962873236033	0.061866685997639365	0.10137429190800401
MRPL57	Th1-M2	turquoise	0.20380241600902885	0.26501816516785903	0.35762434276347693	0.08848312957959871	0.019435351418102997	0.13086784872368654	0.08125376801781514	0.05789131169681055
SACS	Th1-M3	blue	0.07433166664114674	-0.021573779768685634	-0.0012716735653019076	0.07875982144097135	0.004480625325183121	0.013488929384879136	-0.0025861717209839192	0.013337569327141623
SPATA13	Th1-M4	yellow	0.11722637461658603	0.04305947110416895	-0.01236875079639144	0.1124206060774496	0.05909893999942996	0.06190121287010611	0.08752289906396533	0.05114275227452732
NUP58	Th1-M3	blue	0.05801628840816607	0.01602072061554588	0.010205642407880024	0.08362228421643422	0.09182363505529602	0.07290549321704523	0.0630043014261024	0.14176991785002327
USP12	Th1-M3	blue	0.09576349951583021	0.0035220633872429497	-0.004709376286205353	0.12522330036511692	0.11561254048433284	0.10095640742986667	0.05230421874044232	0.071073907234296893
RPL21	Th1-M2	turquoise	0.15453421457368421	0.32545291218669986	0.3626228538297158	0.03568106142574218	0.06692704118974682	0.18733652381351043	0.07634526187913462	0.19276954018929088
RASL11A	Th1-M1	red	0.05109223924143892	0.15850273676226465	0.07838932913421998	-0.004102990450410262	0.06088302108426027	0.15918126050068385	0.009706524778267285	0.101565732181283
GTF3A	Th1-M2	turquoise	0.13698654109313588	0.1591856442441955	0.2618744335708378	0.07076338596154078	0.007866922272586204	0.0838679861375337	0.03814074899602887	0.03917387680635822
MTIF3	Th1-M2	turquoise	0.1914996995387111	0.1727564970034754	0.18106959118176008	0.11578059514346502	-0.018491421673198477	0.09966951509717892	0.07329134420486433	0.05124645386504404
POLR1D	Th1-M2	turquoise	0.2002073295967905	0.27274646822087917	0.3087799037203359	0.08230979263334232	0.06266877111946365	0.16922587076762788	-0.003061295992790841	0.12389106701606635
POMP	Th1-M2	turquoise	0.18850946974738678	0.2585690349334659	0.39457327195096453	0.027739636887187384	-0.08430928422894172	0.04577640353328672	0.08224070685580881	0.1020771474900089
SLC7A1	Th1-M5	brown	0.02675051269865715	0.07609291807082748	-0.03014238410708435	0.006995888961885241	0.11448501431720462	0.1660811456551875	-0.036212647503128595	0.1626709215097415
UBL3	Th1-M3	blue	0.1144758952187412	0.05481051538043609	0.06358299417411153	0.16907798811129457	0.07424407977087975	0.041111885662962235	-0.04028862657039758	0.07012079615847651
USPL1	Th1-M5	brown	0.0962757229026125	0.08464621009592288	-0.017889323172811757	0.06546109471616236	0.07662236550153222	0.19609992004119192	0.020342785192926018	0.024736546368093894
ALOX5AP	Th1-M2	turquoise	0.24875852814932087	0.2828310190373713	0.2971639786038884	0.0792307224873469	-0.07793990944081759	0.11343819894314947	0.17967462579732457	0.042772903726164276
HSPH1	Th1-M4	yellow	-0.1596191557327832	-0.06219437791900608	-0.2063117338767252	-0.06774369516460678	0.40102366518778626	0.23057048329081115	-0.03328487274308738	0.21740087734394087
B3GLCT	Th1-M5	brown	0.01390325109656453	0.012325751811078369	-0.026528480255167818	0.0166420491883763	0.05718387568374953	0.07649583108236632	-0.015807611505618005	0.057576570762352404
N4BP2L2	Th1-M3	blue	0.08521201222653578	0.0036241863236295647	0.02347587198342683	0.17248662260525355	0.030656921756109855	0.013124504799504692	0.011760309389510153	0.0334153507584624
ALG5	Th1-M2	turquoise	0.10651170374587184	0.08429341587409336	0.18191196733609852	0.03311737399404676	-0.10209427584456506	-0.014864463734171761	0.050637602907625916	-0.08423434205196674
FOXO1	Th1-M3	blue	0.1486117763136713	0.0056556560347775335	6.836474585002243e-4	0.20168277930315037	0.06769312626125745	0.0304091591893821	0.16946426586762414	0.09536962631648394
ELF1	Th1-M3	blue	-0.002505138123976313	0.044477669121951176	0.026021610894053058	0.011548593273506057	0.05522956020319987	0.004170353854451653	0.017483827595384544	0.1932743832635167
NAA16	Th1-M3	blue	0.06587502696907083	0.004105011935556872	-0.01831632392922716	0.08560763161305288	0.0027982126505085815	0.034572769306017874	0.09087076584995347	0.03966313541491167
RGCC	Th1-M7	black	0.013626486864058204	0.16035690998230856	0.13595548563472232	-0.08539244593095234	0.0818929773751337	0.1131248302802618	0.0058216302715817184	0.3235909092282802
VWA8	Th1-M3	blue	0.07291015844776501	0.022926970910130334	0.013695859307263978	0.08358057580369353	0.08692001642713813	0.04959148669017816	0.02668081529254606	0.06609412527587764
EPSTI1	Th1-M2	turquoise	0.17420577877489987	0.17738717340352111	0.21095224849149702	0.11994821478082741	-0.04759379260239836	0.07877114999460269	0.22094224696543188	0.051201579232235075
DNAJC15	Th1-M2	turquoise	0.20660695972800786	0.27570832358777303	0.2911291199845365	0.08954128690052532	-0.036251672080081294	0.08171384668908319	0.07799887697034719	0.06612591625850857
NUFIP1	Th1-M5	brown	0.10075444501902978	0.09380343546067785	0.029654356174125027	0.07800237152237553	0.10738815864393449	0.15680945582911002	0.01397310455866053	0.033816176275570084
TPT1	Th1-M4	yellow	-0.1045110275341502	0.030548267776911733	0.041667384076183686	-0.22730705543149385	0.08215293786143564	0.03898812349143775	-0.11305432680537611	0.06544165389089074
AL138963.3	Th1-M2	turquoise	0.18063556658498062	0.3693072474436165	0.5303457009410317	-0.012970230243075614	-0.1411348590468417	0.026591314840332614	0.09241079350526439	0.17819141028200577
COG3	Th1-M3	blue	0.045139914098489144	-0.0034631614448213206	2.2054737508284207e-4	0.07344780935613172	-0.0019170982154743375	0.022512963599226592	0.025517091424714988	-0.01231784180761991
ESD	Th1-M2	turquoise	0.1739867873071462	0.21987603985588072	0.2483035749377435	0.07322465274890838	-0.07613418501251128	0.05822432080463342	0.10656164598797056	0.03885662300877611
PHF11	Th1-M2	turquoise	0.14042550988809352	0.13927209962884132	0.19314330469651908	0.06724711645655838	-0.015294013935589719	0.04652285190699617	0.07445213490404197	-0.005739760137148256
EBPL	Th1-M2	turquoise	0.21919275173342984	0.21452977752189606	0.24165328963270244	0.1099927911980044	0.03722715529736503	0.1298848710729078	0.060724294705671644	0.10197223135015235
DLEU2	Th1-M3	blue	0.07014847813231721	-0.00577086274962667	-0.006229687463090577	0.15205642395071464	0.01297203891754289	-0.016552404348680595	0.0840390345901733	-0.03423682618119229
RNASEH2B	Th1-M2	turquoise	0.16752652220476866	0.11959087184711006	0.18579271422872815	0.07991532659892835	-0.03998786798299257	0.031778373817690005	0.11799444714712447	-0.02514479359194571
INTS6	Th1-M4	yellow	-0.057151667120454545	-0.07035012883716303	-0.11574210438833145	-0.013218544290839847	0.20194209529509557	0.06827254258603614	-0.16129520674452863	-0.004435907879205174
COMMD6	Th1-M2	turquoise	0.23255699568171154	0.412239116695052	0.5600319900071766	0.026007560209598404	-0.07634140093709281	0.10520586962452323	0.09317250393376358	0.09956537901687575
UCHL3	Th1-M2	turquoise	0.1246197422368652	0.11997707040648636	0.1733022830507099	0.0818655893967029	-0.020290708560780264	0.023808044472714375	0.035307786093365386	0.06730951408981786
MYCBP2	Th1-M3	blue	0.10727443259044371	-6.862798510436344e-4	0.008413203784562328	0.13147428283652426	0.0018282571445379404	0.013030117192091248	0.07269828699313516	0.03700568154170134
MBNL2	Th1-M3	blue	0.009448245575052715	0.007636949103745539	-0.04278891578433615	0.006156027961656532	0.06071289708183487	0.08048381847933807	-0.05136803905452649	0.00958106650505395
DOCK9	Th1-M3	blue	0.03838211082257735	0.014989978979577082	-0.04741564761237347	0.07709069490228788	0.09943271132603279	0.03484845799834208	-0.04901108098052775	0.05124674958884063
ARGLU1	Th1-M3	blue	0.06452289558747057	-0.052680682709491576	-0.01603612755005413	0.18091910282679285	-0.027295492807511847	-0.05536595530788611	0.09879218108811065	0.005104248969038311
IRS2	Th1-M7	black	0.13066798084983267	0.14338510155557208	0.0798832959353762	0.10750265350808194	0.07722379344303727	0.14486086888050836	0.05977359890518069	0.2476861251344792
ING1	Th1-M5	brown	0.04629290027261336	0.07762095453067043	0.0030712108799488148	0.040587977574472925	0.07337398783953614	0.15612537250573608	-0.05200685604600427	0.006513938594083534
ARHGEF7	Th1-M3	blue	0.03709499683720935	-0.05988073047244976	-0.042776193834151696	0.0727726577573297	-0.04346681321936647	-0.044504098789303115	0.04438099965364486	-0.04306756317671918
TFDP1	Th1-M2	turquoise	0.1384033944721947	0.13588714672788482	0.15031487969401866	0.061824774094481484	0.023602945137635886	0.11548083843564816	0.027562675225158664	0.021662873722742337
RASA3	Th1-M4	yellow	0.06557466859970129	0.023301595740164906	-0.006975977322625918	0.08280196893484161	0.09321136786172096	0.04976012509501812	-0.07746010806521071	0.10961840213741003
TTC5	Th1-M1	red	0.09183231002076048	0.1052729730718335	0.06406775085254955	0.07180161153808258	-0.02471471135331182	0.0970578485532207	0.031975119034635596	0.017735626732723983
CCNB1IP1	Th1-M1	red	0.13494485626957622	0.1633410250429347	0.14565365684571918	0.07757233715351741	0.008583977356211735	0.11334875632586482	0.07624310576470979	-0.004233112438996973
APEX1	Th1-M2	turquoise	0.11540499808920003	0.12958503550381179	0.1827940823943096	0.051204548264745034	0.008113465949327298	0.06504883435977733	0.02927567961051209	0.06088710701768838
PNP	Th1-M5	brown	0.050170910592825364	0.20101576610638167	0.1044148501468198	-0.0020928535176340944	0.1807508925914235	0.25571526497467306	-0.08058099955599217	0.18321574207917338
HNRNPC	Th1-M3	blue	0.02562522097918717	0.009549562645307033	-0.03849320315747488	0.07106740824452552	0.18760463796558766	0.12214738174950973	0.0011123491376031367	0.13647248840877405
TRAV9-2	Th1-M2	turquoise	0.06082871149676447	0.0729273026940432	0.0837230801846916	-0.04244591399367665	-0.08326099462404304	0.021991821033852478	0.007232518614059364	0.022480609930012135
TRAC	Th1-M2	turquoise	0.1711533093179562	0.24439659549039833	0.2829612507464579	-0.007293183499481977	-0.11295052095389566	0.0505194634882606	0.08823299274751821	0.05818741885449456
DAD1	Th1-M2	turquoise	0.162682438565266	0.23003547383183293	0.24148704102507149	0.03992850243725523	-0.06687131139819412	0.07327483932694995	0.056185030836107167	0.030318072663932466
MRPL52	Th1-M2	turquoise	0.25030102505586654	0.2565832213666761	0.3618888941843125	0.1269545277976502	-0.040677280822329305	0.0882485348281708	0.16828134466081857	0.09394361844247658
C14orf119	Th1-M2	turquoise	0.07338011760402544	0.14720419860031286	0.18359916389603387	0.004532686248416324	-0.014928908992624494	0.07353701629132349	0.03497586107811662	0.055524982743190524
DHRS4	Th1-M2	turquoise	0.21302220046732623	0.16674641486444136	0.24915840260222266	0.1190690887223509	-0.03291169720083455	0.04044002778568689	0.1142378599345549	-0.0026318942187159387
PSME1	Th1-M2	turquoise	0.2652444874544776	0.3282201913599938	0.4448188539054782	0.10128131241374631	-0.12037228718624207	0.10046905878856749	0.0907029116949844	0.046972858577590995
PSME2	Th1-M2	turquoise	0.21628307794450838	0.3422456470699448	0.439545062460397	0.05034785112126322	-0.11282229835307381	0.08489519200402916	0.12121713873196065	0.08576102804235129
NEDD8	Th1-M2	turquoise	0.31557173547762774	0.27807531813664327	0.42117737764082835	0.16160392837436524	-0.10023661954517345	0.06267680870236263	0.14653641698706044	0.02045205847812138
STRN3	Th1-M3	blue	0.08370951610372443	0.025676274531694524	-0.009714742970155992	0.123035517949149	0.06887225981735672	0.027249425331896237	0.0359862098688563	0.006810833668480677
ARHGAP5	Th1-M3	blue	0.013853923160402556	0.015912605021278756	0.014876721842945742	0.08586334560702887	0.112607654803128	0.06376796188246679	-0.03256341711974905	0.0762855567543397
EAPP	Th1-M2	turquoise	0.18687710627661408	0.2303664707360775	0.2692183244621226	0.09444856975094466	0.020019927926356162	0.17751907978845968	0.1026221655777478	0.1000622558626947
SNX6	Th1-M2	turquoise	0.21221225685136225	0.22534869974063237	0.2636409809631234	0.14284294847160167	0.020568582728944497	0.1236855001207444	0.137459507131434	0.11086903759118048
SRP54	Th1-M3	blue	0.11409642526486903	0.045181401140955514	0.03535307876715043	0.10331338856051664	0.09463225940252291	0.10077169680006032	0.05177117116862894	0.08826219219793623
FAM177A1	Th1-M7	black	0.056981366467551794	0.1346280806458067	0.12916301984966502	0.10745742345974536	0.21201907573323675	0.13875638895809195	0.001172307030138868	0.41826228146615707
KIAA0391	Th1-M3	blue	0.08291220682110242	0.0011032714380550936	0.004835319318214523	0.14022499140450054	0.03499970226076	0.012379687658061541	0.05708423494677986	0.03919908527195808
NFKBIA	Th1-M4	yellow	-0.08425347050524222	-0.053887807297841886	-0.04964830702913396	-0.021809531407905453	0.11786982062431212	-0.021320636388358065	-0.06075484540448589	0.06511638253467689
RALGAPA1	Th1-M3	blue	-0.07646611839492883	-0.05092190890853452	-0.07341468254481867	0.018981726618212586	0.231567217174235	0.08881768220251966	-0.04735996647062844	0.1484636447804477
PNN	Th1-M3	blue	0.06474567313153053	-0.03648472407308593	0.014285844773641847	0.12314845652238182	-0.0033933971459291913	-0.00892869772016137	0.06109586033394741	0.013355843804424065
PRPF39	Th1-M3	blue	0.08508138936509076	0.046923778449841316	0.02515952810402361	0.1275158982218551	0.04114488718556007	-0.0016504561640994918	0.0778036989800591	0.003993692016944358
FKBP3	Th1-M2	turquoise	0.10155914428351259	0.12608717484025503	0.157953223988659	0.029578683433232875	-0.07061634649759886	0.03517599394374048	0.09290428542436026	-0.00237746803640311
RPS29	Th1-M2	turquoise	0.17879405453711178	0.3277969402404323	0.4547298401961052	0.037790605224125216	-0.03733355066910407	0.11630043546023784	0.08744343705604683	0.11478536934283694
RPL36AL	Th1-M2	turquoise	0.22248529592006633	0.39955509326825445	0.4956523407290394	0.02948246309083256	-0.04011946646040329	0.15637338499054773	0.09392839000225021	0.12095133161233539
KLHDC2	Th1-M1	red	0.08127747494167159	0.15738861945741486	0.08439412449037963	0.023009505102054517	0.031699621075899666	0.09576584017930381	-0.016110168739398956	0.05590228070660914
ARF6	Th1-M2	turquoise	0.21888327997649246	0.19903337865692677	0.2667208596622928	0.09373255006153737	-0.005800514004042207	0.09152074513354151	0.08924190661416982	0.0512375562082103
[truncated: 913 more rows]
