# Supplementary material for: The landscape of responses to neoadjuvant immunotherapy in resectable Kirsten rat sarcoma viral oncogene homolog‐mutant lung adenocarcinoma: Clinical heterogeneity and correlative immunologic analysis
Source: Clin Transl Med. 2026 Apr 20;16(4):e70670. doi: 10.1002/ctm2.70670 (PMC13096693; doi:10.1002/ctm2.70670)
Supplement: Supplementary file 14 — Supporting Information [file CTM2-16-e70670-s004.csv]

	Bm_TNFSF9_names	Bm_TNFSF9_scores	Bm_TNFSF9_pvals	Bm_TNFSF9_pvals_adj	Bm_TNFSF9_logfoldchanges	Bm_PDE4D_names	Bm_PDE4D_scores	Bm_PDE4D_pvals	Bm_PDE4D_pvals_adj	Bm_PDE4D_logfoldchanges	Plasma_cells_names	Plasma_cells_scores	Plasma_cells_pvals	Plasma_cells_pvals_adj	Plasma_cells_logfoldchanges	Bm_AIM2_names	Bm_AIM2_scores	Bm_AIM2_pvals	Bm_AIM2_pvals_adj	Bm_AIM2_logfoldchanges	Bn_TCL1A_names	Bn_TCL1A_scores	Bn_TCL1A_pvals	Bn_TCL1A_pvals_adj	Bn_TCL1A_logfoldchanges	Bex_NFKB1_names	Bex_NFKB1_scores	Bex_NFKB1_pvals	Bex_NFKB1_pvals_adj	Bex_NFKB1_logfoldchanges	Bm_IGKV2_names	Bm_IGKV2_scores	Bm_IGKV2_pvals	Bm_IGKV2_pvals_adj	Bm_IGKV2_logfoldchanges	Bm_IGKV1_names	Bm_IGKV1_scores	Bm_IGKV1_pvals	Bm_IGKV1_pvals_adj	Bm_IGKV1_logfoldchanges
0	ZNF331	43.03237	0.0	0.0	1.6436739	PDE4D	33.178326	2.2116921923386418e-241	4.126575292465438e-237	2.3182905	MZB1	63.627266	0.0	0.0	5.0751977	CD52	34.153477	1.1873121120493315e-255	1.1076434693308214e-251	0.91392463	TCL1A	25.496004	2.1830337329270664e-143	4.073104338895321e-139	7.571708	REL	26.909163	1.7158089337358573e-159	1.8831507697437427e-156	0.9790414	IGKV2D-30	22.794168	5.238372189492339e-115	9.773754831154808e-111	7.1421714	IGKV1-9	11.868836	1.7184037736475184e-32	3.20619776087154e-28	4.803122
1	NR4A2	42.115963	0.0	0.0	1.2315191	S100A10	24.93504	3.1030668782791276e-137	2.8948510907465984e-133	1.1706613	FKBP11	61.552784	0.0	0.0	4.8642364	MS4A1	33.22088	5.377977882934229e-242	3.344743711326228e-238	0.81012726	BACH2	20.390907	2.0137299071912152e-92	1.8786086304186848e-88	2.704228	CD55	24.672993	2.085474483879608e-134	1.1117366548635921e-131	0.89426863	IGKV2-30	22.49524	4.620896751181797e-112	4.3108345791774994e-108	5.329177	IGKV1-27	7.7931843	6.5341165863875144e-15	6.095677363440912e-11	4.275585
2	TNFSF9	41.955997	0.0	0.0	1.9585408	UBE2N	21.447456	4.82306074194174e-102	1.4998111220524832e-98	1.038404	XBP1	58.91849	0.0	0.0	3.6910872	LTB	30.713037	3.812325327507251e-207	1.1855060993438381e-203	0.86627895	FCER2	20.34867	4.7705418310348154e-92	2.966958982781586e-88	2.9578075	CHORDC1	24.587767	1.7074776274424784e-133	8.849477103561601e-131	1.282427	IGKC	7.605148	2.8457874106845205e-14	1.7698900502850595e-10	1.0869659	IGKV1D-13	5.6116033	2.0046069452838364e-08	0.00012467318795035274	4.5923834
3	DUSP2	38.561825	0.0	0.0	1.3045757	HOPX	21.23734	4.3163665393081906e-100	1.1504966698630316e-96	2.4567695	RRBP1	58.90535	0.0	0.0	5.860449	HLA-DPA1	30.338148	3.6013834259269264e-202	9.599230280134942e-199	0.58445984	IGHM	19.87897	6.189279670601656e-88	2.8869895023521422e-84	1.9831064	NFKB1	24.470015	3.0817840131849365e-132	1.554052057243366e-129	1.5305547	IGKV2-28	5.6764846	1.3749100800674157e-08	6.413268068474461e-05	3.118028	IGKV1-6	5.389599	7.06150408844143e-08	0.0003293838582053505	3.5267117
4	CDKN1A	37.908443	0.0	0.0	1.3793792	CACYBP	19.37691	1.2089477297110794e-83	2.05059515826812e-80	0.8194413	DERL3	58.52247	0.0	0.0	4.4000716	HLA-DPB1	29.966148	2.710911927439315e-197	6.322524342770343e-194	0.69015354	YBX3	19.724033	1.3409620976285002e-86	5.003934163510512e-83	3.041055	PTPRC	24.07023	5.126508044842977e-128	2.1738724341063694e-125	0.79584867	PRR13	5.264129	1.4085525950209322e-07	0.0004828236544721537	0.61580867	NAP1L1	5.034728	4.78527653396206e-07	0.0017856737914132826	0.9276191
5	NFKBID	36.52284	4.813638778897017e-292	1.496881205611009e-288	1.4494987	MRPL18	18.155548	1.1606359280934267e-73	1.5467960818833683e-70	0.8072205	PRDX4	55.747677	0.0	0.0	4.578253	PTPRCAP	29.18646	2.8806039579183463e-187	5.971812071871167e-184	0.56113625	CD72	17.362011	1.6001741069064357e-67	4.9760080811100464e-64	2.5384672	AC016831.7	23.467108	8.843037361575672e-122	3.299867821845578e-119	1.4462175	CD82	5.2462034	1.5526540501837937e-07	0.0004828236544721537	0.6829198	IGKV1D-39	4.9441376	7.648169782555396e-07	0.0023783258633819763	3.185129
6	NR4A1	36.059856	9.663906625558377e-285	2.575845283138117e-281	0.996543	ITGB1	17.538704	7.25634298712556e-69	8.461802965861795e-66	0.83761114	SDF2L1	55.289413	0.0	0.0	4.595547	CD37	28.85478	4.41330449718609e-183	8.234343530849806e-180	0.5738921	IGHD	16.377544	2.766902296738004e-60	7.374980436076811e-57	3.7760062	HSPH1	23.263119	1.0479037462615578e-119	3.6207014995829894e-117	0.82341295	CCDC50	5.1216908	3.0280820165300124e-07	0.0008071136323488139	0.61922324	IGKV1D-43	4.7570724	1.964208576616106e-06	0.005235457660357615	5.2087946
7	GRASP	33.755405	8.9060985742044e-250	2.077124839968821e-246	1.4499631	DEDD2	17.355436	1.7943163698733478e-67	1.7620186752156277e-64	0.8736989	FKBP2	54.834206	0.0	0.0	3.5319374	TMSB4X	28.841204	6.532491781725454e-183	1.1080293787584866e-179	0.38443714	RHOH	15.456494	6.821066085144872e-54	1.4140827890737002e-50	0.8524092	HNRNPA2B1	23.225863	2.4951776975686275e-119	8.313397407363474e-117	0.46232876	IGKV2D-28	4.9714255	6.64623790090298e-07	0.0015500688344380975	2.4730327	RAN	4.0257196	5.680138120011366e-05	0.13247502130396507	0.60780114
8	YPEL5	33.59289	2.1303938279293785e-247	4.416543115722927e-244	0.9171018	BAG3	17.289165	5.676767591561703e-67	5.295856486167913e-64	0.89580745	NUCB2	52.736355	0.0	0.0	5.90788	PFN1	28.757475	7.303778528309234e-182	1.1356158315099473e-178	0.434002	GPR18	15.334736	4.480922067446106e-53	7.600458539491769e-50	2.200243	PRDM2	22.778204	7.541816542303016e-115	2.269600210424027e-112	1.3396537	ARL4A	4.848513	1.2439030800132235e-06	0.0025077891208399846	0.76725954	COMMD6	3.9338882	8.358264936496007e-05	0.16203298170182565	0.5961583
9	CD83	33.19426	1.3027986828014565e-241	2.4307617823709577e-238	0.982625	AHSA1	17.130602	8.774225881022265e-66	7.795690785148259e-63	0.8246098	TXNDC5	51.59317	0.0	0.0	3.81682	HLA-DQB1	28.258678	1.1134725498712143e-175	1.4839407739640798e-172	0.6882193	MYADM	15.27344	1.1494540139878535e-52	1.7872094160821143e-49	1.5646846	EZR	22.458817	1.0494537579541998e-111	3.012416648601455e-109	0.6031948	DEDD2	4.8331223	1.3440824958945141e-06	0.0025077891208399846	0.6917806	ACP5	3.9246838	8.684370334538838e-05	0.16203298170182565	1.0119823
10	SLC2A3	33.12316	1.3792984001615324e-240	2.339540868201261e-237	1.1219845	STIP1	16.907688	3.9490372872221324e-64	3.2035277263039366e-61	0.80996615	SDC1	51.10991	0.0	0.0	8.875004	SH3BGRL3	27.813164	3.006629085639125e-170	3.506105342490925e-167	0.57025856	IL4R	15.213856	2.861804936004377e-52	4.107350499689974e-49	3.1224139	CD83	22.246168	1.2285201167555903e-109	3.370842402709677e-107	0.7869648	RPS4Y1	4.278819	1.8788734681324068e-05	0.026129112052634355	0.43933696	CLIC1	3.893916	9.863884038340424e-05	0.16730940762486876	0.6101672
11	KDM6B	32.411415	1.8953527670397386e-230	2.9469576606189537e-227	1.2356689	TEX9	16.835903	1.3314165461565004e-63	1.0350654132578327e-60	1.4706984	ERLEC1	51.10349	0.0	0.0	3.7269738	HLA-DRB1	27.79121	5.5399193660965204e-170	5.74243419625716e-167	0.57739	TMEM123	14.793705	1.6085003531976776e-49	2.1436713992830193e-46	1.4046551	DNAJB6	22.216158	2.397176096170138e-109	6.389501657477492e-107	1.2259395	CACYBP	4.2768154	1.895857593920614e-05	0.026129112052634355	0.50475824	RSL24D1	3.754704	0.0001735464185635477	0.2698357564632228	0.76154214
12	UBE2S	32.136482	1.3643948492926727e-226	1.958221469084822e-223	1.1703894	NEK6	16.824303	1.6195680806869326e-63	1.2087160499782716e-60	1.1306877	HM13	49.697468	0.0	0.0	3.3690944	HLA-DRA	27.760223	1.3115268780259277e-169	1.2879193942214611e-166	0.63675016	CLEC2D	14.003118	1.491802313188685e-44	1.5463359755263604e-41	2.3611546	CCNL1	22.130764	1.5984649658027182e-108	4.2005858214010023e-106	0.814592	MYL12B	4.269332	1.9605936795845266e-05	0.026129112052634355	0.49022356	IGKV1D-8	3.6292691	0.0002842247433698256	0.4079280970610928	4.0708942
13	CD69	31.887234	4.0134318976703356e-223	5.348758024766651e-220	0.95170486	CRIP1	16.154364	1.0580621517886369e-58	7.050472724311567e-56	0.71662337	SELENOS	49.674194	0.0	0.0	3.6686609	TMSB10	27.671616	1.5336017902770887e-168	1.430697110149496e-165	0.38085344	CAMK2D	13.52442	1.1222512029222829e-41	1.1020506812696819e-38	2.4154322	ELL2	21.869066	5.119452160964234e-106	1.2735831789236091e-103	1.4553703	TCEA1	4.1560817	3.2375219379436046e-05	0.04027045621210118	0.41160887	MYL12A	3.6010299	0.0003169592468635728	0.42241611628432435	0.57349014
14	LY9	31.545807	2.0469172449200033e-218	2.5460921303811615e-215	1.0619581	ITGB2	15.932305	3.7815189176668303e-57	2.432951033304404e-54	0.98143095	FNDC3B	48.915443	0.0	0.0	5.7971206	ARHGDIB	27.593094	1.3466574075251281e-167	1.1964730433144687e-164	0.6167158	CLEC2B	12.9563265	2.1636277650624004e-38	1.9223317543111557e-35	1.9230245	GLS	21.833155	1.123879706624131e-105	2.759124679762242e-103	1.4241067	CD48	4.108793	3.977330452904699e-05	0.046380644743934926	0.5436813	LAT2	3.5277374	0.000419127791696577	0.49595991604675854	0.81201404
15	EGR1	31.012829	3.6199014410413715e-211	4.221257567934369e-208	1.1682868	KYNU	15.75907	5.950184771685005e-56	3.7006182490032943e-53	1.1026723	ITM2C	48.705986	0.0	0.0	3.9600313	RAC2	27.543507	5.2934866382009146e-167	4.489357895252394e-164	0.5299317	BIRC3	12.80593	1.5189546037228562e-37	1.2882115907391386e-34	0.8687861	MALAT1	21.802359	2.203596974379989e-105	5.339573032205432e-103	0.34451112	BCL2A1	4.0641866	4.820029313003844e-05	0.05290123936589748	0.6020295	CIB1	3.523862	0.00042530596295144906	0.49595991604675854	0.66538554
16	EIF4A3	30.774935	5.673759653071851e-208	6.22711809453027e-205	1.1514181	IER5	15.644118	3.64379629928413e-55	2.134675395579364e-52	0.72933453	CD38	47.667747	0.0	0.0	5.312496	RPL22	27.449041	7.13320121875167e-166	5.786576884324724e-163	0.40310162	C1orf162	12.607157	1.9282536847851335e-36	1.4990565521133758e-33	2.8173785	MS4A1	21.785236	3.2029411051326257e-105	7.661599376867247e-103	0.7147587	CAPG	4.039792	5.3498581739084295e-05	0.055454252115990824	0.56241167	VPS28	3.4563355	0.000547573448724018	0.6009779650760428	0.7684745
17	AREG	29.837296	1.2831787838411585e-195	1.3300860971615742e-192	1.4868747	CD99	15.643816	3.661143351835119e-55	2.134675395579364e-52	0.6400796	GAS6	47.607655	0.0	0.0	9.298869	ACTG1	27.42848	1.2549532893789567e-165	9.756216030513573e-163	0.43398336	LAPTM5	12.342264	5.362641670284727e-35	4.002246731366897e-32	0.5087834	NEAT1	21.765442	4.933208634863522e-105	1.1651114773327037e-102	1.0541077	CRIP1	3.95216	7.744895446166192e-05	0.07605487328135202	0.43347186	TAGLN2	3.437135	0.0005879024687285376	0.609393570085392	0.45719346
18	BCAS2	29.812944	2.6549476739961337e-195	2.6071586158642037e-192	1.0606714	NAA50	15.585018	9.20366813018712e-55	5.203698181000948e-52	0.92310244	SSR3	47.601658	0.0	0.0	2.9474404	UBA52	27.426563	1.3227425699313665e-165	9.871892347911774e-163	0.4010709	FOXP1	12.301661	8.873101006373742e-35	6.367473791420049e-32	1.1972768	ARIH1	21.314888	8.260323684237693e-101	1.8131896388294924e-98	1.5731806	CD69	3.8974745	9.720100212896655e-05	0.08470584270017087	0.53575313	GUK1	3.363559	0.0007694438533432015	0.755593863983024	0.6017306
19	NR4A3	29.714886	4.9319130956401654e-194	4.600981726922711e-191	1.7726308	SCIMP	15.563568	1.2871948491551792e-54	7.063671028099216e-52	0.9385684	IGLL5	47.43163	0.0	0.0	6.169712	RPSA	27.346907	1.1753533868009991e-164	8.434516727281938e-162	0.37418127	NCF1	11.991837	3.9211416458419634e-33	2.6128807438614054e-30	0.74197644	ATF7IP	21.181686	1.4089701256368139e-99	3.0568098376897293e-97	1.311076	SYNGR2	3.8956592	9.7932018463382e-05	0.08470584270017087	0.35803062	SNRPB	3.2757924	0.0010536597563190046	0.9829591866699995	0.6493057
20	CREM	29.540625	8.666046607044723e-192	7.699576075916212e-189	1.275125	TIAM2	15.520839	2.5075202199627302e-54	1.3367232075447036e-51	1.9553659	H1FX	47.310078	0.0	0.0	3.9067156	RPL23A	27.231415	2.759032731109665e-163	1.906593803594227e-160	0.35877746	HLA-DQB1	11.660591	2.0263052786244585e-31	1.3036828927094879e-28	0.5663994	RBM39	21.148394	2.854967361949704e-99	6.122756441293975e-97	0.60807586	MATR3-1	3.8874896	0.00010128629587364228	0.08470584270017087	0.45873678	KHDRBS1	3.2377224	0.0012048798124808867	0.999981144962227	0.6015362
21	TUBB4B	28.835642	7.670278750694886e-183	6.505093678657509e-180	0.9776039	TOX	15.2751255	1.1201198315938737e-52	5.402621052157053e-50	1.7715079	IGHG1	46.98247	0.0	0.0	3.1836443	RPL5	27.089705	1.3019356758154565e-161	8.675541371201709e-159	0.36904827	CD37	11.590177	4.621784669700606e-31	2.8744419455757967e-28	0.43849596	SMCHD1	21.078587	1.2506236700285322e-98	2.6218130826283547e-96	0.86868244	S100A4	3.8697252	0.00010895809973223822	0.08470584270017087	0.5695395	UBE2I	3.2136893	0.0013104134317287097	0.999981144962227	0.6776909
22	GPR183	28.81827	1.2663612360110722e-182	1.0272942583258515e-179	1.0668668	SELL	15.167315	5.8210593013007594e-52	2.6490079132602332e-49	0.7914428	PLPP5	46.4777	0.0	0.0	3.585006	RPS29	27.084784	1.4878540772115026e-161	9.572545300900763e-159	0.3800659	PHACTR1	11.287168	1.5185197799907527e-29	9.139529695183054e-27	1.2225385	KLF6	20.852388	1.4500375125647494e-96	2.87817020313118e-94	0.5583796	COMMD6	3.8309822	0.00012763273087151273	0.08729397075394399	0.4554373	TRIM22	3.1811845	0.0014667415461836139	0.999981144962227	0.75680417
23	BCL2A1	28.780432	3.770310438790955e-182	2.9311021736234015e-179	1.2056953	ZYX	15.139425	8.898846304629665e-52	3.8612714965530296e-49	1.0726331	SEL1L	46.47352	0.0	0.0	3.5747468	RPS24	26.924644	1.1304337077000907e-159	7.030544039422763e-157	0.34356368	FAM129C	11.210246	3.6318066239424145e-29	2.1175702496724242e-26	1.3394357	AKAP13	20.799774	4.348488504456298e-96	8.540431422752169e-94	1.1260177	TSTD1	3.827943	0.0001292186575582966	0.08729397075394399	0.6222797	EPB41	3.1567144	0.0015955755834365004	0.999981144962227	0.9196321
24	PMAIP1	28.75286	8.34198832386734e-182	6.225792725868674e-179	0.99696326	NUDT4	15.044406	3.756924036149106e-51	1.5931065606015915e-48	0.75465846	SEC11C	46.17842	0.0	0.0	2.7552788	RPL39	26.890858	2.809319678895235e-159	1.6908479538331388e-156	0.35301653	AFF3	11.19994	4.080088735920699e-29	2.3068574434790428e-26	1.166859	MCL1	20.768566	8.330787742201729e-96	1.6191233093124986e-93	0.67391557	NR4A2	3.755036	0.0001733165399606727	0.10568641387500705	0.5008461	CAPZB	3.15584	0.0016003661825950222	0.999981144962227	0.62660825
25	RASGEF1B	28.632593	2.6408301340814735e-180	1.8951003323727743e-177	1.1137139	JPT1	15.032032	4.528945935091032e-51	1.8778016279317437e-48	0.8017111	SLAMF7	46.05366	0.0	0.0	3.9250681	RPS7	26.846775	9.198602242147845e-159	5.363360019812328e-156	0.3414922	HLA-DQA1	11.070137	1.7513238628342337e-28	9.610647244929745e-26	0.5124703	PDE7A	20.722994	2.149024032755882e-95	4.091478612567271e-93	1.4356904	CD70	3.7517614	0.00017559646425797075	0.10568641387500705	0.73386914	IGKC	3.1196842	0.0018104506029556348	0.999981144962227	0.82549524
26	FOSB	28.434864	7.499054374614812e-178	5.18212431561345e-175	0.82226026	VCPKMT	14.976012	1.0535165350381152e-50	4.273154676248077e-48	1.0339494	LMAN1	46.00782	0.0	0.0	2.9790645	RPL15	26.80627	2.730704063630115e-158	1.5439235278548692e-155	0.3439101	RBM38	11.00285	3.7024399221323133e-28	1.9737178304898487e-25	0.9047373	RSRP1	20.526348	1.2523991541916198e-93	2.225453658943547e-91	0.85309577	RAN	3.7424557	0.0001822306918919499	0.10625188279125004	0.37197548	RHOG	3.1126893	0.001853910888009131	0.999981144962227	0.71485597
27	CKS2	28.345076	9.62532121029595e-177	6.4139015407750655e-174	1.1042153	BCAS4	14.707628	5.7591027133337955e-49	2.192925273987387e-46	0.8268096	SPCS3	45.590893	0.0	0.0	2.8989415	RPS21	26.77053	7.12269406041273e-158	3.908683111152374e-155	0.34677067	HLA-DPB1	10.98327	4.599669573936749e-28	2.3839065252919965e-25	0.5097967	SESN3	20.005543	4.927874896929285e-89	8.136662816540407e-87	1.7864233	TNFSF9	3.7280598	0.00019295956277530746	0.10909816734126324	0.5750215	CD52	3.0922482	0.0019864666793232215	0.999981144962227	0.5272171
28	CCR7	28.283417	5.5281289998574215e-176	3.556683823425509e-173	1.1020697	LAT2	14.097004	3.9623845367560767e-45	1.2970205383648225e-42	0.7749241	P4HB	45.580738	0.0	0.0	2.9752076	RPS4X	26.68466	7.092684004335446e-157	3.7810085186540215e-154	0.34189296	HLA-DRB1	10.868223	1.6335164405877857e-27	8.237337769861326e-25	0.4399805	MAP4K4	19.86747	7.782823899454221e-88	1.2627124201392771e-85	1.5810994	LITAF	3.6900902	0.0002241746239140976	0.1195042895139781	0.47136208	CNN2	3.026565	0.0024734958289491806	0.999981144962227	0.53537786
29	CYCS	28.1511	2.323209143688956e-174	1.4448812067649512e-171	0.82279235	ADK	14.078369	5.158640472394886e-45	1.6594812747231685e-42	0.87891716	CRELD2	45.175465	0.0	0.0	3.714428	RPLP2	26.644032	2.0987273496700245e-156	1.0877237469484255e-153	0.34265363	HLA-DPA1	10.756686	5.51167470566784e-27	2.5709206664587643e-24	0.40055752	SMG1	19.866383	7.953100641091051e-88	1.2792151013920415e-85	1.7550378	CIB1	3.6596916	0.0002525190998491838	0.13066262575784504	0.4565181	IGKV1-5	3.023741	0.002496699803852018	0.999981144962227	1.0244485
30	RGS2	28.12542	4.7897639932692e-174	2.8828198898844107e-171	1.0558708	ZFAND2A	14.03447	9.591102306652375e-45	3.03306418368678e-42	0.71119976	MYDGF	45.15444	0.0	0.0	3.0760746	RPL36	26.610239	5.167424902587548e-156	2.605778752229148e-153	0.35235634	CD83	10.724108	7.844034814937392e-27	3.56960979456346e-24	0.5281389	HSPD1	19.829733	1.6491487523842958e-87	2.6298989249560846e-85	0.5749687	S100A6	3.6442468	0.0002681760685254163	0.13066262575784504	0.4775219	IGKV1D-12	3.0119019	0.0025961652511743527	0.999981144962227	4.2761345
31	CXCR5	27.193195	7.817375699615376e-163	4.55801861885699e-160	1.3984984	CD86	14.022799	1.1306678300786992e-44	3.516000062268061e-42	1.0462295	FCRL5	44.940704	0.0	0.0	3.7267432	RPS13	26.575747	1.2947971979946558e-155	6.35745424215376e-153	0.34529683	SNX29	10.643649	1.8667293247231312e-26	8.292722795400995e-24	1.5389953	FUS	19.533327	5.71885679007805e-85	8.605034676554538e-83	0.72493386	CD24	3.6395466	0.00027311836234087024	0.13066262575784504	0.5717533	IGKV1-12	2.9459233	0.00321992232143148	0.999981144962227	2.0174701
32	HIST1H4C	26.774385	6.423442496345641e-158	3.631775457479302e-155	0.8257376	CD82	13.991518	1.7562190801259036e-44	5.3717271470473945e-42	0.7412095	JSRP1	44.642254	0.0	0.0	6.3696322	RPL9	26.52818	4.586627725240838e-155	2.1613487517528125e-152	0.36308554	HLA-DMA	10.612701	2.601164351157395e-26	1.1286633596254575e-23	0.51921535	MT-ND4L	19.400154	7.694146636294724e-84	1.0958579232060074e-81	0.30383715	TNFRSF13B	3.6287751	0.0002847691968062764	0.13187486840790152	0.55628276	RNASEK	2.942615	0.0032545296599484825	0.999981144962227	0.48658195
33	ATP6V0C	26.499989	9.695373493975912e-155	5.320478783841252e-152	0.6656157	DUSP4	13.784396	3.1640295968248204e-43	9.082225264239615e-41	1.0401114	PRDM1	44.629543	0.0	0.0	3.9918857	RPL26	26.509144	7.603676381681951e-155	3.377842712605282e-152	0.3318704	HLA-DRA	10.532309	6.131229446566413e-26	2.5999199775917304e-23	0.47991744	GPBP1	19.210323	3.0336765061482585e-82	4.2558147557679855e-80	1.1090523	COTL1	3.6199198	0.000294694403905095	0.13187486840790152	0.46975267	EIF3K	2.9339895	0.0033463552675381644	0.999981144962227	0.3953404
34	ARL4A	26.43231	5.8286025067163545e-154	3.107144730580393e-151	1.2708287	HSPB1	13.765956	4.08445183379881e-43	1.1506943908643626e-40	0.6322048	SPAG4	44.23209	0.0	0.0	5.6031027	RACK1	26.508036	7.830891840376457e-155	3.3978786036684634e-152	0.3407362	HLA-DMB	10.49542	9.067297375690254e-26	3.6777746616441037e-23	0.795503	SWAP70	19.131378	1.383665253445692e-81	1.9123278739844237e-79	1.0024148	TRMT112	3.6042194	0.0003130923837791155	0.13187486840790152	0.41084236	IGKV1D-27	2.9270537	0.0034218977007243003	0.999981144962227	4.761966
35	TUBA1A	26.104511	3.2402207896736374e-150	1.679334430381409e-147	1.021806	CAPZB	13.559769	6.935421401786536e-42	1.822550598796242e-39	0.63417864	HDLBP	43.642475	0.0	0.0	3.6607091	ACTB	26.4973	1.0412238679844454e-154	4.415262483830405e-152	0.2937247	LY9	10.41046	2.2214467827851e-25	8.81867107940519e-23	0.6343228	HNRNPU	19.005192	1.5447864294326733e-80	2.0885960290112186e-78	0.5833224	ZC3H15	3.5996606	0.0003186326627423049	0.13187486840790152	0.4921045	TRIR	2.8920321	0.0038275877136587375	0.999981144962227	0.43993866
36	REL	25.56455	3.7834182293690454e-144	1.907865333069396e-141	0.816575	HCST	13.538029	9.325813372044803e-42	2.3835756972001634e-39	0.9822961	MANF	43.568237	0.0	0.0	3.4036152	RPL10A	26.49051	1.2467225604156021e-154	5.169188784940956e-152	0.3342648	ZNF318	10.379111	3.086339442233881e-25	1.1996858606916615e-22	2.457858	CD69	18.933296	6.064624924676956e-80	8.082412274615903e-78	0.62488115	GPR65	3.599069	0.0003193584464344891	0.13187486840790152	0.72434825	CD48	2.869736	0.004108145888399997	0.999981144962227	0.51800066
37	CHMP1B	25.563112	3.9252559830119623e-144	1.9273006876588738e-141	1.4037739	LMNA	13.517606	1.2311772606011603e-41	3.062840710439527e-39	0.7140872	ERN1	43.49833	0.0	0.0	4.2358155	RPL37	26.455425	3.160294438082951e-154	1.2818429049076458e-151	0.34106463	HVCN1	10.356027	3.9294894198409385e-25	1.4962533386814743e-22	0.9956963	DDX17	18.692802	5.665771393478697e-78	7.392444941225561e-76	0.8676462	SNU13	3.596218	0.00032287714574491137	0.13187486840790152	0.4018319	HIGD2A	2.8578732	0.0042649087349534735	0.999981144962227	0.42624173
38	GTF2B	25.51807	1.2423453784262772e-143	5.943507710430123e-141	0.90967196	HLA-DRB5	13.484347	1.933686138690825e-41	4.747199470485976e-39	0.74954087	SEC61A1	43.298943	0.0	0.0	3.5916357	RPL14	26.323679	1.0275933521813337e-152	3.9943409927081927e-150	0.32790726	CD52	10.286289	8.124707641868893e-25	3.0318159036397963e-22	0.53518426	MT-CO1	18.645899	1.3634447735015896e-77	1.754424316137425e-75	0.27315784	TOMM22	3.5944095	0.0003251283067190197	0.13187486840790152	0.58103186	RCAN3	2.8568807	0.004278267179632951	0.999981144962227	1.3554846
39	DNAJA1	25.149988	1.4136202648537859e-139	6.593831725410485e-137	0.6311893	PIP4K2A	13.388088	7.098411392582818e-41	1.7200280488676651e-38	0.7995263	PECAM1	43.17611	0.0	0.0	4.7216506	RPL27	26.316328	1.2472582863682467e-152	4.7492541034813773e-150	0.3776087	BTG1	10.141791	3.604286741836212e-24	1.3186035691996089e-21	0.26477456	ANKRD44	18.544746	8.992249310639253e-77	1.133630997553427e-74	0.98862034	GNG2	3.570627	0.0003561277186502639	0.14137512711865155	0.5822995	WIPF1	2.850949	0.004358893765453438	0.999981144962227	0.5514608
40	CSRNP1	25.096378	5.4473767233181565e-139	2.478954997650492e-136	1.0875589	CAPG	13.372022	8.811256985682852e-41	2.107697856908598e-38	0.7223016	CHPF	43.059578	0.0	0.0	8.616886	RPL12	26.29155	2.3956343819768044e-152	8.939549259784643e-150	0.33383653	SNX2	10.139407	3.6933260385982945e-24	1.325193792849365e-21	0.6601108	SRRM2	18.447203	5.491525360530222e-76	6.740847380050848e-74	0.49331978	LTB	3.5354679	0.0004070537569290846	0.1563903827253751	0.4554831	CNPY3	2.8416858	0.004487570831367596	0.999981144962227	0.54972434
41	ZFAS1	24.920174	4.497659896379887e-137	1.9980318653965698e-134	0.75312465	RHOG	13.298173	2.37193875059509e-40	5.531954151075399e-38	0.69994926	DNAJC1	43.008377	0.0	0.0	3.4420922	RPS25	26.259052	5.633712777982708e-152	2.0610551570902227e-149	0.32446948	FOS	10.067203	7.71407708728624e-24	2.66535648693679e-21	0.4490092	DDX5	18.408163	1.129904915376366e-75	1.3778931968034142e-73	0.23751262	RNMT	3.533101	0.00041071544396738014	0.1563903827253751	0.5335349	M6PR	2.818787	0.004820549695647788	0.999981144962227	0.80773443
42	RBM38	24.364197	4.1000619845795445e-131	1.7790455001926777e-128	1.0170487	GSTK1	13.294592	2.488268477514032e-40	5.731618920179852e-38	0.607723	PDIA4	42.862457	0.0	0.0	3.62686	CORO1A	26.256031	6.099593920091136e-152	2.1885812184819312e-149	0.62000954	LIMD2	9.970623	2.049393752923633e-23	6.7083488845700255e-21	0.53767264	SFPQ	18.378912	1.9381443451086903e-75	2.3150680891062853e-73	0.54983497	CD83	3.5129967	0.0004430830349220434	0.1653408653115097	0.49125773	SH3BGRL3	2.7964318	0.00516703166395392	0.999981144962227	0.37070468
43	HNRNPA0	24.131298	1.1736476732994943e-128	4.976799611004992e-126	0.7640422	UVRAG	13.2595	3.9753746666731595e-40	8.936450666359977e-38	0.73792905	CREB3L2	42.57265	0.0	0.0	4.569118	RPL29	26.23218	1.1416564209481648e-151	4.019061415481294e-149	0.33112803	RFTN1	9.917156	3.506021049125802e-23	1.1278507023205036e-20	1.419405	ZC3HAV1	18.377048	2.0058966265183905e-75	2.3687353960493754e-73	1.3356994	SNRPG	3.5036035	0.0004590083946350556	0.16792507111962487	0.4220074	MYH9	2.7795944	0.005442681514523331	0.999981144962227	0.6035211
44	NFKB1	23.881634	4.753346225101279e-126	1.9708429748431034e-123	0.93280995	ARID5B	13.120123	2.5252360774377283e-39	5.609030325337278e-37	0.6320353	TXNDC15	42.076954	0.0	0.0	3.7338896	NACA	26.151203	9.549379476390712e-151	3.299487449453665e-148	0.34422302	ZNF331	9.895539	4.3525936324076326e-23	1.3764524066688408e-20	0.7140958	CD74	18.311466	6.70402164119254e-75	7.721212085269778e-73	0.2826007	RBM8A	3.4715776	0.0005174097844903564	0.18565061075040518	0.38252446	DYNLRB1	2.7750218	0.005519800011071588	0.999981144962227	0.7531108
45	MIDN	23.859877	7.99756487165791e-126	3.243881855986811e-123	1.1514704	BCL10	13.099532	3.312938519836874e-39	7.272094929778398e-37	0.8530583	JCHAIN	41.816463	0.0	0.0	2.7258189	PFDN5	26.127321	1.7843810160953099e-150	5.94517517826898e-148	0.38974828	CD22	9.8380575	7.71866758531884e-23	2.4002483301146484e-20	1.1024725	BTG1	18.21505	3.9205794946652814e-74	4.460376354357611e-72	0.30043998	TUBA1A	3.396492	0.0006825553627679669	0.22741282068794152	0.4824628	RPS4Y1	2.7565067	0.005842240993983946	0.999981144962227	0.36941084
46	LINC01857	23.533875	1.8362539596788555e-122	7.28953752759321e-120	1.5302646	VASP	13.076435	4.4900703779000095e-39	9.741364315216089e-37	0.7011635	ARSA	41.77141	0.0	0.0	3.8170366	PPIA	26.12598	1.848142233305298e-150	6.049585577019342e-148	0.38782018	CD69	9.744857	1.9405193414431601e-22	5.83971126978169e-20	0.46954384	RASGEF1B	18.014986	1.4861717037154115e-72	1.650535217138223e-70	1.1019251	RGS2	3.376233	0.0007348565112135807	0.2327007112866392	0.4488441	CFL1	2.7449155	0.006052646411522063	0.999981144962227	0.32676053
47	ANKRD37	23.388674	5.572824580298311e-121	2.166203354566789e-118	0.9040169	TESC	13.060922	5.505705237602861e-39	1.1673346400362976e-36	1.416957	SSR4	41.314213	0.0	0.0	1.6641634	RPL31	26.125217	1.885346404567014e-150	6.064964347657129e-148	0.43237302	H3F3A	9.724329	2.3746688912699263e-22	7.032789233859411e-20	0.27337584	HSP90AB1	17.982162	2.6880122410367836e-72	2.9676291356961127e-70	0.256401	CORO1A	3.3757288	0.0007362046678565735	0.2327007112866392	0.44503933	BOD1L1	2.742848	0.0060908900276623185	0.999981144962227	0.55528337
48	SERTAD1	23.218508	2.960891634017784e-119	1.1274350226021187e-116	1.0615861	GRAMD1C	13.058399	5.691195473393534e-39	1.1931047768828828e-36	1.3147904	DNAJC3	40.876064	0.0	0.0	3.1581137	RPL13A	26.120186	2.150655419617706e-150	6.801174376140197e-148	0.33826125	FCMR	9.696368	3.124212774696007e-22	9.108056554730953e-20	0.54109645	NR4A2	17.88405	1.5700345484980336e-71	1.7130821406945212e-69	0.62433505	SOD1	3.3651588	0.000764996163100443	0.23398849854308304	0.3937412	EEF1G	2.7427297	0.0060930819368246745	0.999981144962227	0.34537423
49	NAMPT	22.990854	5.7545187743905905e-117	2.1473562258515927e-114	1.0712403	SCPEP1	12.999999	1.2234501960444965e-38	2.4812101910650235e-36	0.8655188	CLPTM1L	40.70938	0.0	0.0	3.408374	RPS6	26.080883	6.008006892538882e-150	1.837662173786729e-147	0.30739498	CD79A	9.593058	8.5512344369121e-22	2.4545989557523995e-19	0.23802328	KMT2E	17.883059	1.5982520174217297e-71	1.7337317523868972e-69	0.69123036	YPEL5	3.343239	0.0008280655841599245	0.24114704156044886	0.37658584	NEK6	2.742198	0.006102954322752172	0.999981144962227	0.90279067
50	OSER1	22.966349	1.0116597744930604e-116	3.701087857351279e-114	0.9136001	NT5E	12.836629	1.0222933318146716e-37	1.9868696859373067e-35	1.47219	PDK1	40.054604	0.0	0.0	4.2155986	RPL35	26.061224	1.0038049495025196e-149	3.020805281906131e-147	0.33324122	TMSB10	9.576755	1.0014208783305855e-21	2.7887329474465766e-19	0.24214387	MT-ND5	17.840357	3.435010517482691e-71	3.70464891532902e-69	0.29665232	RASGEF1B	3.3379068	0.0008441201756406945	0.24114704156044886	0.4625075	IFITM2	2.7223594	0.006481758361934954	0.999981144962227	0.46349603
51	TUBA1B	22.958603	1.208979194949205e-116	4.337910349877359e-114	0.70517415	BANF1	12.778201	2.17031564084119e-37	4.049374922681492e-35	0.66832066	AC012236.1	40.03101	0.0	0.0	5.834668	RPL34	25.996292	5.45414720155767e-149	1.6152933093121112e-146	0.31019944	APLP2	9.499058	2.11797452975026e-21	5.811348349423582e-19	1.9854563	HSP90AA1	17.820614	4.889711421842048e-71	5.183649756177781e-69	0.27187076	ISCU	3.3361115	0.0008495903360579989	0.24114704156044886	0.38870603	SELENOW	2.716688	0.006593873107266415	0.999981144962227	0.72235215
52	UBALD2	22.923307	2.72104098101926e-116	9.579091061105162e-114	0.71546066	MYL12A	12.772692	2.329575608662473e-37	4.3034872976657844e-35	0.59823024	TXNDC11	39.994167	0.0	0.0	3.468851	RPL38	25.960884	1.3702494438954201e-148	3.9947053319063674e-146	0.4160845	AES	9.488144	2.3518397804966248e-21	6.359511105000873e-19	0.6701283	HLA-DQA1	17.783392	9.505204436355869e-71	9.963376650198191e-69	0.4937509	ELMSAN1	3.3341954	0.0008554655338037193	0.24114704156044886	0.58942324	GSTK1	2.71566	0.006614379581552651	0.999981144962227	0.50943303
53	CD55	22.70238	4.243974165584999e-114	1.4663716663237946e-111	0.6430829	NCR3	12.707343	5.383248940652901e-37	9.657755647567484e-35	0.9476305	RPN2	39.867653	0.0	0.0	2.5489004	RPL19	25.95967	1.4142008509484573e-148	4.059409150307126e-146	0.3013417	SELL	9.255923	2.123867948602205e-20	5.581285659861963e-18	0.6665657	SMAP2	17.767757	1.2561366100608981e-70	1.3093294341070523e-68	0.481801	PTPRCAP	3.3308065	0.0008659476784516065	0.24114704156044886	0.36767766	SLC25A5	2.693222	0.0070765100585323945	0.999981144962227	0.48317987
54	JUNB	22.607162	3.6848212769198354e-113	1.2500253706321871e-110	0.45410588	CHORDC1	12.680393	7.594960012828843e-37	1.349588227803434e-34	0.65525734	RPN1	38.462025	0.0	0.0	2.6420321	RPS23	25.958567	1.4553331333538286e-148	4.114182666987232e-146	0.30562046	RUBCNL	9.254227	2.1578688841240808e-20	5.591877449998208e-18	0.87744755	KIAA1551	17.690638	4.951130228884374e-70	5.132121545029147e-68	0.79772604	RPS10	3.3142657	0.0009188412214879324	0.24842194724502545	0.42155623	POLD4	2.6823635	0.00731039619911236	0.999981144962227	0.42600536
55	DDIT3	22.535917	1.845755965960449e-112	6.041774528577204e-110	0.9621768	PTPN6	12.637809	1.3064340060370765e-36	2.2995703476075258e-34	0.68907404	SIL1	38.450966	0.0	0.0	4.517206	RPS3	25.949926	1.8218118150978994e-148	5.073338036730837e-146	0.31006676	MS4A1	9.146663	5.871951545603513e-20	1.4607849591716044e-17	0.44886637	SRSF7	17.671734	6.92348921769603e-70	7.13693159247362e-68	0.44221014	CYCS	3.3075016	0.0009413218600583612	0.24842194724502545	0.35915723	PYCARD	2.6741636	0.007491591307250003	0.999981144962227	0.7912203
56	CD24	22.408487	3.2529434802845288e-111	1.0464382664680816e-108	1.0645647	ZFAND6	12.62271	1.582785366201897e-36	2.759963491831308e-34	0.70085096	RABAC1	38.3717	0.0	0.0	2.3165257	RPS15A	25.892818	8.02303254608395e-148	2.201378547718152e-145	0.30747974	SARAF	9.008783	2.083559186375035e-19	5.115137802550712e-17	0.19272679	CEMIP2	17.50746	1.2567843187902963e-68	1.274406620651595e-66	2.0216362	FXYD5	3.3011205	0.0009629947721849066	0.24954939526980538	0.35891822	SNX2	2.669461	0.007597311972636541	0.999981144962227	0.4512592
57	ARL6IP1	22.40116	3.834650807634232e-111	1.212659572353212e-108	0.80698895	ARPC1B	12.579931	2.722652839045261e-36	4.703634876935785e-34	0.63485765	TMED9	38.021305	0.0	0.0	2.3676212	FAU	25.866663	1.5803137519139516e-147	4.27325999756674e-145	0.31754482	DBI	8.944038	3.752036395047488e-19	9.091622734908575e-17	0.8362021	CXCR4	17.465105	2.64217973328166e-68	2.6647453764091464e-66	0.36625984	IGHV3-7	3.29595	0.000980894901443302	0.25070598727574145	1.1178197	RNASET2	2.6575744	0.007870522623628164	0.999981144962227	0.43939775
58	CCNH	22.366766	8.293663224456132e-111	2.5790528073650416e-108	0.8870481	TNFRSF13B	12.578895	2.758615935800608e-36	4.72204184680438e-34	0.68904907	SRPRB	37.146652	4.965326627562934e-302	8.346222001537769e-300	3.2894232	RPL35A	25.865664	1.6218202993646547e-147	4.3228461636493895e-145	0.33501387	RPL15	8.881649	6.587658437523341e-19	1.5364066390913814e-16	0.20247959	SKIL	17.409245	7.020321952365789e-68	6.991276525211332e-66	1.0233345	CHORDC1	3.2917206	0.000995764765097168	0.25106728361058056	0.45179775	CD24	2.6472948	0.00811385984232789	0.999981144962227	0.64511955
59	VPS37B	22.357721	1.015669187271119e-110	3.1066156878859897e-108	0.98184913	MTPN	12.530724	5.069812304377606e-36	8.599323452279762e-34	0.64573413	GLRX	36.90129	4.405954536172845e-298	7.21107892420289e-296	3.154629	RPS5	25.863071	1.7344159916503976e-147	4.557849798903256e-145	0.32284185	ISG20	8.823896	1.1054473627777494e-18	2.5463502339144747e-16	0.43463176	PDE4B	17.409048	7.0444848683660115e-68	6.991276525211332e-66	0.90425265	SBDS	3.2857633	0.001017064467457491	0.2530185177842916	0.41331804	ARPC3	2.6374404	0.008353427824995202	0.999981144962227	0.3119779
60	DDIT4	22.097734	3.3232551037379785e-108	1.0000853826700518e-105	0.798344	RAB31	12.498618	7.595996229646601e-36	1.276811690565282e-33	0.85254395	MEI1	36.863308	1.790214536396475e-297	2.879467484490123e-295	3.7008526	RPS14	25.856236	2.070376751143943e-147	5.36515130872829e-145	0.30965614	RPS5	8.794047	1.4426631291701201e-18	3.282586422445866e-16	0.19980967	DDX3Y	17.30662	4.193283028673981e-67	4.074910143177038e-65	1.025997	WIPF1	3.2566354	0.001127411288670751	0.27318493277946587	0.40988365	PLP2	2.6290514	0.008562341935437862	0.999981144962227	0.47011364
61	ZFP36	22.02247	1.754366239477469e-107	5.195708777169939e-105	0.4667976	ARID5A	12.445252	1.4841422870537474e-35	2.450542193968922e-33	0.77379835	ACADVL	36.616016	1.590458068483094e-293	2.514810732352336e-291	2.6363475	RPS28	25.844257	2.823066280243316e-147	7.215448035175312e-145	0.30919278	UCP2	8.790496	1.4890191024158788e-18	3.3472431822741525e-16	0.5911931	RALGPS2	17.239101	1.3511986261467839e-66	1.3062520189972379e-64	0.70384175	IGHA2	3.249878	0.0011545454890080052	0.2761732017168123	0.90501666	EIF3G	2.605881	0.009163831458918137	0.999981144962227	0.45755306
62	SRGN	21.867983	5.242368498836294e-106	1.5283142414263684e-103	0.5774425	CCT3	12.278857	1.17648453419979e-34	1.8923145206120414e-32	0.64820945	IGHG3	36.541237	2.456827588471467e-292	3.8199574288083855e-290	3.2012248	RPL24	25.818623	5.479500388488033e-147	1.3815745709244557e-144	0.34276915	RPL22	8.779918	1.6359385219298636e-18	3.6337310645437375e-16	0.23700778	NUP98	17.180105	3.7423504491943755e-66	3.562488504136156e-64	1.7807196	DUSP10	3.2404847	0.001193266793195633	0.2818224281954952	0.5737604	ATP6V1F	2.595483	0.009445803323725523	0.999981144962227	0.5974906
63	ZFAND5	21.831266	1.1713244511740067e-105	3.3622417861545566e-103	0.8051627	COTL1	12.248772	1.7056002696852477e-34	2.696872019642996e-32	0.6941357	CYTOR	36.42457	1.7390645645332834e-290	2.659628413529672e-288	3.7923536	RPS27A	25.771711	1.841004088616783e-146	4.579927238054925e-144	0.30104768	RPS4Y1	8.655214	4.919861020446004e-18	1.0673810106916456e-15	0.3585361	ZHX2	17.133066	8.410425170450616e-66	7.925339031831696e-64	2.4795969	VOPP1	3.226062	0.0012550617641144722	0.28641013926631803	0.41202047	KLF2	2.5855699	0.009721817793665214	0.999981144962227	0.48064703
64	IER2	21.405123	1.1970744063477774e-101	3.3840930717631565e-99	0.57869905	FKBP4	12.232642	2.08058768526511e-34	3.2621516833341535e-32	0.67648685	SEC61G	36.352654	2.3858374271838424e-289	3.6191020094631e-287	2.269292	RPL11	25.766066	2.1297133969582146e-146	5.228446389532418e-144	0.29293007	CXCR4	8.647885	5.246245001077099e-18	1.125108496897661e-15	0.26778522	MT-CYB	17.107296	1.3094055658941123e-65	1.2276828667563993e-63	0.19921963	EIF3H	3.221752	0.0012740937699166253	0.28641013926631803	0.32687134	LY9	2.5788822	0.009912058858270066	0.999981144962227	0.4896204
65	RILPL2	21.091925	9.434361604402982e-99	2.6272584897753855e-96	0.9990422	OSER1	12.188978	3.558554033706318e-34	5.532958430074373e-32	0.6263635	LINC02362	36.202057	5.651122150457651e-287	8.368145800257051e-285	6.4981127	RPL6	25.760788	2.440432858308237e-146	5.913454061079882e-144	0.30494153	SNX9	8.63678	5.781962100726669e-18	1.225907373583616e-15	0.90071017	NUFIP2	17.096695	1.5706039975530585e-65	1.4652164693172483e-63	1.3791924	SNX3	3.2120159	0.0013180712623973307	0.2927687334977309	0.38144928	SYNGR2	2.5746758	0.010033408120987861	0.999981144962227	0.2989082
66	PPP1R15A	21.07369	1.3869057704394743e-98	3.805424686008781e-96	0.5436918	WEE1	12.149614	5.763697592569473e-34	8.743013795297662e-32	0.9979057	CCPG1	36.158607	2.7247408327658065e-286	4.00300901242082e-284	3.1229792	RPL18A	25.731365	5.211226176751705e-146	1.2307728861497888e-143	0.2984058	STK17A	8.608329	7.413325865540441e-18	1.554132966283748e-15	0.43592063	MT-ND4	16.986364	1.0361613241281784e-64	9.523496544622439e-63	0.2387805	MAPK1IP1L	3.1961071	0.001392953917786442	0.2991575283188949	0.35813487	C9orf16	2.5683544	0.010218261697277015	0.999981144962227	0.6190293
67	MARCKSL1	20.904446	4.878307674786941e-97	1.3191226753068803e-94	0.9299744	RAN	12.031632	2.423222434929774e-33	3.6169987352735777e-31	0.51840943	HSP90B1	36.049217	1.4185743406298692e-284	2.0677937537087577e-282	1.5457256	RPL32	25.691723	1.4463840895072432e-145	3.3733292927532684e-143	0.3005719	RCSD1	8.559695	1.1316603544983267e-17	2.3460576549144198e-15	0.65204537	CHD2	16.966318	1.4579251682313693e-64	1.326925257993214e-62	0.9827865	AIM2	3.195697	0.001394935414500153	0.2991575283188949	0.5301309	PPDPF	2.560686	0.01044657007438005	0.999981144962227	0.3562643
68	CXCR4	20.892986	6.20181000624755e-97	1.6530481585223827e-94	0.48600608	PLIN2	12.000715	3.5224001633274274e-33	5.215947797409773e-31	0.8975683	CD63	35.99886	8.71577409157559e-284	1.260611728686956e-281	2.4124756	RPL18	25.667307	2.710065681967317e-145	6.242519196808172e-143	0.3079154	CD55	8.556288	1.165597931772028e-17	2.3898600231870877e-15	0.3524096	JUND	16.887512	5.559793994307037e-64	4.939744587894319e-62	0.260195	ITGB1	3.1843808	0.0014506410763385615	0.3075688772991464	0.42142996	IGKV1-39	2.5529113	0.01068266688439644	0.999981144962227	1.5553211
69	H2AFZ	20.842497	1.782917012561097e-96	4.685305016952809e-94	0.675622	CCT5	11.884122	1.4313140706281946e-32	2.0542659945985273e-30	0.68113375	ZBP1	35.853928	1.5973338781358242e-281	2.2925427306352467e-279	3.286133	RPL7A	25.618927	9.388343563382756e-145	2.136191636653603e-142	0.2957862	CD200	8.553437	1.1947659554783381e-17	2.42303730405596e-15	3.925101	PARP15	16.831799	1.426996989253489e-63	1.2618440675588434e-61	1.4745393	BZW1	3.1774752	0.001485633704986248	0.3114489176138586	0.38051385	SP140	2.5480907	0.010831433356853892	0.999981144962227	0.4731667
70	ARL5B	20.803473	4.0258100692739175e-96	1.0432439482293437e-93	1.2105279	TCP1	11.580183	5.193479813083613e-31	6.92142473946529e-29	0.57092047	PPIB	35.814537	6.559359020743923e-281	9.271554591593948e-279	1.7529157	RPS18	25.547586	5.840451513923584e-144	1.3129053535757378e-141	0.28426227	RACK1	8.513329	1.6900980635381804e-17	3.3907365236016527e-15	0.19134162	KDM6B	16.694546	1.4360970772354855e-62	1.2235022496374285e-60	0.9674587	LY86	3.1466396	0.0016515842579453116	0.33269785948718167	0.4917779	TKT	2.5296345	0.011418137651753977	0.999981144962227	0.7293529
71	RBM8A	20.781515	6.3619682664496445e-96	1.6260493687043489e-93	0.63001406	TNIP2	11.530433	9.267633923633758e-31	1.2263511613273664e-28	0.8830293	FNDC3A	35.78813	1.6894270631457489e-280	2.370024822870179e-278	2.8380628	RPS11	25.520376	1.1712419793564017e-143	2.5709450412743224e-141	0.35448885	TMSB4X	8.500265	1.8915848581960775e-17	3.7545947110874906e-15	0.21089822	DDX3X	16.650883	2.9817161947455547e-62	2.517324016360297e-60	0.83664244	TRAF5	3.1381674	0.0017000771422454567	0.33269785948718167	0.51855916	ATP6V0E1	2.5257473	0.011545251540268753	0.999981144962227	0.41220072
72	SRSF7	20.676321	5.659548438044895e-95	1.4269710102302927e-92	0.53068715	MGAT4A	11.500922	1.3051385755258088e-30	1.7148785593070801e-28	1.0260688	KDELR2	35.28403	1.0321449231500061e-272	1.4056759106666289e-270	2.6729007	RPS27	25.48145	3.165300304533368e-143	6.867229428137626e-141	0.2834848	RPL10A	8.469612	2.462107000877537e-17	4.785207543997197e-15	0.1930203	RANBP2	16.568317	1.180852678394424e-61	9.821178519682089e-60	1.3390443	GNAI2	3.1332188	0.0017290056350949157	0.33269785948718167	0.38604075	CD82	2.5169563	0.01183734790356443	0.999981144962227	0.53012973
73	ATP1B3	20.667566	6.785288093377704e-95	1.6879987366165494e-92	1.1332049	CDC42EP3	11.42863	3.008173525665495e-30	3.8181293633923e-28	0.6182292	IGHG4	35.255135	2.8625989432055492e-272	3.8703167450963145e-270	4.6294417	RPS3A	25.436468	9.96634419828602e-143	2.137379885650811e-140	0.29803294	CYTIP	8.408761	4.143642959687773e-17	7.970318591943759e-15	0.3213996	EIF4G2	16.47821	5.261994574105778e-61	4.268621511463722e-59	0.572517	DRAM2	3.1326	0.0017326533521717113	0.33269785948718167	0.44007176	FXYD5	2.502175	0.01234328870644415	0.999981144962227	0.35275722
74	BTG2	20.645676	1.0675990259536113e-94	2.620955608716116e-92	0.53437155	MYL12B	11.416037	3.477341532737499e-30	4.383799886338937e-28	0.55589134	KDELR1	35.124195	2.880623674945985e-270	3.8118210302937723e-268	2.2714555	RPL30	25.423075	1.4017699413350386e-142	2.972070859707858e-140	0.29240787	COL19A1	8.398548	4.520322125875208e-17	8.606139818834657e-15	1.9047709	SNX9	16.477705	5.306200278311838e-61	4.28584782652564e-59	1.5302566	CSNK1G2	3.1312418	0.001740687309947648	0.33269785948718167	0.65567106	UQCRH	2.4960427	0.012558748107601537	0.999981144962227	0.35631052
75	EZR	20.24519	3.916729184012583e-91	9.490692612377503e-89	0.47976643	HSPA4	11.414058	3.557371062037183e-30	4.4545925688248165e-28	0.5777418	SPCS2	34.953148	1.1599598414902279e-267	1.5134636868898371e-265	1.8870997	RPS15	25.383553	3.831628477342759e-142	8.032643160703506e-140	0.29737374	VAV3	8.380684	5.2620986121060026e-17	9.917195545926646e-15	1.7623984	ARID5B	16.43925	1.001505123007904e-60	8.019777933511362e-59	0.7229791	CMTM6	3.1311882	0.0017410061905152225	0.33269785948718167	0.38714477	ARPC1B	2.4432268	0.014556586887357087	0.999981144962227	0.44879404
76	SKIL	20.21136	7.77729174325573e-91	1.860368068534172e-88	0.7938154	RABGAP1L	11.24555	2.4357277546487125e-29	2.951026522482836e-27	0.62704283	OSTC	34.781387	4.6502569988829686e-265	5.902346604432547e-263	2.6362526	RPS9	25.34685	9.734537348990513e-142	2.018077753971833e-139	0.29612556	PFDN5	8.326049	8.358517462780632e-17	1.5440912754510994e-14	0.22960101	ATP2B1	16.421915	1.3329186303901954e-60	1.0582806725880964e-58	0.9837075	SEC11A	3.1300988	0.0017474750900280738	0.33269785948718167	0.53210026	PKIG	2.435334	0.014878052199754358	0.999981144962227	0.6140555
77	SLC25A3	20.158049	2.287279060897467e-90	5.402031989648726e-88	0.52978784	PLEK	11.213798	3.4889669596750805e-29	4.146315002141252e-27	0.7458036	ANKRD28	34.594044	3.1051539794972037e-262	3.8883196610375046e-260	3.2983308	RPS12	25.344261	1.0395556400223196e-141	2.131431772696312e-139	0.2847959	TSPAN13	8.323932	8.509263765224839e-17	1.5565278757996576e-14	1.2962676	PTPN1	16.396778	2.0165512232935114e-60	1.5875448406839803e-58	0.70640576	SRPK2	3.1238322	0.0017851224950909096	0.3354208421867794	0.56282896	UBE2N	2.4238136	0.015358482948289598	0.999981144962227	0.47693902
78	DDX21	20.102415	7.028752019752172e-90	1.61904265659921e-87	0.66978425	PAG1	11.173397	5.503525459079041e-29	6.4581621393394184e-27	0.9344526	EIF2AK4	34.539757	2.031027826297513e-261	2.5263278122039334e-259	3.4590957	RPS19	25.324188	1.730019837389601e-141	3.5085554484799106e-139	0.28247154	FCRL1	8.321239	8.704818191402089e-17	1.5768397846133996e-14	1.0897841	NFKBID	16.357574	3.8412790993614137e-60	2.9987692650998015e-58	1.0395963	MTPN	3.12084	0.0018033596249926803	0.3354208421867794	0.4225203	PSMB9	2.4227738	0.015402509530127315	0.999981144962227	0.42977482
79	HOOK2	20.034105	2.7778991374196563e-89	6.320736842192189e-87	1.0398996	DEK	11.116165	1.0467558909611502e-28	1.2206482133470713e-26	0.6357224	IGKC	34.504635	6.835549331268779e-261	8.335796040706724e-259	2.0166209	RPL3	25.313059	2.2941646007004174e-141	4.5536726723264236e-139	0.27863118	GSTP1	8.303824	1.0081298735719126e-16	1.791398779152833e-14	0.7645641	HLA-DRA	16.322432	6.835769888429668e-60	5.29219064640335e-58	0.46382844	DUSP2	3.1188295	0.0018157093504590374	0.3354208421867794	0.41930267	FXR1	2.4191582	0.0155564679010637	0.999981144962227	0.6053184
80	DUSP10	19.969063	1.023572052854384e-88	2.3009406460430237e-86	1.1152848	TUBA1A	11.106165	1.1708038641529684e-28	1.356823509153173e-26	0.6460234	MAN1A1	34.43333	7.999462925690703e-260	9.629288985002397e-258	3.692209	RPS16	25.292965	3.8173915168710956e-141	7.497356939134832e-139	0.29938704	RPS13	8.272704	1.3095439056234449e-16	2.3050443576530412e-14	0.18648611	ELOVL5	16.148788	1.1581268413811478e-58	8.783874230280267e-57	1.138426	TGIF1	3.1062088	0.0018950279872362607	0.346641492018178	0.67216504	CAST	2.418993	0.015563544029230367	0.999981144962227	0.49471194
81	IDI1	19.946165	1.6183418733859713e-88	3.594645556385173e-86	0.9064527	HLA-DMB	11.07211	1.713190709055235e-28	1.9731303857748502e-26	0.6536864	PLD3	34.260006	3.094834337032658e-257	3.6546467759718564e-255	3.2982674	RPL17	25.285116	4.6571510946856387e-141	9.051367200483818e-139	0.31489336	RPL37	8.246109	1.6363571850163759e-16	2.85337872505005e-14	0.17881358	SSH2	16.143093	1.2701222200743061e-58	9.594307847022835e-57	1.3655872	OSER1	3.1018586	0.0019230983385294935	0.3483608621386727	0.41102102	ATP6V0C	2.3977485	0.016496192983086612	0.999981144962227	0.2976999
82	IRF8	19.831045	1.6066788908799038e-87	3.5267546760043816e-85	0.78122	ZNF267	11.066648	1.8208527242160015e-28	2.084261971068844e-26	0.7052198	PHPT1	34.20513	2.0284197750262803e-256	2.3653910101525212e-254	2.4477346	RPL21	25.258638	9.10268555855654e-141	1.7509062592943083e-138	0.3041731	RPL12	8.243319	1.6749910285009563e-16	2.8937020934973004e-14	0.16476913	HNRNPC	16.103642	2.405202978617285e-58	1.809527305445214e-56	0.60784364	SP110	3.0840538	0.0020420072451639948	0.3663439536564405	0.39612466	C9orf78	2.3949835	0.016621112630848013	0.999981144962227	0.64364415
83	ALG13	19.75342	7.496430712297823e-87	1.6263767933727067e-84	0.89225155	CCT6A	11.009971	3.421141160606271e-28	3.822254597280946e-26	0.5814899	SEC14L1	34.11032	5.186071408159273e-255	6.010044741207188e-253	2.6364012	RPS2	25.223795	2.1964769120456695e-140	4.181823084178378e-138	0.26934147	RPL5	8.236873	1.7677016097090977e-16	3.0127212763040835e-14	0.19433989	CHD1	16.018833	9.440601728969134e-58	6.800878264830352e-56	1.0546484	FKBP4	3.0765634	0.0020940182555274677	0.3720970724917285	0.4742459	COX4I1	2.3927386	0.016723153428571814	0.999981144962227	0.26053748
84	TGIF1	19.725687	1.2978117079027019e-86	2.783284005292944e-84	1.4195937	MYO1G	10.99131	4.2077174733552125e-28	4.673070989158426e-26	0.9741496	TRIB1	33.980217	4.3668163503697495e-253	4.998531255533668e-251	4.06894	LIMD2	25.177395	7.085256162792426e-140	1.3353202978321322e-137	0.6791466	REL	8.235606	1.7865069962538546e-16	3.0127212763040835e-14	0.41559526	AHNAK	15.986837	1.5784280361606492e-57	1.1327042422571304e-55	0.9082703	CDC42	3.0692208	0.002146178765699987	0.3742374150507509	0.35186204	NHP2	2.3859327	0.01703586688984732	0.999981144962227	0.719433
85	DDX3X	19.648762	5.9240185561998846e-86	1.2560265706997438e-83	0.6830845	MTSS1	10.962678	5.7764058159642745e-28	6.326969285351805e-26	0.7836017	CALU	33.964344	7.491058355125224e-253	8.522449194507709e-251	3.5162926	RPL37A	25.105925	4.284955025147601e-139	7.994869085920394e-137	0.3132697	ZCCHC7	8.234844	1.797912831886517e-16	3.0127212763040835e-14	1.0297699	BANK1	15.955362	2.614510968675703e-57	1.8690247376839567e-55	0.47564262	SLC2A3	3.0596864	0.0022156887188800817	0.38047051436788554	0.46253493	WTAP	2.383924	0.017129136136873203	0.999981144962227	0.44286552
86	CD48	19.543076	4.7246930815297476e-85	9.904867810694611e-83	0.7238896	SF3B4	10.949456	6.684769538519167e-28	7.251420351726198e-26	0.76841056	GMPPB	33.96107	8.37304993008443e-253	9.46814336942517e-251	3.7855892	RPL28	25.098936	5.108201356957301e-139	9.436516922585082e-137	0.26976183	BCL7A	8.234143	1.8084724136888057e-16	3.0127212763040835e-14	3.7328773	SON	15.946271	3.024226751125496e-57	2.1454761491444678e-55	0.33779493	AHSA1	3.0567818	0.0022372716824191723	0.38047051436788554	0.42614502	TRAPPC1	2.3605292	0.018248886574946964	0.999981144962227	0.5718516
87	CALM2	19.494545	1.2213618764825498e-84	2.5320188768234902e-82	0.4997406	RIPOR2	10.937662	7.613829360591115e-28	8.21149296011035e-26	0.6446052	CPEB4	33.94285	1.5552543009484099e-252	1.7480683582587608e-250	3.6739976	RPL8	25.088501	6.640056244749426e-139	1.2146095040640668e-136	0.27527013	RPL23A	8.2281	1.9020679502423398e-16	3.1406003376656264e-14	0.2065722	WSB1	15.836417	1.7448227851366027e-56	1.2147352061596542e-54	0.7984975	TAGLN2	3.0560017	0.0022430998274449248	0.38047051436788554	0.35967043	TMEM156	2.3500485	0.01877095879841301	0.999981144962227	0.76929915
88	AC025259.3	19.303839	4.9863034073047904e-83	1.0223565821262942e-80	1.4045609	RAP1A	10.898449	1.1723881482768996e-27	1.2369285277612072e-25	0.6109421	ADA2	33.890923	9.06459510540031e-252	1.012737817224904e-249	2.987896	LAPTM5	24.970251	1.287052659546232e-137	2.3314396623119996e-135	0.5267676	RPSA	8.2193775	2.0456152548335639e-16	3.3071060258287124e-14	0.1931511	GOLGB1	15.756727	6.174873811290127e-56	4.251320869780486e-54	1.229332	ATP6V0C	3.0322127	0.002427681311220232	0.404425695578099	0.28910074	UCP2	2.3487844	0.018834811773386844	0.999981144962227	0.42396614
89	RPS20	19.293856	6.049037522528485e-83	1.2267711097319183e-80	0.50910157	PELI1	10.898369	1.1734181016922162e-27	1.2369285277612072e-25	0.5400785	SPATS2	33.752045	9.977131645786029e-250	1.0950195426298572e-247	3.1407168	RPS8	24.948502	2.216863670765223e-137	3.977138689340147e-135	0.26837274	GYPC	8.2189245	2.0533624367789482e-16	3.3071060258287124e-14	0.6838745	SF3B1	15.734105	8.829674737038721e-56	6.05676732513487e-54	0.6431713	RHOH	3.0271564	0.00246866296683141	0.4076133950012429	0.37830034	UVRAG	2.3449326	0.019030527052640755	0.999981144962227	0.5823496
90	FOS	19.268566	9.86327656528514e-83	1.9788066038181736e-80	0.5922856	TRAC	10.8797455	1.4396475920376801e-27	1.5090418411370245e-25	1.4237145	ALG5	33.672882	1.4423105718995502e-248	1.5645715494477795e-246	3.3670805	RPL13	24.716211	7.160411992279345e-135	1.2370274717772964e-132	0.25379097	RPL37A	8.218765	2.0560847839861222e-16	3.3071060258287124e-14	0.19839332	RALGAPA1	15.729589	9.482376897215579e-56	6.457014165994462e-54	1.631953	MRPL18	3.0096068	0.002615859584753311	0.4281290187046253	0.3775952	BANF1	2.3368979	0.019444498073773835	0.999981144962227	0.5368613
91	SDCBP	19.213257	2.867031268450707e-82	5.690752064548222e-80	0.88987	COCH	10.865553	1.6820035248894377e-27	1.7412581614464973e-25	1.514023	MLEC	33.633217	5.4864643381076895e-248	5.849511521166472e-246	2.9306827	CD79B	24.613688	9.01457881634738e-134	1.5430643261964168e-131	1.0027688	NACA	8.201056	2.382852577292994e-16	3.7689064700551404e-14	0.20049118	MGAT5	15.718273	1.1337113899754052e-55	7.664053302232286e-54	1.8014625	IFITM2	3.0037842	0.0026664448705124677	0.4326132903827967	0.40511414	MYL12B	2.3355863	0.019512814485551873	0.999981144962227	0.34379974
92	TRAF4	18.916119	8.40190682378864e-80	1.6501345001920889e-77	1.0343013	LY86	10.862067	1.7474737628727263e-27	1.7914486520702928e-25	0.63711435	TPST2	33.16895	3.019532973377814e-241	3.165081248161981e-239	3.3466084	HLA-DQA1	24.610964	9.6410071732628e-134	1.6352901076248846e-131	0.5656472	PDE4B	8.201018	2.383593972915139e-16	3.7689064700551404e-14	0.42431462	CD44	15.609581	6.264672069849444e-55	4.1745089814018187e-53	0.5404805	RBM17	2.9910557	0.002780147027142987	0.4433502840378961	0.4744819	BCL2A1	2.3321714	0.01969166787255334	0.999981144962227	0.4894821
93	DDX3Y	18.78595	9.841065043599751e-79	1.9126519956612932e-76	0.72713107	CCT2	10.793683	3.6871233253031095e-27	3.6986208066400766e-25	0.589258	PDIA6	33.04274	1.9779272694321247e-239	2.050231499614699e-237	2.0365593	RPL41	24.53737	5.899557288541024e-133	9.916571161225084e-131	0.30540985	SATB1	8.187174	2.6743209930324497e-16	4.193065637647013e-14	2.5598073	HSPA8	15.579633	1.0012771172355418e-54	6.648337527893501e-53	0.18818815	RGS19	2.971866	0.0029599599511827977	0.4680248539760054	0.470345	BASP1	2.3106198	0.02085386327545774	0.999981144962227	0.3634079
94	USP36	18.46839	3.7098917445840524e-76	7.0631796092295155e-74	1.1246021	CD52	10.779292	4.31191611628298e-27	4.302231598802558e-25	0.7160326	TMEM208	32.96271	2.7816623445467085e-238	2.867417459920027e-236	2.5262468	EEF1B2	24.39366	1.996817985137375e-131	3.326484818454745e-129	0.28825167	STAG3	8.179176	2.8579051253507227e-16	4.406842465189569e-14	1.5901885	YWHAZ	15.521213	2.4929671607259254e-54	1.643596511831248e-52	0.19170396	HIST1H4C	2.9593594	0.00308279309205009	0.47955873079116185	0.33775783	RPS29	2.3094382	0.020919274004944498	0.999981144962227	0.26660633
95	DUSP1	18.32463	5.263783692544878e-75	9.920371326818417e-73	0.46204454	TERF2	10.721935	8.030550213364805e-27	7.927725178886801e-25	0.8414862	TAPBPL	32.953724	3.741646756848759e-238	3.835804680729898e-236	3.4916346	CFL1	24.369978	3.5605837721508713e-131	5.879059470866456e-129	0.3476674	BCL6	8.134609	4.1326891603468954e-16	6.320304455225604e-14	1.6913232	ELF1	15.370778	2.5706348923214915e-53	1.6770246790536498e-51	0.5354593	SNN	2.9575305	0.003101140315066598	0.47955873079116185	0.5804547	BTF3	2.3002694	0.021432966630404764	0.999981144962227	0.2495711
96	HERPUD1	18.171904	8.615707830551129e-74	1.6075187670242297e-71	0.45515504	MAPK1IP1L	10.680223	1.2596838426219465e-26	1.2305330437508e-24	0.50962144	TNFRSF17	32.941807	5.542455264056936e-238	5.620170125911648e-236	4.157827	CLIC1	24.35696	4.891968291507421e-131	8.006521437100479e-129	0.6065313	SELENOH	8.118709	4.711718672228966e-16	7.147255852556753e-14	0.5049998	HLA-DRB1	15.356694	3.1945541112426943e-53	2.076794097824606e-51	0.36122224	POLR1D	2.9507596	0.0031699354179615005	0.48479225433053835	0.41020375	ZFP36L1	2.298048	0.021559058472522007	0.999981144962227	0.36455268
97	KLF2	18.132448	1.767165411950324e-73	3.2645319065514004e-71	0.5073122	PRR13	10.635922	2.0281282936258905e-26	1.9505576135294775e-24	0.55871177	SRM	32.88194	3.9831490591852893e-237	3.995569631520383e-235	2.4739852	RPL10	24.32205	1.145846416908424e-130	1.843034693679084e-128	0.24220978	RPS19	8.111006	5.020263938225354e-16	7.553877787049085e-14	0.14422765	MT-CO3	15.305257	7.052349311430142e-53	4.553035759607737e-51	0.09114719	COX7C	2.9369352	0.0033147324834241505	0.49876031190103065	0.313876	CAPG	2.2949405	0.02173653632860573	0.999981144962227	0.51339835
98	IER5	18.079031	4.6620328443538133e-73	8.527863608818967e-71	0.6622079	S100A4	10.623123	2.326447214400693e-26	2.2259924167327244e-24	0.5692872	DNAJB9	32.847317	1.2441402834006751e-236	1.2413459576304704e-234	2.3815374	CD79A	24.306847	1.6593561495134148e-130	2.6237514438662114e-128	0.31514433	PLEKHA2	8.095043	5.724390066850185e-16	8.476640465657996e-14	1.1979532	ZFP36	15.293603	8.435126244854601e-53	5.408336270670005e-51	0.22365198	HCST	2.9341114	0.003345042619858146	0.4992944416105063	0.6221585	SELL	2.2873194	0.022177188305223815	0.999981144962227	0.51755357
99	NFKBIA	18.039232	9.586736641245408e-73	1.7365954587607456e-70	0.3951508	MSN	10.541633	5.552639475464998e-26	5.180057366661296e-24	0.57913005	SEC61B	32.776096	1.2902192739371895e-235	1.2537974590166708e-233	1.6779196	RPL27A	24.27252	3.825295362426503e-130	5.997677384214597e-128	0.33470985	UBA52	8.076885	6.644226102509173e-16	9.761257529182374e-14	0.20623744	NR4A1	15.231964	2.169730540985717e-52	1.3722994045325936e-50	0.42555934	PTGES3	2.9243617	0.0034516346947836072	0.501822424373446	0.2963558	ABCG1	2.2834675	0.022402846487769867	0.999981144962227	0.7879454
100	ELF1	17.980293	2.780206120134401e-72	4.987796710525736e-70	0.57764435	CTSA	10.49683	8.932934172220191e-26	8.170131656141388e-24	0.72138965	ERGIC3	32.622944	1.9394581854535456e-233	1.874943566020324e-231	2.1651702	BANK1	24.257944	5.4516202773244574e-130	8.476360927859976e-128	0.6098648	JUNB	8.0688925	7.093888028322113e-16	1.0340450221283906e-13	0.22027202	DENND4A	15.222625	2.5028404706937154e-52	1.5776350507501128e-50	1.703289	MYL12A	2.9207172	0.0034922654418262336	0.501822424373446	0.33709532	SLC25A6	2.2794383	0.02264102122270732	0.999981144962227	0.26143834
101	SAT1	17.914114	9.15150299338045e-72	1.6261785033380234e-69	0.39238754	CCT4	10.495692	9.041257956794268e-26	8.22886785160329e-24	0.5185867	RPS27L	32.61067	2.895360611892202e-233	2.7846205307569434e-231	2.186695	RPLP1	24.25157	6.364840708633663e-130	9.814479168734453e-128	0.23979144	RPL39	8.060848	7.576691165861695e-16	1.0958597191678101e-13	0.17661469	HCG18	15.167295	5.8227280585811444e-52	3.645653024060637e-50	1.9852309	PPP2R1A	2.9198835	0.0035016220038034465	0.501822424373446	0.45094383	RPL27A	2.2791903	0.022655760540623814	0.999981144962227	0.3115146
102	RBKS	17.884392	1.5604679635957397e-71	2.7467180438461615e-69	1.1604601	SNRPF	10.493155	9.287486738219095e-26	8.41193823115009e-24	0.64720875	ITGA6	32.463142	3.534100988528317e-231	3.3642477675490484e-229	8.161266	RPL4	24.091303	3.083642637565627e-128	4.7159511747294646e-126	0.27173907	RPL29	8.05774	7.771797288826579e-16	1.1154322601148177e-13	0.16841617	CCNH	15.150673	7.49953265458194e-52	4.679808704655179e-50	0.95592177	TANK	2.919366	0.0035074436018267784	0.501822424373446	0.43324274	BCAS4	2.2737787	0.022979298535269605	0.999981144962227	0.52782553
103	SELENOK	17.874876	1.8508455463214424e-71	3.227390299370605e-69	0.5453118	ABHD5	10.452745	1.423443818350937e-25	1.283024867767719e-23	0.893338	MGAT1	32.417953	1.5330238474402424e-230	1.4519370023116772e-228	2.8867757	RPLP0	23.889458	3.941941759859124e-126	5.979573118329393e-124	0.24295714	RPL24	7.971747	1.5644719525489072e-15	2.2113574008073873e-13	0.19173802	AFF4	15.14234	8.512996289731907e-52	5.276926404445778e-50	1.0448605	SAMSN1	2.918411	0.0035182026380526947	0.501822424373446	0.36100987	GPR183	2.2669492	0.023393328649186543	0.999981144962227	0.42531484
104	CMTM6	17.844706	3.1776991656714023e-71	5.484881745609915e-69	0.5975067	BLK	10.349843	4.191738409165526e-25	3.671805410244619e-23	0.590895	HMCES	32.357315	1.0947567417859191e-229	1.0316147115273575e-227	4.124832	CD74	23.820618	2.0424062036870244e-125	3.073162495838105e-123	0.22231306	RPL35	7.9696155	1.5916900560160799e-15	2.2329137642968434e-13	0.17480162	EWSR1	15.104284	1.5174541025754386e-51	9.344111764307767e-50	0.7848012	RNH1	2.9155533	0.003550583662454606	0.501822424373446	0.48933196	EVI2B	2.2537274	0.02421331594624788	0.999981144962227	0.44933102
105	LDLRAD4	17.84424	3.204266857495341e-71	5.484881745609915e-69	1.1122634	TUBA1C	10.326504	5.347398682425762e-25	4.640547191474412e-23	0.6666993	CADM1	32.24205	4.5468858549255754e-228	4.263105340763889e-226	5.910075	TOMM7	23.75582	9.566504277268402e-125	1.4041258950297133e-122	0.39240077	AGPAT5	7.960113	1.7188222916429286e-15	2.3932676356323703e-13	1.5627902	MT-CO2	15.056987	3.106235568302938e-51	1.893991608934517e-49	0.0865669	KPNB1	2.913375	0.003575451316298304	0.501822424373446	0.4449916	TAGAP	2.2350707	0.025412713849512693	0.999981144962227	0.36914366
106	SNHG8	17.722366	2.8180458473899503e-70	4.779918129145609e-68	0.5076272	MED10	10.165018	2.84069643407932e-24	2.376758478343137e-22	0.56986725	GSTP1	32.22685	7.426039692006037e-228	6.927752428672432e-226	1.9974262	EEF1A1	23.75553	9.632764206442453e-125	1.4041258950297133e-122	0.22029632	RPL35A	7.9306993	2.1791544971553667e-15	2.989607691759179e-13	0.19281366	PRRC2C	15.054533	3.223683515706879e-51	1.959201532119184e-49	0.48449484	DAZAP2	2.9132268	0.0035771455912567435	0.501822424373446	0.3238367	CORO1A	2.230557	0.025710485873849092	0.999981144962227	0.38077256
107	SRSF3	17.6528	9.68359576333793e-70	1.6277164842554876e-67	0.5394537	DYNLL1	10.157226	3.077083105549713e-24	2.5630453831851134e-22	0.4623708	TMED10	32.072124	1.079240240173985e-225	9.822665561544494e-224	2.070624	RPS4Y1	23.754385	9.898662243539423e-125	1.4316995359686708e-122	0.47769815	VPREB3	7.8993034	2.804659564784676e-15	3.8196597196899626e-13	0.7370831	ZNF207	14.99606	7.790843854176074e-51	4.704257755055573e-49	1.0475941	SLC25A5	2.9012651	0.003716592622047713	0.5132969168718015	0.278876	ADGRE5	2.2266579	0.02597014832998966	0.999981144962227	0.51056176
108	SOCS3	17.481226	1.991676692952727e-68	3.317919976527855e-66	0.9264318	EVL	10.12252	4.389650091148988e-24	3.6239863451618504e-22	0.60270435	TRAM1	31.948406	5.684954567719367e-224	5.1490234138110655e-222	2.025267	EEF1D	23.609577	3.0730727678502894e-123	4.4105685925039e-121	0.27319154	HIF1A	7.897892	2.8365965259655896e-15	3.8351607232946357e-13	0.5518829	FOSB	14.991845	8.301478378563915e-51	4.996418825395018e-49	0.38822234	TOMM7	2.899174	0.003741471791969396	0.5132969168718015	0.31008574	ADK	2.224732	0.026099240273243944	0.999981144962227	0.6645334
109	KLF6	17.389158	9.968745252859462e-68	1.6459898135208126e-65	0.48966926	SCML4	10.112704	4.8526154377708315e-24	3.9885506096003597e-22	1.4376953	TMED2	31.66802	4.284069968845828e-220	3.7526843886725565e-218	2.2700408	EEF1G	23.562946	9.248674794945882e-123	1.3172654528557272e-120	0.3203566	RPS4X	7.891283	2.990956801226708e-15	4.014767769589059e-13	0.16808428	PELI1	14.941143	1.778978035101134e-50	1.0638516724011846e-48	0.99125123	CLECL1	2.893795	0.0038061667293634092	0.5183610134048358	0.5629477	ANXA11	2.2241056	0.026141334282245837	0.999981144962227	0.56627303
110	SNHG7	17.372696	1.3283626769757061e-67	2.166199226530649e-65	0.6788252	NUDC	10.111041	4.935704991874998e-24	4.0390519183510404e-22	0.5256009	TECR	31.562048	1.2255328942289347e-218	1.0685043336693207e-216	2.1204536	PTMA	23.504553	3.6641999929334056e-122	5.179291171829658e-120	0.2590375	RPS21	7.8710957	3.5154852888265437e-15	4.651909540349337e-13	0.18166955	PABPC1	14.93371	1.9888666288484681e-50	1.1817921516259464e-48	0.120262705	FLNA	2.8845024	0.003920326244802597	0.5250227185246822	0.5232434	ACTG1	2.2105296	0.027068434468412034	0.999981144962227	0.22634427
111	SNN	17.372402	1.3351533446833779e-67	2.166199226530649e-65	1.1175051	AHR	10.103864	5.310748349615558e-24	4.326984397691139e-22	0.9401301	LMAN2	31.536016	2.7883844938155614e-218	2.4197989714237554e-216	2.0278633	RPL7	23.373255	7.99710652011273e-121	1.121879800392957e-118	0.33707172	RPL26	7.8645334	3.704758739796242e-15	4.86784426529002e-13	0.1684563	RLF	14.911438	2.7770566357009385e-50	1.6396937566110162e-48	1.5305555	HNRNPF	2.8761044	0.004026165278608714	0.5250227185246822	0.34902707	MRPL22	2.2019277	0.02767041407048004	0.999981144962227	1.0368829
112	HSPD1	17.28738	5.8552761868421044e-67	9.417908887422413e-65	0.45704406	RAB11FIP1	10.090842	6.064660618418074e-24	4.898460511620971e-22	0.55668133	IGLV3-1	31.424747	9.292444450034539e-217	7.916823221403855e-215	2.6521926	GAPDH	23.23731	1.911622519760163e-119	2.6617203711705314e-117	0.28895822	RPL18A	7.860051	3.83977278583079e-15	5.00996368098118e-13	0.13114198	TMEM131	14.891443	3.745959257589971e-50	2.1841283696285526e-48	1.5403959	MKNK2	2.8758557	0.004029339812704033	0.5250227185246822	0.34526294	UQCRB	2.1992457	0.027860465234000487	0.999981144962227	0.33763433
113	ZFP36L2	17.264034	8.776011453399715e-67	1.3995112965601016e-64	0.47541088	SBDS	10.046496	9.519207552069312e-24	7.655576487349535e-22	0.49722502	TMEM258	31.298006	4.96706593902112e-215	4.193462275577197e-213	1.7453872	FTH1	23.17817	7.561015500875578e-119	1.0449883497432336e-116	0.25022602	FTH1	7.803682	6.012663859424984e-15	7.790575158968843e-13	0.14069751	GNA13	14.838872	8.21250443022447e-50	4.7734862199105343e-48	1.5040516	PNRC2	2.8525977	0.0043363476878538	0.5503916677549402	0.36775163	CSNK2B	2.1915417	0.028412609997044577	0.999981144962227	0.4476118
114	HSPE1	17.23245	1.5158853776607869e-66	2.3940291213509575e-64	0.42420545	PIK3AP1	9.946106	2.6224582781905413e-23	2.0732977353592848e-21	0.6662506	OS9	31.251524	2.128577442436687e-214	1.7889638703145816e-212	2.2772453	ARPC3	23.117207	3.108711869920353e-118	4.264878387424555e-116	0.3464412	RPS9	7.801083	6.137806531492398e-15	7.897875466523115e-13	0.15080965	BACH1	14.834835	8.721841585261858e-50	5.053792555832787e-48	1.0175008	LSP1	2.8446972	0.004445366366424873	0.5536924431342158	0.25893596	VIM	2.186473	0.02878102771768424	0.999981144962227	0.28122446
115	PRNP	17.232033	1.5269024838716044e-66	2.3940291213509575e-64	0.9220045	RBM8A	9.937453	2.860459945258153e-23	2.251918213444161e-21	0.49397475	CKAP4	31.23861	3.1880626322026688e-214	2.6673933897595246e-212	3.7768326	COX4I1	23.10978	3.6920388992997882e-118	4.991743607473583e-116	0.29905784	RPL31	7.7911973	6.637706150785875e-15	8.482624750778278e-13	0.2197891	MT-ATP8	14.826502	9.874576037711606e-50	5.70401980531341e-48	0.08117104	LAMTOR4	2.8438365	0.004457391236220302	0.5536924431342158	0.3200418	SCPEP1	2.1857285	0.02883547591218004	0.999981144962227	0.71049947
116	DUSP5	17.20954	2.2521327835065183e-66	3.501691122888718e-64	0.7310854	CDC42	9.924804	3.247411708108806e-23	2.5458070441131976e-21	0.51155317	MANEA	31.210928	7.573166204385256e-214	6.280006001840894e-212	4.360905	ATP5F1E	23.099041	4.733843370261725e-118	6.354248172830451e-116	0.3257577	LINC01857	7.7792273	7.296887526081147e-15	9.199008612271759e-13	0.97360164	SLC2A3	14.735252	3.82763512246792e-49	2.177317564481904e-47	0.6044927	BUD31	2.8421488	0.00448105686103905	0.5536924431342158	0.40767118	NUTM2B-AS1	2.1854331	0.028857106904324536	0.999981144962227	0.9177486
117	RUBCNL	17.074284	2.3063797702515483e-65	3.527248668307655e-63	0.859907	NGRN	9.914901	3.586113927190177e-23	2.7995696089336535e-21	0.5780416	CHID1	31.094614	2.8481084853378897e-212	2.340969520679927e-210	3.430312	TPT1	23.091606	5.622601134362176e-118	7.49332085463782e-116	0.22002521	RPL7	7.743901	9.641224520371305e-15	1.2072883698059583e-12	0.222722	IQGAP1	14.658457	1.1894517493831987e-48	6.684575524093892e-47	0.9518282	TCF4	2.835102	0.004581102804378275	0.5623303692374333	0.3498797	GPX4	2.1852205	0.028872689867586124	0.999981144962227	0.4289255
118	IDS	17.063478	2.7752557263635233e-65	4.20981474329192e-63	0.6246136	HIGD2A	9.843933	7.280756469367144e-23	5.56739156579722e-21	0.46363628	ICAM2	31.0725	5.667642579979667e-212	4.638020844616695e-210	2.7822456	B2M	22.981812	7.08674224503393e-117	9.311580056890357e-115	0.204085	LGALS9	7.741788	9.802825258800326e-15	1.2193407578579767e-12	1.4326984	ADAM28	14.564477	4.7258922141565876e-48	2.632110356171153e-46	0.9421872	CD52	2.832527	0.004618167237891639	0.5631749302260275	0.44940996	BUD31	2.1775048	0.029442924554289193	0.999981144962227	0.5724532
119	SNX9	16.989326	9.851279195624333e-65	1.4704413378556704e-62	0.9253997	LMO2	9.792991	1.206728970815036e-22	8.972844557045567e-21	1.6241839	LRPAP1	30.747292	1.3291289098943764e-207	1.050800305119037e-205	2.2269812	ATP5MC2	22.864609	1.0458479246074469e-115	1.3645755648479542e-113	0.37382048	RPS24	7.736376	1.022909969093474e-14	1.2639373644600025e-12	0.15151046	RAB8B	14.561995	4.900695829908451e-48	2.7213447260247585e-46	1.3746672	DUSP4	2.8226697	0.004762560190306667	0.5644164476937009	0.6187051	DEF6	2.1654055	0.030356639467338645	0.999981144962227	0.6086561
120	PER1	16.95819	1.6742067589336898e-64	2.479154738744824e-62	0.9589727	ZNF394	9.792786	1.2091809078766974e-22	8.972844557045567e-21	0.617323	SSR1	30.686441	8.633177554419275e-207	6.767975916401463e-205	2.2828429	HLA-E	22.833023	2.155259784056369e-115	2.79255812853637e-113	0.22763489	SKAP1	7.667443	1.754593883826234e-14	2.112078237705153e-12	2.7795799	NFKBIZ	14.534767	7.296091037393954e-48	4.039479720347074e-46	1.0498449	KHDRBS1	2.8201482	0.0048001460108478295	0.5644164476937009	0.3384709	PPP1R2	2.1596632	0.030798754087142628	0.999981144962227	0.4556684
121	RHOB	16.853092	9.95694137257604e-64	1.4628079695238092e-61	0.67690915	TAF7	9.792559	1.2118966815175704e-22	8.972844557045567e-21	0.5127205	BSCL2	30.549633	5.718558659676735e-205	4.408961465795393e-203	3.6412756	HLA-B	22.814062	3.3251069105408752e-115	4.2786099818532174e-113	0.20855269	JUND	7.664788	1.7912707970880274e-14	2.142405803337719e-12	0.17314129	BCL2	14.492524	1.350857164449597e-47	7.434894682684536e-46	1.2287884	SPIB	2.810728	0.0049429530586347255	0.5644164476937009	0.57534015	NDUFB9	2.155445	0.03112702907655252	0.999981144962227	0.4731019
122	SFPQ	16.836926	1.3085934323125762e-63	1.9074793953193787e-61	0.46414614	MAP4	9.753137	1.7885561313814444e-22	1.3190071264551379e-20	0.66477954	ST6GALNAC4	30.312717	7.7937131759105e-202	5.91118294455846e-200	2.821482	MYL12A	22.776636	7.816679238010752e-115	9.989287754986616e-113	0.5501268	RPS3A	7.652509	1.970951694990883e-14	2.3422940589261076e-12	0.14786498	HLA-E	14.490885	1.3834882937483161e-47	7.592095466104729e-46	0.09890341	CD99	2.8092353	0.004965931411898145	0.5644164476937009	0.30688277	PTPRCAP	2.15346	0.031282547592537534	0.999981144962227	0.25853464
123	SBDS	16.723883	8.780722871991729e-63	1.2602363641970897e-60	0.6196761	TCF7	9.732353	2.1945729068600407e-22	1.612060680952545e-20	1.2163508	CCDC88A	30.310518	8.331691250841977e-202	6.293631391020632e-200	3.800343	HLA-C	22.726057	2.4759793035892352e-114	3.121406881511348e-112	0.21541718	RPL19	7.65164	1.9843254976474863e-14	2.343262350323215e-12	0.14228259	TRA2A	14.449887	2.5109495625164875e-47	1.3698624835506615e-45	0.8098549	RAC2	2.8041387	0.005045118878412165	0.5644164476937009	0.2895324	FBL	2.149029	0.03163209368656506	0.999981144962227	0.47494456
124	SERPINB9	16.717491	9.77486815928775e-63	1.3922098482136706e-60	0.7851753	HSPH1	9.714109	2.6253462138178713e-22	1.89859339757418e-20	0.5381034	IGKV4-1	30.25587	4.367547338718665e-201	3.2858749292666476e-199	2.725617	HLA-A	22.700014	4.478569449542038e-114	5.592998281051568e-112	0.21465337	RPS7	7.6500645	2.008784302525855e-14	2.357226258901094e-12	0.16085671	PARP14	14.425111	3.5969382374551385e-47	1.9509207451871505e-45	1.068134	ZNF207	2.8038228	0.005050066302624141	0.5644164476937009	0.35386688	HLA-DPB1	2.1403563	0.03232597418951856	0.999981144962227	0.3347365
125	TOMM7	16.707539	1.1550685446237327e-62	1.6326718867870914e-60	0.43502948	CIITA	9.694306	3.1879697606023624e-22	2.28773614589688e-20	0.64236957	GLCCI1	30.171509	5.602650930266936e-200	4.198163094655442e-198	2.6918333	EEF2	22.699839	4.496461261430674e-114	5.592998281051568e-112	0.22081041	RPL7A	7.6367016	2.228574428573557e-14	2.5987963555203394e-12	0.14805973	MT-ND2	14.389368	6.034449509316565e-47	3.226096244837492e-45	0.1220569	GABARAP	2.802767	0.005066624617870307	0.5644164476937009	0.3158919	ARL6IP5	2.1364455	0.03264312403163575	0.999981144962227	0.42246047
126	LYN	16.698301	1.3485093300335103e-62	1.89176594584701e-60	0.6458274	PBX4	9.69238	3.248695065264091e-22	2.3223813229002843e-20	1.0549946	PDXK	30.107561	3.8578929539039328e-199	2.867751662706756e-197	2.8530736	FTL	22.511745	3.1847749079784166e-112	3.8585409242247594e-110	0.24413559	ZFAS1	7.6147847	2.6413110046920538e-14	3.0420728842928602e-12	0.3708096	EIF2AK3	14.323144	1.568625974306202e-46	8.314608928581e-45	1.2947805	CNPY3	2.802209	0.005075398194386186	0.5644164476937009	0.37921616	LTB	2.1362329	0.03266044698411996	0.999981144962227	0.39702496
127	IFRD1	16.661366	2.502433168429802e-62	3.4843580639226305e-60	0.71490496	RAP1B	9.671875	3.9703695798241845e-22	2.808458057569828e-20	0.46367216	ARFGAP3	30.028294	4.193848819801886e-198	3.092839181022276e-196	2.7165127	CYBA	22.453453	1.1840574917307853e-111	1.425299656820193e-109	0.22285965	RPL21	7.5920224	3.1495101927371517e-14	3.591168465760854e-12	0.16860247	SIK3	14.309285	1.9147218288958777e-46	1.0120362573240591e-44	1.861127	CNN2	2.799701	0.005114996218244273	0.5644164476937009	0.36623472	FAM107B	2.1351812	0.03274621510479208	0.999981144962227	0.40223172
128	FUS	16.624735	4.614074794748655e-62	6.376993149660771e-60	0.50896806	YWHAB	9.671786	3.9738070918556894e-22	2.808458057569828e-20	0.46663943	PRDX2	29.94872	4.5719222773907147e-197	3.34521277849239e-195	2.1596768	MALAT1	22.425644	2.2126865355791337e-111	2.646429832104838e-109	0.19712745	RPL30	7.5917325	3.1565635565697294e-14	3.591168465760854e-12	0.14709629	BTG2	14.298334	2.241101626022934e-46	1.1811998344162685e-44	0.2827188	PWP1	2.7994723	0.005118619539848793	0.5644164476937009	0.51205564	HLA-DPA1	2.1309276	0.03309511297388078	0.999981144962227	0.28544202
129	SAP18	16.570286	1.1427965063924637e-61	1.567815971784602e-59	0.47265813	SH3BGRL3	9.648549	4.985603072649987e-22	3.497044440958776e-20	0.4623687	SELENOM	29.942759	5.466839323295331e-197	3.984386253673605e-195	2.0886889	MT-CO1	22.258049	9.425963955350554e-110	1.1201887610122969e-107	0.19540425	RPS6	7.589545	3.210308648614364e-14	3.6301781070210185e-12	0.14377974	JMJD1C	14.294512	2.36759086443272e-46	1.2443524041855125e-44	0.85040843	CTSZ	2.7955859	0.005180571970969174	0.5644164476937009	0.29563633	PML	2.1272411	0.033400060033270604	0.999981144962227	0.83892083
130	MRPL18	16.512571	2.9791864796341232e-61	4.027946473696628e-59	0.5802796	YWHAH	9.63744	5.555649812166273e-22	3.882296411812672e-20	0.5776265	IGLV3-19	29.850067	8.76122895563905e-196	6.335930614508271e-194	3.4004998	PTPRC	22.17817	5.580337771099961e-109	6.548298247370004e-107	0.4669816	PLPP5	7.571793	3.681079303198815e-14	4.137444436089367e-12	1.0521082	TNFAIP3	14.249393	4.521936005685359e-46	2.350147130754246e-44	0.95597345	FAM96A	2.794685	0.005195031046715919	0.5644164476937009	0.44733998	AIM2	2.124098	0.03366194232967675	0.999981144962227	0.6264516
131	EEF1G	16.475025	5.546521970774236e-61	7.445108412280985e-59	0.3996285	ZBTB38	9.567987	1.090067764720661e-21	7.560774852846876e-20	0.5725399	TP53INP1	29.63643	5.073299013556039e-193	3.6406774228818684e-191	2.0552745	MT-ND4L	22.15735	8.861404209143667e-109	1.0269321722621276e-106	0.21231656	LYN	7.5685587	3.773884354951572e-14	4.216355346987212e-12	0.52080625	HNRNPA3	14.22485	6.42418909804173e-46	3.329514449757294e-44	0.60424703	MNDA	2.7924795	0.00523057739729186	0.5644164476937009	0.8470105	FCMR	2.1238973	0.03367873870793569	0.999981144962227	0.42460495
132	GADD45B	16.418186	1.4173905719099692e-60	1.8889766636211575e-58	0.6100897	DNTTIP2	9.547757	1.3253465407434305e-21	9.124839762801079e-20	0.54529625	NDUFB7	29.562824	4.4933754331023194e-192	3.199900718733705e-190	2.1023657	RPS20	22.073547	5.676021648913979e-108	6.497129565977731e-106	0.36251745	RPS11	7.5583925	4.080813268898631e-14	4.532131783994683e-12	0.17270997	DNAJA1	14.193436	1.006062156066518e-45	5.171104051760081e-44	0.25835425	MBD2	2.7918744	0.005240369312708266	0.5644164476937009	0.41729814	MCUB	2.1137004	0.03454087092412497	0.999981144962227	0.6990174
133	BZW1	16.388124	2.3251045696883392e-60	3.0767234795209243e-58	0.58941853	CORO1A	9.496205	2.1767832841822104e-21	1.4768880915007885e-19	0.5720391	AKR1A1	28.983507	1.061977506506122e-184	7.393423998653442e-183	2.0119808	COX7C	22.034393	1.3483859905947896e-107	1.5340357202754625e-105	0.3293921	RPL9	7.5513906	4.30634889514925e-14	4.754311105662409e-12	0.17524475	JUN	14.150565	1.852626151950408e-45	9.41861001174134e-44	0.19628897	BANF1	2.7908792	0.005256507586155144	0.5644164476937009	0.4299983	CD83	2.1044724	0.03533726791804037	0.999981144962227	0.38519222
134	ZBTB10	16.381882	2.576483368599541e-60	3.385353992347199e-58	0.9482604	PNRC2	9.472674	2.7276833990964883e-21	1.8439535094326913e-19	0.5406541	SAR1B	28.965702	1.7799818955186258e-184	1.2346060299846291e-182	2.723271	FXYD5	21.845753	8.530688468070846e-106	9.646399117410052e-104	0.39497074	TUBA1A	7.530876	5.0400924756258126e-14	5.531649730013318e-12	0.51896507	ANKRD11	14.076228	5.3172720099024074e-45	2.6741148560851513e-43	1.2207807	IER5	2.7908456	0.005257053581258614	0.5644164476937009	0.339301	TESC	2.1004667	0.035687797896642795	0.999981144962227	1.0295185
135	KDM4B	16.325764	6.472661694337412e-60	8.38659179812135e-58	1.0540909	SOD1	9.449247	3.412751625729227e-21	2.2987407881897447e-19	0.46541873	VSIR	28.435379	7.389778631826485e-178	4.9418813517067585e-176	2.4778004	MT-CYB	21.771286	4.3428216932333275e-105	4.851998033074696e-103	0.19818455	ZFP36L1	7.506875	6.055548111310032e-14	6.60727582811828e-12	0.34952873	SF1	14.026585	1.0719024260610181e-44	5.3762245874856125e-43	0.4027066	TRAF4	2.7908053	0.0052577088430083635	0.5644164476937009	0.4869053	GTF3A	2.0992498	0.035794886838082796	0.999981144962227	0.49245158
136	HSPH1	16.3213	6.963571286475635e-60	8.960435383659477e-58	0.51596534	SELENOW	9.440585	3.70705028442943e-21	2.487990798808788e-19	0.528707	KRTCAP2	28.399353	2.059643743017068e-177	1.3675741265911907e-175	1.5728843	MT-CO3	21.75524	6.162282409601941e-105	6.843801499901966e-103	0.1759405	COX4I1	7.4856644	7.118619592282366e-14	7.722046764697929e-12	0.201885	FAM107B	14.021766	1.1472486115652228e-44	5.72335951726843e-43	0.6335756	RAMMET	2.7901597	0.005268203070034945	0.5644164476937009	0.65031797	C19orf66	2.0961778	0.03606642818431573	0.999981144962227	0.745361
137	NPM1	16.255972	2.026285452022426e-59	2.5894817783448234e-57	0.33507073	LRRFIP1	9.437163	3.830067286460459e-21	2.5613403380207613e-19	0.51995164	FBXW7	28.236702	2.0731423858555086e-175	1.3338169184583475e-173	2.4240298	MT-ATP6	21.701084	2.0037932999807525e-104	2.2122352302391052e-102	0.22911245	FAU	7.483028	7.26293805668562e-14	7.833057702984989e-12	0.14362122	DIRC2	13.985846	1.9020326235886307e-44	9.463499917577778e-43	1.7095724	CDC40	2.7885864	0.005293862061657073	0.5644164476937009	0.4997854	EPC1	2.0920541	0.03643367956823384	0.999981144962227	0.40270385
138	SQSTM1	16.15958	9.722065254883844e-59	1.2339747858885904e-56	0.39134675	CKS2	9.405952	5.156094830370347e-21	3.423573570998218e-19	0.5290149	COPE	28.190393	7.66937141605324e-175	4.883792896952947e-173	1.6183536	MT-ND4	21.695278	2.2734888079697012e-104	2.495220834064628e-102	0.20697947	RPL18	7.467599	8.167128116351833e-14	8.757602091660489e-12	0.13824905	ST6GAL1	13.955115	2.9282909824505395e-44	1.4415845158459674e-42	0.9762921	SRSF5	2.7828038	0.005389136970822539	0.5713097591000393	0.31182352	TGIF2	2.0890646	0.03670189873232967	0.999981144962227	0.6415165
139	CCNL1	16.123167	1.7538335138920227e-58	2.21101525014847e-56	0.44392493	ORAI1	9.404063	5.249588567078151e-21	3.4732916129270974e-19	0.6049902	TMEM59	28.12655	4.639428564074635e-174	2.9443012975681815e-172	1.5963691	BTF3	21.680607	3.127319176647595e-104	3.412252701631043e-102	0.28280935	ARPC3	7.457274	8.833087997741234e-14	9.417586049248911e-12	0.22172327	CCR7	13.90608	5.818168580288392e-44	2.8417641196602308e-42	0.79401934	ATP5MC2	2.7771626	0.005483574609119514	0.5747895227918646	0.28798804	PSMA4	2.0878122	0.03681477414047633	0.999981144962227	0.78579855
140	UBB	16.087542	3.119780364104319e-58	3.9066350358025757e-56	0.3155991	NIN	9.387633	6.136342287052773e-21	4.0172587505905487e-19	0.57468194	LIME1	28.049656	4.033300780336e-173	2.5252793946143987e-171	3.4463117	MT-ATP8	21.614597	1.309393393664487e-103	1.4203873220344185e-101	0.20979609	FOXO1	7.4447336	9.714028439990877e-14	1.029797401325851e-11	1.0751846	SEL1L3	13.824362	1.817160310654302e-43	8.806383656152719e-42	0.91516966	FCMR	2.774157	0.005534496401503762	0.5750701593235535	0.40164998	GPSM3	2.0838187	0.03717667420963506	0.999981144962227	0.4245919
141	TRA2B	16.085066	3.2471062859177116e-58	4.0389672721768444e-56	0.5193954	CCDC59	9.379033	6.6580347844870096e-21	4.328418571740719e-19	0.5136338	HYOU1	27.987295	2.3197554209165507e-172	1.4427332214487002e-170	3.2926114	MT-CO2	21.520216	1.0069429247830128e-102	1.0735737766057972e-100	0.18396881	RPS27A	7.432174	1.0682684551163254e-13	1.1197613952562024e-11	0.13339347	B2M	13.750325	5.070097293848179e-43	2.4318219873681063e-41	0.16766539	ERVK3-1	2.7733703	0.00554789520196375	0.5750701593235535	0.55342937	UBE2D3	2.082885	0.03726169565075819	0.999981144962227	0.3199394
142	MCL1	16.01973	9.305330611056083e-58	1.1497937651727443e-55	0.4014997	BZW1	9.334138	1.0181624984422021e-20	6.4615224135832e-19	0.4873435	SLC39A7	27.902449	2.4915925396173363e-171	1.5393421723238497e-169	3.531142	MT-ND5	21.484722	2.1635847745229406e-102	2.293645722900513e-100	0.22609478	NSD3	7.4303236	1.0833244663409768e-13	1.1249913082226725e-11	0.566334	RAPGEF1	13.729258	6.782484431226569e-43	3.2282549621894216e-41	1.544023	HNRNPA0	2.761516	0.005753368006967119	0.5930737031712293	0.324633	SOD2	2.082436	0.0373026509615917	0.999981144962227	0.54606783
143	TIPARP	15.960328	2.414587441354597e-57	2.963906084262768e-55	0.9120647	LYPLAL1	9.333181	1.027398691053764e-20	6.49803551785801e-19	0.93674934	TMEM238	27.789711	5.7759558763376415e-170	3.510351294485593e-168	2.471025	COMMD6	21.463444	3.4201610489665604e-102	3.605274850373903e-100	0.5109475	RPS23	7.4300804	1.085316944367462e-13	1.1249913082226725e-11	0.13494031	PIKFYVE	13.714654	8.296163584699102e-43	3.938672268786663e-41	1.294613	GSTK1	2.758228	0.005811562566753305	0.5957809580795779	0.2960881	MS4A1	2.0823653	0.03730912109104386	0.999981144962227	0.4282312
144	EIF5	15.943219	3.1756376620414377e-57	3.872617483553539e-55	0.378223	LGALS1	9.321258	1.1496981433387518e-20	7.2469824183832535e-19	0.43441272	UQCRQ	27.520931	9.863304188989998e-167	5.842207287561124e-165	1.7843156	SELL	21.29792	1.1867496507668724e-100	1.2370041890507433e-98	0.96421844	RPL27	7.4071636	1.2902932350915583e-13	1.3300713359302926e-11	0.18988729	SAT1	13.588487	4.6867364338581314e-42	2.1971137784654527e-40	0.19144006	RNASEK	2.737801	0.006185149237123415	0.6171257458088164	0.3156837	OSER1	2.0805457	0.03747551495526723	0.999981144962227	0.44158453
145	PRMT9	15.884524	8.111073228874323e-57	9.763638987376589e-55	1.420239	BCL7B	9.300236	1.4013411101876827e-20	8.744555997953775e-19	0.6217282	NDUFS8	27.479532	3.0840457983030207e-166	1.8209533704030938e-164	2.0851793	COTL1	21.19672	1.0238844691935185e-99	1.0613131347895926e-97	0.63009465	RPL13A	7.388991	1.479473815499736e-13	1.5167045301974766e-11	0.17448634	FAM49A	13.587695	4.7376912132107016e-42	2.2154346530347185e-40	1.3521304	DAAM1	2.7357166	0.006224460952835903	0.6177446407341078	0.7034805	FOSB	2.075134	0.037974111364931326	0.999981144962227	0.4058001
146	CALM1	15.818099	2.334342769545368e-56	2.7919338073190687e-54	0.33615685	ARF6	9.271766	1.8308896402664442e-20	1.1349082693718044e-18	0.48765785	DNAJB11	27.464626	4.647303008215789e-166	2.735311657012309e-164	2.2220716	MT-ND2	21.114351	5.871141401794234e-99	6.052141230645129e-97	0.2520737	EAF2	7.3778667	1.608460287854668e-13	1.639926341573355e-11	0.8439102	N4BP2L2	13.581035	5.1888483069399843e-42	2.4082968087285128e-40	0.87266845	HNRNPK	2.731279	0.006308907075500797	0.620723945611377	0.32851362	EIF2AK2	2.0726173	0.03820790662672374	0.999981144962227	0.7371591
147	VPREB3	15.813932	2.4940323162168514e-56	2.963927067259491e-54	0.7698084	HLA-DQA2	9.235858	2.5622508567971037e-20	1.5623031531411884e-18	0.57095873	PREB	27.462296	4.9547244760169557e-166	2.9070833104881872e-164	2.8637786	MT-ND1	20.932499	2.7091376903949966e-97	2.7773126938126287e-95	0.19804153	ABRACL	7.3627505	1.801586403453171e-13	1.8268477780233294e-11	1.302901	LYN	13.549756	7.949402399635518e-42	3.662220986972827e-40	0.72798043	ST13	2.7306468	0.006321017776083269	0.620723945611377	0.3305287	HNRNPA1	2.0688362	0.03856144820769421	0.999981144962227	0.27716964
148	LTB	15.809343	2.682462191885419e-56	3.167682251658111e-54	0.7072573	TTC39C	9.188191	3.995014847529384e-20	2.4044834524259113e-18	1.1038522	TYMP	27.395515	3.101534830061227e-165	1.797156424201316e-163	2.1565888	NOP53	20.749044	1.250520101879169e-95	1.261200219506029e-93	0.39836594	ITM2B	7.3550944	1.9079193620679002e-13	1.9242140247277234e-11	0.38153142	PAPOLA	13.48622	1.8852044271073426e-41	8.600035256960587e-40	0.8209916	CNPPD1	2.726868	0.006393861816418805	0.6245899150300632	0.43830255	XPO1	2.0668395	0.03874928160974439	0.999981144962227	0.92810607
149	SGK1	15.798819	3.1700280047129407e-56	3.7198982711908206e-54	0.83152777	ATP6V0E1	9.172796	4.609037447473611e-20	2.7651260673621428e-18	0.45420158	HSPA13	27.369295	6.364992229850683e-165	3.6653711427331493e-163	2.5711548	MT-ND3	20.672985	6.064578011455001e-95	6.08348906116814e-93	0.20003866	KMO	7.3523507	1.947506635133501e-13	1.9461254793476308e-11	1.4404923	MT-ATP6	13.4786	2.0903648195183322e-41	9.512689464042206e-40	0.043743875	NFKBID	2.7222621	0.006483669508956858	0.630064092177693	0.384625	NFKBIB	2.0522826	0.04014220484481051	0.999981144962227	0.66493523
150	SNU13	15.716979	1.1571166459476609e-55	1.3493426487557162e-53	0.44558993	PKM	9.168382	4.801718472076422e-20	2.8623151198722646e-18	0.4727826	SEC13	27.3606	8.077552599160212e-165	4.6372608121578845e-163	2.0949373	TPM3	20.52586	1.2650484791571656e-93	1.2488505039213968e-91	0.4302803	YPEL5	7.352145	1.9505062956265782e-13	1.9461254793476308e-11	0.2913629	HNRNPH1	13.433752	3.8347694288650703e-41	1.7366293204797203e-39	1.1207929	ATP6V0B	2.7100852	0.006726593276098732	0.649743953310416	0.31566623	PEF1	2.0446734	0.040887073859316926	0.999981144962227	0.9126923
151	PTP4A1	15.552356	1.5335866272085114e-54	1.7772459186618886e-52	0.6881214	UBE2I	9.165668	4.924143334836336e-20	2.925944787941922e-18	0.47587392	CANX	27.330523	1.84058501499071e-164	1.0534243929354805e-162	1.8175104	IFITM2	20.166119	1.9430144541274328e-90	1.8686991590262702e-88	0.5950141	RPS27	7.346569	2.033590526558275e-13	2.0182304279002282e-11	0.12590607	ZBTB10	13.432137	3.919384896795714e-41	1.7706509298889696e-39	1.3743892	KDM6B	2.7086463	0.0067558327228117	0.649743953310416	0.35810578	EIF3L	2.0421212	0.041139514482397874	0.999981144962227	0.2875867
152	BTF3	15.491973	3.9303912262273504e-54	4.526743178947524e-52	0.37524942	HSBP1	9.16043	5.169107486960615e-20	3.0430831615143614e-18	0.59591705	SMPDL3B	27.25871	1.3102628365773813e-163	7.408146668139631e-162	8.858918	LSP1	20.08023	1.0988300056053802e-89	1.0460188900298563e-87	0.32933262	RPL41	7.3355055	2.2088589766519574e-13	2.1805762320831865e-11	0.16765726	JUNB	13.380881	7.821403457394059e-41	3.499562247195644e-39	0.15007263	SEPT9	2.6943781	0.007052009655910254	0.6683048588922769	0.32873625	LAMP1	2.0386946	0.041480514743474924	0.999981144962227	0.6109598
153	RHOH	15.474987	5.118394498579074e-54	5.858834635244685e-52	0.4515194	BUD31	9.160067	5.1865175547302337e-20	3.0430831615143614e-18	0.5073682	SLC35B1	27.234222	2.5557445197023074e-163	1.4319844218800496e-161	3.287033	SERF2	20.070541	1.335418333357679e-89	1.2647835159283033e-87	0.20762515	HNRNPA1	7.3283916	2.329309775178811e-13	2.2873821992255922e-11	0.18425888	TANK	13.375992	8.353198495563888e-41	3.728564055747154e-39	1.0648015	NDUFS5	2.6941764	0.007056279194006782	0.6683048588922769	0.31199837	CCDC50	2.0359297	0.04175740869517947	0.999981144962227	0.36763763
154	H2AFX	15.410102	1.3999084992315619e-53	1.5926519986989318e-51	0.9262794	MYADM	9.136333	6.46058147597498e-20	3.7787313222175915e-18	0.5681708	LY96	27.161764	1.8388158089954397e-162	1.0150480876993169e-160	2.5368078	ARL6IP5	19.947361	1.580087630725199e-88	1.4889532835389272e-86	0.72150826	RPLP0	7.315272	2.568611323177582e-13	2.496101566033715e-11	0.12588982	BRAF	13.313922	1.921251209616669e-40	8.474398361472296e-39	1.7763202	STRAP	2.6871164	0.007207183016708121	0.6790906095035059	0.39758614	FAAP20	2.0213492	0.04324362328209487	0.999981144962227	0.64950997
155	AMD1	15.335344	4.439126929125025e-53	4.95959462536615e-51	0.77982366	ZNF24	9.133026	6.661055538158389e-20	3.883811694717476e-18	0.4998428	CLIC4	27.148987	2.6027253311079356e-162	1.4282838008179958e-160	2.0473526	PSMB9	19.784641	4.037663159919389e-87	3.766735961888798e-85	0.5366219	RPS29	7.3083262	2.70490783749552e-13	2.614931110465876e-11	0.19815685	EML4	13.255951	4.168005906298905e-40	1.816977901862733e-38	0.7403762	ENO1	2.6854622	0.00724295376198937	0.6790906095035059	0.3240133	RPS20	2.0092263	0.04451312810080266	0.999981144962227	0.28272608
156	WSB1	15.29299	8.51492140432852e-53	9.456631164402474e-51	0.5317863	SLC16A3	9.1256485	7.130790315356297e-20	4.144744102925788e-18	0.75366384	TENT5C	27.103508	8.952077708889097e-162	4.883855727849497e-160	1.6105219	PSME1	19.707138	1.872622874212196e-86	1.7382784869179676e-84	0.4098852	RPL6	7.306891	2.733938891371056e-13	2.629372775010369e-11	0.14638408	SARAF	13.253258	4.320347008191727e-40	1.878998472700262e-38	0.14017116	UBE2A	2.68048	0.007351666982298261	0.6845780025311771	0.37487033	RPSA	2.0083284	0.04460840363398805	0.999981144962227	0.23219065
157	RAB11FIP1	15.256142	1.498509531133811e-52	1.6543899900529375e-50	0.66002804	ANXA6	9.124111	7.232745006761663e-20	4.190948954539103e-18	0.4495459	PSAP	27.09529	1.1188767012195054e-161	6.086297810890243e-160	1.3786595	SLC25A6	19.321838	3.518942329585793e-83	3.2184522541868494e-81	0.21319962	EEF1D	7.2945094	2.9974891994192025e-13	2.8680591529622298e-11	0.14847869	HSPA1A	13.244864	4.83154534118363e-40	2.0964412319954459e-38	0.34733358	BCAS2	2.6785636	0.007393868030153311	0.6845780025311771	0.34100392	PIM3	2.0012863	0.045361545479993035	0.999981144962227	0.45724615
158	HLA-DQA1	15.215878	2.7747444466499264e-52	3.0453636403290776e-50	0.6213094	SINHCAF	9.1191025	7.574906001461349e-20	4.37562217260885e-18	0.54346275	STT3A	27.034328	5.838568167771005e-161	3.139366134705228e-159	2.8097703	RCSD1	19.275175	8.680456495611443e-83	7.9004857217130885e-81	0.8648308	RPL36	7.2823896	3.279579164311085e-13	3.0904236387735465e-11	0.16022187	HLA-A	13.216921	7.007441302075925e-40	3.0195113121046794e-38	0.09317114	MORF4L1	2.6727946	0.007522230334574452	0.6913781949876361	0.28827402	CHCHD10	1.9917157	0.04640226807118491	0.999981144962227	0.30649972
159	CXorf40A	15.206407	3.2066938885130416e-52	3.4988593316886744e-50	1.4810338	PPP1R18	9.112572	8.045219399005832e-20	4.632953813168235e-18	0.59204954	IFI6	26.845686	9.471696227957096e-159	4.9921725486221326e-157	2.3794017	ARPC1B	19.239876	1.7161622898857618e-82	1.554376505081968e-80	0.6150196	RPL28	7.281525	3.3006732167581774e-13	3.0946714009182955e-11	0.11560267	HSPA1B	13.17864	1.1647138231757817e-39	4.99568517535948e-38	0.2501361	PTPN6	2.665896	0.007678347486896551	0.7004789799193738	0.40892398	YPEL3	1.9891634	0.04668316488394858	0.999981144962227	0.40393016
160	SNX2	15.201622	3.4496987329656196e-52	3.742120869748403e-50	0.5686457	ST13	9.09428	9.521509102089368e-20	5.466225133131798e-18	0.48477095	CD59	26.835278	1.2529590355326812e-158	6.585270333794018e-157	2.6111	HINT1	19.170923	6.475022577895674e-82	5.8362788047525354e-80	0.29272485	IRF8	7.279922	3.3401358607092145e-13	3.116012744455626e-11	0.5018272	MTMR6	13.176012	1.2059859460411622e-39	5.160845362668809e-38	1.4366609	SELENOW	2.6651092	0.007696333523607655	0.7004789799193738	0.4035772	RPL22	1.9884073	0.04676666788122479	0.999981144962227	0.212023
161	COMMD6	15.120431	1.1876292021181335e-51	1.2808546620300657e-49	0.4828094	ARPC5L	9.088097	1.0078784826385283e-19	5.7684039046225955e-18	0.486147	AC078883.1	26.804121	2.892837699995176e-158	1.51613948894691e-156	4.269752	HLA-DMA	19.148842	9.896484755041496e-82	8.834861844955227e-80	0.39941907	SLC2A3	7.2745795	3.475013844318464e-13	3.2257118560842735e-11	0.35784054	IFRD1	13.135685	2.056222494766157e-39	8.779176042871157e-38	0.94987524	NXT1	2.655689	0.007914656564809552	0.716852729059304	0.46147382	SLC2A3	1.9848034	0.047166340553292115	0.999981144962227	0.38207182
162	FCMR	15.119204	1.2099654478080679e-51	1.2974445589197088e-49	0.6461854	ATF3	9.07611	1.125246401338303e-19	6.420442616565766e-18	0.490106	SLC1A4	26.782637	5.148393515475869e-158	2.690720622177837e-156	3.8563266	TMA7	19.132175	1.3626943162189547e-81	1.2107214548577742e-79	0.32122648	RPL34	7.2723875	3.53189241339796e-13	3.262279636097977e-11	0.12753019	SRSF11	13.108351	2.949440923085579e-39	1.2506970168847895e-37	0.739662	TGIF2	2.653107	0.007975457381828017	0.7185697089226843	0.51384926	ZFAND6	1.9714636	0.04867087072908596	0.999981144962227	0.51902056
163	YWHAZ	15.09427	1.7663205687109204e-51	1.8832005240576198e-49	0.36417025	PEA15	9.06989	1.1913740053249466e-19	6.777029326631967e-18	0.54074025	SLC7A5	26.704958	4.1223425771812354e-157	2.1484544079622202e-155	2.6249979	NPM1	19.024046	1.0783327940063481e-80	9.490345882344549e-79	0.2042254	RPL8	7.2715836	3.5529802442647745e-13	3.2655913988912394e-11	0.119554214	TXNIP	13.093648	3.579924556083931e-39	1.5146084437055326e-37	0.17592712	RBM3	2.6466186	0.008130101388727553	0.7257963239754961	0.301712	PSME1	1.9682025	0.04904474290327448	0.999981144962227	0.23202953
164	SKP1	15.081998	2.1273368837934188e-51	2.242477490272181e-49	0.41059905	ACP5	9.068249	1.2094555803705017e-19	6.8589733187090636e-18	0.5493368	WDR45	26.700186	4.683574880023971e-157	2.434154320654241e-155	2.700932	RPL23	19.004696	1.559489103256794e-80	1.366053882092266e-78	0.31050012	CD19	7.2578464	3.9330202121452623e-13	3.597171133245407e-11	0.52290267	ADGRE5	13.065531	5.182167853058529e-39	2.1875313982435752e-37	0.93237513	HLA-DRB5	2.6430616	0.008216009273850843	0.7272638684740513	0.38412803	TOMM20	1.9643624	0.04948807828248344	0.999981144962227	0.27465835
165	CD37	15.072133	2.4700739056103138e-51	2.589137018588609e-49	0.4906911	SERPINB6	9.053921	1.3792527348767835e-19	7.77465182094593e-18	0.9765971	TCN2	26.684958	7.036298863608318e-157	3.6467573388112223e-155	9.199806	TXNIP	18.990068	2.0605844080604337e-80	1.7965599946538117e-78	0.3155631	PTMA	7.247652	4.2405776134500276e-13	3.8595462005732005e-11	0.117602296	LY9	13.062332	5.404638122289717e-39	2.2762920561101926e-37	0.55516315	ARHGAP25	2.6427119	0.00822449760145915	0.7272638684740513	0.4141974	CR1	1.9619875	0.049763943003595414	0.999981144962227	1.020717
166	G3BP2	15.015855	5.781208568356114e-51	6.026021758010524e-49	0.52999115	RBM7	9.04639	1.477738260531786e-19	8.304710983434356e-18	0.73537046	NANS	26.535149	3.811299337672754e-155	1.9482526860903626e-153	2.140685	OAZ1	18.987518	2.1630982751785664e-80	1.8771668659665905e-78	0.16482385	RPLP2	7.234925	4.657872279339672e-13	4.2187660673747377e-11	0.15383561	SCGB1A1	13.027967	8.483799147370931e-39	3.557094932396558e-37	1.8981236	TMEM154	2.6375546	0.008350615209856532	0.7349329178561471	0.44943026	S100A10	1.9606642	0.04991821736677715	0.999981144962227	0.4566623
167	RALGAPA1	15.005293	6.779069541831568e-51	7.026882195082966e-49	0.8799898	C1QBP	9.035247	1.6363234607091828e-19	9.168325264237817e-18	0.5147448	SLC38A5	26.51562	6.40275750342531e-155	3.2594428331105755e-153	4.5116606	HNRNPA1	18.827402	4.5032019489324586e-79	3.83656355996264e-77	0.17875087	PFN1	7.2110076	5.553932772839281e-13	5.006052061624894e-11	0.17775229	MARCH6	12.96726	1.8761691322596e-38	7.796339347371851e-37	1.6947668	DNAJA2	2.6338432	0.008442448096816484	0.7395267445558777	0.39820534	EIF1B	1.9549689	0.050586731860431396	0.999981144962227	0.38233113
168	BIRC3	15.000943	7.238369164567e-51	7.461518887982934e-49	0.57437617	TRIR	9.027787	1.7517803696380743e-19	9.785843753505147e-18	0.46481887	LAX1	26.481504	1.5831473210514033e-154	8.026728998961164e-153	2.8471575	PABPC1	18.724112	3.1488524080554344e-78	2.6584293316515065e-76	0.16740717	RPS16	7.203945	5.84948932650866e-13	5.2471044160576245e-11	0.15623431	STK4	12.948506	2.395695564747723e-38	9.865410838170235e-37	0.5187688	DNAJB6	2.630629	0.008522698613186037	0.7430678071253508	0.3595072	CHMP3	1.9500064	0.05117535517973548	0.999981144962227	0.978568
169	SLC25A5	14.887228	3.989712074993583e-50	4.090112521715949e-48	0.43050244	ATP2B1	9.007412	2.1097637950285096e-19	1.1750439667952816e-17	0.4964152	SLC44A1	26.39329	1.6361265083572253e-153	8.22826102235286e-152	3.781053	CD48	18.719975	3.4031894747023483e-78	2.8602121269818206e-76	0.5447627	MARCH3	7.200421	6.002695388021049e-13	5.35876988276061e-11	1.1139108	TSC22D3	12.948352	2.400523378995223e-38	9.865410838170235e-37	0.12279299	FCRLA	2.6173227	0.008862254711945086	0.769078829839402	0.3753951	RPS26	1.9412392	0.05222927016537634	0.999981144962227	0.16583458
170	ZNF10	14.846753	7.302052052360794e-50	7.444900939505339e-48	0.96645975	RFTN1	8.950238	3.5471541745689204e-19	1.9638813824660808e-17	0.7270229	HSD17B8	26.333036	8.028853366577811e-153	4.026944788000237e-151	3.8147132	CD53	18.626461	1.9606606643657182e-77	1.6258669633660256e-75	0.4434186	EIF1B	7.194401	6.273567462429361e-13	5.5739153197146196e-11	0.4973419	AP1G1	12.861519	7.41058733872629e-38	3.025530384375386e-36	1.9116114	TPR	2.5975275	0.009389760558454804	0.8043554938672247	0.3880856	ARID4A	1.9399867	0.05238130092604034	0.999981144962227	0.62280107
171	TSPYL2	14.841759	7.866604336921472e-50	7.976907810776132e-48	0.70001936	TMC6	8.928814	4.306022636536155e-19	2.3699637272121408e-17	0.6044365	SLC17A9	26.186548	3.7817236926610695e-151	1.856826333096585e-149	3.9428093	ARPC2	18.450405	5.1756168342017125e-76	4.254037836675575e-74	0.29757208	VPS37B	7.1933303	6.322967882199158e-13	5.591181741519995e-11	0.5621792	CYBB	12.859163	7.639934658674896e-38	3.1123559140077775e-36	0.90406287	PHB2	2.594959	0.009460221334687555	0.8043554938672247	0.35648653	NLRC5	1.939845	0.05239853524791136	0.999981144962227	0.8788786
172	MAP1LC3B	14.834382	8.780886303517675e-50	8.855879818974745e-48	0.4285664	SSPN	8.909117	5.144091691947557e-19	2.798205912197012e-17	0.7324899	PIM2	26.026848	2.460526638151449e-149	1.1955340107976492e-147	1.360445	POLD4	18.178495	7.640057503646048e-74	6.170917441689522e-72	0.4540423	RPS15A	7.144828	9.010878501093809e-13	7.930423163840014e-11	0.13390154	SQSTM1	12.812887	1.3886960398816373e-37	5.6204535167270256e-36	0.16727716	PSME1	2.5944884	0.009473184000745514	0.8043554938672247	0.28447825	HLA-DQA2	1.9256426	0.05414902143201227	0.999981144962227	0.5237482
173	ARHGAP24	14.819342	1.0985514033558611e-49	1.1019769937534224e-47	0.78990656	CDC42SE1	8.881031	6.624370516829062e-19	3.5618877551295864e-17	0.5111308	FUCA2	26.013172	3.513913545537075e-149	1.7029246476007985e-147	3.6436179	RPS26	18.064114	6.109575706739684e-73	4.871472800698676e-71	0.1276231	CDCA7L	7.143491	9.098987467220746e-13	7.970371275277214e-11	1.2026079	ARID4B	12.804906	1.5391204692082505e-37	6.215781323482152e-36	0.7420618	CKS2	2.594085	0.009484307463328836	0.8043554938672247	0.33377287	UBA52	1.9237757	0.05438270683642198	0.999981144962227	0.1797145
174	ARF4	14.818475	1.1128231736221618e-49	1.1103237846760587e-47	0.48552606	CSK	8.843183	9.302986865835275e-19	4.973499396640532e-17	0.5000345	DDOST	26.000025	4.948941969310092e-149	2.3921595664090077e-147	1.7435626	SP110	17.599243	2.4964179697284723e-69	1.9247176231071834e-67	0.5434946	RPL11	7.1286697	1.0134367332480444e-12	8.835842321935519e-11	0.11851373	MT-ND1	12.792897	1.7965057544503641e-37	7.239568977653325e-36	-0.024400422	STIP1	2.577934	0.009939294865301613	0.8242105048746555	0.3373243	CYBB	1.9237165	0.05439011565696116	0.999981144962227	0.43544936
175	FAM53C	14.699141	6.52829832363071e-49	6.410788953805357e-47	0.8821885	PDLIM1	8.765876	1.8533016576198812e-18	9.795723039057152e-17	0.51778316	DSTN	25.924686	3.5093356762459494e-148	1.6919169262893264e-146	2.999735	CCNI	17.4615	2.8144140855109735e-68	2.1521040166993336e-66	0.20712972	GBP4	7.099298	1.253922925558517e-12	1.0881718113986423e-10	1.1428847	CYLD	12.782429	2.055496239990549e-37	8.26539845813441e-36	1.1565197	DCP1A	2.5758631	0.009999021075279111	0.8254944036396357	0.60752594	CYTIP	1.9218615	0.0546231813202282	0.999981144962227	0.2259947
176	NCL	14.662172	1.1261186696701516e-48	1.1000587507175754e-46	0.35190713	PPP4C	8.746693	2.1969685904993505e-18	1.1579389819643187e-16	0.5257725	SYVN1	25.864944	1.6522906252406312e-147	7.884511121672557e-146	1.969887	HMGB1	17.328773	2.853450934103114e-67	2.16421494018276e-65	0.21661922	GDI2	7.095914	1.2849950442046553e-12	1.1099739599430768e-10	0.43190768	SLC38A2	12.756049	2.884639720499238e-37	1.1524969572821153e-35	0.9439461	DEK	2.570679	0.01014993445538775	0.8306497944725304	0.39373958	TIMM13	1.919522	0.054918298383872056	0.999981144962227	0.84532684
177	FOXP1	14.649608	1.3549645406647372e-48	1.3167150208188889e-46	0.7931277	SLBP	8.739337	2.344833583545868e-18	1.2323916901915156e-16	0.5120201	IGLV3-21	25.809994	6.848905044446611e-147	3.259869140798084e-145	3.0344362	SYNGR2	17.252209	1.0770172658613255e-66	8.135622731352473e-65	0.24062985	RPS25	7.091123	1.3302808578796508e-12	1.1385495525834185e-10	0.13786398	SAMSN1	12.645114	1.1905225756468456e-36	4.716087094781071e-35	0.6428274	LIMD2	2.5700133	0.010169458632762482	0.8306497944725304	0.37668785	CALM1	1.9127635	0.05577833542463641	0.999981144962227	0.27683794
178	SNHG15	14.638179	1.603042930848697e-48	1.5497189121126938e-46	0.71689683	HMGA1	8.732574	2.4894060461566616e-18	1.3047005058761516e-16	0.4838121	KCNN3	25.621767	8.728789247239363e-145	4.081748114661454e-143	8.651515	EIF3F	17.198828	2.709564029037771e-66	2.022201826151469e-64	0.27330956	CHMP1B	7.0704966	1.5438047270058807e-12	1.3152652327157865e-10	0.76591694	VPS13C	12.641179	1.2516251213480342e-36	4.947631676718564e-35	1.0502236	RAD21	2.5676332	0.010239546185479793	0.8306497944725304	0.3414601	NIT2	1.9118419	0.05589647787223841	0.999981144962227	0.9958567
179	MYLIP	14.580949	3.713185852950724e-48	3.552852392018185e-46	0.7006295	ANXA4	8.728609	2.578239826862267e-18	1.3437094606032451e-16	1.0899956	WIPI1	25.575502	2.858083868241817e-144	1.32652061725512e-142	4.8353243	DDX5	17.183449	3.5326707912743124e-66	2.625998869465981e-64	0.08974303	RPL32	7.051202	1.7737890662797878e-12	1.50433438175674e-10	0.11495732	ANKRD12	12.604411	1.9965735219572884e-36	7.80965802362245e-35	0.46080053	AC004687.1	2.5571573	0.010553147492815006	0.8523836619954216	0.5029786	TCF4	1.907033	0.05651632513484161	0.999981144962227	0.40843666
180	TAGLN2	14.516904	9.469119643633173e-48	9.014022158719783e-46	0.41838437	FAS	8.711404	3.001333631916324e-18	1.5598574625151747e-16	0.9824468	IGLC2	25.560328	4.2152728257013965e-144	1.9515771806932173e-142	2.4641998	FCMR	16.984297	1.0733154303212342e-64	7.915383122108137e-63	0.5232268	RPS3	7.046883	1.8296994659995135e-12	1.5447299835574174e-10	0.12427102	RBM25	12.577367	2.812475530577442e-36	1.0955149989460106e-34	0.64777696	ANXA11	2.5492365	0.01079590277129405	0.864806331514596	0.39606473	NDUFB11	1.901964	0.057175860431505625	0.999981144962227	0.3763308
181	TGFB1	14.502609	1.1663065474897558e-47	1.1046166275666936e-45	0.466556	C17orf67	8.653007	5.016034274093666e-18	2.599699096834434e-16	0.8637769	IGLV6-57	25.528917	9.415251044372284e-144	4.348261237274705e-142	3.8041284	SRP14	16.925173	2.934845389147641e-64	2.155840364988846e-62	0.2465443	ELF1	7.0371704	1.9618289461843557e-12	1.6488200215273744e-10	0.3416175	FNBP1	12.519508	5.8395761920836846e-36	2.2604732902883277e-34	0.69824034	SNX2	2.5491157	0.010799650297079046	0.864806331514596	0.3495302	CD37	1.9005343	0.05736303646676841	0.999981144962227	0.2767475
182	EMD	14.497889	1.2493415680167351e-47	1.1772835846493052e-45	0.55219036	ZNFX1	8.642164	5.515815802805358e-18	2.850805851765717e-16	0.77898395	IGKV3-20	25.411966	1.8598489415706195e-142	8.484367127585482e-141	2.2556067	EIF3K	16.821436	1.6998883002287162e-63	1.2198659963718226e-61	0.25066912	RPS2	7.0318327	2.0383823537661737e-12	1.705477038411178e-10	0.1085416	SLC4A7	12.505031	7.00727390528143e-36	2.7012751348086966e-34	1.4192586	TCP1	2.545821	0.010902111491241845	0.8692803256563689	0.33393657	NR1H2	1.8991046	0.057550721784546746	0.999981144962227	0.4859965
183	TUBA4A	14.474807	1.748165003819579e-47	1.6390584241842063e-45	0.5376429	RHOF	8.632322	6.011888174440356e-18	3.09861352372122e-16	0.59368974	SDF4	25.388727	3.3592060817130865e-142	1.528684562746409e-140	1.9810905	HNRNPA2B1	16.64494	3.293019495803474e-62	2.3361656940190577e-60	0.09657627	BCL11A	7.0138702	2.3181438266154985e-12	1.9308896212942844e-10	0.94763243	MEF2A	12.489837	8.482780939777446e-36	3.263334572667373e-34	1.0487305	LY9	2.542311	0.011012213586267822	0.8743228982663194	0.31174666	CCDC141	1.896647	0.05787454748995751	0.999981144962227	1.0926344
184	RPL38	14.452137	2.4302556871327412e-47	2.2671855305261343e-45	0.35290548	PWP1	8.618698	6.771963987058153e-18	3.480752178251543e-16	0.5494158	PYCR1	25.233095	1.7364401034611695e-140	7.844672990406417e-139	6.617513	SP100	16.605618	6.3464016437116305e-62	4.468345730881947e-60	0.41597086	RPS18	7.0035267	2.4959852983695667e-12	2.0697819420879724e-10	0.1198426	ZBTB20	12.48933	8.536885022673266e-36	3.2773909619966627e-34	1.1020277	C11orf58	2.5389423	0.011118814294134867	0.8790459199151202	0.28385305	KLF6	1.8931732	0.0583348444942419	0.999981144962227	0.295107
185	ODC1	14.449826	2.5131826751732204e-47	2.332883699173231e-45	0.44893506	IRF8	8.558372	1.1447315821431891e-17	5.835628923395526e-16	0.56826735	SEC24D	25.204308	3.5929032892991316e-140	1.6192364630855846e-138	3.4084616	VIM	16.470839	5.9440251004813175e-61	4.153693645122863e-59	0.13214119	CALHM6	7.000063	2.5584723613447407e-12	2.1122113857508925e-10	1.1874719	EEF1A1	12.473893	1.0363666988504106e-35	3.9705400137886985e-34	0.07925653	VPREB3	2.5341482	0.01127210391253641	0.8817078521026954	0.4131501	RPL35	1.8896993	0.058798178615947	0.999981144962227	0.20824985
186	LITAF	14.426269	3.5370407446547985e-47	3.2670349610776847e-45	0.5182868	WDR1	8.557123	1.157190836318486e-17	5.8830699248039e-16	0.5141886	DERL1	25.089552	6.466787203535145e-139	2.907405196230331e-137	1.8201206	ZFP36L1	16.423227	1.3044086064395393e-60	9.081214842891389e-59	0.32676148	CR2	6.9936223	2.6787819078360184e-12	2.192136527912475e-10	1.2261528	BCLAF1	12.384076	3.1873317963359683e-35	1.2038307015392003e-33	0.54488033	UBE2D2	2.5319965	0.01134150951359454	0.8817078521026954	0.32753724	SCIMP	1.8879033	0.0590389212594395	0.999981144962227	0.54616594
187	EIF1B	14.415545	4.1316056888587376e-47	3.797413741021001e-45	0.5406005	TICAM1	8.535964	1.3899203473433576e-17	7.027949550333974e-16	0.970099	TMEM214	25.044071	2.025814396750365e-138	9.06418345673101e-137	3.1843605	CTSH	16.05224	5.51365414373551e-58	3.810139222733968e-56	0.47226253	RPS28	6.9536543	3.559428133376115e-12	2.9000790442153516e-10	0.123865046	AC120193.1	12.363557	4.1153692333468953e-35	1.5478450294254313e-33	1.8684897	ARL6IP1	2.5270545	0.01150236392000671	0.8856479489793561	0.34529173	ARL8A	1.8809322	0.059981147558630966	0.999981144962227	0.7994849
188	SNRPG	14.393935	5.648829848042248e-47	5.166464083567268e-45	0.4805723	PFDN2	8.433347	3.35918592398767e-17	1.658087062692115e-15	0.52414995	NENF	24.901102	7.238414044938898e-137	3.215579267868332e-135	1.8921237	SNRPD2	15.998414	1.3107155374676637e-57	9.024107194860393e-56	0.34311274	NOP53	6.938917	3.951166532018279e-12	3.2052550067129154e-10	0.24361819	NUP58	12.363407	4.1230516648324546e-35	1.5478450294254313e-33	1.2497224	NR4A1	2.522778	0.011643182842012491	0.8856479489793561	0.3411168	MTPN	1.8801641	0.0600857105426249	0.999981144962227	0.37711754
189	TNFRSF13C	14.370493	7.926463348927274e-47	7.214241617770004e-45	0.59288615	S100A11	8.402338	4.3767404415828956e-17	2.1489795568172016e-15	0.49791813	IDH2	24.842562	3.1117524565916366e-136	1.379075471142203e-134	2.0692255	NCF1	15.908153	5.563066561223227e-57	3.7881640839161665e-55	0.4756497	PPIA	6.9316726	4.158941724172962e-12	3.359200635914248e-10	0.16740502	CTNNB1	12.352826	4.7029799420047995e-35	1.7620120433318383e-33	1.2190353	CCDC59	2.5222874	0.011659443478458511	0.8856479489793561	0.36856505	ARAP2	1.8788998	0.06025816646342566	0.999981144962227	0.8174839
190	SAMSN1	14.345008	1.1448716180899905e-46	1.0369424587535457e-44	0.5003286	TUBB	8.390447	4.842980941541674e-17	2.371662425388046e-15	0.4450837	SLC38A10	24.820566	5.377465856307258e-136	2.377553505852626e-134	2.6131988	H3F3A	15.807724	2.75230731035287e-56	1.8605996303102846e-54	0.10207181	RRAS2	6.916631	4.625096975427125e-12	3.719614627910315e-10	1.0494347	PPP1R15A	12.333571	5.973934643284318e-35	2.2337008531943648e-33	0.14080417	RASGRP2	2.5204854	0.011719312947873177	0.8856479489793561	0.4592182	LMNA	1.8787345	0.060280761117270334	0.999981144962227	0.44545957
191	NAF1	14.324696	1.5339819619360132e-46	1.382658717188509e-44	1.201369	KPNA4	8.353061	6.651621120582947e-17	3.2319256996832456e-15	0.51720494	SEC24A	24.726135	5.600249470516832e-135	2.4643739297382797e-133	3.2182238	EIF1	15.772641	4.7999470751591e-56	3.221489659292032e-54	0.10695035	RPS15	6.8924246	5.484943961643337e-12	4.3921924650790296e-10	0.11861773	SERPINB9	12.285075	1.0894393740452977e-34	4.057237493201031e-33	1.0083246	HSPE1	2.5203307	0.011724463683026098	0.8856479489793561	0.2544982	GNAS	1.8766195	0.0605702693869556	0.999981144962227	0.22609006
192	NR1H2	14.286667	2.64992884684434e-46	2.3770371357895046e-44	0.67320085	LDHB	8.346349	7.040583074555628e-17	3.412031142988543e-15	0.41543704	ERGIC2	24.722979	6.055623892407247e-135	2.65849013140081e-133	2.096933	PTPN6	15.764638	5.44833351762385e-56	3.6435486298145444e-54	0.7987132	CHI3L2	6.8863764	5.723152498373039e-12	4.5633580903694085e-10	1.5350299	NCOA3	12.210701	2.7253080987261884e-34	1.0049169665223957e-32	0.8239589	PSMA7	2.5175672	0.011816844242570432	0.8890269349914481	0.3295265	SERF2	1.872673	0.06111355018846687	0.999981144962227	0.24304742
193	CD52	14.278427	2.9825804621683127e-46	2.649951726816018e-44	0.63223267	SUN2	8.341282	7.348958565806035e-17	3.543071548341318e-15	0.60562086	IGHG2	24.688988	1.4043189130323906e-134	6.136248777367294e-133	1.9855193	RNASEK	15.695317	1.6282540055898113e-55	1.084998687010525e-53	0.36562806	SSH2	6.84796	7.491041316965256e-12	5.947568037954798e-10	0.6554734	RAB11FIP1	12.178444	4.0493493785894334e-34	1.481426680504346e-32	0.7993972	CD86	2.5118585	0.012009720622059938	0.8963094694655772	0.5643364	POLE4	1.8707235	0.061383423242718144	0.999981144962227	0.67942166
194	JUN	14.23737	5.3711292913839105e-46	4.749503806570663e-44	0.32252935	NECAP2	8.316513	9.058872936476304e-17	4.344998746755139e-15	0.6197486	FIS1	24.651985	3.5041157406971436e-134	1.5275652217272735e-132	1.7816457	MIF	15.682384	1.9962027741841854e-55	1.3254502263604458e-53	0.18620153	RPL13	6.8445573	7.671264092476762e-12	6.06484938294201e-10	0.09185167	MALT1	12.160893	5.02064987132712e-34	1.826028953201197e-32	1.2015796	PIKFYVE	2.510144	0.012068194136784414	0.8970851243192176	0.43186858	GNAI3	1.8696836	0.061527758563095954	0.999981144962227	0.5989006
195	NXT1	14.22258	6.6360783489651104e-46	5.785792048364066e-44	0.7625532	SF3B6	8.304501	1.0024001438191676e-16	4.783320174776989e-15	0.46959057	CAV1	24.344013	6.708510627786456e-131	2.8642423636896955e-129	6.450947	PNISR	15.579	1.0112377605994892e-54	6.667022663344618e-53	0.51952296	RAB30	6.8366394	8.107234221210242e-12	6.38248000419159e-10	0.7357148	SLC38A1	12.158982	5.139480376497589e-34	1.865611378690506e-32	1.089485	STAG2	2.5047112	0.012255144951293201	0.9073670416715418	0.49619254	RTCB	1.8651465	0.062160877389872575	0.999981144962227	0.7411699
196	HLA-DRA	14.198951	9.299444857549763e-46	8.032826025563123e-44	0.5896249	TKT	8.3036	1.0100316067277888e-16	4.807441254675277e-15	0.5143083	ATOX1	24.335169	8.323191205795138e-131	3.545527431911545e-129	2.1929388	CD82	15.430762	1.0166248135341363e-53	6.563386079903084e-52	0.58217764	PTPRCAP	6.8202853	9.085999838830948e-12	7.12296575600453e-10	0.2082857	SMARCA5	12.096622	1.1004635735753973e-33	3.971460223553146e-32	0.9709742	MYO1E	2.4989958	0.012454578602300303	0.9092759449673696	0.71252364	RAD21	1.864532	0.0622470251519228	0.999981144962227	0.45065904
197	DNAJB1	14.141472	2.1082677719475843e-45	1.804406426100827e-43	0.38872945	SNX22	8.300511	1.0366395188058938e-16	4.921531842717651e-15	0.85819566	IGLV2-23	24.277575	3.3827706775015846e-130	1.4377160660780085e-128	2.9272006	HVCN1	15.423759	1.133111846142955e-53	7.26515492279562e-52	0.967478	MEF2C	6.8084364	9.866518641013e-12	7.702489740753998e-10	0.32562894	ATP1A1	12.084983	1.2679597110579758e-33	4.5583029458419483e-32	1.178298	LYL1	2.4983907	0.01247586246712652	0.9092759449673696	0.4958097	SQSTM1	1.8565801	0.06337091417853143	0.999981144962227	0.3045526
198	COTL1	14.137717	2.223805231508567e-45	1.8946008223509973e-43	0.5774513	LCP2	8.286301	1.1682552702842778e-16	5.5323113789248874e-15	1.4358108	IGHV4-39	24.252197	6.2684054037981935e-130	2.6580888187287886e-128	2.8436718	UQCRH	15.39234	1.842488930990671e-53	1.1772999477542444e-51	0.22980915	ACTB	6.7987657	1.0551919345661279e-11	8.203237964639505e-10	0.12032526	SLC20A1	12.02986	2.4758117515803454e-33	8.798799173521159e-32	1.4502504	EIF3I	2.4957483	0.012569179882497951	0.9125126780064077	0.31935817	POLR3K	1.8564974	0.06338269149097092	0.999981144962227	1.0530385
199	BTG1	14.09715	3.954176737012961e-45	3.3383271293750145e-43	0.2745222	MCUB	8.278109	1.2514733912363032e-16	5.897959300209966e-15	0.57729274	APOL6	24.2521	6.2832208006476654e-130	2.6583295623239035e-128	2.7219727	AIM2	15.38534	2.0529539422171293e-53	1.3073042543988804e-51	1.0494909	YWHAZ	6.785244	1.1589066487258389e-11	8.972149482127262e-10	0.18707938	USP36	12.022084	2.720210695583373e-33	9.64899071448566e-32	1.3625796	DNAJA1	2.492803	0.012673910211267892	0.9165496772164199	0.2961998	MAP4K2	1.8548077	0.06362368128870965	0.999981144962227	0.8933303
200	SOD1	14.087377	4.541229151542369e-45	3.816678086012501e-43	0.4081589	CD80	8.278078	1.251791125995898e-16	5.897959300209966e-15	1.4135481	AURKAIP1	24.23162	1.0331638012056049e-129	4.361260226899135e-128	1.665654	BTG1	14.985825	9.089050863122993e-51	5.634003687845475e-49	0.1825194	BTF3	6.7738066	1.2543753450408381e-11	9.649404623334146e-10	0.19116831	SCGB3A1	12.009415	3.170803967270384e-33	1.1225969719417615e-31	1.9536238	ACP5	2.4807003	0.013112463005846677	0.9325731922814231	0.41129607	MTHFS	1.8545597	0.0636591350575988	0.999981144962227	1.073087
201	DNAJB6	14.0833645	4.806566436131758e-45	4.021565765262168e-43	0.5050357	MZT2A	8.261409	1.4396290591102738e-16	6.7319796954585185e-15	0.42160878	YIPF3	24.182781	3.376609828137881e-129	1.4125736810178607e-127	2.0342388	ATP5MG	14.968317	1.182771458184168e-50	7.28321777782185e-49	0.16178542	PIK3IP1	6.7735353	1.2567291904117255e-11	9.649404623334146e-10	0.8295087	RNF19A	11.949561	6.526932918236056e-33	2.2977266865744967e-31	1.000439	NDUFA13	2.4799268	0.013140932357714623	0.9325731922814231	0.39250824	CHCHD2	1.8487227	0.06449786131630443	0.999981144962227	0.17630248
202	NUP58	14.067582	6.008917071252303e-45	4.9828610984633545e-43	0.7930183	AIM2	8.231161	1.8540702168218394e-16	8.626743667197477e-15	0.5225625	SURF4	24.140505	9.394329295725367e-129	3.903772739413004e-127	2.1796265	RIPOR2	14.908147	2.9173753408808014e-50	1.790539115465592e-48	0.6245164	RPS8	6.7554326	1.4240962526308275e-11	1.0845219543504482e-09	0.096733294	CCNT1	11.866906	1.7585202563065353e-32	6.155810683333459e-31	1.3014911	AKIRIN1	2.479806	0.013145393373888642	0.9325731922814231	0.44157857	PRMT1	1.8474467	0.0646824363120247	0.999981144962227	0.46837538
203	RBMX	14.052355	7.451469811133586e-45	6.151748837881878e-43	0.5160017	DNAJB4	8.220715	2.0229426592289358e-16	9.389070680570517e-15	0.4733523	NDUFS6	24.111681	1.8853175200584198e-128	7.782357143639379e-127	1.864651	LY86	14.8664	5.446465039597349e-50	3.331808023239585e-48	0.757021	PTPRC	6.7496324	1.4822042653221854e-11	1.1241856578203794e-09	0.27404666	HLA-B	11.86454	1.808929959686029e-32	6.320414829180137e-31	0.047569733	NGRN	2.474272	0.013350796625161624	0.9435574372434302	0.4026348	CEP135	1.8457688	0.06492578132889375	0.999981144962227	1.2288083
204	PNRC2	14.0400715	8.86228024760798e-45	7.252299335959197e-43	0.57860917	TSPO	8.210205	2.2081103194357486e-16	1.0223057652613449e-14	0.5605328	SRPRA	24.02641	1.4732732195034665e-127	6.041391588900149e-126	1.5486565	GPSM3	14.78164	1.9242394980858032e-49	1.1656643037430166e-47	0.38144177	RPL14	6.7255373	1.7494548735523227e-11	1.3215112967910623e-09	0.12237669	UBE2D3	11.856293	1.9962052896520005e-32	6.961719307350846e-31	0.2458262	CWC25	2.466022	0.01366229752355213	0.9584565071300917	0.4342999	TNFAIP8	1.8446109	0.06509416376357424	0.999981144962227	0.44418114
205	LIMD2	13.944935	3.3775686584192724e-44	2.7399424360342082e-42	0.5234085	PPP2R1A	8.195867	2.48794670444305e-16	1.146175545962924e-14	0.45961708	MAN1A2	23.950441	9.143037126147584e-127	3.7328399715462063e-125	2.2438583	RALGPS2	14.671053	9.879965213602918e-49	5.946464224367847e-47	0.30598992	RPS12	6.702027	2.055480747110255e-11	1.5464177330477074e-09	0.09747723	OGA	11.854428	2.0411293918900668e-32	7.091879365714128e-31	0.926705	HSPA9	2.4659681	0.013664349388820045	0.9584565071300917	0.31118312	CREBRF	1.8444809	0.06511308629702628	0.999981144962227	0.55397415
206	PDE4B	13.907436	5.708958458075871e-44	4.611157874925524e-42	0.52028364	RNGTT	8.193592	2.5354328188328903e-16	1.1623121752772497e-14	0.7290535	BSG	23.932268	1.4137179377495436e-126	5.746655617109147e-125	1.6385353	SP140	14.513275	9.983725155938561e-48	5.970395639727617e-46	0.531574	RPL3	6.6942587	2.1676763549923664e-11	1.6177802172579028e-09	0.10038399	DIP2B	11.839698	2.433287291110076e-32	8.438712690991041e-31	1.7597015	QRSL1	2.4628415	0.013784082758194453	0.963046091806593	0.6407277	UBL5	1.8441855	0.06515610892870947	0.999981144962227	0.29950762
207	NOP53	13.843458	1.3933801569518831e-43	1.1157805565840445e-41	0.40769807	HNRNPF	8.187253	2.672556045698818e-16	1.2147520800455935e-14	0.43425366	PTP4A3	23.845938	1.1158251930270609e-125	4.4868677697195905e-124	3.55601	RPS10	14.424248	3.6421975711820734e-47	2.1711221176714097e-45	0.3809864	C12orf57	6.6909776	2.2168471464714058e-11	1.6478858190782267e-09	0.46298748	INPP5D	11.812377	3.3689987720812405e-32	1.159756071761841e-30	0.91389143	CCDC12	2.4615707	0.013833012788303511	0.963046091806593	0.45950383	TOMM22	1.8410898	0.06560839805446371	0.999981144962227	0.5093538
208	PAF1	13.841949	1.4229464747645713e-43	1.134586979750315e-41	0.73800886	LGMN	8.187104	2.675866142666625e-16	1.2147520800455935e-14	0.7307787	CISD2	23.841928	1.2280074677032014e-125	4.927346953205663e-124	2.2442474	ERP29	14.419158	3.9209934345196656e-47	2.3298692834798698e-45	0.30407977	OTUD1	6.6265783	3.4355689967944856e-11	2.5336302902051978e-09	1.0586795	IDS	11.728963	9.056100960210948e-32	3.077754676058577e-30	0.55247027	DDIT3	2.4549344	0.014091036146819188	0.9771648026479653	0.3310668	IGFLR1	1.8403336	0.065719273370061	0.999981144962227	0.7296033
209	MAT2A	13.8294115	1.6939975474653483e-43	1.3449619676854667e-41	0.631775	C12orf75	8.176042	2.933203130711114e-16	1.3251260051527352e-14	0.8844617	ELL2	23.786005	4.6621923616313885e-125	1.8547374218191565e-123	1.4797581	CAPG	14.406963	4.678347093756944e-47	2.7710666690576844e-45	0.7203031	ETS1	6.6190157	3.615980885699038e-11	2.6561799750146715e-09	0.65851307	CUL3	11.720776	9.97539804334914e-32	3.384017758051059e-30	1.1395681	HLA-DQB1	2.451579	0.0142230950197632	0.9771648026479653	0.41201434	PFN1	1.837876	0.06608068531340014	0.999981144962227	0.1632694
210	IRF1	13.786115	3.0895676952559084e-43	2.4425912736476585e-41	0.40558308	PYCARD	8.175739	2.940569074614465e-16	1.3252448742549925e-14	0.5265409	TMEM263	23.73123	1.7169855854246723e-124	6.787185816282528e-123	2.6600022	PNRC1	14.296153	2.3124313780539625e-46	1.3653590079661656e-44	0.059127986	PNRC1	6.609761	3.849403862407154e-11	2.81655597116834e-09	0.13079117	FBXW11	11.699975	1.2749059954323555e-31	4.309274649053784e-30	1.5360878	FXR1	2.4508462	0.01425208643864359	0.9771648026479653	0.38507706	MIIP	1.8312119	0.0670689156778488	0.999981144962227	0.9585639
211	RPL7	13.752549	4.9165822492744476e-43	3.870615679618677e-41	0.34018758	JMJD6	8.174973	2.959328834802432e-16	1.3304857204757535e-14	0.5788366	DPP7	23.647684	1.2468581652193453e-123	4.887369673668602e-122	1.5678327	GNAS	14.19743	9.503449909907792e-46	5.593544745080744e-44	0.033277407	CD79B	6.6058493	3.952454680753742e-11	2.869451339825032e-09	0.43340424	AFF3	11.655315	2.155809320964966e-31	7.260485615625332e-30	1.1430291	PAK2	2.4505906	0.014262205787744307	0.9771648026479653	0.34705248	PARP14	1.8239453	0.06816033968468448	0.999981144962227	0.4536752
212	RPL22L1	13.668502	1.565854847743939e-42	1.2224150522680508e-40	0.3848897	MIER1	8.1691885	3.1046989958269614e-16	1.3918611180812623e-14	0.5284108	NDUFC1	23.641094	1.4575076657980974e-123	5.701085540557841e-122	2.0547237	PPDPF	14.010565	1.3433257280806013e-44	7.783779948611136e-43	0.24227078	EVL	6.6020303	4.055644537106508e-11	2.932954099741598e-09	0.60412985	TFRC	11.6261215	3.035811173677621e-31	1.0187439726344794e-29	1.7996099	CDC5L	2.4433827	0.014550301804980048	0.9908012083113786	0.48385265	UBXN1	1.8202943	0.06871420150631109	0.999981144962227	0.31234947
213	PTPRCAP	13.596665	4.191091198903933e-42	3.2582241495478993e-40	0.4269378	CAPN2	8.168953	3.1107626017787887e-16	1.3918611180812623e-14	0.5904832	MBNL2	23.624039	2.182606586909749e-123	8.501685532058893e-122	1.7342535	HLA-DMB	13.941353	3.551459222852287e-44	2.0514899746123207e-42	0.56939673	RPL10	6.5947714	4.259111777555508e-11	3.0682049245417247e-09	0.085761175	RHOH	11.624946	3.0778943145411595e-31	1.0310117077326562e-29	0.37078863	TUBA1B	2.433048	0.014972314841066982	0.999989270246092	0.26406687	TTC17	1.8192781	0.0688690069959104	0.999981144962227	0.5841122
214	BANK1	13.589188	4.6420289663867557e-42	3.5938164504084682e-40	0.58110386	AHNAK	8.16399	3.241350806209766e-16	1.4468211325899958e-14	0.47401008	GADD45A	23.603611	3.5386801734194616e-123	1.3755144724095897e-121	2.3118823	TNFAIP8	13.790543	2.9056804224990794e-43	1.6579261566662944e-41	0.58670866	POMP	6.5895414	4.411875330688221e-11	3.1660296123069544e-09	0.50791013	MIR29B2CHG	11.618074	3.3356960624127913e-31	1.1153658984318613e-29	1.8694533	FAM107B	2.4302778	0.015087254365247287	0.999989270246092	0.33618665	ZCCHC2	1.8190063	0.06891045699663136	0.999981144962227	1.0982437
215	RPS4Y1	13.567407	6.24942646118734e-42	4.818256153422867e-40	0.39613762	EIF3I	8.161509	3.3086563647061865e-16	1.4733391516154662e-14	0.42299247	ARL1	23.56331	9.169695495509203e-123	3.5495472729296827e-121	2.4130332	UQCRB	13.711542	8.659801160410393e-43	4.88140695017937e-41	0.16851278	ALOX5AP	6.588527	4.4421142248201295e-11	3.1676758040565895e-09	0.9087894	MAP3K2	11.605583	3.8604857516043513e-31	1.2862311277398926e-29	1.1944069	RPL7	2.4281194	0.015177344672345515	0.999989270246092	0.2628469	CHD1	1.8185928	0.06897357241140425	0.999981144962227	0.44367373
216	NASP	13.562909	6.644764600010546e-42	5.101976045555423e-40	0.63316905	UBXN1	8.143406	3.8431263533831557e-16	1.6911568750335595e-14	0.4720603	IGHV4-34	23.483236	6.05137752367747e-122	2.318410715334173e-120	2.9197948	CNBP	13.665992	1.620798662624486e-42	9.108693207002307e-41	0.07356208	RPS14	6.587812	4.46355652882701e-11	3.1676758040565895e-09	0.12318728	PPP1R15B	11.5568905	6.813180704137272e-31	2.2499172668635968e-29	1.2415047	VCP	2.427353	0.015209453165149777	0.999989270246092	0.2530695	ATP5F1B	1.8172104	0.069184903053228	0.999981144962227	0.28509158
217	CEMIP2	13.559394	6.970941229888814e-42	5.33048448636334e-40	0.9428237	MOB3A	8.125425	4.457963328205585e-16	1.947931610718028e-14	0.5243616	MRPS24	23.45407	1.201366990989922e-121	4.5745112893652987e-120	1.8306766	RHOA	13.651369	1.9812222370371353e-42	1.1100794143735397e-40	0.06451924	MANBA	6.5724344	4.9499242951777477e-11	3.4983214961903945e-09	0.85185957	CMTM6	11.531415	9.162536514434787e-31	3.009764195181765e-29	0.43090507	FAM117A	2.4212813	0.0154659065342609	0.999989270246092	0.5713737	NME2	1.815828	0.06939676526014277	0.999981144962227	0.2445387
218	ZFP36L1	13.514493	1.2843688297423995e-41	9.741363262330768e-40	0.46047348	GCSAM	8.112756	4.94843296236454e-16	2.1571930423317194e-14	1.3892194	LAMP2	23.412233	3.207782416020268e-121	1.2164797625631333e-119	2.5792344	TRAF3IP3	13.622725	2.934143795030877e-42	1.6341867142592869e-40	1.0617259	TAF1D	6.559473	5.399822427120259e-11	3.801882522460747e-09	0.34964964	TNFRSF13C	11.497889	1.3518235358661898e-30	4.417219532783077e-29	0.6343636	GTF2B	2.4145977	0.015752597256625395	0.999989270246092	0.3086787	NPM1	1.813654	0.06973102783591374	0.999981144962227	0.20333023
219	TENT5C	13.469346	2.3695478391118437e-41	1.7899199830829467e-39	0.52910274	TTN	8.105296	5.261714943413398e-16	2.2830948235862133e-14	0.61952114	HYI	23.332912	2.055119208591868e-120	7.746346301799408e-119	3.3557968	IFITM1	13.510866	1.3492479094305238e-41	7.470109048710597e-40	0.41833782	BLOC1S2	6.557552	5.4698207455212996e-11	3.836688551501368e-09	0.9119185	CELF2	11.479036	1.6814476299553812e-30	5.484694034913899e-29	0.890842	ZBTB7A	2.4130108	0.015821347492748834	0.999989270246092	0.40670872	ATP6V0B	1.8084786	0.07053203820950701	0.999981144962227	0.35085183
220	STK17A	13.458598	2.7406813546978717e-41	2.0619206740303586e-39	0.49840707	G3BP2	8.091928	5.87279819655079e-16	2.5423357018850266e-14	0.44147825	ADI1	23.282047	6.739754051222229e-120	2.535288933219846e-118	2.2833648	EIF3E	13.421105	4.5487783365618373e-41	2.5035724543826183e-39	0.22861855	SIAH2	6.5263343	6.73988875870973e-11	4.674826931598742e-09	0.87086505	CCNT2	11.474329	1.7755006864379023e-30	5.771305192954422e-29	1.5661516	BAG3	2.4019299	0.01630883215181911	0.999989270246092	0.36528108	ZFAS1	1.8076988	0.07065339020006742	0.999981144962227	0.32843497
221	SRSF2	13.457815	2.7698717041648937e-41	2.0755127010565696e-39	0.37857607	CD40	8.088905	6.020314107341666e-16	2.600162514231037e-14	0.46278128	COPG1	23.276146	7.734192364543752e-120	2.897681950555368e-118	2.8912528	CIRBP	13.395954	6.385002896054417e-41	3.503864236311274e-39	0.06450046	HMCES	6.5146537	7.28575667763959e-11	5.034727707088869e-09	1.5158546	CYTIP	11.469336	1.8809732403901494e-30	6.103512820730332e-29	0.16284764	EIF3F	2.398958	0.01644180161417229	0.999989270246092	0.25927836	CD69	1.8059146	0.07093167298707723	0.999981144962227	0.38722906
222	BCL9L	13.446491	3.228293117967178e-41	2.4093397198012642e-39	1.1916265	HVCN1	8.060749	7.582852792962764e-16	3.267456522196287e-14	0.5183306	CCND2	23.254423	1.2832459207056583e-119	4.7981567912878105e-118	2.257681	CSK	13.379033	8.018385167458803e-41	4.3744745746914136e-39	0.6007912	SNX3	6.501744	7.939416509822762e-11	5.4661857284233614e-09	0.33433813	HUWE1	11.4646845	1.984807913962331e-30	6.429261468525899e-29	1.4913237	CYTIP	2.3955557	0.01659519292403507	0.999989270246092	0.20108393	DRAP1	1.8033979	0.0713257449620107	0.999981144962227	0.43962786
223	SRSF5	13.385904	7.310172287848883e-41	5.369810808924585e-39	0.39112794	CGAS	8.051022	8.210607761986264e-16	3.529804599611514e-14	0.70744723	SEC63	23.167534	9.678637640746325e-119	3.6044714790627736e-117	1.9313518	OST4	13.363182	9.92292367592435e-41	5.3977233220232227e-39	0.15801895	EZR	6.4972053	8.18256970052955e-11	5.612881818841189e-09	0.22243357	ZBTB1	11.463265	2.017610073063464e-30	6.524188690332427e-29	1.3320647	SUGT1	2.394453	0.016645177637437846	0.999989270246092	0.47420922	RANBP1	1.8012711	0.07166016084992721	0.999981144962227	0.58571845
224	TCP1	13.339688	1.3602676408319189e-40	9.952891624565467e-39	0.49161467	MYH9	8.05032	8.257836347156863e-16	3.541947369316155e-14	0.47426373	MRPS34	23.158915	1.1821740562205642e-118	4.393825406566392e-117	1.8395766	NT5C	13.3273	1.606060536159816e-40	8.711010896415652e-39	0.8651671	CD74	6.494387	8.337219318887926e-11	5.69801604585388e-09	0.07319354	HSPA9	11.3978	4.288173665888561e-30	1.3770868202779477e-28	0.7045318	ISG20L2	2.3937538	0.016676943717191826	0.999989270246092	0.47970712	EEF1D	1.800704	0.07174955506443062	0.999981144962227	0.15497208
225	GLA	13.317349	1.8350715042604593e-40	1.332247631380998e-38	0.7825068	NOP10	8.040683	8.933959823585924e-16	3.8144124116353813e-14	0.44693536	DAD1	23.15056	1.4349833863206112e-118	5.322846922856852e-117	1.5165578	NME2	13.313002	1.9450750480524086e-40	1.0519191375815025e-38	0.15659466	LINC00926	6.4773736	9.33330027657257e-11	6.355500604390183e-09	0.5615772	HSPA4	11.338512	8.45694297321036e-30	2.6789412902234108e-28	0.68486965	ARHGAP24	2.391212	0.01679284997469242	0.999989270246092	0.39260918	EIF3E	1.792244	0.07309389771980299	0.999981144962227	0.22601822
226	AC016831.7	13.286373	2.7771651431994183e-40	2.0083855520083234e-38	0.506805	PKIG	8.026037	1.006719566926651e-15	4.2884414793875464e-14	0.5034651	TMEM205	23.136553	1.985661342177158e-118	7.350886770305837e-117	2.2525413	ANKRD44	13.260844	3.9047300865709674e-40	2.099551987182741e-38	0.41392	ALG13	6.4681983	9.91783117292971e-11	6.728977964528092e-09	0.5682088	TMEM131L	11.292603	1.4274683969941521e-29	4.514187347646931e-28	1.3101214	SAP18	2.3863037	0.017018693107818807	0.999989270246092	0.27588075	MIF	1.788841	0.0736404190213454	0.999981144962227	0.1821056
227	AFF3	13.275309	3.2194051762729594e-40	2.3192147404981035e-38	0.76480436	MAP4K1	8.015029	1.1011145229606254e-15	4.669226083954397e-14	0.54330045	TMEM147	23.10856	3.7977794999068896e-118	1.4003748993925444e-116	1.8632021	CD99	13.125145	2.3632907278387002e-39	1.2562472478636602e-37	0.25456217	PAX5	6.4664364	1.0034119169174739e-10	6.783209980379068e-09	0.9393733	TRPM7	11.266363	1.923509951940821e-29	6.021618906595945e-28	1.6660223	DUSP5	2.3819196	0.017222653855254576	0.999989270246092	0.3594675	NEDD8	1.7880375	0.07376994521575417	0.999981144962227	0.4494218
228	ARRDC2	13.249824	4.52265059163668e-40	3.233088687308704e-38	0.97861296	SNRPG	7.9865303	1.3878963736653783e-15	5.833005636080322e-14	0.4008918	MPC1	23.091124	5.6855632480841905e-118	2.0882133677707643e-116	2.5701215	LCP1	13.104654	3.0967069188542265e-39	1.6367806711609675e-37	0.3321992	MTPN	6.4322314	1.2574406322545753e-10	8.439326372879808e-09	0.43147114	DDX21	11.161353	6.302508267681369e-29	1.9436727150148595e-27	0.37123016	SUMO3	2.3807364	0.017278076943167228	0.999989270246092	0.5141715	PAF1	1.7838312	0.07445109652495524	0.999981144962227	0.5082048
229	TWISTNB	13.22176	6.570819527974122e-40	4.626352858601553e-38	0.86800736	IL18BP	7.980092	1.4622421388330665e-15	6.130901983448844e-14	0.8475964	P2RX1	23.04646	1.596244320812293e-117	5.851223288352801e-116	3.4299595	HCLS1	13.10409	3.119818062355314e-39	1.6443380058594758e-37	0.31102544	CFL1	6.429198	1.2827894600111695e-10	8.578597041178638e-09	0.15116128	WIPF1	11.154767	6.78700146554673e-29	2.089634873666186e-27	0.56853765	GRASP	2.3776164	0.01742494283613463	0.999989270246092	0.39227477	EIF2S3	1.7830042	0.0745856334878678	0.999981144962227	0.40041903
230	BRD2	13.195862	9.268832966700171e-40	6.501424266642549e-38	0.38057238	HMGB2	7.9547987	1.794226509395329e-15	7.505981661950234e-14	0.49043918	SPCS1	22.997698	4.915323441399098e-117	1.7947182929476392e-115	1.2407306	COX6B1	13.100218	3.283158512923982e-39	1.725554127722131e-37	0.32405743	UBALD2	6.3993917	1.5599730234242619e-10	1.0321268323067332e-08	0.3494596	PPP4R3A	11.148529	7.280016309246382e-29	2.2340550048999836e-27	0.9734707	UQCRFS1	2.3717802	0.01770262464913451	0.999989270246092	0.30275267	RPS5	1.7808182	0.0749421517648785	0.999981144962227	0.18327142
231	EIF4A2	13.193955	9.506357155623375e-40	6.643056622083181e-38	0.3516328	RNH1	7.9535484	1.812438861356439e-15	7.56520901010927e-14	0.47044215	ATRAID	22.934021	2.1274481612669255e-116	7.737607756904151e-115	1.7381161	GABARAP	13.0653105	5.197241513342938e-39	2.7238801167402398e-37	0.13614257	E2F5	6.3845515	1.7190055697141352e-10	1.1333288310857362e-08	1.129222	NABP1	11.128979	9.066855076552877e-29	2.773268557677436e-27	1.3895195	VAV1	2.3690503	0.01783383399590207	0.999989270246092	0.6533787	HLA-DRB1	1.7785141	0.07531944666389694	0.999981144962227	0.28314966
232	DEDD2	13.185185	1.0679141854222088e-39	7.434754802838646e-38	0.5763033	UQCRH	7.9519415	1.8361087629822046e-15	7.629870222655228e-14	0.4067831	GAB1	22.874233	8.388693631296703e-116	3.0273935352559744e-114	3.8663197	SEPT7	13.052796	6.12566738117494e-39	3.2014762464415133e-37	0.3121056	HMGB1	6.3694496	1.897077247805098e-10	1.2463263130122366e-08	0.1893338	MBNL1	11.126674	9.30426224300831e-29	2.841226267267578e-27	0.36177582	VDAC2	2.3642156	0.018068288965940597	0.999989270246092	0.30018553	IFITM1	1.7780297	0.07539897230325547	0.999981144962227	0.36987576
233	RPL31	13.135604	2.0584361511353622e-39	1.4224556188105032e-37	0.33749077	LTB	7.9514446	1.8434874868397388e-15	7.643508784323521e-14	0.619427	DPM2	22.850935	1.4304394948130796e-115	5.15234364753329e-114	2.439641	RPL36A	13.020261	9.384984201555326e-39	4.891202101469812e-37	0.33650184	DUSP1	6.3621817	1.9890823756945354e-10	1.3021859286213558e-08	0.19305243	BIRC3	11.047921	2.243508777152621e-28	6.795354994174286e-27	0.5074952	AHNAK	2.3610554	0.018223003942711646	0.999989270246092	0.3547098	CTSA	1.7767181	0.07561461744851493	0.999981144962227	0.61715585
234	JUND	13.109241	2.915027728350129e-39	1.9922559470899893e-37	0.22825912	GABARAPL2	7.942631	1.9793748979210667e-15	8.15257767006871e-14	0.4190778	RTN3	22.815107	3.2466243135895773e-115	1.1649137777491218e-113	2.305695	CD19	12.968196	1.853406505594917e-38	9.579185202601097e-37	0.5011556	RPL38	6.358601	2.0359930247294555e-10	1.328236288650426e-08	0.1526078	ZNF331	11.042923	2.371889972010591e-28	7.172564521519222e-27	0.60444653	CRYBG1	2.360188	0.018265670625832148	0.999989270246092	0.46105623	COX17	1.7752767	0.0758522132064493	0.999981144962227	0.394577
235	RPL27A	13.095108	3.511756394495673e-39	2.3913266718430757e-37	0.32336628	R3HDM4	7.942216	1.98600542161498e-15	8.161869858258214e-14	0.4925121	CDK2AP2	22.752504	1.355371082314656e-114	4.83527985732827e-113	1.7474563	LBH	12.956594	2.156090819587827e-38	1.1112801798859026e-36	0.7031747	TPT1	6.352146	2.1233125650567493e-10	1.3803751163354993e-08	0.08569465	TAGAP	10.98171	4.679771191461323e-28	1.4015276226370044e-26	0.2143521	PKM	2.35259	0.018643171345258867	0.999989270246092	0.32355773	MBNL1	1.7747214	0.07594390838760415	0.999981144962227	0.29809242
236	HLA-DPB1	13.071029	4.820940001605931e-39	3.270876310907762e-37	0.60698557	PML	7.9281797	2.223813096581413e-15	9.102741468493381e-14	0.6527068	ATP5MC1	22.68586	6.178745621692239e-114	2.191692695998741e-112	1.7075856	LINC00926	12.948492	2.3961375779920403e-38	1.231601513227975e-36	0.6877114	PLAC8	6.326551	2.5070116685159225e-10	1.624160545526739e-08	0.8846469	BMP2K	10.939608	7.4521432507943e-28	2.2175771734181826e-26	1.3424083	TPM3	2.3487778	0.01883514882537724	0.999989270246092	0.2868375	CCDC85B	1.7732444	0.0761882187200498	0.999981144962227	0.4456102
237	SPOCK2	13.060219	5.5567883802139064e-39	3.756469478189531e-37	1.13961	EIF6	7.92813	2.2247025992244515e-15	9.102741468493381e-14	0.5254407	AQP3	22.568966	8.7466987517271e-113	3.0849887582178496e-111	4.032755	EIF3L	12.848061	8.819378587880978e-38	4.52065839815064e-36	0.26671603	SLC38A1	6.2936363	3.101135078820643e-10	1.995206148297778e-08	0.6358001	BACH2	10.901412	1.1348284948994506e-27	3.3555673625727333e-26	1.7313479	ARPC3	2.342881	0.019135493125298504	0.999989270246092	0.2705969	WDR33	1.7711412	0.07653722266822283	0.999981144962227	0.5016382
238	HNRNPAB	13.042588	7.003863417519497e-39	4.717620348161689e-37	0.5544365	POMP	7.9108367	2.556646060056171e-15	1.043805299530154e-13	0.40449908	REEP5	22.542732	1.582477287048593e-112	5.560425842137975e-111	1.460955	SELENOH	12.833118	1.0697031817567735e-37	5.4680882096487336e-36	0.3718721	CCNI	6.2840643	3.2983467047273605e-10	2.1147956294434053e-08	0.16885151	NFAT5	10.8464	2.0743435418854208e-27	6.123908513369966e-26	1.2038112	DDAH2	2.332015	0.01969989873925894	0.999989270246092	0.5233272	CHD7	1.7682109	0.07702564758893693	0.999981144962227	0.5123046
239	APP	13.00937	1.0823052758766778e-38	7.245247091011358e-37	1.2711046	MFSD10	7.8973794	2.8482881920906797e-15	1.1552904584353891e-13	0.6343298	LGALS3	22.522598	2.4931148466971185e-112	8.727305217575017e-111	2.616614	RPL36AL	12.7761965	2.2269674206163043e-37	1.1321732461541964e-35	0.042341404	CCND3	6.268953	3.6348412844410016e-10	2.3225639960650754e-08	0.7027573	ITSN2	10.844335	2.121734201253012e-27	6.253920493993474e-26	0.495506	CNBP	2.3298433	0.019814437268619894	0.999989270246092	0.2466765	TMEM109	1.7665213	0.07730843243574503	0.999981144962227	0.58707225
240	PIM3	13.009293	1.0834086924601613e-38	7.245247091011358e-37	0.51847595	TAGLN2	7.862609	3.762138964920692e-15	1.519350407088534e-13	0.4586423	RASSF6	22.463333	9.480271198006682e-112	3.3062224301384795e-110	2.546343	MYL12B	12.6963415	6.19588722859471e-37	3.141382171497829e-35	0.28793845	RPL27A	6.267462	3.6698050826734593e-10	2.336901816809604e-08	0.15504922	RAP1B	10.825946	2.5938571036656347e-27	7.633467798137762e-26	0.36680743	TRIR	2.3286262	0.01987887526771769	0.999989270246092	0.26382378	TMSB10	1.7640754	0.07771927623801869	0.999981144962227	0.16538197
241	TNF	12.925636	3.2261737832755763e-38	2.1497839445841323e-36	0.9867494	SLC4A7	7.8376184	4.5917235921355645e-15	1.8463874737514086e-13	0.5294352	NMRK1	22.341496	1.460707317068179e-110	5.047014281825571e-109	2.7523265	CD24	12.688122	6.881635402284921e-37	3.479608491485963e-35	0.63663906	CSK	6.261942	3.8021287844360594e-10	2.404749791864678e-08	0.500853	H3F3B	10.801956	3.3694821085760976e-27	9.884873770725287e-26	-0.01927436	SDCBP	2.3274496	0.01994135107885289	0.999989270246092	0.37052312	COTL1	1.7625158	0.07798219086390924	0.999981144962227	0.37149236
242	RIPK2	12.885163	5.455980047964624e-38	3.584425201933942e-36	0.74798805	CCT7	7.8359876	4.6517159426877735e-15	1.86648851739072e-13	0.4421545	MARS	22.283981	5.284447484195698e-110	1.8157867616965623e-108	2.1948378	SET	12.594167	2.273488442976427e-36	1.1281581747088875e-34	0.28197578	SH3BGRL3	6.228317	4.714733512276568e-10	2.961868615220747e-08	0.18046539	VPS37B	10.771619	4.686861785497938e-27	1.3706499560159957e-25	0.7670726	COX6C	2.327443	0.019941708575447907	0.999989270246092	0.27050376	PPIA	1.7623267	0.07801410845557626	0.999981144962227	0.16266057
243	FXYD5	12.881623	5.71212771948791e-38	3.7395396136914185e-36	0.39501864	FBL	7.823625	5.1323499794520776e-15	2.0549224445625937e-13	0.4516443	ZBTB38	22.243832	1.2942134159883692e-109	4.4064660429764585e-108	1.6737407	SMDT1	12.548266	4.0630936365326906e-36	2.0108541397991233e-34	0.23557745	RPLP1	6.220913	4.94270263045357e-10	3.0843125645151416e-08	0.081481114	B4GALT1	10.770893	4.7239689276858624e-27	1.379339784863268e-25	1.3219486	SIGLEC10	2.317458	0.020478803008227655	0.999989270246092	0.6095029	PFDN5	1.75942	0.07850618172902166	0.999981144962227	0.20773235
244	PIM2	12.870663	6.583518659807619e-38	4.2949402501640055e-36	0.42909405	SNRPB	7.821107	5.236089031850578e-15	2.0919689326824003e-13	0.43639606	NPC2	22.12584	1.7829123230242375e-108	6.037310004171728e-107	1.5051501	TUBB	12.474398	1.0298248199611463e-35	5.069781395998699e-34	0.5609732	YBX1	6.2117143	5.240960353087787e-10	3.248698945777805e-08	0.16762824	EPC1	10.746317	6.167526541202516e-27	1.795221688077325e-25	0.5175218	PLEK	2.3171823	0.020493809148310553	0.999989270246092	0.45052043	WAS	1.7527561	0.07964388676630069	0.999981144962227	0.42703128
245	WDR74	12.867754	6.836149673015458e-38	4.4287805763584174e-36	0.6732351	GPSM3	7.8009214	6.145669912494971e-15	2.4501262655412645e-13	0.44481018	MAGED1	22.123657	1.8712813746761322e-108	6.325066646504941e-107	3.5323486	EVL	12.46692	1.1311434613109293e-35	5.539337191900083e-34	0.6687143	RPS20	6.207746	5.374987022745322e-10	3.3207452937212653e-08	0.20725435	ARHGAP24	10.719517	8.243316689706437e-27	2.3845550821169415e-25	0.93540823	IER2	2.3151987	0.020602063165898094	0.999989270246092	0.28180075	FKBP8	1.7523425	0.07971492842964668	0.999981144962227	0.39666337
246	SC5D	12.862953	7.274365489629471e-38	4.696370633408535e-36	1.0766301	TRIM38	7.7917037	6.611164293167541e-15	2.630087492151812e-13	0.48125485	B4GALT3	22.117228	2.1578454186083657e-108	7.254248616287367e-107	2.3745673	GNAI2	12.464542	1.1653919787480758e-35	5.6921161098119375e-34	0.24292073	SC5D	6.2054467	5.454180824729594e-10	3.3585513474523025e-08	0.98403233	LCP1	10.715329	8.624993023356264e-27	2.491100926157603e-25	0.37614393	ACTR3	2.3093555	0.020923856653964432	0.999989270246092	0.30207682	CBX3	1.7503575	0.08005664575010259	0.999981144962227	0.48065928
247	HSPA1B	12.843725	9.327635160709578e-38	6.0012074768454936e-36	0.35605156	PLEKHF2	7.7599487	8.496386908983378e-15	3.3585929438095735e-13	0.5338833	CHST2	22.087072	4.2080570158273896e-108	1.402034425023347e-106	3.694878	YWHAB	12.338797	5.598630296956603e-35	2.706198033176588e-33	0.17582202	ARHGDIB	6.2036004	5.518584191125896e-10	3.387031047303519e-08	0.219406	MBNL2	10.710519	9.085117085128334e-27	2.619939947052928e-25	1.1056712	PPDPF	2.3045547	0.021191522526862492	0.999989270246092	0.26247478	ATF1	1.7463048	0.08075801463177477	0.999981144962227	0.973362
248	HLA-DQB1	12.841647	9.581359571416685e-38	6.143264841357131e-36	0.55446315	ITPR1	7.7524023	9.017021002575715e-15	3.5493581828282214e-13	0.63122463	NUDT22	22.017326	1.965235010214169e-107	6.501304046201412e-106	2.0541048	PRR13	12.264902	1.397806685718801e-34	6.72172091292304e-33	0.3336637	KLF4	6.174467	6.638706954630466e-10	4.047875632663243e-08	2.1227663	SFTPC	10.666553	1.459417607493454e-26	4.182767084579548e-25	1.7858021	S100A10	2.304353	0.02120283399344292	0.999989270246092	0.3198415	CNBP	1.7448987	0.08100250941480462	0.999981144962227	0.20176391
249	ARIH1	12.813422	1.379159267253152e-37	8.78237324519089e-36	0.56506675	COMMD6	7.745426	9.526176882269402e-15	3.7418822793554205e-13	0.47086313	MXD4	21.988382	3.7201535104979533e-107	1.2263361165878236e-105	2.2013423	CNPY3	12.230457	2.1373221626451667e-34	1.0199017112693994e-32	0.4414418	CORO1A	6.1670537	6.957404804333859e-10	4.228379766751177e-08	0.25768468	USP12	10.638295	1.9771460640480983e-26	5.657912770400218e-25	1.4208037	LBH	2.2953901	0.021710777630969087	0.999989270246092	0.3918082	BCL9L	1.7441779	0.08112807144979592	0.999981144962227	0.76460975
250	H3F3B	12.778495	2.162130551033439e-37	1.372143939495983e-35	0.17251635	UBR7	7.711518	1.2433015040965451e-14	4.853037544651326e-13	0.866324	MCEE	21.954803	7.791732715465113e-107	2.5549762566809855e-105	3.730069	ARGLU1	12.194249	3.3356306312870525e-34	1.583618226935212e-32	0.38013315	EEF2	6.1187525	9.431089033960133e-10	5.676298683729941e-08	0.08945741	CLK1	10.562909	4.4272483581760567e-26	1.2496762460945365e-24	0.5463878	KBTBD8	2.286239	0.022240285327743085	0.999989270246092	0.5164549	MAP1LC3B	1.7412003	0.08164846225131879	0.999981144962227	0.30551958
251	HSPA8	12.76432	2.594060075552055e-37	1.6351342192449407e-35	0.24136865	LYSMD2	7.70798	1.2782472073976517e-14	4.979026387395696e-13	0.5880252	HINT2	21.895956	2.8388535311581223e-106	9.24386198679725e-105	2.2552044	CAPZB	12.156936	5.269856618641438e-34	2.489240121281315e-32	0.42613876	EEF1A1	6.0985184	1.070561424445841e-09	6.402094569650802e-08	0.06934423	REV3L	10.548843	5.142610517398237e-26	1.4450425758074745e-24	1.235401	HLA-DPB1	2.2852774	0.022296567231425125	0.999989270246092	0.41966465	PKM	1.7403378	0.0817997152507651	0.999981144962227	0.38011816
252	FCRLA	12.749615	3.1328964796719434e-37	1.9615296146885608e-35	0.5488935	ADRM1	7.704857	1.3098986803912824e-14	5.09168532890428e-13	0.4573047	MESD	21.877758	4.231402395537471e-106	1.3730348851467503e-104	1.9263033	YBX1	11.997628	3.6562483583532885e-33	1.7054570467538914e-31	0.020554319	EEF1B2	6.0833416	1.17703153985905e-09	7.016311332488866e-08	0.112129115	DNAJB1	10.538793	5.722913896702199e-26	1.603275187457502e-24	0.10333816	NFKB1	2.281048	0.022545601817322455	0.999989270246092	0.3419686	SARAF	1.7388136	0.08206755362328616	0.999981144962227	0.22971493
253	RAN	12.711103	5.130521082922389e-37	3.201513791477122e-35	0.34371197	RGS19	7.7009954	1.3501040756269587e-14	5.237056516226154e-13	0.48192126	SLC50A1	21.851238	7.565444936773191e-106	2.4463790577177504e-104	2.2202435	FCRLA	11.930647	8.193423889682425e-33	3.783982745883532e-31	0.5088867	RAC2	6.042691	1.5156433824532362e-09	9.006010901214165e-08	0.20174848	LINC00926	10.515444	7.333496718084653e-26	2.0483290683536444e-24	0.8042125	SUMO1	2.280833	0.022558335677091666	0.999989270246092	0.3936928	NOP53	1.7360487	0.08255521494768153	0.999981144962227	0.23266184
254	MAP3K8	12.703455	5.65755334138805e-37	3.518621008120608e-35	0.6115324	PPP6R1	7.6969867	1.393122737452717e-14	5.39271453016448e-13	0.59786767	NAGLU	21.848347	8.059941791948586e-106	2.601771521698559e-104	3.25065	HMGN2	11.927657	8.493010475173389e-33	3.9126565295255577e-31	0.32054847	CREM	6.0340676	1.5988290682683852e-09	9.470143731984613e-08	0.5106628	WTAP	10.513303	7.501915986292245e-26	2.0922383927091286e-24	0.45500118	ZFP36L1	2.2784057	0.02270242313296512	0.999989270246092	0.3553199	CAPZA1	1.7295501	0.08371067954439596	0.999981144962227	0.38566712
255	CHD1	12.702553	5.72321834757193e-37	3.547634814916846e-35	0.5302517	PPID	7.6908207	1.4619424273421277e-14	5.64739581974108e-13	0.65627533	IFI27L2	21.840298	9.612598625939928e-106	3.097614251516186e-104	1.7971163	SUMO2	11.83948	2.4395914328311952e-32	1.1156347292589324e-30	0.10141817	STAP1	6.0272813	1.6674085225665317e-09	9.814040446071403e-08	0.80809796	ZFP36L2	10.511823	7.620608569062967e-26	2.1221688758444305e-24	0.10751861	EFHD2	2.2702024	0.023195301220680704	0.999989270246092	0.3958764	PSMA6	1.7294438	0.08372969548554471	0.999981144962227	0.49589863
256	PPP1R15B	12.680009	7.632276991486198e-37	4.715331924077797e-35	0.73640287	GSN	7.6845746	1.5350621802142178e-14	5.917601272404313e-13	1.1759032	NDUFAB1	21.820967	1.4672693444549986e-105	4.720053694627822e-104	1.7912124	SMIM14	11.81331	3.33182651839248e-32	1.5199320092950341e-30	0.49255258	EIF1	6.025229	1.6887014549961622e-09	9.908110612364275e-08	0.085611165	LAPTM5	10.490165	9.586079832063901e-26	2.6615636533727424e-24	0.10751124	IRF8	2.2698865	0.023214473589859883	0.999989270246092	0.38059902	ZNF330	1.7286049	0.08387983279704651	0.999981144962227	0.81775576
257	FAM129C	12.657018	1.0231233629528022e-36	6.300143797350951e-35	0.84982145	PREX1	7.6568346	1.9057201545143832e-14	7.286255459616672e-13	0.5345529	IGKV3-15	21.710701	1.6255943966339726e-104	5.175825981637655e-103	2.4909554	CTSS	11.673543	1.7402108537455893e-31	7.805013007015674e-30	0.33009472	SEC62	6.0046635	1.917292700720088e-09	1.1214058686531474e-07	0.38462788	SERINC1	10.48106	1.0555424439896608e-25	2.926346347690801e-24	0.7805768	TRMT10C	2.2674592	0.023362192957245946	0.999989270246092	0.52633876	RACK1	1.72636	0.08428268095199531	0.999981144962227	0.16111931
258	RGS16	12.601514	2.0713039478105197e-36	1.2712627979687065e-34	1.030284	FLNA	7.6536164	1.9540459715593032e-14	7.455744322567173e-13	0.51350695	MEF2B	21.646671	6.533226297511817e-104	2.073077147261488e-102	6.0744576	RNASET2	11.656622	2.122990281641037e-31	9.47625662077954e-30	0.13007769	TAGLN2	6.003845	1.9269817536978498e-09	1.1235507987654525e-07	0.17585063	ZSWIM6	10.463907	1.2652739763420279e-25	3.49223104298662e-24	1.8686706	ABHD14B	2.2652738	0.02349587857311879	0.999989270246092	0.39913857	LRMP	1.7258637	0.08437194257368731	0.999981144962227	0.56920224
259	LAPTM5	12.580246	2.711833018949188e-36	1.6589305071329164e-34	0.52006966	PHF5A	7.6525364	1.970531272765336e-14	7.488018836508278e-13	0.57320994	TXN	21.609266	1.4696245051731968e-103	4.639636889597547e-102	1.6025288	ZFAS1	11.589702	4.647500135996163e-31	2.0548117899861707e-29	0.10125475	TENT5C	5.968416	2.3956775530514265e-09	1.3838560924097062e-07	0.4456602	CDC42SE2	10.44921	1.4775089905686627e-25	4.059994513406496e-24	1.0121964	CREM	2.2637274	0.023590887573256523	0.999989270246092	0.3360845	RPL5	1.7223072	0.08501389166461949	0.999981144962227	0.18255965
260	NFKB2	12.57707	2.823065073964393e-36	1.7213316388897924e-34	0.5693137	NAP1L1	7.6502795	2.0054285852734814e-14	7.605139541470044e-13	0.45916566	ANAPC11	21.516642	1.087621445308196e-102	3.4048390816376374e-101	1.6064941	MBNL1	11.578816	5.2769377920447155e-31	2.3275911424106453e-29	0.2099225	MCTP2	5.851462	4.872705190314202e-09	2.7633718371088865e-07	1.5400949	PCNX4	10.396545	2.570853537440925e-25	7.033282302283399e-24	1.3498038	CDKN2D	2.2583349	0.023924792468350983	0.999989270246092	0.48578244	RPL37A	1.7219173	0.08508451109414367	0.999981144962227	0.19217508
261	MYC	12.56749	3.186820319906412e-36	1.936797834814783e-34	0.92975557	NRBF2	7.64669	2.0621865512844656e-14	7.804518595104576e-13	0.48690143	ODF3B	21.421938	8.344263845274001e-102	2.5818785211463074e-100	1.8123052	VPREB3	11.5639515	6.2753381305015384e-31	2.761444783936267e-29	0.5819701	SLC25A5	5.8373466	5.30387508191847e-09	2.9807138939287593e-07	0.3132617	SRSF10	10.37884	3.0951104815182287e-25	8.442773591252501e-24	0.4754142	DDX17	2.2573667	0.023985177544292403	0.999989270246092	0.27698845	GMIP	1.7212437	0.08520660183622948	0.999981144962227	0.63466644
262	KLF10	12.563878	3.335724109829099e-36	2.0207123519867312e-34	0.68472123	C3orf38	7.6463575	2.0675250173691672e-14	7.808882950217392e-13	0.6748007	GSTM2	21.42168	8.390813962237149e-102	2.5919835580698795e-100	3.4028296	CHCHD10	11.539263	8.363938394729979e-31	3.671867354561693e-29	0.169341	SORL1	5.8345184	5.394608936392839e-09	3.0226010070635914e-07	2.1237693	MACF1	10.269933	9.627150614830249e-25	2.5994699880101704e-23	1.2707471	SH3BP5	2.2523506	0.02430012622420216	0.999989270246092	0.36394504	RPL39	1.7092036	0.08741324030024458	0.999981144962227	0.17302494
263	RPS10	12.510514	6.53992145271601e-36	3.93618885370243e-34	0.4276197	FGD2	7.633857	2.2783326162870573e-14	8.553144860097368e-13	0.54044485	NEAT1	21.395386	1.475030378562778e-101	4.533956639740414e-100	1.1529952	TRIM22	11.503233	1.2706492407192247e-30	5.565205054774482e-29	0.5626346	RPL17	5.8265586	5.658197252964984e-09	3.160797734904811e-07	0.10090089	PLCG2	10.256294	1.1088105018071645e-24	2.9853082745624926e-23	0.8387665	ATP6V1G1	2.250784	0.024399226752887627	0.999989270246092	0.22588047	NCR3	1.7068405	0.08785170579124149	0.999981144962227	0.61846304
264	TAF1D	12.489462	8.522843211397736e-36	5.113157834027619e-34	0.40597922	DNAJB6	7.5982227	3.0022573279468054e-14	1.1136405014877037e-12	0.43440926	TM9SF1	21.376913	2.1915049161677475e-101	6.703130938665218e-100	2.6612918	ACP5	11.463905	2.0027668379273466e-30	8.751199920854433e-29	0.74159276	PMEPA1	5.8094234	6.268828248621481e-09	3.491456640679988e-07	1.1707774	SMC5	10.208299	1.8202799038023898e-24	4.8727091026032985e-23	1.2479157	PRDX1	2.2427893	0.02491040950855567	0.999989270246092	0.27240363	ZBTB25	1.7064033	0.08793301601313315	0.999981144962227	0.9072195
265	DEK	12.395236	2.7732854366895395e-35	1.6584602460818408e-33	0.5519228	ACTR3	7.5931706	3.121705537765048e-14	1.1556504349924655e-12	0.4391044	MRPL40	21.35067	3.8438288916947896e-101	1.1718653506738788e-99	2.181214	AES	11.395452	4.405411628631499e-30	1.9071037161718447e-28	0.44006655	EIF2AK3	5.7906713	7.010564039795544e-09	3.8813977404897704e-07	0.59187317	DUSP1	10.188267	2.2371809188536787e-24	5.954539455630804e-23	0.017277755	PGK1	2.241922	0.024966423796187475	0.999989270246092	0.28381014	SNRPD2	1.7053399	0.08813105100806308	0.999981144962227	0.2641088
266	SIRT1	12.350485	4.841899727403171e-35	2.8770753220983555e-33	0.87009	CD48	7.582316	3.394407916786285e-14	1.254116097255416e-12	0.554796	SLC1A5	21.328735	6.144660695308951e-101	1.8672162744800392e-99	2.003982	BOD1L1	11.241329	2.55505353142077e-29	1.095912385959741e-27	0.35880184	RPL23	5.786381	7.191918081885907e-09	3.970023892657611e-07	0.19611037	PCM1	10.169082	2.7246574092534865e-24	7.210873466929297e-23	0.7733834	C12orf75	2.2359376	0.025355859096172776	0.999989270246092	0.6903125	SF3A1	1.7039102	0.08839786463348774	0.999981144962227	0.40543213
267	EIF3F	12.322613	6.844069810713187e-35	4.0538620485170365e-33	0.34379458	ANXA2	7.5742126	3.613130329727514e-14	1.3322882547837143e-12	0.5057135	UBE2J1	21.240602	4.026883757955336e-100	1.2137899378987182e-98	1.3289841	SH3BGRL	11.133869	8.582699876462726e-29	3.6560733857315415e-27	0.35950387	ARL4C	5.7510214	8.870589951356721e-09	4.839399629017945e-07	1.2368393	TNRC6B	10.143812	3.530461690972749e-24	9.264606783427503e-23	0.7494212	CD40	2.23306	0.025545002565054816	0.999989270246092	0.32661992	IGBP1	1.7034849	0.08847737276381248	0.999981144962227	0.47582668
268	HLA-DRB1	12.294433	9.703518959484727e-35	5.729375213483103e-33	0.48941547	AP1S2	7.568087	3.787596580207958e-14	1.3938654239353075e-12	0.64273995	IKBIP	21.204218	8.730969129144487e-100	2.623227407593846e-98	2.3587232	LINC02397	11.1119375	1.0975166529414802e-28	4.6645707768979815e-27	1.0258408	SERF2	5.748011	9.029921459893927e-09	4.911961358562708e-07	0.102164045	ARID1B	10.119086	4.546380860793258e-24	1.1830735578895484e-22	1.1677902	HMGN1	2.2282186	0.02586594216828437	0.999989270246092	0.2513175	TMC6	1.7032013	0.08853041020036208	0.999981144962227	0.56332576
269	TOB1	12.272463	1.2732129241429404e-34	7.493882251942896e-33	0.8534097	PGLS	7.5601673	4.0255115245103336e-14	1.4727057651826235e-12	0.52551234	GORASP2	21.201761	9.198717262441875e-100	2.7593194000424517e-98	1.7852185	PPP1CA	11.095979	1.3121550414187166e-28	5.562412145374601e-27	0.47447646	CENPM	5.736714	9.65309991150718e-09	5.220508352142056e-07	1.4197867	FBXO34	10.106941	5.146585065896253e-24	1.335535245611854e-22	1.9740716	ARHGDIB	2.2251728	0.026069648699041624	0.999989270246092	0.3033072	GADD45GIP1	1.7012872	0.08888908349283048	0.999981144962227	0.45875838
270	PLEKHG1	12.261217	1.4628574866266492e-34	8.583017291031452e-33	0.93072253	PRDM4	7.5564895	4.1409413713712616e-14	1.5119703347758316e-12	0.6181433	PIM1	21.192486	1.1202326307709974e-99	3.354943888431023e-98	2.606375	STX7	11.095803	1.3147302798318143e-28	5.562412145374601e-27	0.7716135	SMAP2	5.734078	9.804424161332717e-09	5.271785187381724e-07	0.19737671	MAN2A1	10.106141	5.188817297728472e-24	1.344624349180803e-22	1.4253529	G3BP2	2.2204053	0.02639125788565038	0.999989270246092	0.29965287	FAM13B	1.7011335	0.08891791659252961	0.999981144962227	0.53519017
271	SF3A1	12.245442	1.7770451551941357e-34	1.0393764421822e-32	0.54681206	CAP1	7.549267	4.3771484509583303e-14	1.5950944491793073e-12	0.40722296	NDUFA1	21.142885	3.2085042070316213e-99	9.57828343916736e-98	1.3100563	MZT2B	11.043838	2.34785888272031e-28	9.86629527788188e-27	0.15919127	MT-CO3	5.711334	1.1209399519957585e-08	5.99269272903635e-07	0.07179499	LRRFIP1	10.104407	5.2813754355220944e-24	1.3667115516778257e-22	0.4608341	BCL10	2.2186775	0.026508679141405173	0.999989270246092	0.43904087	CCNI	1.6951076	0.0900550204680362	0.999981144962227	0.201028
272	UBA52	12.240417	1.8905907292807119e-34	1.0988984992809821e-32	0.28769052	RASGRP1	7.530829	5.041919146718489e-14	1.833764667436132e-12	0.8987318	BHLHA15	21.112425	6.1152918674335265e-99	1.816864899085585e-97	9.403681	ATP5F1D	11.01135	3.369180383342744e-28	1.409914531161454e-26	0.20366031	SF1	5.686702	1.2951634462450123e-08	6.898612240250548e-07	0.23972635	CSNK1D	10.093892	5.879090349705933e-24	1.5171793602325491e-22	1.1191101	CD55	2.2172654	0.026604961270981338	0.999989270246092	0.31183133	NDUFA6	1.6881835	0.09137599378103177	0.999981144962227	0.45602122
273	PFDN5	12.219183	2.4554006802507888e-34	1.4227598103142615e-32	0.2801773	NIP7	7.5292373	5.1037586535773376e-14	1.852644532265486e-12	0.7983003	CERCAM	21.068666	1.5421299309364016e-98	4.5455071487221766e-97	7.506809	HIGD2A	10.971942	5.2140356916520585e-28	2.17150620390277e-26	0.24312219	HLA-DOA	5.6774707	1.367010769658996e-08	7.245933789857258e-07	0.8210026	TAPBP	10.087363	6.283460173665871e-24	1.6192928165781469e-22	0.40396863	BPTF	2.2153087	0.02673888000394616	0.999989270246092	0.29952708	ANAPC16	1.6750091	0.0939324382534994	0.999981144962227	0.25843903
274	SIDT1	12.210737	2.724105510315318e-34	1.5687148336871358e-32	0.9315022	TFEB	7.5281315	5.147157443353141e-14	1.8647701665647167e-12	0.54267555	USO1	21.06508	1.663450289289059e-98	4.895371529582849e-97	1.8925048	MARCH1	10.898456	1.1723024944657841e-27	4.8391194561377435e-26	0.5695004	TAGAP	5.645734	1.6447825552468075e-08	8.596177287337516e-07	0.21298464	TSPYL2	10.079884	6.78065973782301e-24	1.745014474321403e-22	0.8068203	HNRNPC	2.2043824	0.027497459100894874	0.999989270246092	0.271469	PHF3	1.6723742	0.09445054603794087	0.999981144962227	0.355749
275	EIF3L	12.209653	2.7606395784121773e-34	1.5848619462773663e-32	0.38975477	RNF19A	7.5249586	5.273698662704555e-14	1.906912202494992e-12	0.46199918	PGM3	21.047895	2.3906620584422256e-98	7.013360485285385e-97	3.383397	APBB1IP	10.889394	1.2949904862880263e-27	5.322011562370483e-26	0.53733444	NRARP	5.63453	1.7553638212795386e-08	9.148485524422802e-07	1.126723	SPAG9	10.040521	1.011388486022949e-23	2.5920997764033215e-22	1.4372619	RNASET2	2.2000186	0.027805571788151063	0.999989270246092	0.27547866	PTP4A2	1.6719134	0.09454139170429687	0.999981144962227	0.3319663
276	CHPT1	12.170109	4.48485866544092e-34	2.566824938030573e-32	0.66263807	INPP5F	7.520784	5.4448794980830516e-14	1.9650011929445566e-12	0.6926866	SELPLG	20.929281	2.8983382526969063e-97	8.44956173731545e-96	4.5407834	RSRP1	10.888696	1.3049531922446993e-27	5.351168496901451e-26	0.15435867	ADK	5.629468	1.80766278829155e-08	9.394811226725275e-07	0.6437386	EP300	10.026258	1.1686116681528245e-23	2.9909405355823594e-22	1.3380696	NFKB2	2.199299	0.027856654834503492	0.999989270246092	0.33524513	EMP3	1.6710273	0.09471629173383705	0.999981144962227	0.32827082
277	EIF3E	12.168431	4.577971290115656e-34	2.61210361868434e-32	0.36615852	TBCB	7.5165615	5.6235628207135607e-14	2.0255682453450504e-12	0.5276712	CEP128	20.925177	3.1589441529250436e-97	9.194942278514112e-96	4.5995555	ATP6V0E1	10.864505	1.701444777779475e-27	6.961744882414353e-26	0.18837701	SNX5	5.6283836	1.8190614496002096e-08	9.427791257400196e-07	0.6051383	SIPA1L1	10.0172	1.280799622715455e-23	3.269105247691513e-22	1.516266	KPNA2	2.1888704	0.028606256360300987	0.999989270246092	0.52484024	HLA-DQA1	1.6656039	0.09579233603664727	0.999981144962227	0.3413414
278	MKNK2	12.167671	4.620775997243553e-34	2.6284889803832383e-32	0.4480062	SWAP70	7.515432	5.6723334787736585e-14	2.0391984209433317e-12	0.5162735	ECI1	20.915876	3.839066534802812e-97	1.1157212368590479e-95	1.9911898	NDUFA4	10.864071	1.709543513247743e-27	6.979576120388707e-26	0.20588982	ZNF107	5.6210594	1.8978998873252988e-08	9.809145733439176e-07	0.7660462	SPEN	9.997589	1.561524289571457e-23	3.980180354484187e-22	1.1662661	MCM5	2.1882856	0.02864881338081354	0.999989270246092	0.48478186	AKNA	1.6610194	0.09670954654737987	0.999981144962227	0.54913485
279	CCT4	12.111857	9.140025738776176e-34	5.167715158608664e-32	0.40809503	GNAI3	7.511795	5.832211685346234e-14	2.084624628835058e-12	0.50851446	UBA5	20.901695	5.167701982287514e-97	1.4971891861105657e-95	2.409946	MYL6	10.81695	2.861421182233546e-27	1.1631458914621677e-25	-0.045195755	MT-CO1	5.614436	1.972040817602411e-08	1.016418165050436e-06	0.059589993	SIK1	9.973861	1.983644028669187e-23	5.021822291303893e-22	1.3816174	ZFAND2A	2.1827517	0.029054097624979246	0.999989270246092	0.32770047	HLA-DRA	1.6608068	0.09675226746127007	0.999981144962227	0.3222448
280	CORO1A	12.09618	1.106407851325429e-33	6.2366639546918e-32	0.46631706	DPH3	7.5048294	6.150854751617153e-14	2.1943144924602838e-12	0.6850706	COX5A	20.858166	1.2850501479550373e-96	3.694370671886762e-95	1.3678535	EIF3H	10.813266	2.9787447509362187e-27	1.2082047731079994e-25	0.14331993	SNHG7	5.6042705	2.091342240599485e-08	1.0749383891213551e-06	0.41622648	ATM	9.944114	2.675437575360314e-23	6.727535617395248e-22	0.9150318	HLA-DQA2	2.175147	0.029619099888076744	0.999989270246092	0.36603075	LYPLA1	1.6603105	0.09685200829328607	0.999981144962227	0.5576252
281	DAZAP2	12.073534	1.4573845536072158e-33	8.165730030391421e-32	0.37162608	SS18L2	7.504346	6.173611824180162e-14	2.1982299506785013e-12	0.49171183	COPZ1	20.831327	2.2513150127606168e-96	6.44249010860239e-95	1.7823374	ITGA4	10.805648	3.236646542067579e-27	1.3071288134609716e-25	0.6052155	SNHG15	5.6036577	2.0987472092898077e-08	1.0757809184321217e-06	0.54595643	MAT2A	9.930348	3.071801400356192e-23	7.713818375214782e-22	0.7614172	TAGAP	2.1653168	0.030363438320112502	0.999989270246092	0.24843295	RPL23	1.6575929	0.09739966709024127	0.999981144962227	0.21803185
282	IGHM	12.041	2.1631714754446014e-33	1.2083968080492625e-31	0.7164266	ARF5	7.496845	6.537223285226589e-14	2.3232668963001466e-12	0.45409885	ZNF706	20.816399	3.0744403036469e-96	8.771086725603037e-95	1.3191942	CNN2	10.734342	7.021785204009173e-27	2.817472437342003e-25	0.3474958	MYL6	5.5893836	2.2787735726460666e-08	1.164859104614529e-06	0.15540215	KLHL6	9.8624525	6.055217974093508e-23	1.514453846657328e-21	1.2764575	P2RY10	2.1615648	0.03065173687461196	0.999989270246092	0.42668098	HMGN2	1.6564822	0.09762420422573075	0.999981144962227	0.3244798
283	UBXN1	12.012248	3.0639997755751847e-33	1.7065106809755762e-31	0.41068637	GTF3C6	7.4859185	7.10483952763532e-14	2.520191937388209e-12	0.556247	ZNHIT1	20.802647	4.095750583461513e-96	1.1666948761255713e-94	1.7910819	GAPT	10.719383	8.255181971455797e-27	3.298183837760648e-25	1.081376	SSBP2	5.557282	2.7400788741487418e-08	1.3930351943833032e-06	1.3756288	CD37	9.822425	9.014889563967593e-23	2.2516708096988936e-21	0.08494109	FOXP1	2.1546392	0.03119007814729015	0.999989270246092	0.3630164	OSGIN2	1.6553242	0.0978587363921912	0.999981144962227	1.2344227
284	RSL1D1	12.003661	3.399197208346586e-33	1.8819650300691575e-31	0.3962459	EIF1AD	7.4758906	7.668260068904762e-14	2.709742355409565e-12	0.63715196	IL6ST	20.717215	2.4230529494350338e-95	6.839534331400735e-94	1.9694141	NAP1L1	10.703559	9.794316632459099e-27	3.90475127624833e-25	0.21085976	GNB5	5.554323	2.7868922888545676e-08	1.4129846827567534e-06	0.9578393	GPCPD1	9.744683	1.943849285251081e-22	4.803753637644327e-21	1.0320086	FCRL3	2.1526287	0.031347865450286054	0.999989270246092	0.6814803	PAXX	1.6547807	0.09796897806146425	0.999981144962227	0.50938296
285	SNRPB	11.933376	7.929122483890942e-33	4.351222567777565e-31	0.44664493	ARL14EP	7.4751697	7.710442956139077e-14	2.719498008991359e-12	0.5534769	NDUFB3	20.687971	4.4453620320044337e-95	1.251003993863329e-93	1.8519776	STK17A	10.572436	3.999677664530606e-26	1.5743878874432921e-24	0.11490623	STX7	5.5528135	2.8110778038098e-08	1.4175429638779256e-06	0.6106632	RAB21	9.734448	2.149801470091003e-22	5.305687278962689e-21	0.88431	CCR7	2.1514251	0.031442654073505036	0.999989270246092	0.3572553	PPP1R15A	1.6533865	0.09825222564789665	0.999981144962227	0.30286783
286	RPL23	11.904694	1.1187330123033826e-32	6.103310100455121e-31	0.330869	NAAA	7.460682	8.607596231809489e-14	3.0301986885490837e-12	0.70785785	GMPPA	20.67564	5.739958244315304e-95	1.6128936885908877e-93	3.1777358	PARP1	10.531801	6.164349789731031e-26	2.4162697137983523e-24	0.41371867	MT-CO2	5.5430074	2.9732021453713368e-08	1.4952562163972613e-06	0.0693303	ARGLU1	9.717728	2.5337274283138506e-22	6.220300836510503e-21	0.4062114	ABI1	2.1480365	0.031710866747573556	0.999989270246092	0.33249965	ANP32A	1.6480222	0.09934811309904099	0.999981144962227	0.44320536
287	PLK3	11.901629	1.1605878591560557e-32	6.313191917240142e-31	0.86029553	PPP3CC	7.452952	9.127458674429367e-14	3.2071586430791546e-12	0.43916604	DPEP1	20.662725	7.50093466886178e-95	2.104547955663505e-93	12.322025	PLEKHO1	10.486988	9.913872900819639e-26	3.86972888249985e-24	0.8493134	TUBA1B	5.538749	3.046392130570957e-08	1.5238494469756813e-06	0.26041082	CCDC6	9.669405	4.0673640231661604e-22	9.907164222484885e-21	1.3889264	ELOVL5	2.1467724	0.03181141552799255	0.999989270246092	0.34701893	RAC2	1.6422207	0.10054426764468433	0.999981144962227	0.2071307
288	UBE2D3	11.899691	1.1878625097781705e-32	6.442772880070088e-31	0.31885818	TMC8	7.4352913	1.0433769197886422e-13	3.6515281784180396e-12	0.5825393	HIST1H2AC	20.649494	9.86465822572813e-95	2.7635854831176494e-93	1.9970872	LSM7	10.4733715	1.1449102559493256e-25	4.459652516806371e-24	0.34041175	IFITM2	5.534183	3.126826694272827e-08	1.5557421989797975e-06	0.22114949	HSPA5	9.665798	4.2132192224615315e-22	1.0249054009476825e-20	0.2846186	NCF1	2.1452863	0.03192996325306757	0.999989270246092	0.25598288	ATF2	1.6407319	0.10085306730518177	0.999981144962227	0.7378408
289	RSL24D1	11.855813	2.0076624631147332e-32	1.0826290819882859e-30	0.43227825	ABI1	7.4350753	1.0450830996222708e-13	3.6515281784180396e-12	0.4462614	RPS6KB2	20.644232	1.0999616578077457e-94	3.076924229591742e-93	2.1512856	CIB1	10.424702	1.9125892148909886e-25	7.357750427100219e-24	0.26216012	RASGRP2	5.530794	3.187842406866439e-08	1.5818820113647342e-06	0.58235186	JOSD1	9.658566	4.52146030386277e-22	1.0970273907603585e-20	1.501579	ZFAS1	2.144123	0.03202302713387791	0.999989270246092	0.3513922	CMPK1	1.6404365	0.1009144268303335	0.999981144962227	0.4408408
290	GPR65	11.850107	2.149157189804073e-32	1.155590053238167e-30	0.82623816	ARHGDIA	7.4204493	1.1672355578451675e-13	4.055545817183451e-12	0.38993886	SRP54	20.64187	1.1550471691655672e-94	3.2261781560316095e-93	1.683685	CAP1	10.378365	3.1105812143296937e-25	1.1796183800195818e-23	0.40459356	CIRBP	5.5269194	3.259026557741725e-08	1.6129155839348835e-06	0.13990106	ZNF10	9.6580515	4.544253214809064e-22	1.1011256685962013e-20	1.1822312	PPIA	2.1433632	0.03208393997190103	0.999989270246092	0.21840164	DEK	1.6389123	0.10123151483486079	0.999981144962227	0.39370346
291	WTAP	11.787864	4.5083078885370607e-32	2.410200819035085e-30	0.41624674	APBB1IP	7.4051538	1.3099842709520845e-13	4.534635719373654e-12	0.4505506	EDEM2	20.59932	2.7832695694517877e-94	7.727714825421347e-93	2.374161	LYL1	10.331996	5.049884559140293e-25	1.9034494162513047e-23	0.8424239	TBC1D1	5.499899	3.800095458854657e-08	1.8757190759605872e-06	0.81252474	ATP1B3	9.639222	5.459994743464753e-22	1.3213045645079815e-20	0.99760914	HSPB1	2.1430943	0.032105525823383094	0.999989270246092	0.2880489	DNAJC19	1.6369156	0.10164812499902781	0.999981144962227	0.6367167
292	DRAM2	11.728321	9.125086528927637e-32	4.823112307556143e-30	0.4968802	DIAPH1	7.3777075	1.6103823268417167e-13	5.543637168673939e-12	0.60149944	PINK1	20.57739	4.376176368625206e-94	1.2132347501606106e-92	4.0497828	ETS1	10.252265	1.1560189976419543e-24	4.339839528773357e-23	0.6121742	SLAMF1	5.4969635	3.863869028668933e-08	1.9021653914750649e-06	1.078813	NIPBL	9.632309	5.840201907490104e-22	1.411482994688476e-20	0.8922482	WASF2	2.1419647	0.03219632237078314	0.999989270246092	0.35015413	XRN2	1.6345524	0.10214291723134684	0.999981144962227	0.48142248
293	SARAF	11.6893635	1.4446506766065107e-31	7.592758401161768e-30	0.26043555	C9orf16	7.3555007	1.9021269471806601e-13	6.499978860896842e-12	0.39153475	B9D1	20.566462	5.482225621379892e-94	1.5176167009451933e-92	6.295255	POU2F2	10.206183	1.8603933639946213e-24	6.956156189461252e-23	0.36254972	FXYD5	5.4827075	4.1886519496404584e-08	2.056628107273465e-06	0.087928824	UTY	9.582577	9.46535063652214e-22	2.2787678990481302e-20	1.3784239	HLA-F	2.1389525	0.032439522969568584	0.999989270246092	0.27274916	RUNX3	1.6318585	0.10270931644425915	0.999981144962227	0.7458278
294	ICAM1	11.688479	1.4597637688048693e-31	7.65063831414642e-30	0.6092804	DNAJC8	7.344302	2.0683513450157628e-13	7.055082156362724e-12	0.42068645	DPM3	20.467337	4.210056242336855e-93	1.1568664119222538e-91	2.0246298	KIAA1551	10.187544	2.2538617482988166e-24	8.393723053844176e-23	0.19910724	GMFB	5.449447	5.0526681552383015e-08	2.4743486204838904e-06	1.1743553	RELB	9.571523	1.0534235790779846e-21	2.5328321054686904e-20	0.52954024	SEPT6	2.1386766	0.03246185856558839	0.999989270246092	0.2763795	CIRBP	1.6292944	0.10325070705630082	0.999981144962227	0.24045481
295	SF1	11.65378	2.1950148698760052e-31	1.147187323309426e-29	0.3694845	ILF2	7.343147	2.0862941127004125e-13	7.103298458898594e-12	0.40520433	GRN	20.43773	7.7248228656637e-93	2.1164426582606945e-91	1.4105921	GSTK1	10.141185	3.62674105021352e-24	1.337307006223001e-22	0.2667408	BTLA	5.4428287	5.244112171157094e-08	2.5480376273294024e-06	1.280832	STK17A	9.542292	1.3971072936108488e-21	3.3462423471362284e-20	0.16998252	TMA7	2.1375067	0.03255679530552747	0.999989270246092	0.20681097	SUPT16H	1.6288455	0.10334574580810306	0.999981144962227	0.5921174
296	NFE2L2	11.604851	3.8936586949095624e-31	2.0292705008274474e-29	0.46538413	SF3A2	7.305599	2.7603387146102236e-13	9.330144879927092e-12	0.44945848	NDUFA3	20.423431	1.0353077720628066e-92	2.8323713212826754e-91	1.449968	MEF2C	10.112588	4.858349881078377e-24	1.7879110864134194e-22	0.12830333	HINT1	5.4366727	5.428469015628824e-08	2.630762984249418e-06	0.12935783	ITPR1	9.524498	1.6584212395318838e-21	3.967028652203319e-20	1.4163836	ZFAND5	2.1321208	0.03299690481215703	0.999989270246092	0.27295193	S100A6	1.6279356	0.10353853755713036	0.999981144962227	0.2507555
297	SEPT9	11.590293	4.615514720358485e-31	2.3987819958899334e-29	0.41463742	MMADHC	7.28917	3.1187081370957537e-13	1.0522397182989616e-11	0.4334099	C1GALT1C1	20.323353	7.992803980872779e-92	2.1770764478120335e-90	3.4500911	GMFG	10.04634	9.534271402264772e-24	3.481221836075462e-22	0.49148002	NEIL1	5.4265532	5.7452614042676347e-08	2.7770748000213864e-06	1.7241685	MATR3-1	9.518742	1.7528939259529214e-21	4.187643389299566e-20	0.48870194	TNIP2	2.1300566	0.03316693092096972	0.999989270246092	0.4947545	ACTR3	1.6264704	0.10384960812201703	0.999981144962227	0.28233054
298	PNRC1	11.583785	4.9797563432940915e-31	2.5808970514772545e-29	0.20996135	PXK	7.28336	3.256068033407025e-13	1.0946255381496986e-11	0.5168414	GMDS	20.272785	2.2363451122774652e-91	6.0559836146404855e-90	2.2677054	GDI2	10.035194	1.0674910701326103e-23	3.882504558778605e-22	0.22120942	CEMIP2	5.3891377	7.079654096041011e-08	3.395686018610108e-06	0.7388896	MDM4	9.494226	2.2185282223474544e-21	5.286500583979413e-20	1.0443434	BAX	2.129707	0.0331958042623474	0.999989270246092	0.36706087	MCMBP	1.6238474	0.10440837927852135	0.999981144962227	0.90493864
299	HNRNPU	11.533162	8.978450435809436e-31	4.6404412252446667e-29	0.33875027	TWF2	7.281375	3.304343265633314e-13	1.1088567742839275e-11	0.5890605	AC007569.1	20.243807	4.028247698882126e-91	1.0876851746127743e-89	3.850832	PARP15	10.029348	1.132611999333294e-23	4.1113374870740467e-22	0.62453943	PTP4A1	5.3791027	7.48580694256418e-08	3.5721275175028765e-06	0.49014395	TTC17	9.485964	2.4015286976214897e-21	5.707990119773472e-20	1.1349658	UBXN1	2.1289003	0.033262517157971426	0.999989270246092	0.28820258	COX7B	1.6236702	0.10444622003941273	0.999981144962227	0.37964392
300	HNRNPA1	11.520395	1.0413258547822458e-30	5.367143038267167e-29	0.26815972	RBM4	7.270045	3.5936776691286845e-13	1.203785241482998e-11	0.4195385	C12orf45	20.204657	8.908783480626167e-91	2.3951020487251157e-89	2.5794504	SNX3	10.011665	1.354526201671758e-23	4.897819742401484e-22	0.12599643	RRM2B	5.363594	8.158215046906767e-08	3.861658211084301e-06	1.0100169	GRASP	9.469524	2.811220481240845e-21	6.639462245441985e-20	0.6555713	RILPL2	2.1283422	0.033308727334599844	0.999989270246092	0.3643915	ZYX	1.6233748	0.1045093121774711	0.999981144962227	0.59392124
301	FABP5	11.508942	1.1892930941677843e-30	6.112900978232099e-29	0.862492	SUMO2	7.246836	4.266197677072723e-13	1.4239484125013036e-11	0.40053424	PDIA5	20.19063	1.183445149858545e-90	3.1770819577065796e-89	5.871059	EML4	10.008357	1.4005895447797783e-23	5.04482620202724e-22	0.33507442	AP1B1	5.3632154	8.175340301094967e-08	3.861658211084301e-06	0.714124	BTAF1	9.44647	3.5044927333324055e-21	8.214425303833671e-20	1.2567593	TXNL1	2.1248658	0.03359780511340159	0.999989270246092	0.37294847	GMPS	1.6188848	0.1054720437610669	0.999981144962227	0.9954576
302	RPSA	11.496055	1.3808428489800918e-30	7.077957658316086e-29	0.24070466	JAK3	7.2049603	5.806079187226245e-13	1.9241532055997738e-11	0.58740133	OGT	20.052738	1.9103603244387045e-89	5.077422070281674e-88	1.5537485	NSA2	9.97541	1.9529314325302397e-23	6.993818554347257e-22	0.30684683	GCSAM	5.357434	8.441235839223585e-08	3.97718632040994e-06	1.5140718	NKTR	9.405656	5.1706803640136596e-21	1.207441229433878e-19	0.95021296	RAB14	2.1214366	0.03388506868612849	0.999989270246092	0.3642726	ELOB	1.6171361	0.10584890101404157	0.999981144962227	0.26427737
303	TRA2A	11.463548	2.0110411992483485e-30	1.0251914397698276e-28	0.43835402	ZDHHC14	7.1972456	6.1441071151375e-13	2.02896903635815e-11	1.0129404	SEC31A	20.03897	2.5191911075900326e-89	6.686069372036248e-88	1.6698638	STK17B	9.972251	2.0160610975665445e-23	7.206066658696664e-22	0.082837865	NRIP1	5.352699	8.665200948517223e-08	4.0724261787766835e-06	1.2784027	DDX6	9.394649	5.7409046577713094e-21	1.3372509251522734e-19	0.53580856	ZNF331	2.1192784	0.034066950521212065	0.999989270246092	0.29612866	TMSB4X	1.6159545	0.1061041383430702	0.999981144962227	0.13346194
304	PABPC1	11.454096	2.2429110522587563e-30	1.1402788668404325e-28	0.22973335	SMAGP	7.1907187	6.445115389293682e-13	2.1246106525343026e-11	1.2817425	ATP5PF	20.036451	2.6500319791204072e-89	7.013375413677809e-88	1.3708465	TGFBR2	9.94602	2.6247138371674786e-23	9.345784498830308e-22	0.70601076	NCK2	5.3446174	9.060824021702682e-08	4.247659663239413e-06	0.92466563	IRF8	9.390527	5.970078096539963e-21	1.3888992160254692e-19	0.361194	SYPL1	2.118411	0.03414027794105275	0.999989270246092	0.3237872	TSTD1	1.6131188	0.10671869926680101	0.999981144962227	0.43413845
305	FAM177A1	11.427415	3.0505470776699775e-30	1.542469034557356e-28	0.63420105	MOB1A	7.1812005	6.910188913598371e-13	2.2659104525468965e-11	0.43242836	METRN	20.018568	3.794747688750355e-89	1.0014484070255182e-87	3.596772	EIF3G	9.939046	2.8150981928503953e-23	1.0004590872800509e-21	0.20743792	MALAT1	5.3408546	9.250934272050002e-08	4.3259130738824294e-06	0.04936653	RSRC2	9.364246	7.659503584660586e-21	1.773089551893266e-19	0.28532878	SMNDC1	2.1145246	0.034470488859425906	0.999989270246092	0.3928762	CHCHD3	1.6074828	0.10794851209255632	0.999981144962227	0.63358027
306	PRDM2	11.391505	4.609561006330484e-30	2.305769148957485e-28	0.46093997	SMARCC1	7.161726	7.966759988049439e-13	2.5896133773001122e-11	0.44594058	COMTD1	19.989983	6.731849930707565e-89	1.7715494500302082e-87	3.147743	EIF4B	9.867632	5.750644042218253e-23	2.0282706340209485e-21	0.11574868	ARL4A	5.3377047	9.413072318259827e-08	4.390727582852296e-06	0.47635812	UTRN	9.333198	1.0272431061229215e-20	2.366210107906354e-19	0.92962646	IVNS1ABP	2.1123998	0.034652170346887445	0.999989270246092	0.4009106	TMOD3	1.607211	0.1080080935974817	0.999981144962227	0.5403121
307	TUBB2A	11.341048	8.2154450494106e-30	4.098496623847673e-28	1.2171655	FXR1	7.161108	8.002745210144965e-13	2.5967864370588653e-11	0.4339716	LRRC59	19.977718	8.60684496825375e-89	2.261781879122232e-87	1.6834983	YWHAZ	9.842229	7.405194272856496e-23	2.606907825338802e-21	-0.0456513	HNRNPK	5.335774	9.513779677264424e-08	4.426635940608469e-06	0.19000828	EIF5	9.314884	1.2208618939283668e-20	2.7949498425663153e-19	-0.018591192	PFN1	2.1089168	0.03495175922289442	0.999989270246092	0.220777	GNG2	1.6039026	0.10873552301141833	0.999981144962227	0.39987344
308	CHORDC1	11.324122	9.96719271114823e-30	4.959143509456098e-28	0.4335426	ATG101	7.159916	8.072650900221491e-13	2.612035846837028e-11	0.53829473	STARD5	19.970371	9.970938079269851e-89	2.6165648759917985e-87	3.624719	SEPT6	9.830481	8.322093957492349e-23	2.918677237949102e-21	0.22389857	GRASP	5.3247714	1.0108009375908114e-07	4.679782603863365e-06	0.40608704	MYCBP2	9.292443	1.5078594769626693e-20	3.447750259947241e-19	0.47593775	CTSA	2.1033428	0.035435818156537256	0.999989270246092	0.42495504	MOB3A	1.6006179	0.109461585331813	0.999981144962227	0.4631171
309	CCDC50	11.312511	1.1378563777035797e-29	5.63133270429533e-28	0.4279303	POLR2K	7.1598296	8.077739755734619e-13	2.612035846837028e-11	0.41524306	PSMB6	19.946003	1.6235851963437226e-88	4.254614128283874e-87	1.4331223	JAK1	9.772673	1.4750915663692274e-22	5.13474970994721e-21	0.1277987	GGA2	5.319205	1.0422189328323707e-07	4.801412555255895e-06	0.55668104	DYRK1A	9.264678	1.9566659240844077e-20	4.457566887859203e-19	1.843599	PEA15	2.1004448	0.0356897342897494	0.999989270246092	0.34384254	RPL6	1.5910236	0.11160427541607479	0.999981144962227	0.14529565
310	TSC22D3	11.310383	1.1657912680345027e-29	5.7543210261872355e-28	0.24591997	MRPS30	7.159212	8.114216926873561e-13	2.619291685494929e-11	0.5974778	IGHV4-59	19.908552	3.430830530913567e-88	8.952788258151795e-87	2.1046348	SON	9.735294	2.131987743250226e-22	7.380079278954122e-21	-0.05973885	RB1	5.314694	1.0683663654460593e-07	4.909748681402112e-06	0.55906296	GNG2	9.253091	2.180938136337843e-20	4.95035812016928e-19	0.77105093	CD53	2.0983403	0.0358751041107662	0.999989270246092	0.28149506	RPS3A	1.5809685	0.1138852539599593	0.999981144962227	0.13889487
311	CDKN2D	11.274724	1.749263229675759e-29	8.611544416699291e-28	0.8055746	SAP18	7.157346	8.225398480683406e-13	2.650595593308998e-11	0.3861848	ZBTB8OS	19.79765	3.1191636357159295e-87	8.049426710261108e-86	1.9179882	S100A4	9.689471	3.342557570433895e-22	1.154915539799178e-20	0.4587151	RPL4	5.3039436	1.1332721260236751e-07	5.182497874350425e-06	0.07568501	HERPUD1	9.241419	2.432509702971538e-20	5.501304974308237e-19	0.022575904	CARHSP1	2.0905137	0.036571687625897936	0.999989270246092	0.6049178	RPL26	1.5791961	0.11429108562603991	0.999981144962227	0.15613182
312	ATP1A1	11.25136	2.2804794863011956e-29	1.119715427773887e-27	0.61525065	SF3A1	7.157011	8.245501824792973e-13	2.6524926387411603e-11	0.41812634	HSPA5	19.77645	4.749775371807789e-87	1.224051227723615e-85	1.0918684	HLA-F	9.659618	4.475268088892514e-22	1.543429796720084e-20	0.25767368	H3F3B	5.2879353	1.2370479424058012e-07	5.643237288363677e-06	0.07654351	HNRNPH3	9.239339	2.4802514136814144e-20	5.602485578264871e-19	0.65961474	TNFSF12	2.0883822	0.03676337765803715	0.999989270246092	0.53826857	KRI1	1.5778018	0.11461113913524261	0.999981144962227	0.9146463
313	CD70	11.230372	2.892566718164494e-29	1.4165225676512631e-27	0.7272067	SRI	7.1504326	8.650494994701526e-13	2.777985122394855e-11	0.46030316	PSENEN	19.685413	2.875792645947053e-86	7.37040373462639e-85	1.8238615	MBD4	9.6588125	4.510631238559621e-22	1.5527556761816494e-20	0.5074862	MED30	5.238236	1.6211866386035433e-07	7.341771918219638e-06	0.77506846	CNOT4	9.210702	3.239987719297451e-20	7.292121938076217e-19	1.1521267	CAST	2.083904	0.03716889734703471	0.999989270246092	0.27866286	COX6C	1.577152	0.11476055738989638	0.999981144962227	0.30755535
314	RPL9	11.198362	4.153389450455211e-29	2.0233404795455177e-27	0.24028932	PRKCD	7.1470566	8.865825570507245e-13	2.8422435308337487e-11	0.6621786	GUK1	19.645971	6.2586829080345224e-86	1.6018450713046383e-84	1.2009475	SRSF11	9.658302	4.53313787900592e-22	1.557629586491574e-20	0.3122962	TMEM131L	5.2263265	1.7291089076536296e-07	7.773906987711186e-06	0.6702572	INTS6	9.160534	5.1641165307739735e-20	1.156687709858113e-18	1.0238522	CYB5R3	2.0835612	0.03720010702904944	0.999989270246092	0.40918416	TPI1	1.5768684	0.11482580609516362	0.999981144962227	0.287025
315	XRCC6	11.169327	5.761594802857201e-29	2.7994748914507723e-27	0.41122144	SCAMP2	7.1427417	9.148759106052498e-13	2.927916765021055e-11	0.42741844	IGKV1-5	19.623474	9.745884463536032e-86	2.4841354142166023e-84	1.6910735	ARPC5	9.623796	6.344520977083253e-22	2.1601473063945137e-20	0.50823444	MAP3K8	5.2242417	1.748700512085644e-07	7.843089940984122e-06	0.5059317	AF117829.1	9.148183	5.789927891912227e-20	1.2953054509268383e-18	1.9175124	BANK1	2.08264	0.03728405528211904	0.999989270246092	0.3547808	RPS24	1.5760885	0.11500539053403237	0.999981144962227	0.17015105
316	RPS29	11.1547165	6.790920659352435e-29	3.291038900316824e-27	0.27139515	ACTR2	7.141746	9.215288287095546e-13	2.944158370901176e-11	0.41763088	CDK5RAP3	19.57938	2.3182394578998447e-85	5.892876267778652e-84	1.4108723	S100A6	9.566141	1.109700535855285e-21	3.771364771946796e-20	0.28305545	IFNGR1	5.215768	1.8305732671794514e-07	8.171013401682825e-06	0.68842345	CMSS1	9.11831	7.630522155804208e-20	1.6989293840452854e-18	1.7918991	HSPH1	2.082129	0.037330694619914784	0.999989270246092	0.27550068	TUBA1A	1.5757341	0.11508709282632418	0.999981144962227	0.32953322
317	RPL22	11.134964	8.477937130621576e-29	4.09796246070304e-27	0.26245448	RASGRP3	7.1378455	9.480525328440768e-13	3.023720368855519e-11	0.6428994	PRDX5	19.543531	4.6827723961565367e-85	1.1854975219469289e-83	1.3036839	IFI16	9.5653925	1.1177656952062008e-21	3.7918676983922353e-20	0.35223982	DGKD	5.1775856	2.2477590052069625e-07	9.961683496235513e-06	0.9378326	MEF2C	9.116529	7.756836799230987e-20	1.7249947675810696e-18	0.20298201	HLA-DQA1	2.081739	0.03736632120071409	0.999989270246092	0.4134035	ABI3	1.5746589	0.11533520241201804	0.999981144962227	0.75036705
318	ARPC3	11.126768	9.294433338977885e-29	4.4810216340736275e-27	0.29979596	ADGRE5	7.1256943	1.0355725818988685e-12	3.2972206882370456e-11	0.4195716	CCM2	19.508251	9.342508634477959e-85	2.34922541916563e-83	1.8910322	PABPN1	9.556475	1.2183655119198494e-21	4.110716766980208e-20	0.30095267	RPS26	5.17379	2.293923839042948e-07	1.014218743811927e-05	0.07293934	ETNK1	9.099518	9.073348633972244e-20	2.0105764704590752e-18	1.0282664	FAM53C	2.0789285	0.03762393508956125	0.999989270246092	0.39578852	RPL38	1.5713624	0.11609851239792633	0.999981144962227	0.17929173
319	H3F3A	11.121076	9.907075770082735e-29	4.764077827788755e-27	0.24231677	RELA	7.104963	1.2035501074234725e-12	3.8190200517529174e-11	0.5241103	CCDC69	19.497196	1.159682255660162e-84	2.908246172863885e-83	1.9332887	DAZAP2	9.427953	4.181703884368798e-21	1.3882959265934703e-19	0.043495353	NSMCE3	5.17035	2.3365583035820995e-07	1.030626591684038e-05	0.60369694	ACTB	9.084834	1.0385662504303978e-19	2.293203443849747e-18	-0.082059726	RPL36A	2.0783434	0.03767774286880223	0.999989270246092	0.28760976	IRF8	1.5683848	0.11679136071576547	0.999981144962227	0.3375781
320	TOMM20	11.119438	1.0090584858916969e-28	4.839849159323209e-27	0.34438434	ACTN4	7.0951314	1.2922859878256402e-12	4.087328439777884e-11	0.48328722	LAP3	19.496899	1.166444197349369e-84	2.9212772931737617e-83	1.848799	ANXA6	9.417786	4.607022167803215e-21	1.5213773381747327e-19	0.23082414	PTGER4	5.1434274	2.6977068209809287e-07	1.1760236884547235e-05	1.067001	ERAP2	9.068596	1.2056072949429342e-19	2.649495984575414e-18	1.0475094	LDLRAD4	2.0763867	0.03785819660422578	0.999989270246092	0.41703305	RIPOR2	1.5677232	0.11694576711568884	0.999981144962227	0.34509358
321	HLA-DPA1	11.075884	1.6425128610167032e-28	7.837852931163592e-27	0.43169084	DNAJA1	7.09511	1.2924878226331608e-12	4.087328439777884e-11	0.43021837	FDPS	19.467081	2.0884061201421676e-84	5.223254877964151e-83	1.8732021	RGS19	9.362253	7.805419711833424e-21	2.554974052340141e-19	0.522079	KLF2	5.1274285	2.9372678395093816e-07	1.2715439292242701e-05	0.088837385	TAF1D	9.055823	1.3554173731807425e-19	2.9717247178385773e-18	0.20270972	CAPZB	2.0743964	0.038042504605900224	0.999989270246092	0.240511	JUN	1.5655136	0.1174625357978174	0.999981144962227	0.23464786
322	IFITM2	11.066032	1.8334024164884629e-28	8.726434256847383e-27	0.38561136	AKIRIN2	7.085365	1.3867834908244983e-12	4.378105985076732e-11	0.42159083	TXNL4A	19.433249	4.0396874877589203e-84	1.0063082663098257e-82	1.4065813	DDX17	9.267064	1.9133968547121646e-20	6.197944186670064e-19	0.14680737	SELENOF	5.126302	2.9548872379727774e-07	1.2732629581084544e-05	0.41485345	TRIM38	9.04587	1.484781219367954e-19	3.2515314543388835e-18	0.81256837	GTPBP4	2.0723188	0.038235720729031496	0.999989270246092	0.5088598	RASGEF1B	1.5649228	0.1176010124854417	0.999981144962227	0.39559498
323	RANBP2	11.06409	1.8735617829475933e-28	8.894889502859084e-27	0.5138726	BMP2K	7.0745015	1.4998716881008477e-12	4.719157834162836e-11	0.5041703	NDUFB6	19.432838	4.0720336593831056e-84	1.0130133868902664e-82	1.7478527	ITM2B	9.225467	2.823283539668296e-20	9.129432284771415e-19	0.12324875	JAZF1	5.1094427	3.2311070687410333e-07	1.3890782416721245e-05	0.8478594	TCP1	8.985458	2.576580792305915e-19	5.603012170494611e-18	0.38638347	CLDND1	2.0700126	0.03845117335255637	0.999989270246092	0.3885905	RPL10A	1.5629495	0.11806445335132092	0.999981144962227	0.15484273
324	CCDC59	11.062137	1.914818327206957e-28	9.067685367773453e-27	0.4993175	MRPS6	7.0721235	1.5258065915067e-12	4.784621745265884e-11	0.4347453	NAXE	19.432047	4.135367134992733e-84	1.0273992011277552e-82	1.6211616	ANP32B	9.211844	3.205688084423417e-20	1.0294617603988317e-18	0.21246724	LTB	5.090583	3.569647191564199e-07	1.5310914321886165e-05	0.2515863	FOXP1	8.956363	3.355651120970501e-19	7.280202164542746e-18	0.8178366	EIF4H	2.0698445	0.038466917163942405	0.999989270246092	0.30261368	RPS14	1.5608464	0.11855999633536952	0.999981144962227	0.14544807
325	PPIA	10.986588	4.433753263990501e-28	2.0943029974565763e-26	0.2642742	RELB	7.0677648	1.574489274716208e-12	4.928996793230706e-11	0.3953868	AGA	19.386782	9.979043624729333e-84	2.4693500789151182e-82	2.4891605	SRRM2	9.133469	6.633900349301068e-20	2.111031790346025e-18	-0.07786976	HLA-E	5.0784163	3.80594209920851e-07	1.62497180061859e-05	0.042396676	PLEKHG1	8.916035	4.83280224811811e-19	1.0400279624612191e-17	1.2636427	TNFAIP8	2.0609083	0.03931178190300719	0.999989270246092	0.29715046	UBE2E1	1.5547613	0.12000291847833273	0.999981144962227	0.60263807
326	HSPA9	10.949701	6.666734970502674e-28	3.125325152754746e-26	0.4121956	TRMO	7.043379	1.876329997307168e-12	5.854275098621596e-11	0.6572681	TM9SF2	19.138538	1.20607171214031e-81	2.9377135776911104e-80	1.3669313	TAGLN2	9.133345	6.641524605708633e-20	2.111031790346025e-18	-0.022678511	ITGB2	5.071279	3.951510905303587e-07	1.6794371405729917e-05	0.5844386	SEC24B	8.90086	5.541579851212885e-19	1.1898135427379747e-17	1.5447147	FAM49B	2.0609083	0.03931178190300719	0.999989270246092	0.35569483	LY86	1.554277	0.12011838032926155	0.999981144962227	0.38247284
327	RPL5	10.899698	1.1563998544159216e-27	5.394027120923067e-26	0.22596937	MBP	7.041461	1.9023435333220228e-12	5.925530157716577e-11	0.45607835	SCYL1	19.065874	4.85103972746873e-81	1.1754636264300203e-79	2.2104764	EVI2B	9.104461	8.669587168797481e-20	2.7509720645480174e-18	0.30858815	ARRDC2	5.0691757	3.995424537379504e-07	1.6942416140551544e-05	0.74130553	ATF6	8.8974495	5.714449913600969e-19	1.2255196148042172e-17	1.4463818	ARHGAP17	2.0607133	0.03933039189297501	0.999989270246092	0.4351586	YWHAZ	1.552091	0.1206404488569676	0.999981144962227	0.24076188
328	CRIP1	10.893363	1.2397546297343773e-27	5.754065144672639e-26	0.30745372	PRELID3B	7.039215	1.9332598573775577e-12	6.011793736491746e-11	0.5286853	ATP5ME	19.03909	8.092318985521043e-81	1.950729814365008e-79	1.417498	HNRNPDL	9.084075	1.0458417297111798e-19	3.2961680731336475e-18	-0.053078916	SP100	5.065852	4.0657693991751434e-07	1.7201615748256196e-05	0.213126	PARP8	8.883454	6.481540269500018e-19	1.3836679444889169e-17	1.1106784	BOD1L1	2.0551662	0.039862955794419515	0.999989270246092	0.27149308	RPS11	1.5507085	0.12097153756487945	0.999981144962227	0.14909397
329	TRIR	10.855341	1.8810440196128647e-27	8.708813726535194e-26	0.31023434	PPP2CA	7.0248957	2.142263361942946e-12	6.639592991217855e-11	0.4053539	MOGS	19.028263	9.949442716040899e-81	2.3953122863985945e-79	1.9896363	SYPL1	9.072904	1.158869127038669e-19	3.64009767210227e-18	0.4689752	SECISBP2L	5.0647726	4.0888801626466096e-07	1.7260254768022722e-05	0.5805709	HIF1A	8.874345	7.034638480038607e-19	1.4983137529744328e-17	0.41049042	ELOC	2.052665	0.04010508793153276	0.999989270246092	0.32235157	RPL14	1.549267	0.12131753210349953	0.999981144962227	0.14890966
330	SEMA7A	10.839223	2.2436852100527114e-27	1.0336463863990985e-25	0.8433413	GAPT	7.0182433	2.2467471603621423e-12	6.951875376125515e-11	0.5558448	UQCC2	19.026052	1.037823068637626e-80	2.4953225276599005e-79	2.2993462	APRT	9.064039	1.2570673541711746e-19	3.9419096964917274e-18	0.27291155	EBLN3P	5.056191	4.2771274805377307e-07	1.7973568588259682e-05	0.6101271	UBC	8.869366	7.356364974621164e-19	1.5614909863080962e-17	-0.13543424	PTPN1	2.0405216	0.04129840338765466	0.999989270246092	0.25970843	EIF3M	1.5489599	0.12139136860645294	0.999981144962227	0.3865524
331	HNRNPF	10.832227	2.4219194977222842e-27	1.1130092115394675e-25	0.37626192	CD70	7.0077577	2.42167501114819e-12	7.468365679008749e-11	0.49612564	REXO2	18.974543	2.7690621873799306e-80	6.640766361456908e-79	2.116583	EDF1	9.0432205	1.5212307353515363e-19	4.762268969830362e-18	0.067627564	ABLIM1	5.041155	4.627312343954495e-07	1.935793581020246e-05	0.78270674	CNOT2	8.842743	9.339679232450583e-19	1.9690365550176606e-17	0.94997746	PCNP	2.0386927	0.041480707694941304	0.999989270246092	0.34408715	SLC20A1	1.548688	0.12145671480753384	0.999981144962227	0.5213208
332	RPS17	10.811593	3.0335585237747162e-27	1.3906667060586893e-25	0.30536714	UBE2A	6.993326	2.684443301831291e-12	8.237885382494775e-11	0.3978076	DAP	18.908428	9.721050401650011e-80	2.319377984577825e-78	1.6974672	BASP1	9.030053	1.7158800658073022e-19	5.362628185566607e-18	0.09405371	NUDT3	5.0184903	5.207914535950542e-07	2.1632074458677223e-05	0.8791793	ZNF506	8.822303	1.1212931885957306e-18	2.3559784136057594e-17	1.2269106	SNRPB	2.0376573	0.04158422591287746	0.999989270246092	0.2898015	ADIPOR1	1.5482037	0.12157326974246925	0.999981144962227	0.49728012
333	CIB1	10.806763	3.1975547582496662e-27	1.462254330377997e-25	0.3843757	GTF2B	6.984048	2.867943507394353e-12	8.786550075691927e-11	0.4001012	TMEM14C	18.886625	1.4694280315353072e-79	3.50147997603905e-78	1.6770393	CIITA	9.02867	1.7377062077090533e-19	5.421759602581191e-18	0.70693237	FTL	5.010404	5.431585770628255e-07	2.2470626897645672e-05	0.06425281	ZNF736	8.793198	1.4536206770096904e-18	3.0473769204097535e-17	2.048125	DOK2	2.031794	0.04217451548751871	0.999989270246092	1.1530752	RPS17	1.5435128	0.12270639139953257	0.999981144962227	0.19955596
334	IL2RA	10.795032	3.63338307306649e-27	1.6574978331851974e-25	1.5547874	RSL1D1	6.9820976	2.9080507010072535e-12	8.880263499082378e-11	0.40886065	YIPF2	18.809488	6.314349196888615e-79	1.496990181900226e-77	3.12257	UBXN1	8.993227	2.4007495266312974e-19	7.465530777981125e-18	0.09446694	NPM1	4.988782	6.076118088844604e-07	2.508146267735899e-05	0.07342063	MYH9	8.769479	1.794945895501383e-18	3.7460962548394634e-17	0.46963486	FNBP1	2.02232	0.04314329833963394	0.999989270246092	0.3076247	GNAI2	1.5420359	0.1230648705245745	0.999981144962227	0.2626455
335	CHCHD2	10.793916	3.67777058716311e-27	1.6736547223241294e-25	0.26793015	ZNF622	6.9787865	2.9774027368757163e-12	9.077186317749529e-11	0.55166674	IFI35	18.784094	1.0191130057300825e-78	2.4099633030306563e-77	1.7894284	PSME2	8.978327	2.7491568042170245e-19	8.520559410810837e-18	0.24572384	BPTF	4.9804435	6.343873920247649e-07	2.6071365551537586e-05	0.408679	BIRC6	8.762955	1.901981731125526e-18	3.965047501602242e-17	1.0889244	EIF1AD	2.0180368	0.04358741393116606	0.999989270246092	0.5031772	ARF6	1.5413742	0.12322573422479087	0.999981144962227	0.2899102
336	CCNI	10.783407	4.123235820845847e-27	1.8718086118088032e-25	0.25467482	NSA2	6.959377	3.4178139685444073e-12	1.0352203413165835e-10	0.39911756	IGLV2-11	18.770819	1.308527688822996e-78	3.086537246278061e-77	3.0662374	CHCHD2	8.915107	4.873471626348196e-19	1.4980104382933218e-17	-0.084118985	UBB	4.96013	7.044601023600009e-07	2.888750898864373e-05	0.058426067	G3BP2	8.753498	2.0683941060064998e-18	4.302351976574055e-17	0.39141458	COPS2	2.0175662	0.04363645249704178	0.999989270246092	0.38565663	SELENOM	1.5405353	0.12342992241608591	0.999981144962227	0.42361298
337	HIST1H1E	10.779484	4.302915042980234e-27	1.943917406099884e-25	0.4332695	EVI2B	6.9424677	3.8530858671847145e-12	1.1558018667191705e-10	0.38639697	AARS	18.756407	1.7161397437623352e-78	4.042895876151218e-77	2.5488296	HMGN1	8.909401	5.130885799641456e-19	1.574540579764972e-17	0.13384682	B2M	4.9580407	7.120763886569936e-07	2.913579223588199e-05	0.034121763	MANBA	8.751278	2.109500702366172e-18	4.382969276698e-17	1.10616	SP100	2.0127451	0.04414143605598633	0.999989270246092	0.29696128	STK17A	1.539271	0.12373814154467837	0.999981144962227	0.24537724
338	MTMR6	10.72075	8.134154796075017e-27	3.665871018965403e-25	0.6503546	COX17	6.9301076	4.205209584418871e-12	1.2594028960848684e-10	0.37335747	HID1	18.739252	2.369369842615014e-78	5.574741806243497e-77	7.061025	UXT	8.907683	5.210996244075888e-19	1.5964986522490627e-17	0.105260715	ARMH1	4.949749	7.430926748244522e-07	3.0272102897106177e-05	2.317547	PPP1R10	8.7305565	2.5342178329622532e-18	5.230468620288686e-17	1.0439816	RARRES3	2.0115485	0.04426756310754867	0.999989270246092	0.41425657	PDE4D	1.5351828	0.12473892593220655	0.999981144962227	0.55862224
339	RASGRP2	10.719165	8.274730172822649e-27	3.7202389292656623e-25	0.60153395	TRIM26	6.9252415	4.352323165226155e-12	1.3013725259100896e-10	0.6550143	B4GALT7	18.728886	2.8787627973330106e-78	6.747733200080316e-77	2.7945855	ACAP1	8.848747	8.850735793410374e-19	2.676451028094826e-17	0.36979115	CCNG2	4.948169	7.491480140700194e-07	3.0452295526183924e-05	0.92376226	RAB3GAP1	8.697442	3.3944789263685714e-18	6.95216112054718e-17	1.1119717	NSA2	2.0082202	0.04461990967934261	0.999989270246092	0.2557555	CRIP1	1.5340486	0.12501771586918162	0.999981144962227	0.24190937
340	SAV1	10.674245	1.3434544389027617e-26	5.982380172087763e-25	0.83749646	TBC1D10C	6.907585	4.929722700750466e-12	1.46930936342815e-10	0.47000742	NDUFV3	18.722906	3.2209381609907804e-78	7.530860176411778e-77	2.3096435	FGD2	8.826624	1.07882773774695e-18	3.257082189463203e-17	0.79553777	UBE2B	4.9345164	8.034966384704387e-07	3.25905223490901e-05	0.24848342	LPIN1	8.616418	6.908156523261263e-18	1.3994830012053055e-16	0.88474953	METTL8	2.0075746	0.044688516765397486	0.999989270246092	0.57927954	RPS16	1.5340486	0.12501771586918162	0.999981144962227	0.11514285
341	DNAJB4	10.660728	1.5537528666094564e-26	6.902362139333151e-25	0.5028251	RIOK3	6.902635	5.104660671394713e-12	1.519023266457457e-10	0.45668244	NDUFB10	18.6567	1.1140362972104604e-77	2.5949674448630176e-76	1.3621053	PSMB10	8.806113	1.2955965854996134e-18	3.8926314158215436e-17	0.39533147	LRMP	4.9327307	8.108789974624896e-07	3.2818612439598984e-05	0.6473066	NFKBIA	8.612399	7.154748170790918e-18	1.4478665007659107e-16	-0.0820062	UBE2I	1.9993849	0.04556672326087073	0.999989270246092	0.27141714	DUT	1.531969	0.12553009215238958	0.999981144962227	0.4651437
342	SWAP70	10.658109	1.5981485592749315e-26	7.082721097138164e-25	0.4641342	ATP5PB	6.9016933	5.138620737971759e-12	1.5242668637373144e-10	0.35974538	DEF8	18.640926	1.4962444740929698e-77	3.480913889978383e-76	2.9924428	MT-ND6	8.795561	1.4233565159840134e-18	4.269611877046579e-17	0.08365035	SNHG8	4.915306	8.864394432756692e-07	3.5568144371263305e-05	0.20466371	KMT2C	8.590507	8.658662977710422e-18	1.7446364345369444e-16	0.96174496	NUP58	1.996655	0.045862671816603626	0.999989270246092	0.36333483	TOMM7	1.5266992	0.12683582807734986	0.999981144962227	0.11163478
343	CNPY3	10.65184	1.7095089104199256e-26	7.558297926686012e-25	0.407335	CAMLG	6.884631	5.7937390646486555e-12	1.7131471231095816e-10	0.48540395	TRADD	18.6336	1.7158256715078317e-77	3.986783982439991e-76	1.8577814	DEK	8.6446295	5.39803627909509e-18	1.583593724769751e-16	0.34724608	HMGN2	4.8890705	1.013132402358947e-06	4.0509292139602536e-05	0.2863911	TIPARP	8.58039	9.455226626321707e-18	1.9010303706240344e-16	0.93392116	KLF6	1.9947522	0.04606991737887598	0.999989270246092	0.293979	RAB31	1.5259075	0.12703289130306325	0.999981144962227	0.5138858
344	TNFRSF13B	10.616857	2.4879745978831487e-26	1.0974144219220753e-24	0.5212873	MICU2	6.883029	5.859319272612379e-12	1.7297971358924331e-10	0.5650393	IER3IP1	18.611992	2.5688444568957817e-77	5.939219315583829e-76	2.0321705	LAMTOR4	8.636839	5.778957771215618e-18	1.692681225986515e-16	0.28007644	HLA-B	4.8822885	1.0486174096021167e-06	4.180577698366729e-05	0.050512638	HIVEP1	8.580249	9.466784309482314e-18	1.9013052922101292e-16	1.4873544	NEDD8	1.9935755	0.046198466990652644	0.999989270246092	0.30451182	SYPL1	1.525494	0.12713592948338215	0.999981144962227	0.41177157
345	AC027290.1	10.615299	2.5298175651149208e-26	1.1132390596677877e-24	1.2725674	SYT1	6.874301	6.22945009228385e-12	1.8361623984491636e-10	1.6091112	MRPL57	18.570616	5.55616304330597e-77	1.2814201490976857e-75	1.5583581	ATRX	8.611172	7.231740309991227e-18	2.0951833960219924e-16	0.30581617	AC025164.1	4.88126	1.0541009915289955e-06	4.1934789552127924e-05	0.70411414	TP53INP1	8.568998	1.0438871385956571e-17	2.094284541066427e-16	0.83164597	RAB11FIP1	1.9912288	0.04645573357736669	0.999989270246092	0.28202796	TTC39C	1.5226228	0.1278531030266196	0.999981144962227	0.86359394
346	PEA15	10.560109	4.5613207152732756e-26	1.9930941898259665e-24	0.5002996	BCL3	6.8732257	6.27662059924022e-12	1.847148062154953e-10	0.43002477	C11orf80	18.53512	1.0754844456153203e-76	2.477331948924771e-75	3.0960298	ARHGAP15	8.608865	7.378788530854091e-18	2.1344718823050486e-16	0.51088476	HNRNPL	4.8786755	1.0680068707554288e-06	4.231460183614842e-05	0.32473496	CAPZA1	8.559575	1.1328444570828261e-17	2.2606002010964034e-16	0.5326708	LYSMD2	1.9910877	0.04647125219274861	0.999989270246092	0.4468054	SNN	1.5223984	0.1279093106700061	0.999981144962227	0.52414054
347	ELMSAN1	10.557495	4.690110468632654e-26	2.0445813346670105e-24	0.62211967	CLIC1	6.857587	7.003355675498941e-12	2.0513125619067386e-10	0.3690007	NAA38	18.503284	1.942636481417816e-76	4.463757570233203e-75	1.6231136	MPHOSPH8	8.575946	9.827570956435764e-18	2.8384337291823293e-16	0.34102523	PABPC1	4.8672004	1.1319014507494381e-06	4.46490851333679e-05	0.070662074	USP6NL	8.542184	1.3170851809116413e-17	2.6198481135873564e-16	1.0436065	GPSM3	1.9867171	0.04695375261770432	0.999989270246092	0.27995047	PIK3CD	1.5187591	0.12882314900881295	0.999981144962227	0.8301401
348	NFKBIZ	10.526976	6.488602803435151e-26	2.8154500257323965e-24	0.45185256	GCLC	6.855945	7.0842530921085645e-12	2.0717553948677363e-10	1.0470634	RER1	18.46134	4.22718187058939e-76	9.653703713764607e-75	1.503362	MOB1A	8.530746	1.4540594778935757e-17	4.180252964335645e-16	0.2362644	ARHGEF7	4.8648634	1.1453580440312989e-06	4.5084578872438764e-05	0.9613851	CYTH1	8.534423	1.4085670005649148e-17	2.7958556485681044e-16	0.7497913	C19orf53	1.9866903	0.046956734849797864	0.999989270246092	0.2569948	RPL41	1.5176721	0.12909709537641773	0.999981144962227	0.18782678
349	EIF4G2	10.512457	7.569509426449676e-26	3.269257103673566e-24	0.2855414	SMNDC1	6.838216	8.018564565883009e-12	2.3303797144898004e-10	0.45619926	PARM1	18.449474	5.265569306991845e-76	1.1995725534780688e-74	2.6375194	TLR10	8.492754	2.0179680843545456e-17	5.76588798129971e-16	1.0502079	IL21R	4.863592	1.1527429420917742e-06	4.527974276536489e-05	2.0398448	YME1L1	8.523692	1.545457928878922e-17	3.05781060837995e-16	0.69921046	UBE2N	1.9855472	0.04708362709791118	0.999989270246092	0.29005477	LY6E	1.5174358	0.12915670877347937	0.999981144962227	0.3003465
350	RPL10A	10.510048	7.765446621054882e-26	3.346136329229607e-24	0.2210445	LINC01781	6.836879	8.093720171495098e-12	2.34856346749231e-10	0.5323347	MRPS31	18.39281	1.499972344396458e-75	3.4088287456454465e-74	2.1051614	MTPN	8.470673	2.4398015664646632e-17	6.949895820930946e-16	0.20453443	IRS2	4.8593016	1.1780067313169624e-06	4.617489410275606e-05	1.8393036	MBP	8.452115	2.860736161632693e-17	5.589069665313381e-16	0.7609154	MBNL1	1.9850698	0.0471367085981503	0.999989270246092	0.299776	ABHD14B	1.5156398	0.1296104696200665	0.999981144962227	0.4038755
351	CIRBP	10.509258	7.830704615417996e-26	3.36648126070205e-24	0.2623489	RAD21	6.819002	9.167494556458628e-12	2.656011078173992e-10	0.38367334	BCKDK	18.359226	2.7854617829387996e-75	6.314841548732944e-74	2.758568	ANAPC16	8.416881	3.866417192078113e-17	1.093024423784749e-15	0.13370128	HLA-A	4.85531	1.2019869014427995e-06	4.6917723027447184e-05	0.04528501	PDCD6IP	8.441505	3.132753927221479e-17	6.107724427805472e-16	0.8662717	RSL1D1	1.9731753	0.04847560018250628	0.999989270246092	0.25798035	C3orf38	1.5124141	0.1304285548766779	0.999981144962227	0.65224767
352	REV3L	10.48336	1.0301701083568434e-25	4.408466486633483e-24	0.6644887	PLP2	6.8149376	9.430469769586278e-12	2.7237415628628603e-10	0.33687192	HEXB	18.357244	2.8889793737420456e-75	6.5415748974853254e-74	1.8357968	TNFRSF13B	8.3782215	5.373334770179162e-17	1.512152038340917e-15	0.37393537	GNG2	4.835721	1.3266399937200964e-06	5.156760208922824e-05	0.4665006	IRF4	8.410682	4.0763442387000407e-17	7.8978640504325395e-16	0.8872127	PEF1	1.9717498	0.04863817784029717	0.999989270246092	0.54876167	PLEKHJ1	1.5076524	0.13164351987576398	0.999981144962227	0.4920857
353	ZNF141	10.451514	1.44203526554644e-25	6.156863612028714e-24	0.9312791	LTA	6.808523	9.86057837995327e-12	2.830441098664125e-10	0.8939711	IGLV1-47	18.355337	2.992274227426065e-75	6.767254852765517e-74	2.260749	CYB561A3	8.349258	6.869271627662537e-17	1.9276334094184836e-15	0.8537189	RHOA	4.8349495	1.3317936300268214e-06	5.166030259675766e-05	0.11454494	MAP3K1	8.399253	4.4932672466827897e-17	8.687604174985231e-16	0.92338353	ARF5	1.9683475	0.049028068242211766	0.999989270246092	0.33490697	RPL13A	1.5071561	0.13177064461461577	0.999981144962227	0.14835571
354	HINT1	10.442901	1.5791107240805078e-25	6.726723262532903e-24	0.2645078	RAMMET	6.804925	1.0110197784209701e-11	2.8976354878307927e-10	0.5543619	UFM1	18.318466	5.895148124802714e-75	1.3300081464639545e-73	1.3035312	STAT1	8.332449	7.918704050353932e-17	2.215100152496307e-15	0.543397	MYO1E	4.7755146	1.7924846816504097e-06	6.895707049532648e-05	0.9083635	NCL	8.393525	4.717793034706306e-17	9.112275615067315e-16	-0.106123835	ARPC5	1.9655907	0.04934590813707171	0.999989270246092	0.28799093	PXK	1.5065889	0.1319160465023563	0.999981144962227	0.534111
355	IVNS1ABP	10.419002	2.0307316910062384e-25	8.61923179357438e-24	0.60683745	RRP7A	6.7998385	1.0473641264354665e-11	2.9971962992381804e-10	0.5053326	YIF1A	18.26434	1.5912871893988141e-74	3.5685380264186385e-73	1.8044685	CYBB	8.2863	1.1682591323588003e-16	3.2484916380850218e-15	0.3740188	MDM4	4.7457128	2.077734987472927e-06	7.960242175825435e-05	0.5671615	ACTR2	8.39167	4.792837857439215e-17	9.247649301354795e-16	0.2619881	PSMB9	1.9615295	0.0498172885647736	0.999989270246092	0.23830354	ABI1	1.5033042	0.132760612183718	0.999981144962227	0.36974418
356	HIF1A	10.396503	2.5719956441831903e-25	1.0832572173627531e-23	0.3822082	SESN3	6.7977824	1.0624167618413457e-11	3.035615917677768e-10	0.44382933	TXNDC17	18.241886	2.400344311194889e-74	5.363547803386137e-73	1.9241228	UQCR11	8.24257	1.6855015727467452e-16	4.6589760510087075e-15	0.17015456	GNA13	4.7441516	2.093820882753017e-06	8.005432383279874e-05	0.5573804	EIF1	8.364504	6.036823727697649e-17	1.1599902895096059e-15	-0.096876256	UCP2	1.9597746	0.05002214635586926	0.999989270246092	0.2729168	DBNL	1.5030088	0.13283676705243427	0.999981144962227	0.41803664
357	ZC3H12A	10.394718	2.6206027888243976e-25	1.1012433971595858e-23	0.71369267	DBNL	6.782539	1.1808210966190932e-11	3.35850000315839e-10	0.426445	WBP1	18.206364	4.594730369833864e-74	1.0254602779947398e-72	1.8934157	YPEL3	8.221049	2.0172989111667767e-16	5.567864361619781e-15	0.20271033	BNIP3L	4.7434974	2.100598990918705e-06	8.014923511771205e-05	0.6611682	FXR1	8.339797	7.441806411405989e-17	1.4270218296404208e-15	0.71988297	SF3B1	1.9556865	0.05050210308075074	0.999989270246092	0.24535342	PSMD7	1.5008229	0.13340136471117273	0.999981144962227	0.38848284
358	HNRNPUL1	10.371973	3.325852899508955e-25	1.3913399865255174e-23	0.4382294	LAMTOR3	6.7720594	1.269618028574006e-11	3.605560605347611e-10	0.5330894	ISOC2	18.190338	6.1559373462770025e-74	1.370614307957474e-72	2.6675787	ATP6V1G1	8.164625	3.224359202649879e-16	8.847072647506093e-15	0.02239172	DLEU2	4.742179	2.1143160718816167e-06	8.050797810034123e-05	1.14826	COPA	8.334893	7.756814694413446e-17	1.4843758827524726e-15	0.89975697	CCT5	1.9495072	0.05123488406923774	0.999989270246092	0.34063876	CDC42	1.5005984	0.13345945541521945	0.999981144962227	0.2007145
359	TRAPPC2B	10.364131	3.610242834640215e-25	1.5069331277117925e-23	0.7992867	SYS1	6.76352	1.3467889542051628e-11	3.813108999629731e-10	0.4388876	RGS1	18.161482	1.0417287905774752e-73	2.313878068404111e-72	1.1343384	TBC1D5	8.145109	3.789406448168413e-16	1.035179290042844e-14	0.682335	BOD1L1	4.731083	2.233253191389173e-06	8.469113423768128e-05	0.29409882	NAMPT	8.289137	1.1407285278128714e-16	2.176248759911304e-15	0.6778222	PRMT1	1.9483372	0.05137462357114208	0.999989270246092	0.29141468	AHNAK	1.4975146	0.13425942096502802	0.999981144962227	0.30552685
360	SIK1	10.352503	4.076859008338646e-25	1.6903563417240546e-23	0.76258105	TMEM154	6.7562284	1.4163002366114114e-11	3.9977806073669763e-10	0.4253098	ANAPC5	18.145452	1.3948385939855382e-73	3.0945182504853946e-72	1.3780743	RPS17	8.125998	4.436968367023419e-16	1.2050211905665641e-14	0.012790118	HMGN1	4.7174625	2.3880417401830866e-06	9.037744987492096e-05	0.23147975	RUBCNL	8.272051	1.3167421087091953e-16	2.5043602715898232e-15	0.7195786	EEF1G	1.9425614	0.0520691704563088	0.999989270246092	0.23474692	RPL21	1.4972546	0.13432702009511205	0.999981144962227	0.16520181
361	RPL17	10.347346	4.302450521230913e-25	1.7799361823753077e-23	0.2207281	UBXN11	6.743369	1.5475531424063062e-11	4.3616686602744507e-10	0.90582556	ATP6AP1	18.118387	2.2818840509730637e-73	5.050461758369564e-72	1.8257387	TMEM154	8.103973	5.319264510693446e-16	1.442541238961022e-14	0.5326896	LRRFIP1	4.7070255	2.513574289578701e-06	9.474397796961496e-05	0.32340303	STK17B	8.232445	1.8343099946842963e-16	3.478105272441016e-15	0.13045283	BTF3	1.9414184	0.05220755130187852	0.999989270246092	0.22324215	TCF7	1.496971	0.13440079461286059	0.999981144962227	0.92028344
362	RBM3	10.33953	4.668223938104283e-25	1.926985005246675e-23	0.29691458	MRPL47	6.741743	1.5649785934117014e-11	4.4041282950038495e-10	0.5770434	USP48	18.106136	2.8506572453273566e-73	6.294386140037612e-72	1.4614888	AC119396.1	8.074816	6.757836653821348e-16	1.8273582070579523e-14	0.8891636	TACC1	4.69785	2.6291391298094805e-06	9.869470098738469e-05	0.54014623	PPP1CB	8.225419	1.9450984230395927e-16	3.6806943587294846e-15	1.0061643	ATP5MG	1.9331009	0.05322376430856154	0.999989270246092	0.23076968	RPAP3	1.4948206	0.13496127134983463	0.999981144962227	0.77376926
363	RPL27	10.33797	4.7448066469537355e-25	1.9542737840808563e-23	0.27231756	SNX11	6.7397103	1.58702490187659e-11	4.459444370363467e-10	0.89548516	SEC62	18.083248	4.318818923435053e-73	9.513639135000145e-72	1.107519	UBE2L6	8.059125	7.684242263819636e-16	2.0748566158950328e-14	0.50173	FAM3C	4.697453	2.634256677656639e-06	9.869470098738469e-05	0.47718453	UBQLN1	8.207761	2.2535123003982025e-16	4.25567130575199e-15	0.7605237	APP	1.9330539	0.05322956159214633	0.999989270246092	0.5571549	PPP1R12A	1.4917248	0.1357712810394342	0.999981144962227	0.43062505
364	GNA13	10.327001	5.319799071509754e-25	2.1862733717231056e-23	0.60147727	NGDN	6.736592	1.6214485000431354e-11	4.549321220121026e-10	0.4263982	A1BG	18.067549	5.740798494759677e-73	1.2631110650380433e-71	1.7731625	PLEKHF2	8.033499	9.473126578398787e-16	2.550499216446819e-14	0.6702192	PSME1	4.689241	2.742205727567233e-06	0.00010250591862204789	0.12284146	LDLRAD4	8.193846	2.5300992605790444e-16	4.77316400443719e-15	0.9678052	EVI2B	1.9330539	0.05322956159214633	0.999989270246092	0.2482859	CHD8	1.4917012	0.1357774787265989	0.999981144962227	0.7338226
365	RPL36A	10.315065	6.024041171933267e-25	2.4702540700204595e-23	0.34461948	CLECL1	6.7264194	1.7388903569016782e-11	4.856918604651424e-10	0.4824331	ARMCX3	18.06328	6.202607362860867e-73	1.3631124637957367e-71	1.4399834	UBE2D2	8.002497	1.2192180184294843e-15	3.2778342633800174e-14	0.13275315	BANK1	4.6848893	2.8011137046108525e-06	0.00010410991932396273	0.18154721	ZNF644	8.185799	2.7050361506166294e-16	5.098036818000512e-15	0.85836935	IL18BP	1.9322672	0.05332653716217886	0.999989270246092	0.60678786	RPL37	1.4891963	0.1364356733925239	0.999981144962227	0.16112094
366	EEF1B2	10.313011	6.15423519905818e-25	2.5181079022813053e-23	0.2110219	SNX6	6.724996	1.755972749568864e-11	4.897300382878306e-10	0.40764973	MCUR1	18.027895	1.1768652038310316e-72	2.571188638533886e-71	2.0829382	EIF2S3	7.9685645	1.6052829716279336e-15	4.291027175448995e-14	0.28159294	AREG	4.679902	2.8701203905776937e-06	0.00010625140128452104	0.4580994	TRA2B	8.176871	2.9130871530407213e-16	5.484599404786456e-15	0.21341348	AC025259.3	1.927937	0.05386296242897334	0.999989270246092	0.44579402	RARA	1.4885583	0.1366037196329329	0.999981144962227	0.58587974
367	HNRNPDL	10.288709	7.923193235517999e-25	3.2348126780808494e-23	0.26449454	EIF1B	6.7173223	1.850942496841046e-11	5.13911980744944e-10	0.3745376	IFNAR1	18.01783	1.4117223104993033e-72	3.073502318470945e-71	1.539626	SERP1	7.9366403	2.077313175855555e-15	5.5369298907304207e-14	-0.11163087	LAMTOR5	4.677836	2.8991813490537486e-06	0.00010690301504080007	0.44948667	TACC1	8.164408	3.2301598028267855e-16	6.075435645276428e-15	0.8444662	MOB1A	1.9238489	0.05437352765164651	0.999989270246092	0.2654209	HMGB2	1.4850845	0.13752144152314996	0.999981144962227	0.41751003
368	VASP	10.283674	8.348310766989943e-25	3.4009341111462525e-23	0.46217114	CD81	6.7101884	1.9437304067709484e-11	5.372758804375164e-10	0.37295458	DNAJC4	18.00939	1.6442810197820826e-72	3.5714779123508845e-71	1.4343467	PKM	7.8528237	4.067727102037454e-15	1.0704605397717183e-13	0.20283933	MBNL1	4.6593595	3.171946959464202e-06	0.00011638241421055855	0.22304304	BIRC2	8.148146	3.6954711009112067e-16	6.929658271437316e-15	1.2081105	UPF3B	1.9222083	0.05457955780245914	0.999989270246092	0.4827754	SLC25A25	1.4823315	0.13825212261766	0.999981144962227	0.92295206
369	NRARP	10.275075	9.127389344190715e-25	3.710214169584104e-23	1.120505	ATF7IP	6.6907053	2.2209757215010076e-11	6.130024410024527e-10	0.4252189	RAB30	17.973436	3.146124559215073e-72	6.817699422280468e-71	1.3365197	PRKCB	7.80926	5.752479234054028e-15	1.4990189601812856e-13	0.31192577	C16orf74	4.653068	3.270318582153777e-06	0.00011917500801918979	1.3775511	IL13RA1	8.135293	4.109421780430325e-16	7.682724607141183e-15	1.7971886	UBQLN1	1.9192094	0.054957836864831626	0.999989270246092	0.31525862	CTSH	1.4803228	0.138787122520394	0.999981144962227	0.27908355
370	BACH1	10.271134	9.507981281750033e-25	3.8565198859759154e-23	0.4282038	CIB1	6.6784315	2.4151342168100902e-11	6.636461593113794e-10	0.39308605	CSNK1E	17.969193	3.3962249443217024e-72	7.351132831920455e-71	2.126202	ALOX5AP	7.802885	6.0507565919200555e-15	1.5745469524692386e-13	0.76400137	PLEKHG1	4.6510725	3.302132308682954e-06	0.00012001292662244336	0.69593376	STIM2	8.128137	4.359402548519353e-16	8.141915190217626e-15	0.9292311	ERH	1.9172931	0.05520070510714687	0.999989270246092	0.2817018	CLK3	1.4749821	0.14021734907821395	0.999981144962227	0.59410864
371	CD44	10.269091	9.711543667578482e-25	3.93054190346376e-23	0.30903164	PHF20	6.6719046	2.5250496251770303e-11	6.91984831912785e-10	0.40543795	TRAM2	17.954256	4.444913759037621e-72	9.598750106032862e-71	3.421491	ACTR3	7.7880673	6.8041838183390235e-15	1.7656809691595201e-13	0.09290768	STK17B	4.6508203	3.3061766686641592e-06	0.00012001292662244336	0.19730431	PNISR	8.122872	4.55279829915992e-16	8.486124941630948e-15	0.30282235	CXCR4	1.9163316	0.055322901970870426	0.999989270246092	0.2639192	HPS3	1.473966	0.14049075113145906	0.999981144962227	0.9138297
372	SP110	10.268379	9.783411022000248e-25	3.9510580703134333e-23	0.37999707	ITGB2-AS1	6.671868	2.5256815871615745e-11	6.91984831912785e-10	1.227989	FAM174A	17.880436	1.6752293111720642e-71	3.5926929296377445e-70	2.9450357	C19orf66	7.7178288	1.1832785529854487e-14	3.045187757462414e-13	0.7746093	NR3C1	4.6364613	3.544243380925712e-06	0.000128155994188589	0.46341494	PBX4	8.1149845	4.858473176384729e-16	9.046845561375876e-15	1.6706768	BFAR	1.915592	0.05541705289745919	0.999989270246092	0.45018053	HSPA1A	1.4678928	0.14213336063417875	0.999981144962227	0.28728813
373	PNP	10.249968	1.1838275233228818e-24	4.7603133470168805e-23	0.6796312	TGIF2	6.6644855	2.6559389300338895e-11	7.266056973104445e-10	0.45861048	DERL2	17.879263	1.7108158512565032e-71	3.6647993286732304e-70	1.6512885	TBC1D10C	7.688834	1.484818850806144e-14	3.805460181090802e-13	0.6244412	CIITA	4.6100154	4.026387022782124e-06	0.00014502766229936075	0.55227137	MICAL3	8.109645	5.076792749915207e-16	9.425154142081385e-15	1.4187711	ARL6IP5	1.9155382	0.05542390544311628	0.999989270246092	0.21859305	SNX10	1.4619613	0.14375181871973536	0.999981144962227	0.46974662
374	DYNLL1	10.249198	1.1932992636206615e-24	4.7880812173407106e-23	0.28648853	AKAP11	6.6622458	2.6967423990933122e-11	7.356113988637868e-10	0.55241454	TMEM39A	17.87748	1.7664528978849565e-71	3.779641991827697e-70	2.6257622	PKIG	7.673841	1.6692096899832125e-14	4.2721693272574455e-13	0.42332438	RP9	4.602579	4.17290769589294e-06	0.00015001562965312232	0.92379	ZFC3H1	8.095013	5.725839049715497e-16	1.0609007446831354e-14	1.1273682	CTSH	1.9142135	0.05559287229593012	0.999989270246092	0.24525867	RNF187	1.4608861	0.14404671182492682	0.999981144962227	0.6212154
375	RSRC2	10.247388	1.215851767451083e-24	4.8681034929404095e-23	0.3141352	PDCD6IP	6.6503134	2.9246998993628747e-11	7.954672116955177e-10	0.4184871	NRDC	17.867674	2.1059692714342157e-71	4.495786575105217e-70	1.4432191	TRAPPC1	7.6694903	1.7268111173895568e-14	4.4135399764731984e-13	0.3706917	CHD3	4.5980315	4.265018013858365e-06	0.0001527383994291159	1.6072294	RAPGEF6	8.085739	6.178850343712947e-16	1.1425667959662654e-14	1.322309	EZR	1.9091034	0.056248750858495636	0.999989270246092	0.26760024	CD79B	1.4604844	0.14415701060459826	0.999981144962227	0.24984095
376	SMCHD1	10.202268	1.9369580998636267e-24	7.738707543309539e-23	0.35619554	ELF1	6.649212	2.9466689612085094e-11	8.002758293774144e-10	0.43074557	FUT8	17.805546	6.400557405154294e-71	1.360154898238825e-69	1.6650182	SCAF11	7.64483	2.0922125504315486e-14	5.340150720376448e-13	0.22697507	LINC02397	4.586024	4.517672795895957e-06	0.00016116776104364584	0.64214265	NOP58	8.055744	7.899698554628132e-16	1.449287862657342e-14	0.48112094	PDLIM1	1.9069989	0.0565207360286114	0.999989270246092	0.33920646	RPL34	1.460437	0.1441699911870854	0.999981144962227	0.137796
377	CFL1	10.184797	2.318430323044856e-24	9.243007044310027e-23	0.2562401	ZPR1	6.6454883	3.022135479584209e-11	8.193256449036809e-10	0.5095424	GALNT2	17.804956	6.468241310286313e-71	1.3729743614029808e-69	2.2565472	H3F3B	7.6260123	2.4212661574540592e-14	6.154766207871641e-13	-0.1039128	DDX5	4.561588	5.076823995819693e-06	0.00018076981319466382	0.044269174	SCAF11	8.055163	7.9372999740253395e-16	1.4547558243159605e-14	0.41610277	PYHIN1	1.9049548	0.05678594756928934	0.999989270246092	0.9233014	RPS15A	1.4600827	0.14426737411809662	0.999981144962227	0.13175914
378	RPL23A	10.135516	3.8433732536384996e-24	1.5257374077954708e-22	0.21441157	PVT1	6.64532	3.025594218772838e-11	8.193256449036809e-10	0.6417065	SPTSSA	17.774538	1.1131168382236395e-70	2.360060678133712e-69	2.4553473	PSMB8	7.613572	2.6662200593350598e-14	6.741360905188393e-13	0.19801669	LBR	4.55775	5.170443056135937e-06	0.00018375262198358917	0.81838363	SIK2	8.020423	1.0538142891332147e-15	1.9257656225903545e-14	2.0139053	NDUFB2	1.8971417	0.057809245396528944	0.999989270246092	0.21180259	EIF3F	1.4587356	0.14463788914959572	0.999981144962227	0.15921587
379	COX4I1	10.133368	3.928807831839514e-24	1.5563417521541753e-22	0.26829702	RFX5	6.6341925	3.2628345761428177e-11	8.82289384372068e-10	0.59953976	RCN1	17.767668	1.2581422985857795e-70	2.6614987536296455e-69	3.8134873	SEPT1	7.613059	2.6768315314484268e-14	6.758365725813904e-13	0.38455126	BCAS2	4.538512	5.665256994631883e-06	0.00020057374763916825	0.28668538	SGPP1	8.006559	1.1796237467884973e-15	2.151458442578669e-14	1.3292637	NUDC	1.895501	0.05802605610236784	0.999989270246092	0.2754058	IGKV1-8	1.4567033	0.1451982912684432	0.999981144962227	2.415643
380	SNHG12	10.119763	4.51507467540529e-24	1.7810203656175876e-22	0.47673568	ETS1	6.631599	3.320702415493911e-11	8.958531643924891e-10	0.42572594	TMEM179B	17.762253	1.385612812175978e-70	2.9278328255469306e-69	1.6273794	HLA-DRB5	7.5892467	3.2177024679278136e-14	8.102009803859264e-13	0.3344706	FAM126A	4.534343	5.7783130201606055e-06	0.00020380295714585365	1.1052278	ASH1L	7.9997067	1.2471581606160105e-15	2.2701928742218072e-14	0.8185665	ELF1	1.892314	0.0584491690302242	0.999989270246092	0.26293248	SH2B2	1.4532531	0.14615347763258868	0.999981144962227	0.9866605
381	HERPUD2	10.081603	6.662983792046316e-24	2.6117216721008437e-22	0.54689294	GNB2	6.6315145	3.3225982943488176e-11	8.958531643924891e-10	0.3723474	POLR2L	17.729877	2.465688390790204e-70	5.198284067272726e-69	1.1610352	DBNL	7.565817	3.8543433801588254e-14	9.678915045357115e-13	0.47707632	PRNP	4.5328517	5.819266255139762e-06	0.00020486013167622202	0.4823895	ECD	7.981843	1.4416454522609944e-15	2.611477752260741e-14	1.2335788	DNAJB4	1.890949	0.05863115778149097	0.999989270246092	0.30227426	ARHGAP9	1.451339	0.14668547976076515	0.999981144962227	0.45494065
382	ALDOA	10.080326	6.750188871540707e-24	2.64035689654521e-22	0.2844437	LCP1	6.626575	3.4356465528992244e-11	9.24997018528048e-10	0.47446916	SURF1	17.726406	2.6227271011659957e-70	5.516893151471831e-69	1.6517595	TAPBP	7.5347376	4.893176525174811e-14	1.2221805569840914e-12	0.10464653	SESN1	4.51	6.482753294788753e-06	0.00022566270704135923	1.0691658	SRSF5	7.978044	1.4867009415320954e-15	2.6904816844913516e-14	0.06051161	CDC42EP3	1.8896781	0.05880101835798332	0.999989270246092	0.30927044	SLC39A1	1.4511973	0.14672494617395038	0.999981144962227	0.86645883
383	HSP90AA1	10.045359	9.62964075470723e-24	3.7587832050486927e-22	0.1619001	DAZAP2	6.603265	4.022004706785e-11	1.0797491197006406e-09	0.4224722	TOR3A	17.711794	3.4005606854992055e-70	7.128950704499346e-69	1.2953143	LUC7L3	7.4781313	7.53869339099784e-14	1.867954067586158e-12	0.45771495	UBE2E2	4.5044756	6.653704937041369e-06	0.0002311821726542232	0.9374008	AC016831.1	7.9777865	1.4898062230588166e-15	2.6934888090921898e-14	2.2742007	MS4A1	1.8863162	0.059252356163286085	0.999989270246092	0.38865098	PRDX1	1.4509137	0.14680390336576138	0.999981144962227	0.1877345
384	HSPA1A	10.02856	1.1416995185662772e-23	4.437881170293667e-22	0.28067636	PSMB9	6.6000834	4.109266876927071e-11	1.1015905372084094e-09	0.38678	HIPK2	17.69766	4.370965467622297e-70	9.153027350717937e-69	1.8936234	C19orf53	7.4707527	7.973746394684909e-14	1.973132098568051e-12	0.2058538	NFATC3	4.502344	6.720801714114974e-06	0.00023307940219694645	0.89508754	SAFB	7.967482	1.619396491577814e-15	2.919294660855928e-14	0.9115815	CCT2	1.8858657	0.059313053300069474	0.999989270246092	0.28497338	SPIB	1.446211	0.1481180194410794	0.999981144962227	0.513707
385	PHF1	10.021141	1.2307425508932894e-23	4.774052913631392e-22	0.4945279	GMIP	6.5872564	4.480280373103786e-11	1.1985840821126617e-09	0.5021049	HIST1H1C	17.692215	4.81451282921251e-70	1.0070535915633073e-68	1.4019334	SSR2	7.4392653	1.0124686540706431e-13	2.4921688849142557e-12	0.0021877505	SET	4.493314	7.01232883320871e-06	0.0002427384626530763	0.22290578	EDEM1	7.906612	2.6448899401783755e-15	4.745034279216166e-14	1.1167353	ORAI1	1.883667	0.05961003247449829	0.999989270246092	0.36000708	AP1S2	1.4458566	0.14821743647481636	0.999981144962227	0.6026992
386	CDC37	10.008955	1.392157438929799e-23	5.377820599493207e-22	0.3063859	PCM1	6.5809455	4.6746561560822e-11	1.2477787490726993e-09	0.4103999	PSMB5	17.67581	6.440869650038024e-70	1.345730637518583e-68	1.9773606	SNRPD3	7.4219294	1.1542625659228821e-13	2.8262770282137973e-12	0.47291404	GNB4	4.481666	7.406251787433054e-06	0.0002549554351474648	1.6701955	NR4A3	7.893024	2.949508567117613e-15	5.2763116821937125e-14	0.9128053	SRSF10	1.883472	0.05963642952371683	0.999989270246092	0.25794137	MAPK1IP1L	1.445502	0.14831690447400855	0.999981144962227	0.3045622
387	JMY	10.001413	1.5023689561476437e-23	5.7796288626397395e-22	0.67724574	TPM3	6.5709157	5.000679619508518e-11	1.3290980105525632e-09	0.42659545	BLVRB	17.649496	1.0266841057200343e-69	2.1379321478263837e-68	2.3850107	LY6E	7.4029875	1.3315442060016478e-13	3.2433357435481392e-12	0.30289996	RPA3	4.480026	7.463408005424799e-06	0.0002564498463447807	0.7013364	ILF3	7.89167	2.981683823785561e-15	5.3287602283707856e-14	0.6147425	OSTF1	1.875827	0.060679044260416	0.999989270246092	0.3132317	PCBP1	1.4341472	0.15153024254107017	0.999981144962227	0.35472727
388	BUD31	10.001111	1.5069744853595665e-23	5.785417684740492e-22	0.45483926	RGCC	6.5535727	5.6176589638309276e-11	1.490957054724857e-09	0.39231583	FICD	17.630688	1.4321364320457895e-69	2.9755903729521535e-68	4.119207	EBLN3P	7.3986716	1.375533885194457e-13	3.3461161968654727e-12	0.6004495	MT-CYB	4.4731827	7.706383859879925e-06	0.00026382699093144887	0.029715132	JADE3	7.8801203	3.2706643156289953e-15	5.834039655927897e-14	1.6480305	CDKN1A	1.8739779	0.060933471610896114	0.999989270246092	0.270307	TRBC2	1.4323868	0.1520331731724369	0.999981144962227	0.48439756
389	HNRNPK	9.9846945	1.778486270856022e-23	6.813757051669745e-22	0.26224625	SHKBP1	6.5393744	6.177674511029301e-11	1.6326211193595568e-09	0.46979082	MRPL51	17.628056	1.500392065552829e-69	3.1139393947813887e-68	1.4001926	BCAS4	7.3974	1.3887671201619522e-13	3.3739084541642845e-12	0.40285218	UGT8	4.467887	7.899597188724341e-06	0.00026945280502233774	1.1546259	SAFB2	7.8721576	3.485763896324606e-15	6.199941160879362e-14	0.7691521	EIF3K	1.873682	0.06097426188617546	0.999989270246092	0.20098281	RNF126	1.4312052	0.15237142253333852	0.999981144962227	0.47439724
390	EIF3H	9.947629	2.5826299378499777e-23	9.87432569270592e-22	0.2922402	NT5C	6.537437	6.258200577484282e-11	1.6484978218985146e-09	0.41693655	HMGN3	17.598555	2.52688386254612e-69	5.232696904260322e-68	1.3572838	WAS	7.3814187	1.5661139815350619e-13	3.7850459413835726e-12	0.38112664	HSP90AB1	4.463545	8.061468838764006e-06	0.00027397844857715716	0.030209562	NFE2L2	7.828954	4.919441355523335e-15	8.700183584014633e-14	0.4667091	PPP4C	1.8677987	0.06179014100244391	0.999989270246092	0.31783885	ZNF581	1.4298227	0.1527679010611801	0.999981144962227	0.49233624
391	TRIM22	9.913352	3.642156698199241e-23	1.3896801569529945e-21	0.4902144	MRPL14	6.5170207	7.171756510993902e-11	1.8793628227826436e-09	0.54637414	GLG1	17.5367	7.516965648874976e-69	1.544620540492393e-67	1.4790249	CTSZ	7.3758636	1.6328331968137438e-13	3.9360984219833115e-12	0.027615821	OAZ1	4.46354	8.061644778050128e-06	0.00027397844857715716	0.053904228	PAFAH1B1	7.82591	5.039982026174361e-15	8.89649807420636e-14	0.79263985	ETS1	1.8669649	0.06190649040235845	0.999989270246092	0.32161105	CYB5A	1.4233832	0.15462509596266688	0.999981144962227	0.84971195
392	STRAP	9.912576	3.670586438910418e-23	1.3976694240242975e-21	0.44444263	MED28	6.509919	7.519119017411334e-11	1.9648700648019703e-09	0.47968516	PSME2	17.465303	2.632963940329584e-68	5.38660539459094e-67	1.1077067	RASGRP2	7.3490424	1.9963200680279424e-13	4.7999149264517205e-12	0.48957032	ZFP36L2	4.444825	8.796329714755957e-06	0.00029732231851071854	0.108887725	FRYL	7.822275	5.187701013118297e-15	9.148594092888581e-14	1.0600425	RSRC2	1.8636366	0.06237275763559515	0.999989270246092	0.23408294	RPL23A	1.4225562	0.15486487237873767	0.999981144962227	0.115248054
393	RNF139	9.890837	4.5619860219470544e-23	1.7335546883398806e-21	0.7282614	FLI1	6.5040445	7.818863925345119e-11	2.0403407429243246e-09	0.4252447	IGLV2-14	17.426613	5.182614062513136e-68	1.0579563805073315e-66	2.0298846	HLA-DOB	7.3488607	1.9990349311027347e-13	4.8002565951756525e-12	0.5746305	S1PR1	4.4400296	8.994643300562441e-06	0.00030347568662186987	1.6953235	LUC7L	7.817109	5.4050276866358804e-15	9.513868545023797e-14	1.016624	SELENOK	1.8594611	0.06296181544288623	0.999989270246092	0.24488598	NAMPT	1.4220481	0.15501230355621895	0.999981144962227	0.35900328
394	EML4	9.887583	4.712687179534918e-23	1.7871812478813517e-21	0.4111071	TSPYL1	6.502006	7.92559975462501e-11	2.0653050310306345e-09	0.4326267	KLF13	17.41757	6.0701138367720766e-68	1.2377725023660483e-66	1.4929827	SRSF5	7.31788	2.519188594601319e-13	6.0260283074450526e-12	-0.04103718	UBAC2	4.4059324	1.0532972414693767e-05	0.0003521939055794916	0.7885482	AGO3	7.810828	5.681346610078422e-15	9.981409138497476e-14	1.6148255	HINT1	1.8577936	0.06319834064698122	0.999989270246092	0.23623149	CD70	1.4220126	0.155022593428349	0.999981144962227	0.46573415
395	MORF4L1	9.87638	5.27025562289678e-23	1.9945726047060473e-21	0.28886443	PHTF2	6.485123	8.865946035854114e-11	2.3007068308340207e-09	0.46250802	IER3	17.413214	6.550058958463719e-68	1.3341812232206995e-66	2.8320332	SIT1	7.2902303	3.094258013592493e-13	7.38269386414434e-12	0.8150017	ITGAE	4.379141	1.1914806842730783e-05	0.00039556310688909424	0.7155468	RBM5	7.804861	5.95671956794582e-15	1.045535970825335e-13	1.0541716	FUS	1.8498459	0.0643357623101131	0.999989270246092	0.2736812	RPL24	1.4201694	0.15555838183525222	0.999981144962227	0.15947358
396	LY86	9.863662	5.98271150895932e-23	2.259624116076174e-21	0.47956073	CYSLTR1	6.4608707	1.041021405583031e-10	2.686497563674715e-09	0.50645965	IFNAR2	17.378202	1.2067849048203232e-67	2.452744308729585e-66	3.7795975	SCIMP	7.2881265	3.142945518608486e-13	7.489281926717385e-12	0.501942	MT-ND3	4.3748126	1.2153675816439603e-05	0.000402062559189947	0.022932148	USP15	7.781592	7.16176151126041e-15	1.252335016655077e-13	0.47643372	FNBP4	1.8497652	0.06434739582075302	0.999989270246092	0.29302064	SSPN	1.4200984	0.15557901711580607	0.999981144962227	0.58674103
397	PHACTR1	9.855841	6.46733394719026e-23	2.4328128384410457e-21	0.58082193	CALM3	6.4500203	1.1183528350859825e-10	2.8820755797008652e-09	0.41455436	ALDH1L2	17.375303	1.269313682286283e-67	2.5770244487592455e-66	9.602963	PSIP1	7.24592	4.2951241083436454e-13	1.0169850966177124e-11	0.3706226	DRAP1	4.361272	1.2930847930557125e-05	0.0004262610612868107	0.38490877	YTHDF3	7.7731795	7.654001470354856e-15	1.3359060751532356e-13	1.2654072	IDI1	1.8491466	0.06443664377106018	0.999989270246092	0.31062883	PTGES3	1.419236	0.1558302461362847	0.999981144962227	0.20078054
398	RELB	9.850541	6.817607773433942e-23	2.5594150067752613e-21	0.3797972	CHMP2B	6.4445105	1.1597405568018617e-10	2.980501282205115e-09	0.43233055	TMED4	17.36333	1.5638145524483054e-67	3.171483904302226e-66	1.3181354	UVRAG	7.2166514	5.328333921105876e-13	1.2552532108585029e-11	0.3042557	SNX8	4.3591685	1.3055743751779974e-05	0.0004293393075164805	0.6963816	TRIP12	7.743494	9.672147548399276e-15	1.6818539511466328e-13	1.2298673	DDX24	1.8484002	0.06454445933953935	0.999989270246092	0.2305178	CD53	1.4182788	0.1561093672764477	0.999981144962227	0.22091368
399	MAPRE2	9.828114	8.519967845567246e-23	3.1920795193291905e-21	0.5647563	PLEKHJ1	6.4414806	1.1831372732826972e-10	3.03644776408646e-09	0.43665245	OGFOD3	17.354008	1.8395044940583796e-67	3.7265445005582244e-66	2.4993577	COX6A1	7.2006254	5.993689926735711e-13	1.4066700207928917e-11	-0.07116179	ATP5MC2	4.3480725	1.3733920104935692e-05	0.0004495569847682283	0.06640951	ZNF292	7.7344823	1.0382478878228041e-14	1.803689859497009e-13	0.69089764	EIF4A2	1.8481582	0.06457945850809901	0.999989270246092	0.19106965	RPS3	1.415774	0.15684170192937819	0.999981144962227	0.1325003
400	GPSM3	9.772934	1.4712900060240335e-22	5.4793071721350135e-21	0.32939056	MIIP	6.437178	1.2171506011543193e-10	3.1194499885078693e-09	0.7092102	NDUFAF3	17.339075	2.3854355974634277e-67	4.822043052813936e-66	1.3461347	LAT2	7.1895976	6.498256388965448e-13	1.52317170484067e-11	0.35676485	TSC22D3	4.3362	1.4496677136307701e-05	0.0004736935236588951	0.071658865	COBLL1	7.732131	1.0576106487887593e-14	1.833912591552107e-13	0.49011114	REL	1.847506	0.06467383978524771	0.999989270246092	0.3732327	NCF1	1.4147578	0.1571395226079616	0.999981144962227	0.25745654
401	ATP6V0D1	9.766228	1.571957621836097e-22	5.8193621643289474e-21	0.43016553	VPS28	6.4362082	1.224948247117906e-10	3.133639847912033e-09	0.3504026	MSI2	17.33462	2.5776521924530714e-67	5.204960455280239e-66	2.2402785	SYK	7.1664257	7.698103365495878e-13	1.7909128752297018e-11	0.44920617	POLD4	4.330227	1.4895571822203317e-05	0.0004858768864662054	0.16136499	WASHC4	7.7157097	1.2031099606610968e-14	2.080410161817863e-13	0.7889001	SRGN	1.8469614	0.06475274020052744	0.999989270246092	0.16821866	DUSP1	1.4142025	0.15730246611423893	0.999981144962227	0.2399653
402	PTPRC	9.756136	1.7364510890406929e-22	6.402906011723566e-21	0.38330087	BAX	6.4288373	1.285838399055686e-10	3.2819661900931585e-09	0.38932642	SERPINI1	17.322182	3.19993780074372e-67	6.45453399851636e-66	3.7044163	MYCBP2	7.121246	1.0695576149148021e-12	2.4697779677079675e-11	0.16305177	PDE7A	4.313723	1.605281186313948e-05	0.0005208928065086198	0.37331322	GRK5	7.6961265	1.4025283279507337e-14	2.418518811728724e-13	1.7185773	LRPPRC	1.8466991	0.06479075760672215	0.999989270246092	0.4097855	SIN3A	1.411733	0.15802859575203243	0.999981144962227	0.7157419
403	PCNX4	9.749136	1.8604461830111014e-22	6.846588734244799e-21	0.6736973	MED21	6.424721	1.3211197672766316e-10	3.3628175467731778e-09	0.6292054	ANKRD36B	17.304308	4.365015601304931e-67	8.785594507998641e-66	2.0401511	VPS13C	7.044432	1.8621960721038598e-12	4.257947832513948e-11	0.35617837	LAPTM4A	4.3084693	1.6438829995109965e-05	0.0005315696534640584	0.38736114	KDM6A	7.6793447	1.599045828881491e-14	2.7523060032537695e-13	1.5789343	SMG1	1.8411721	0.06559634170956556	0.999989270246092	0.33082873	RPS23	1.4110949	0.15821662026134187	0.999981144962227	0.12857823
404	COX7C	9.747252	1.8952829060158277e-22	6.961060720559707e-21	0.26355436	METRNL	6.416878	1.3909691248263106e-10	3.5309798545590888e-09	0.6418442	ST6GAL1	17.268753	8.087177868348739e-67	1.6259759123669263e-65	1.1861345	IGHM	6.9950385	2.651863521079983e-12	6.019278537264029e-11	0.50717705	CCR6	4.3035383	1.680918783373025e-05	0.0005426052363351885	0.63353956	SH2B3	7.6710076	1.7065066582768856e-14	2.931860150104064e-13	1.7164959	EXOSC3	1.8382338	0.06602796536582554	0.999989270246092	0.6415728	ZNF736	1.4091572	0.15878869622142666	0.999981144962227	0.92634654
405	HSP90AB1	9.736066	2.1158705663980405e-22	7.740767260363654e-21	0.14497389	CHD7	6.4129887	1.4269412358005563e-10	3.61737358390853e-09	0.42031604	ITM2A	17.267527	8.260654605001255e-67	1.6590666697536428e-65	2.3090744	C12orf57	6.9820023	2.910023540407606e-12	6.58123869296062e-11	0.21319452	WDFY2	4.2940545	1.7543936690398058e-05	0.000564370294430081	0.9618659	KDM2B	7.627181	2.3994231371547222e-14	4.0996737081531875e-13	1.3017331	NR4A3	1.836351	0.06630574876210397	0.999989270246092	0.36404514	PECR	1.4089445	0.15885158027302126	0.999981144962227	1.8330771
406	RGS1	9.735624	2.1250893953476477e-22	7.759279439999297e-21	0.37258503	EEA1	6.402099	1.5325513560601404e-10	3.869329255936414e-09	0.5184839	ROMO1	17.197323	2.7808856739706233e-66	5.579114505907945e-65	1.205913	NDUFB11	6.939866	3.9247151348309574e-12	8.843881036917392e-11	0.030579364	DIRC2	4.276097	1.9019853696447158e-05	0.0006087005664979606	0.5901711	SLC30A7	7.6192937	2.5506762114100534e-14	4.3461659134692947e-13	1.4108901	H2AFY	1.8363174	0.0663107179159111	0.999989270246092	0.41963926	RPL19	1.4069831	0.15943239967492906	0.999981144962227	0.121299036
407	GPX4	9.730129	2.24308459075165e-22	8.174115682469586e-21	0.28673458	NXT1	6.3837905	1.7275717105195483e-10	4.349936973667171e-09	0.40100113	GPAA1	17.190344	3.136690304901746e-66	6.286183427374519e-65	2.107105	PPP1R18	6.934451	4.078018239518122e-12	9.167188471437243e-11	0.5471583	MT-ATP8	4.271675	1.9401004763971792e-05	0.0006187759775832235	0.020621812	IGF2R	7.5859027	3.301797150636417e-14	5.605544243546338e-13	1.682514	MDH1	1.8355712	0.06642111215780226	0.999989270246092	0.38826776	ITSN2	1.4061323	0.15968482028060382	0.999981144962227	0.259813
408	RNF138	9.729544	2.256023577496289e-22	8.205241307782799e-21	0.66653717	ARHGAP30	6.3816504	1.751895842235068e-10	4.405238898170067e-09	0.47827473	ELOB	17.12654	9.408619663343856e-66	1.8754917273362145e-64	1.0832914	SMARCB1	6.9305434	4.192273216575457e-12	9.401374239767413e-11	0.26784804	RNF144B	4.2633085	2.014220252751537e-05	0.0006402269416667492	1.0520388	RCOR1	7.5843806	3.340790704866108e-14	5.666588451944713e-13	1.4164693	C5orf15	1.832384	0.06689423020139927	0.999989270246092	0.6485306	KDM5A	1.4061087	0.15969183627614814	0.999981144962227	0.43530455
409	DDX24	9.709531	2.745987650142728e-22	9.909987925795556e-21	0.29049268	SESTD1	6.3727803	1.856318675948185e-10	4.65526799137651e-09	0.7584128	IGF1	17.125275	9.615583153364752e-66	1.9147017126518627e-64	7.9086924	GRB2	6.9215326	4.4678254954958095e-12	1.0007285485589534e-10	-0.0024942877	COMMD6	4.2509785	2.128386309823164e-05	0.0006742178568536604	0.13502905	SIRT1	7.580217	3.4497816449988866e-14	5.846142228191574e-13	1.0290062	ZNF430	1.8315032	0.06702547472685601	0.999989270246092	0.4520087	VASP	1.4057543	0.1597971041873536	0.999981144962227	0.34733573
410	WIPF1	9.702467	2.9429418709748747e-22	1.0579847674113528e-20	0.37376413	SASH3	6.331451	2.4286668330507547e-10	6.058030183296922e-09	0.4235797	PET100	17.09067	1.741598083036123e-65	3.456886918434892e-64	1.359641	SEPT9	6.921087	4.4819234196634515e-12	1.002682579905044e-10	0.10124584	HHEX	4.237092	2.2643350767223325e-05	0.0007148555644921367	0.76308954	ZFAND3	7.561786	3.9757208758888814e-14	6.730777409812265e-13	1.2494481	RPS20	1.8300104	0.06724837306201861	0.999989270246092	0.25622156	FBXL5	1.4053289	0.15992349493933233	0.999981144962227	0.75424695
411	DIRC2	9.693156	3.2240779951064927e-22	1.1546035937177916e-20	0.67568123	PUF60	6.327477	2.492024649862189e-10	6.191237805210217e-09	0.42870495	IGHV2-5	17.061338	2.8788438688088414e-65	5.7081263447646504e-64	2.817009	ERICH1	6.828037	8.608465545144081e-12	1.9030420632855243e-10	0.64022493	CCR7	4.234764	2.2879166489212156e-05	0.0007210802168170952	0.27002415	AC007384.1	7.5546336	4.2003980691961006e-14	7.07958691734967e-13	1.2218449	SF3B6	1.8264872	0.06777691358128185	0.999989270246092	0.27484152	IKZF1	1.3996929	0.16160531581323567	0.999981144962227	0.3403076
412	CD1C	9.687516	3.407148098115734e-22	1.2178269964491067e-20	1.0832939	TOMM5	6.3121033	2.75268006515155e-10	6.8206513486849425e-09	0.34902135	PQBP1	17.050825	3.446315232377305e-65	6.818806957125742e-64	1.3666286	EID1	6.8029556	1.0249418569757037e-11	2.2551138169165895e-10	0.4786822	TNFAIP3	4.2239766	2.4002910979350902e-05	0.0007476566161147397	0.3346076	MAPRE2	7.553903	4.224042421076735e-14	7.113012950582105e-13	0.7921331	PTPRC	1.8263527	0.0677971543910432	0.999989270246092	0.27913675	SUMO3	1.3988303	0.1618638753389695	0.999981144962227	0.51422477
413	UBE2B	9.686015	3.457561528484535e-22	1.2334834225327811e-20	0.29670554	SLC15A4	6.2949357	3.0752776211934413e-10	7.609884596316609e-09	0.48963204	UBXN4	17.044365	3.849032058428785e-65	7.607546625652995e-64	1.1224118	PLAC8	6.796039	1.0753450003125267e-11	2.3632257969176824e-10	0.68889064	EIF3E	4.2173953	2.471403782668718e-05	0.0007685241962838824	0.14904284	SRSF4	7.5468493	4.459137714385767e-14	7.475165451483346e-13	0.71051544	RPL23	1.8251088	0.0679846176882416	0.999989270246092	0.25121474	MRPL18	1.3980032	0.16211210230286865	0.999981144962227	0.3311321
414	PFN1	9.679735	3.6766812762888964e-22	1.309151130782409e-20	0.2675019	RASL11A	6.289782	3.1791158087310914e-10	7.846024174511204e-09	0.82539076	HAGH	17.040972	4.07892531787779e-65	8.053395617033208e-64	1.9282322	UCP2	6.7931805	1.0968820418660695e-11	2.404891320462647e-10	0.12239952	MT-ATP6	4.2140346	2.508486356478898e-05	0.000778757711134497	0.008635638	HLA-DPA1	7.538545	4.7524394213130426e-14	7.959696115157876e-13	-0.08008131	VPS4B	1.8227891	0.06833535010606871	0.999989270246092	0.35397384	COX5B	1.3977787	0.16217952774055044	0.999981144962227	0.21310368
415	ERP29	9.676618	3.790481193725644e-22	1.3471009164292012e-20	0.27361348	LYST	6.2846246	3.2864661682777143e-10	8.089562766190711e-09	0.53151953	TMEM45A	17.01417	6.44809209362964e-65	1.2717600664158754e-63	8.550548	PSMA7	6.766547	1.3189207424833393e-11	2.884926519724988e-10	0.055972688	GPCPD1	4.213605	2.513269294326996e-05	0.000778946486603872	0.49191153	DOCK10	7.5375752	4.787895626775561e-14	8.011888484697616e-13	0.97480786	GGA2	1.821962	0.06846075298838157	0.999989270246092	0.2928528	FIBP	1.3965853	0.16253830247829204	0.999981144962227	0.6140461
416	CDC42EP3	9.672568	3.9435409901182685e-22	1.398832467559442e-20	0.44143718	SYF2	6.280223	3.3808752923897096e-10	8.289142076926045e-09	0.3646604	BHLHE41	16.941212	2.234756204049086e-64	4.379840467977715e-63	1.6754788	RBM3	6.762687	1.3545536706826497e-11	2.95593712135636e-10	-0.01922804	LAIR1	4.2116933	2.534637776350418e-05	0.0007842665278797032	1.8710523	MT-ND3	7.5275707	5.169294880715785e-14	8.636477863785252e-13	-0.356509	KYNU	1.8179545	0.06907107798170099	0.999989270246092	0.3926308	PTPRC	1.3949666	0.16302591384623533	0.999981144962227	0.25534016
417	MARCKS	9.631338	5.895662730099217e-22	2.087310725202869e-20	0.30247596	COQ10B	6.279463	3.397447477842262e-10	8.30793906180615e-09	0.41778108	UAP1	16.919779	3.216321064372447e-64	6.29696940388889e-63	2.112107	LYSMD2	6.6539717	2.8528758734390514e-11	6.118271039842048e-10	0.6659705	LTA4H	4.205888	2.6005911359526415e-05	0.0008033415465994103	0.5543151	CCDC93	7.508658	5.97366883097044e-14	9.9426149017169e-13	1.2989613	LAMTOR5	1.8178537	0.06908649598583123	0.999989270246092	0.29344434	PPP4R2	1.3932297	0.16355034326097007	0.999981144962227	0.45730424
418	NGRN	9.619342	6.625387601588543e-22	2.332386450385642e-20	0.49518168	LITAF	6.2777543	3.434977708809535e-10	8.38871912185449e-09	0.38559368	IFI27L1	16.917698	3.332036910493179e-64	6.509858081254632e-63	3.882138	HSH2D	6.6413913	3.107356503406537e-11	6.64874514226596e-10	0.30877826	COX7C	4.2020364	2.645244807958312e-05	0.000815784754163408	0.04934484	TRAF5	7.5049014	6.147489688789704e-14	1.0222804154495393e-12	0.7101992	KDM7A	1.8114122	0.0700770642486824	0.999989270246092	0.5368509	EIF4B	1.3926271	0.16373258496393683	0.999981144962227	0.22807018
419	PDCD4	9.607587	7.426898321388133e-22	2.609624649349525e-20	0.4110477	HSPA9	6.275057	3.4950641030131227e-10	8.524301442355404e-09	0.374082	COPB2	16.810078	2.0590393747610768e-63	4.001828818155434e-62	1.4107774	BRK1	6.620151	3.588315669884141e-11	7.642784676792044e-10	0.2871812	SYNGR2	4.1972036	2.702310719423021e-05	0.0008320084719966126	0.0789227	TENT2	7.4702272	8.005648908213549e-14	1.3218530737119328e-12	1.125545	MRPL54	1.8104978	0.0702186278915191	0.999989270246092	0.27148014	MRPS5	1.3920599	0.16390424633062028	0.999981144962227	0.60662687
420	RPL13A	9.546779	1.3379111513349379e-21	4.6746715845706503e-20	0.19847304	HCLS1	6.2679815	3.657582192299091e-10	8.909029836020424e-09	0.36297294	TSPAN13	16.80128	2.3884142956394357e-63	4.632332009151829e-62	1.6816051	SASH3	6.6135597	3.7518609186835526e-11	7.98200923840339e-10	0.5132056	TGIF1	4.170912	3.0338302478096982e-05	0.0009219088723718787	0.62467575	TSC22D2	7.4616795	8.542664230794335e-14	1.4080302934466493e-12	1.1097862	KAT5	1.8067594	0.07079981598801004	0.999989270246092	0.5361251	CXCR4	1.3914101	0.16410110833142677	0.999981144962227	0.22039412
421	SH3BGRL	9.53755	1.4624610773853157e-21	5.100298837729948e-20	0.35398403	FAM49B	6.2579775	3.900022379231786e-10	9.487173083664493e-09	0.40829074	JTB	16.777475	3.566772587662532e-63	6.903406944046424e-62	1.1519408	SF3B1	6.607112	3.918896019955897e-11	8.327877214161404e-10	-0.0051040864	IL6	4.164948	3.11423670626365e-05	0.0009432699426212204	1.5194649	TUT4	7.429417	1.0907714528585843e-13	1.7915152964291784e-12	0.5856635	ARHGAP45	1.8066316	0.07081974622911712	0.999989270246092	0.3358636	ZBTB32	1.3908902	0.1642587261513334	0.999981144962227	1.0462202
422	MANBA	9.500929	2.0802591836782956e-21	7.214400715440454e-20	0.6368665	CR1	6.25239	4.042181830257798e-10	9.812301251534534e-09	0.6887992	MBTPS1	16.762926	4.556372546998596e-63	8.809616474808269e-62	1.8670435	CD180	6.602051	4.05509175338404e-11	8.607497375954428e-10	1.0003247	UXT	4.1549783	3.2531862456678466e-05	0.0009805807588315135	0.21195638	PTBP3	7.411235	1.251288398249283e-13	2.0389990335838535e-12	0.8343661	ABHD3	1.8065172	0.07083758244968325	0.999989270246092	0.44403473	BRK1	1.389744	0.16460660459246224	0.999981144962227	0.29732168
423	ADGRE5	9.430899	4.065908429149545e-21	1.4048466568717074e-19	0.38358703	PIKFYVE	6.252312	4.0441953384232266e-10	9.812301251534534e-09	0.4104029	IGLC3	16.751848	5.48941797348092e-63	1.0602646019586647e-61	1.9171818	ELOB	6.595711	4.232226113245868e-11	8.973281229652433e-10	0.11665495	ACSM3	4.1492386	3.3358323411426066e-05	0.0010038703196941735	3.1107626	ACSL1	7.377362	1.6145710375808488e-13	2.6172603318143768e-12	1.5349705	HMGN2	1.8061475	0.07089531310815982	0.999989270246092	0.22732484	ZNF644	1.3878536	0.16518163666382624	0.999981144962227	0.36881006
424	RPL4	9.423574	4.359880945417621e-21	1.5036350957412566e-19	0.19153121	LHPP	6.247753	4.163992874137983e-10	1.008984143450214e-08	0.59017307	FAM136A	16.697718	1.361736706804824e-62	2.6139180530416056e-61	1.8471537	ANKRD10	6.5895724	4.410954840952562e-11	9.331019889171531e-10	0.58033997	CLEC17A	4.146163	3.380933400629238e-05	0.001015804434604514	1.0362138	AC020916.1	7.358467	1.860340404055287e-13	3.00781899990152e-12	0.8940811	UXT	1.8036596	0.07128468646694695	0.999989270246092	0.23798022	CDC40	1.3864002	0.16562471954909208	0.999981144962227	0.44306493
425	TAGAP	9.410569	4.9345549918253185e-21	1.6955603505980994e-19	0.2932788	DNAJA2	6.2390146	4.4033583220619087e-10	1.0642209789252731e-08	0.38245836	FAM92B	16.68902	1.5753680959166903e-62	3.017784182095853e-61	8.732704	IKZF3	6.53506	6.358410323746439e-11	1.337488385800012e-09	0.43569487	ATP10D	4.1431904	3.4250765378768053e-05	0.0010274128302846532	1.067886	WEE1	7.3397365	2.1401455300412929e-13	3.4528094111190225e-12	1.1652815	DNTTIP2	1.801481	0.07162708915649617	0.999989270246092	0.27059922	TMEM8A	1.3858094	0.16580508996989007	0.999981144962227	1.0311296
426	DNAJA4	9.3903	5.982983716745107e-21	2.048266241963857e-19	0.7717242	GNG2	6.2291617	4.6893747786148e-10	1.1318803961111894e-08	0.40371677	PGRMC2	16.660162	2.5533520833784426e-62	4.881192947917519e-61	2.2320302	C4orf3	6.5285163	6.64243685632273e-11	1.3940898410041561e-09	0.19100747	IGLC3	4.139339	3.483082715427551e-05	0.0010414640593661418	0.76809716	RNMT	7.339676	2.1411193529128036e-13	3.4528094111190225e-12	0.6423657	FCRL1	1.8004657	0.07178712547152444	0.999989270246092	0.39069387	DHPS	1.3856086	0.1658664495633595	0.999981144962227	0.50912386
427	SLBP	9.386349	6.211604593629613e-21	2.1226395331124782e-19	0.46598682	KCNN4	6.2261596	4.780069745258357e-10	1.1522808954396698e-08	0.76298577	MDK	16.658907	2.6074699173545397e-62	4.9795469516889464e-61	4.874948	ARHGAP24	6.501778	7.93761455925051e-11	1.6565996917952573e-09	0.35290375	HSP90AA1	4.13179	3.5994889912017545e-05	0.0010728317188153727	0.0176871	GSPT1	7.3373666	2.1783727282298286e-13	3.5068229821667077e-12	0.52554035	UBE2J1	1.7909044	0.07330863626741141	0.999989270246092	0.23406784	RHOA	1.3847343	0.1661337432857214	0.999981144962227	0.096582375
428	RBM39	9.37711	6.780596526690535e-21	2.3086198904195625e-19	0.23073688	SH2B2	6.2231445	4.872878503908121e-10	1.1716258650247131e-08	0.87761706	SEL1L3	16.639383	3.613201445564759e-62	6.886119772354165e-61	1.1310685	IKZF1	6.4895577	8.608858454081515e-11	1.786697230659098e-09	0.31211174	SERP1	4.1248026	3.7105304449235954e-05	0.0011024056853723636	0.093889415	MAPK1IP1L	7.329381	2.312185820311215e-13	3.7094379222155336e-12	0.24408787	PSMB8	1.7908372	0.0733194287457801	0.999989270246092	0.21616708	COX7C	1.3844625	0.16621688702047555	0.999981144962227	0.1439618
429	BCL7B	9.354387	8.408530325923096e-21	2.857675024063263e-19	0.56503785	TRBC2	6.2203608	4.960133844126092e-10	1.191070492454371e-08	0.44611531	NDUFB4	16.63234	4.064106050146008e-62	7.737560273839206e-61	1.1717923	CXXC5	6.4871354	8.748359247623774e-11	1.8136320760240489e-09	0.4477201	ATP5F1E	4.1200304	3.7882261025294675e-05	0.0011236998826867218	0.063280806	TLN1	7.305362	2.7652070461413384e-13	4.421013973170959e-12	0.43583158	HMGB2	1.7891562	0.0735896633680978	0.999989270246092	0.30186242	PTDSS1	1.3816385	0.1670827117022875	0.999981144962227	0.5044176
430	FKBP4	9.35284	8.532461298852445e-21	2.8945211438907077e-19	0.4606114	H2AFY	6.2181597	5.030189714860149e-10	1.2063403560393401e-08	0.48317137	TIMP1	16.620466	4.9545680390325635e-62	9.404102794737494e-61	2.2496467	PAXX	6.4702077	9.786819803594015e-11	2.0213455419073063e-09	0.43595862	TRBC2	4.115782	3.8586961164871584e-05	0.0011427865419272605	0.5165323	PNRC1	7.2980227	2.920272480416256e-13	4.66094473392699e-12	-0.21304865	PKIG	1.7859355	0.07410970815537242	0.999989270246092	0.3102721	OAS1	1.3810714	0.16725700913033748	0.999981144962227	0.68112725
431	ARHGDIA	9.351972	8.602889592672632e-21	2.9131164068981117e-19	0.29805896	PBXIP1	6.214216	5.158149811075096e-10	1.2354397840184742e-08	0.47760168	TBCEL	16.608028	6.096468134877552e-62	1.1559746185014773e-60	3.8214052	GTF3A	6.470103	9.793634740509192e-11	2.0213455419073063e-09	0.20143555	KDM4C	4.085802	4.3924785421304175e-05	0.0012885985006142976	0.54090005	RBM33	7.2619433	3.8156763083627757e-13	6.03841293990099e-12	0.79977673	SLC44A2	1.784167	0.07439651923316307	0.999989270246092	0.3594401	RPL30	1.3807878	0.16734420905734637	0.999981144962227	0.12665148
432	SMIM14	9.349722	8.787865629524817e-21	2.970362262965109e-19	0.40908927	AKNA	6.2134647	5.182894359566754e-10	1.2397749097538012e-08	0.43733975	GUSB	16.599771	6.99574202821423e-62	1.3251426879433614e-60	1.8982798	ITSN2	6.4643593	1.0172899483781802e-10	2.092678705274541e-09	0.080088764	THRAP3	4.0681577	4.7386313660116336e-05	0.0013836210332870901	0.36327323	UBR4	7.234019	4.689071720046519e-13	7.395494518396277e-12	1.2627146	HNRNPL	1.7827954	0.07461961272376887	0.999989270246092	0.24330574	TTN	1.3797126	0.16767515239739483	0.999981144962227	0.54220766
433	PITHD1	9.348981	8.849631075766469e-21	2.985830318474698e-19	0.57508034	ANP32B	6.2091947	5.325682839085336e-10	1.272299493106968e-08	0.36088818	GOLGA3	16.579582	9.790758873743107e-62	1.847077644755297e-60	2.0736673	ARL6IP4	6.4330726	1.2504987247941664e-10	2.5639346381548966e-09	0.12078592	SNRPD2	4.0657086	4.788676639081905e-05	0.0013960488864373467	0.14610244	USP8	7.2090635	5.633801286302155e-13	8.870503324879798e-12	0.8363606	DENND1C	1.7808186	0.07494209090018913	0.999989270246092	0.46351177	GPBP1L1	1.3773259	0.16841153015674093	0.999981144962227	0.66362214
434	AC020916.1	9.345948	9.106990974620739e-21	3.0671162022468186e-19	0.5763101	ID3	6.2069807	5.401217097865769e-10	1.2854069976017797e-08	0.41763714	PRELID1	16.574411	1.0670331577985285e-61	2.0109802685055498e-60	1.1823446	STK4	6.4232717	1.3337615143794686e-10	2.728653764834663e-09	-0.009254324	SMCHD1	4.0633483	4.8373811564643124e-05	0.0014080477007380832	0.12906536	PUM2	7.182876	6.825983838500501e-13	1.072047192413656e-11	1.0268674	NKIRAS2	1.7792922	0.07519185702910215	0.999989270246092	0.82956916	IGKV1D-16	1.3766878	0.16860879419550046	0.999981144962227	3.3706427
435	RPS26	9.333366	1.0256059931305184e-20	3.4293470644855217e-19	0.19668852	SIGIRR	6.1891003	6.050864940275307e-10	1.4345239905420163e-08	0.5691088	CD151	16.53944	1.907893175076828e-61	3.588454723849139e-60	2.7386117	COX6C	6.4185896	1.3754271958027058e-10	2.810812773196811e-09	0.07481919	PNPLA8	4.0629697	4.845236738924395e-05	0.0014081374933777471	0.46319565	PRKAR1A	7.1752934	7.215234699192376e-13	1.1322274938396245e-11	0.53176564	CCT4	1.7789897	0.07524145076901044	0.999989270246092	0.27153707	MARCH1	1.3762388	0.16874771354114004	0.999981144962227	0.36360505
436	NGDN	9.301222	1.388408679034681e-20	4.6176344266362e-19	0.5307769	ARHGDIB	6.1870074	6.13171324923934e-10	1.4518465203592335e-08	0.42183352	ATP5IF1	16.517092	2.7640778187330588e-61	5.188346473030324e-60	1.14319	HHEX	6.3641376	1.963899312147856e-10	3.987207112737181e-09	0.8359152	P2RY10	4.062161	4.8620552297018136e-05	0.0014108277834490892	0.49556836	ELMO1	7.1722207	7.379085174927824e-13	1.1569661444857423e-11	0.83108616	RPL22L1	1.7784854	0.07532416634559008	0.999989270246092	0.20449753	UBE2G2	1.3761443	0.16877697065996644	0.999981144962227	0.69159925
437	AHSA1	9.299865	1.4062499864672586e-20	4.66864986610429e-19	0.3730885	CCL5	6.166513	6.981225679851096e-10	1.6425688365026702e-08	0.5837172	IFNG-AS1	16.51329	2.943856045635035e-61	5.520247849191808e-60	2.1593552	SNX10	6.3564243	2.0650399382547826e-10	4.187990779125841e-09	0.4963541	TRIM22	4.06038	4.8992901612754875e-05	0.001419424779954628	0.32576606	RIC1	7.1692557	7.540651127704867e-13	1.181305363062279e-11	0.8724565	RPL27A	1.7783308	0.07534954732376194	0.999989270246092	0.23455189	LCP1	1.3748918	0.16916498688654635	0.999981144962227	0.2507701
438	ELL2	9.293666	1.4906349707556836e-20	4.940011951040771e-19	0.36509475	ANXA7	6.165185	7.040081171859253e-10	1.6543304093772032e-08	0.4068072	GNPTG	16.483307	4.836519573218685e-61	9.060219096095806e-60	1.4594136	TRIR	6.343828	2.241247693428204e-10	4.530574156444575e-09	-0.11735903	LBH	4.049513	5.132435180341423e-05	0.001482368043263317	0.3415468	USP47	7.165429	7.754322385355699e-13	1.2127422218438107e-11	1.0440443	TOMM5	1.7767439	0.07561038178854546	0.999989270246092	0.27757385	RPL29	1.3747382	0.1692126198080356	0.999981144962227	0.11129188
439	TRAF5	9.2924795	1.5073577295746494e-20	4.986574560000675e-19	0.5167573	BLOC1S2	6.160913	7.232676483087955e-10	1.693190436906588e-08	0.46840557	LARP1B	16.47075	5.9526839956542586e-61	1.11399376119275e-59	3.2242815	PSMB8-AS1	6.3293037	2.462700333475591e-10	4.951407631679696e-09	0.7744363	GNAS	4.040048	5.34402779994866e-05	0.0015410953739017326	0.025335146	ADNP	7.1493216	8.72077844068325e-13	1.3604706032296664e-11	1.1949174	U2AF2	1.7741485	0.07603858881303191	0.999989270246092	0.372366	RPL31	1.3724223	0.1699319974259429	0.999981144962227	0.12819855
440	RAB21	9.288333	1.567237497428741e-20	5.175489774694771e-19	0.4715365	BUB3	6.1566515	7.429901703402293e-10	1.73500758425632e-08	0.3701303	EDEM1	16.418043	1.420747141811286e-60	2.6481818353561417e-59	1.4780388	LDHB	6.3054214	2.8741117137251513e-10	5.747607326332676e-09	0.103096224	TAPT1	4.031172	5.5499429003895754e-05	0.0015980067073374797	1.2368646	CD53	7.1441555	9.055091315608399e-13	1.409090023074408e-11	0.021915851	COX7B	1.7652462	0.07752241448651619	0.999989270246092	0.23238006	UBTF	1.3715361	0.17020787509817892	0.999981144962227	0.5775582
441	NACA	9.283154	1.6453551649225548e-20	5.423858068396648e-19	0.2054077	SSB	6.1561313	7.454349185091144e-10	1.7385405886928818e-08	0.3664487	NCLN	16.389622	2.268547706236949e-60	4.211598318703383e-59	2.5131063	TSPAN3	6.295279	3.068470000264902e-10	6.129712341000272e-09	0.34662816	ARHGEF1	4.0228243	5.7504453255287697e-05	0.0016506432135956275	0.36183324	PRPF8	7.129776	1.0053228833495084e-12	1.5618080231086704e-11	0.68152845	TNFRSF13C	1.7624489	0.07799347206537809	0.999989270246092	0.30547938	LDHB	1.3714889	0.170222597996461	0.999981144962227	0.18114482
442	RPS11	9.255035	2.1416018967311918e-20	7.047267758238197e-19	0.22313641	CD58	6.1545415	7.529497117574629e-10	1.753874621968882e-08	0.58028454	RPS19BP1	16.38826	2.3198876655589443e-60	4.302630622663895e-59	1.2803837	AC025164.1	6.294986	3.074276164405653e-10	6.134742746040714e-09	0.6490706	NR4A2	4.0122795	6.013526488696643e-05	0.0017208646813819321	0.12329314	JMY	7.12565	1.0359085135901424e-12	1.607985112027028e-11	0.96029466	TCF12	1.7595577	0.0784828294235618	0.999989270246092	0.42797062	C4orf3	1.3713944	0.17025204665616556	0.999981144962227	0.24341135
443	CNN2	9.236192	2.55425998059324e-20	8.360944336475206e-19	0.34670544	SYPL1	6.153157	7.595546911179068e-10	1.7670537938750506e-08	0.40205365	PDCD5	16.375856	2.8447058467804245e-60	5.270756870827126e-59	1.5628588	PLP2	6.273972	3.5195155654500796e-10	6.993303665619551e-09	0.07714165	ZNF10	4.0053897	6.191528016203868e-05	0.0017663842465799964	0.5352232	TET2	7.122315	1.0612925958882365e-12	1.6460180593584967e-11	1.6566907	IFRD1	1.7585692	0.0786506933900412	0.999989270246092	0.24387212	IL27RA	1.3705082	0.17052831353851539	0.999981144962227	0.63306355
444	ZNF296	9.215827	3.088871667668588e-20	1.009319922510692e-18	0.5920021	EPSTI1	6.1509433	7.702340899713703e-10	1.78966720431953e-08	0.42054382	ALG3	16.352255	4.19173511142875e-60	7.751178762045354e-59	2.1627529	TRBC2	6.2601075	3.8471252227996306e-10	7.628019384377844e-09	0.5157435	STK4	3.975373	7.026900445645815e-05	0.0019955541630876654	0.17673135	NAF1	7.1140385	1.126956110497789e-12	1.7449582663624687e-11	1.1754311	SELL	1.7559134	0.07910320403513357	0.999989270246092	0.32242697	HSPA1B	1.369752	0.1707643267527389	0.999981144962227	0.20596445
445	RPL39	9.210469	3.247037058795672e-20	1.0591471580945742e-18	0.18704388	PLEKHO1	6.1427364	8.111190430853645e-10	1.8753233092796444e-08	0.42871132	CREB3	16.298798	1.006538708239822e-59	1.8557311480571737e-58	2.034573	PTPN18	6.2287126	4.702840450415329e-10	9.295084441085722e-09	0.7101859	TGFBR2	3.9671514	7.273677447855886e-05	0.0020593668258284538	0.42015454	KMT2A	7.0965304	1.279276574286116e-12	1.9791660301020197e-11	0.4594052	TMC6	1.7546896	0.07931241405115255	0.999989270246092	0.35651347	PMPCB	1.3685113	0.1711520658048562	0.999981144962227	0.43092573
446	NSA2	9.185501	4.0961537539093686e-20	1.333787726709267e-18	0.33324727	TAF15	6.1315465	8.702890648509105e-10	2.007151220270493e-08	0.38946992	POU2AF1	16.275051	1.4839650155675898e-59	2.7278639665477922e-58	1.0495657	ALOX5	6.2202277	4.964334253540063e-10	9.780839335010611e-09	0.5722381	CACYBP	3.9525404	7.732587887450159e-05	0.002172810614518751	0.21053296	NUP153	7.092395	1.3181085192761982e-12	2.0375533349341593e-11	1.4566352	TES	1.7546022	0.07932737482459587	0.999989270246092	0.36886978	ZNF787	1.3678379	0.17136282860647678	0.999981144962227	1.1307281
447	DNTTIP2	9.157221	5.325102640611825e-20	1.7279263490180076e-18	0.4365263	SZRD1	6.12729	8.938871072920723e-10	2.059030326895739e-08	0.45974812	CPNE5	16.259752	1.9050472355794233e-59	3.498461744236307e-58	1.387296	HSP90AB1	6.1453166	7.980411208022636e-10	1.5558883209956776e-08	-0.108480036	PFKL	3.9416733	8.091517341187777e-05	0.0022634412376593936	0.73281974	JAK1	7.085983	1.380610924463569e-12	2.1271212740413932e-11	0.11427468	BACH1	1.754414	0.07935960582313556	0.999989270246092	0.24124807	PITHD1	1.3670462	0.17161081570212466	0.999981144962227	0.44795102
448	RPS21	9.15652	5.3597879707415206e-20	1.7361618742724877e-18	0.19359407	UBE2D2	6.125052	9.065397762245349e-10	2.0856003877678635e-08	0.3491056	MRPL55	16.213203	4.068045840658694e-59	7.426770968200578e-58	1.7397634	VAMP8	6.112102	9.832738576947445e-10	1.9050803361234207e-08	0.3909492	CHCHD2	3.936672	8.261942034844244e-05	0.0023076544084749085	0.047132708	PPP1R16B	7.08261	1.41464047515222e-12	2.1723754720485696e-11	0.8097994	CFL1	1.7538155	0.07946212507635235	0.999989270246092	0.19153765	AC020916.1	1.3667744	0.17169600750514957	0.999981144962227	0.4443942
449	RNASET2	9.135679	6.499723520888959e-20	2.0945050337261866e-18	0.2728523	EGR2	6.1224256	9.216136946070074e-10	2.1176685115735892e-08	0.7275052	ALKBH7	16.204565	4.681813575566469e-59	8.530593524699139e-58	1.255575	INPP5D	6.0844073	1.1692294987823994e-09	2.2536657012688023e-08	0.28128648	ARHGAP9	3.9355876	8.299338794324984e-05	0.0023146347268238497	0.492034	KLHL24	7.0551963	1.7235750368630572e-12	2.6316254531743795e-11	0.7457827	CCDC174	1.7518454	0.07980039327770275	0.999989270246092	0.3786461	ST13	1.3651321	0.17221153611404816	0.999981144962227	0.1952474
450	YBX1	9.128667	6.93479626147624e-20	2.2270125412499776e-18	0.21936445	RBCK1	6.119458	9.389404507439935e-10	2.154827912666843e-08	0.42744976	CLINT1	16.188759	6.053756757040887e-59	1.1008868769285465e-57	1.2768238	SMCHD1	6.0592885	1.367251534677225e-09	2.619114900822142e-08	-0.068631716	STMN1	3.9248748	8.677490553248178e-05	0.00240929492176346	0.9506505	PIP4K2A	7.034569	1.9987838001256348e-12	3.046838900550988e-11	0.7186968	FAM162A	1.7471724	0.08060745207807155	0.999989270246092	0.37684622	RABL2B	1.364045	0.17255338561440636	0.999981144962227	1.2224184
451	ARHGAP25	9.11619	7.781146743901278e-20	2.4945126451496568e-18	0.45358214	CLK1	6.119251	9.401628562396267e-10	2.154982625518299e-08	0.35333377	SCNN1B	16.146708	1.1978619734982932e-58	2.1740961771917465e-57	7.5424976	DRAP1	6.02528	1.6881732738705016e-09	3.217358216943393e-08	0.29563412	OGFRL1	3.9190602	8.889493071668816e-05	0.00246448977312328	0.93819267	DDX39B	7.0180583	2.2497273072618037e-12	3.4181931676621115e-11	1.6221583	ICE2	1.7447652	0.08102575400928679	0.999989270246092	0.6115568	ATP5PD	1.3637496	0.17264636713560433	0.999981144962227	0.33583635
452	TGIF2	9.112141	8.07719412621295e-20	2.5849792110957327e-18	0.56426716	PTGES3	6.1163807	9.572458329906817e-10	2.191446963428238e-08	0.36462203	IGKV1-12	16.126863	1.6519967945645477e-58	2.9925200187364396e-57	2.8443582	UBC	6.019804	1.746283887871662e-09	3.317939386956158e-08	-0.1702745	ATP8A1	3.9160874	8.999761362002018e-05	0.002491333405225425	0.85011977	NOTCH2	7.012091	2.3478221822954337e-12	3.552770987612993e-11	1.6428651	GPR183	1.743676	0.08121561975835388	0.999989270246092	0.28345665	FAM3A	1.3598387	0.17388097685759574	0.999981144962227	0.9719522
453	CD82	9.103025	8.784957662915636e-20	2.806673631415752e-18	0.40181646	RILPL2	6.1012554	1.0523842846344126e-09	2.3945592661840086e-08	0.39489228	SLC52A2	16.09451	2.787700726278447e-58	5.0449001116298025e-57	2.1056542	BLNK	5.994765	2.0378044755376115e-09	3.839676618368393e-08	0.24526161	CYB561A3	3.9157321	9.0130241640431e-05	0.002491333405225425	0.5879626	RIPOR2	6.9867516	2.813233174611547e-12	4.2432744197172383e-11	0.3448481	LPGAT1	1.742358	0.08144581646345157	0.999989270246092	0.4442136	CHPT1	1.3588934	0.17418035922442798	0.999981144962227	0.34998235
454	BCL2	9.086502	1.0227656367490211e-19	3.2564438993964562e-18	0.46944335	ARHGAP45	6.09948	1.0641386279400398e-09	2.4183554835694597e-08	0.40675852	NDUFA11	16.078022	3.638081364206247e-58	6.577453691217069e-57	1.6423526	EIF4A2	5.9858146	2.153094747868036e-09	4.0414931394086336e-08	-0.1572033	ANP32A	3.9139373	9.080318998941728e-05	0.0025025198210081945	0.42380306	GBF1	6.986143	2.825463214739265e-12	4.2582788901942815e-11	1.4024363	TWISTNB	1.7422235	0.08146933566393318	0.999989270246092	0.3565668	RGS2	1.3567903	0.17484786592148605	0.999981144962227	0.2068328
455	FCGR2B	9.079839	1.0873587819071078e-19	3.45620786249111e-18	0.38042745	COPS2	6.0989943	1.067378309728202e-09	2.4227669711567872e-08	0.41224003	SCARB2	15.990164	1.4963715147674062e-57	2.687131830849881e-56	2.6351209	WDFY1	5.985394	2.158667932106825e-09	4.047882037914486e-08	0.6820156	EIF3H	3.9024205	9.523551121783317e-05	0.002613094365150487	0.16363138	KDM2A	6.981342	2.9237360591825045e-12	4.402830298000579e-11	0.69231707	RHOG	1.7413495	0.08162234483532613	0.999989270246092	0.29874784	RPL32	1.3554196	0.17528389672914868	0.999981144962227	0.12393546
456	KIAA1551	9.0516405	1.408364012562137e-19	4.438725632835195e-18	0.3444419	HDAC1	6.093869	1.102137080750033e-09	2.498623773102566e-08	0.4256223	FBH1	15.964815	2.247047929064144e-57	4.0312904096614227e-56	2.4120815	FAM208A	5.978063	2.258062544515263e-09	4.2215361678923626e-08	0.61601245	LSM7	3.875755	0.00010629456384360026	0.0028826220526074037	0.23186031	FCHSD2	6.973019	3.102109473575445e-12	4.667674077255698e-11	0.4998999	SLC25A3	1.7356409	0.0826273547351082	0.999989270246092	0.17672046	GDI2	1.3553487	0.17530647209424677	0.999981144962227	0.21669872
457	RAC2	9.041235	1.5491164316383903e-19	4.8658946770217315e-18	0.26097646	OSTF1	6.091182	1.120797132532006e-09	2.537843798395894e-08	0.37129304	CD320	15.916773	4.8474521788911234e-57	8.654905526674697e-56	2.344288	PNN	5.973636	2.3202325388758116e-09	4.329089871034489e-08	0.20032859	KLF3	3.8599708	0.0001134005722555447	0.0030708677462176386	1.1361996	CAMK1D	6.9566255	3.485195234399012e-12	5.2272325308212836e-11	0.81148016	MRPL46	1.7355803	0.08263806203690652	0.999989270246092	0.79651105	NOL7	1.3536472	0.17584893185839678	0.999981144962227	0.29042432
458	RACK1	9.040082	1.5655488130848178e-19	4.909245336896896e-18	0.19160499	MRFAP1	6.079468	1.2058204980599734e-09	2.7237528877485456e-08	0.36650953	WARS	15.901389	6.197497391730281e-57	1.1054771160124627e-55	2.0914369	SPI1	5.966461	2.424541505939095e-09	4.519190351429733e-08	0.39307138	CXCR5	3.8565867	0.00011498128361681434	0.003109160564815249	0.41966632	C16orf72	6.9274454	4.285073402088824e-12	6.396071962893862e-11	0.9149677	JADE2	1.7327429	0.08314137953072635	0.999989270246092	0.5622332	TFEB	1.3528202	0.17611307929990394	0.999981144962227	0.47537774
459	MRFAP1	9.00336	2.18914157453477e-19	6.818865358542527e-18	0.44783026	TNFRSF1B	6.072319	1.2607616073900214e-09	2.8444123422833156e-08	0.6049808	C11orf24	15.849598	1.414840607459554e-56	2.5189022952271335e-55	1.8041289	SF1	5.879279	4.120570858055814e-09	7.589497637670817e-08	-0.108739525	NCL	3.8429012	0.00012158843734061425	0.0032594785400879033	0.046630375	NR1D2	6.9191365	4.544048258767231e-12	6.771793323648483e-11	0.9158131	CSRNP1	1.7322252	0.08323348446001164	0.999989270246092	0.25604358	PSMC5	1.3478931	0.17769277654227977	0.999981144962227	0.4666339
460	SYS1	8.960285	3.2383900486020236e-19	1.0020212525176876e-17	0.5041904	MIOS	6.059559	1.3649519754367472e-09	3.062697023182836e-08	0.45722196	PAIP2B	15.834609	1.7957216493721014e-56	3.187875788200254e-55	3.368366	TNFRSF14	5.8717856	4.311256730587312e-09	7.932882453579692e-08	0.2878209	SRP14	3.8379047	0.00012408866206853927	0.003321730641140324	0.06835845	SREK1	6.898949	5.238854270801686e-12	7.801001036282351e-11	0.9253849	SDE2	1.7289506	0.08381793447258057	0.999989270246092	0.34462225	SLC25A33	1.346865	0.17802367974688094	0.999981144962227	0.576608
461	CD40	8.956537	3.350349419773869e-19	1.0349473422871e-17	0.36811346	AC020916.1	6.053747	1.415147077527308e-09	3.169725590936917e-08	0.41728964	EMC7	15.820995	2.2293971237882046e-56	3.9540010965437565e-55	1.3951429	ADAM28	5.8596964	4.637143701913032e-09	8.490660175691203e-08	0.13796982	C5orf15	3.8244526	0.00013106290419010968	0.0034834354221924026	0.8579165	ZFP36L1	6.891488	5.521175333487699e-12	8.208293973881554e-11	-0.054451477	AAED1	1.7284261	0.08391185045040984	0.999989270246092	0.5090127	HLA-F	1.3464515	0.1781569310285478	0.999981144962227	0.28554142
462	ILF2	8.927051	4.375168807666683e-19	1.3470610497268145e-17	0.35174447	HLA-DQB1	6.0449243	1.494800354423922e-09	3.3441229032184094e-08	0.5720116	KCNK6	15.79444	3.3979746759199673e-56	6.009422891309455e-55	3.9578946	CD27	5.8565187	4.72670711700631e-09	8.629246711262595e-08	0.18719195	MT-ND4	3.8196664	0.0001336322457450227	0.003536610554766856	0.0014249186	PRDM4	6.88961	5.5945602878325966e-12	8.310772758788262e-11	1.0801216	ARID4B	1.7273638	0.08410235156839693	0.999989270246092	0.27148357	SUMO1	1.3433913	0.17914529843083704	0.999981144962227	0.40734988
463	METRNL	8.894618	5.86206653888423e-19	1.798921669120098e-17	0.8983731	USPL1	6.0404816	1.536547247738702e-09	3.429294084725921e-08	0.45266366	PAPSS1	15.725631	1.0094067010385672e-55	1.776746247922414e-54	1.7777694	RIC3	5.8534207	4.815644135939318e-09	8.783019383025983e-08	0.73086387	ELL3	3.8178575	0.0001346155756336221	0.0035525564500312893	1.317893	NPAT	6.885216	5.769972805196006e-12	8.557722782142056e-11	0.9404823	NAMPT	1.7200079	0.08543101326077528	0.999989270246092	0.27253595	DNAJA2	1.342576	0.17940929521123172	0.999981144962227	0.35397282
464	HSPA2	8.886622	6.299473434737231e-19	1.9299766066556198e-17	1.7105631	STK24	6.0396566	1.5444240783907463e-09	3.442755609870316e-08	0.37553138	AKAP9	15.710883	1.2739128448508946e-55	2.238104129870809e-54	1.1156808	CD1C	5.845854	5.039763038605301e-09	9.173843782858313e-08	0.9317437	SLC44A2	3.8031857	0.0001428471528383519	0.003759156809108561	0.51384187	FAM208B	6.879479	6.0071929048151416e-12	8.89541311254293e-11	1.313838	UQCR10	1.7188447	0.08564266704450363	0.999989270246092	0.21883866	DNAJC8	1.340532	0.1800724716963622	0.999981144962227	0.34903273
465	UGCG	8.880115	6.67914963819047e-19	2.042943835235374e-17	0.4642775	SH3KBP1	6.0295467	1.6442003901775037e-09	3.660798434359411e-08	0.397047	PPCDC	15.706838	1.3578566023545505e-55	2.3833385217997368e-54	3.2280567	GBP4	5.837605	5.295647583411113e-09	9.602156716354184e-08	0.7242037	BIN1	3.7869294	0.00015252039742639573	0.0039856100492740775	0.5117696	IVNS1ABP	6.8684015	6.4925213288514255e-12	9.591248056509097e-11	0.7728198	DARS	1.7186563	0.08567696296206485	0.999989270246092	0.2886014	SCAF4	1.3402011	0.18017997765545468	0.999981144962227	0.5920274
466	SNX10	8.866169	7.570545177296246e-19	2.3118041230440812e-17	0.5423841	RAB14	6.0288534	1.6512681009771533e-09	3.667780979527587e-08	0.36974844	EIF5B	15.682228	2.0010862088828875e-55	3.4991814887850904e-54	1.1881465	SKAP2	5.8133307	6.1241920851985095e-09	1.1061488472955836e-07	0.42049843	MAPRE2	3.776137	0.0001592793785674365	0.0041390454670072845	0.42868048	FNBP4	6.8589964	6.934589845630312e-12	1.0236200738905884e-10	0.48405382	ARPC1B	1.7109038	0.08709888604900878	0.999989270246092	0.22257127	RPS9	1.3388069	0.18063356243848971	0.999981144962227	0.11558373
467	UXT	8.863326	7.766224700247533e-19	2.3638208883722428e-17	0.25344744	MX1	6.0238366	1.7033052151104388e-09	3.778866671050008e-08	0.41597214	SLC38A2	15.678297	2.1288482851029617e-55	3.719105927289425e-54	1.0863187	PAK2	5.806293	6.387111235371406e-09	1.1502965388953639e-07	0.15300247	LCK	3.7755575	0.00015965021474667073	0.004142911970435859	1.1510046	FKBP5	6.853765	7.1931321825488916e-12	1.0592696153275234e-10	1.220803	BCL7B	1.7102246	0.0872243450598743	0.999989270246092	0.31935027	PRKACB	1.3305123	0.18334954898887912	0.999981144962227	0.5275146
468	FADS3	8.848429	8.875992512279024e-19	2.6928173706358054e-17	0.68577087	SEPT9	6.016342	1.784024515508411e-09	3.948556276436054e-08	0.39007032	GFPT1	15.65537	3.0533386953565862e-55	5.319252416243062e-54	1.8410658	PPM1K	5.778675	7.529114214380051e-09	1.348159433895422e-07	0.24979608	MT-ND4L	3.7725427	0.00016159230129347068	0.004175885259741795	-0.0060661733	ZNF267	6.8508654	7.340450127422398e-12	1.080111344459362e-10	0.7656084	BCL2	1.7080932	0.08761905988157684	0.999989270246092	0.28528038	RNF166	1.330016	0.18351299802683352	0.999981144962227	0.63604766
469	RPL35A	8.845382	9.121623004880919e-19	2.7628448380692885e-17	0.19302116	DEGS1	6.012182	1.8304233252016238e-09	4.046450047584348e-08	0.4047431	COQ4	15.635004	4.20448534489539e-55	7.311024004199271e-54	1.7934668	ANKRD12	5.776052	7.647375234882378e-09	1.3680223119121324e-07	-0.057493817	OSER1	3.7640593	0.00016717721358232263	0.004314235755212967	0.28201923	RPS6KB1	6.847662	7.506677149887311e-12	1.1037004118407994e-10	1.4178374	RPL27	1.7070845	0.08780633503823317	0.999989270246092	0.19438419	TRIM28	1.3299451	0.1835363566982139	0.999981144962227	0.3873123
470	SOCS1	8.835032	1.0006893193038898e-18	3.0211749708045273e-17	0.41434005	EBI3	6.0018067	1.9513388871197966e-09	4.308648633832091e-08	1.4601223	IGHV3-21	15.603855	6.852843386331347e-55	1.1882932332915454e-53	1.8541169	RNPC3	5.7673316	8.053652308255799e-09	1.4365683056160298e-07	0.82712024	NT5C3A	3.747457	0.0001786363969276678	0.004597238474312311	0.49536276	ADAM17	6.8414135	7.84154862999228e-12	1.150217093855314e-10	1.1962148	RAB31	1.7067685	0.08786508097067308	0.999989270246092	0.35810524	ERICH1	1.3296025	0.18364928799361946	0.999981144962227	0.47611615
471	RPL24	8.832877	1.0201665274100002e-18	3.0750027574177357e-17	0.20173141	MAP4K2	5.9983425	1.993417859583247e-09	4.396358206158891e-08	0.6053968	CSRP1	15.593675	8.037393543961001e-55	1.38982102635055e-53	2.0544524	ABHD14B	5.7625	8.287724557281516e-09	1.4740930866516542e-07	0.34173453	STX12	3.7294478	0.0001918997350148048	0.004924986596844881	0.61319876	MAP3K8	6.838519	8.001603711727064e-12	1.1718518214552869e-10	0.58333695	GMFG	1.7060894	0.08799142948125444	0.999989270246092	0.26473603	DNAJB1	1.3289999	0.18384801614408286	0.999981144962227	0.18829623
472	PTBP1	8.782252	1.6023354990019428e-18	4.8219960871577826e-17	0.4497085	ARPC5	5.995105	2.0335406129784235e-09	4.479551447101703e-08	0.34661624	SEC23B	15.559177	1.3785920834697455e-54	2.377243169443485e-53	1.7530214	S1PR4	5.757336	8.545163823004671e-09	1.5141088946782635e-07	0.8325687	RNASE6	3.7262557	0.000194345347354461	0.004974067888805944	0.62595624	AL390728.5	6.837681	8.048557586157554e-12	1.1778038230786482e-10	1.3822953	HOOK3	1.7053229	0.08813421664575244	0.999989270246092	0.40043306	HTATSF1	1.3266131	0.18463670020283085	0.999981144962227	0.69496953
473	IFT57	8.781995	1.6059986131069087e-18	4.8252370568999516e-17	0.424814	GLUL	5.9919367	2.073568094153987e-09	4.562338856217582e-08	1.0225037	FAM173A	15.547781	1.647135987700756e-54	2.835079636394899e-53	1.5314555	RBM39	5.732322	9.906484470152716e-09	1.74044432433248e-07	-0.21720663	DCK	3.7192726	0.0001997973715710255	0.005106601861331772	0.4818182	TGOLN2	6.825807	8.743228281230848e-12	1.275458586952347e-10	0.56983036	DPH3	1.6987604	0.08936433605440335	0.999989270246092	0.4666111	MATR3-1	1.3258923	0.18487535871045357	0.999981144962227	0.300209
474	MYL12B	8.778341	1.659027816710438e-18	4.9765500006725645e-17	0.27790797	PMAIP1	5.9840536	2.1765190965481653e-09	4.783214758939419e-08	0.44112745	STT3B	15.531179	2.1341946509350512e-54	3.6700279997369754e-53	1.3812798	TSTD1	5.7261643	1.0272670164804227e-08	1.7996946472762185e-07	0.37921444	GRB2	3.7178657	0.00020091305575384774	0.005121087150621983	0.14220433	DOCK8	6.822304	8.959199029775263e-12	1.305943246074585e-10	0.5203911	IFI16	1.6969584	0.08970452370827263	0.999989270246092	0.25223383	HVCN1	1.3257742	0.18491450482297123	0.999981144962227	0.34165487
475	SMAP2	8.773048	1.7389334300079994e-18	5.207868368714166e-17	0.25958464	RAB3GAP2	5.97514	2.2989265340827303e-09	5.0344332479947864e-08	0.54566073	PHGDH	15.525443	2.333877515762001e-54	4.009713323120388e-53	4.962735	ATP2B1-AS1	5.717055	1.0838601009753924e-08	1.8917363670719241e-07	0.7128312	HLA-DQA2	3.711495	0.00020603879538394178	0.0052374275807542045	0.36908817	ZEB2	6.8214746	9.011064228948499e-12	1.312478035782366e-10	0.89719445	PPIL4	1.6944975	0.09017079172994547	0.999989270246092	0.38107377	IGHV3-30	1.3235883	0.18563981452003253	0.999981144962227	0.70077664
476	CLECL1	8.755901	2.024782196961205e-18	6.044541796944347e-17	0.5800464	PSIP1	5.966596	2.422543066356796e-09	5.2927176267078565e-08	0.3662248	STARD7	15.513622	2.805913133279207e-54	4.816258255816325e-53	1.3776329	PTP4A2	5.7128	1.1113225791708293e-08	1.9360463755526922e-07	0.14899704	TMF1	3.7079287	0.00020896152697126789	0.005297288274768908	0.35519615	CNST	6.8093905	9.801309715542557e-12	1.42484615752031e-10	1.0162182	CALM2	1.6923862	0.09057236667135396	0.999989270246092	0.19464447	S100A4	1.3230566	0.18581655886461135	0.999981144962227	0.3080946
477	SIT1	8.748224	2.1673701592630328e-18	6.449568170897874e-17	0.7074472	SPTAN1	5.9623694	2.486065283355276e-09	5.425146907233069e-08	0.38398853	DNASE2	15.497786	3.5905353681808295e-54	6.146074210964946e-53	1.8182058	SMC6	5.710043	1.1294763859094586e-08	1.9621760156702678e-07	0.50129586	STRBP	3.705344	0.00021110412685234868	0.0053443430105985365	0.43533337	PHC3	6.79614	1.074593212607295e-11	1.5578679223641731e-10	0.89128834	PPP1R2	1.6918954	0.0906659322659305	0.999989270246092	0.22351997	RPL36	1.3229738	0.18584406360711647	0.999981144962227	0.12448655
478	GGA2	8.738586	2.3604494023473888e-18	7.012940278502798e-17	0.47057647	KBTBD8	5.9599266	2.523513017946099e-09	5.5004329309390546e-08	0.47542816	EIF2S2	15.471089	5.437920853061508e-54	9.299791684364951e-53	1.1544836	ACTR2	5.6988077	1.2064817976050276e-08	2.0881760092499634e-07	0.0029007692	RGS1	3.7024693	0.0002135111701937597	0.0053979558448173015	0.2767654	IL10RA	6.7924304	1.1025995064966241e-11	1.5972283844886655e-10	0.7863633	SF3A1	1.6905035	0.09093167127584019	0.999989270246092	0.25364667	NACA	1.3224068	0.1860327486435407	0.999981144962227	0.10861055
479	UCP2	8.721008	2.757348562722833e-18	8.179111205609319e-17	0.30968028	CRIP2	5.946128	2.7455985088213486e-09	5.977523567980015e-08	1.6858598	ATF4	15.460391	6.420769394759126e-54	1.0950522428465792e-52	1.0563722	SSBP4	5.6864953	1.2967301910840941e-08	2.2237492559969697e-07	0.70287627	BAX	3.69995	0.00021564192647042347	0.005444447989289799	0.3603198	RC3H2	6.7917466	1.1078397715243405e-11	1.6035744342204146e-10	1.2684631	PSMC5	1.6893	0.09116196958777523	0.999989270246092	0.33825636	STAU1	1.3214496	0.18635147568177646	0.999981144962227	0.45395678
480	ATP5F1B	8.695431	3.455172921219868e-18	1.0216579455486576e-16	0.21857402	MRPL41	5.945918	2.7491128024004677e-09	5.978198912259665e-08	0.34485766	MRPL34	15.430588	1.019381891817858e-53	1.7337855366944025e-52	1.520926	THRAP3	5.6821957	1.3297649499895896e-08	2.2741296459125356e-07	0.25000742	CDK5R1	3.69608	0.00021895407907653318	0.005520601631635076	1.9122802	ST8SIA4	6.7824636	1.1814382573053091e-11	1.7087810081242216e-10	0.8239713	CLIC1	1.6885602	0.09130372617379873	0.999989270246092	0.2109815	PTRHD1	1.3213906	0.18637116340574666	0.999981144962227	0.5245298
481	RPS13	8.69514	3.464022777911765e-18	1.0226540663018625e-16	0.1805083	DYNLT1	5.9457173	2.752486289699544e-09	5.978566844378824e-08	0.46540394	CCDC167	15.414368	1.3104684188142472e-53	2.226841508036086e-52	2.0293698	HNRNPK	5.681032	1.338842820171045e-08	2.2875576317537873e-07	-0.1554516	CNN2	3.6907983	0.00022355141096900864	0.005628909886450423	0.23627444	YTHDC2	6.776763	1.2289808019707253e-11	1.7747928640224297e-10	1.2042439	PSME3	1.6872222	0.0915606269550153	0.999989270246092	0.4541605	POLR2J	1.3203036	0.186733691901804	0.999981144962227	0.4501292
482	KPNA2	8.67907	3.9901476401958686e-18	1.176116503487749e-16	0.69510967	CD96	5.9402013	2.8467219629226718e-09	6.168637072982134e-08	1.4168981	KCNA3	15.401081	1.6095518598622197e-53	2.732576760810673e-52	2.40836	CD22	5.65257	1.5806677478455415e-08	2.685983500847187e-07	0.42754695	ORAI1	3.6747007	0.00023812829637903443	0.0059570695046484825	0.41845393	SPTAN1	6.7714753	1.2747582977676229e-11	1.8366363181272827e-10	0.67701334	IGHG2	1.6864827	0.09170288153905116	0.999989270246092	0.33762446	RBM38	1.318484	0.1873416985002746	0.999981144962227	0.30149
483	ZC3HAV1	8.674958	4.1370156760844235e-18	1.215565960383987e-16	0.37880194	POLR1C	5.9400177	2.8499116501825487e-09	6.168637072982134e-08	0.619776	IFT20	15.396732	1.7215261034854158e-53	2.9200212762573533e-52	2.1207123	PLEKHJ1	5.629213	1.8103368184016265e-08	3.0678714221378335e-07	0.47432277	RASL11A	3.6746447	0.0002381806115589971	0.0059570695046484825	0.9131131	ZMYM2	6.771363	1.2757493326824689e-11	1.8366459142893134e-10	1.0476611	BTF3L4	1.6824954	0.09247282531332532	0.999989270246092	0.39411855	ARHGAP25	1.3183658	0.18738122992790918	0.999981144962227	0.38869166
484	HCG18	8.650788	5.114481791092333e-18	1.5004088248144772e-16	0.66325843	MRPL54	5.9375772	2.892647832345636e-09	6.244767884522178e-08	0.32995942	SRP72	15.383784	2.102900485582041e-53	3.563661876474998e-52	1.2110835	MRPS21	5.6148767	1.9670261197019404e-08	3.3213369539727423e-07	0.2598709	LNPEP	3.6722517	0.00024042279807160022	0.005998164312448596	0.440868	HSPE1	6.769714	1.2903715059830156e-11	1.8548344806341375e-10	-0.14297171	MICU2	1.6820045	0.09256796540786735	0.999989270246092	0.40821287	FADS3	1.3170307	0.18782836313699203	0.999981144962227	0.5190961
485	CYFIP2	8.649381	5.177976060593994e-18	1.5166511356132298e-16	0.5413548	UNC119	5.937437	2.8951249973800425e-09	6.244767884522178e-08	0.4554929	XRN1	15.371838	2.5289458958201526e-53	4.274010192410544e-52	1.2318149	ATP5MD	5.5968046	2.183385903224594e-08	3.670055331744547e-07	0.27346545	ATP6V1G1	3.6718636	0.00024078813752942426	0.005998164312448596	0.15263915	DAPP1	6.767166	1.313292858545703e-11	1.8863293421667228e-10	0.615947	HVCN1	1.6813186	0.09270103249755136	0.999989270246092	0.29559112	CALM3	1.3154945	0.18834373765923285	0.999981144962227	0.43590942
486	RLF	8.632545	6.000158382811613e-18	1.7519711284272155e-16	0.50421464	MRPL11	5.9329166	2.9760032009403454e-09	6.40441380889792e-08	0.52696085	EPRS	15.3284025	4.939851815317517e-53	8.303401366684164e-52	1.2650234	ANP32A	5.5866213	2.3153005816664176e-08	3.8813008313326163e-07	0.35672948	PPP1CB	3.6638196	0.00024848180690083255	0.0061815647375409784	0.4725951	QKI	6.7643514	1.3390796665662495e-11	1.9218883399071603e-10	0.9342063	FCGR2B	1.6785753	0.09323483729219806	0.999989270246092	0.2566166	GADD45B	1.3148211	0.18857003825167717	0.999981144962227	0.28086913
487	CLK1	8.629001	6.1890141048268585e-18	1.8042910182478052e-16	0.29806274	TBK1	5.9260807	3.1025004310739485e-09	6.66127192669479e-08	0.66236216	GYPC	15.322887	5.377481891288719e-53	9.030878229312774e-52	1.1213027	ID3	5.5490303	2.8725869608234636e-08	4.776891935387182e-07	0.40056556	SWAP70	3.6577902	0.0002543992520257093	0.006320347861911697	0.24754536	DHX15	6.7629786	1.351830446350816e-11	1.9386973457350902e-10	1.0144503	SSRP1	1.6784543	0.09325844419598459	0.999989270246092	0.4786858	HSPA4	1.313096	0.18915059998134542	0.999981144962227	0.35325038
488	MS4A1	8.619566	6.7208462394005134e-18	1.9532328525659622e-16	0.5419531	VDAC1	5.9037313	3.553705126733299e-09	7.59507792148796e-08	0.38965043	LMO4	15.309595	6.597372524121846e-53	1.105963850449824e-51	1.2718395	PARVG	5.509294	3.602756618760747e-08	5.948693185206904e-07	0.481743	ATP6V0C	3.650938	0.00026128437833492516	0.006482771184804566	0.08167491	PPP4R3B	6.7569366	1.4093974381038804e-11	2.0166056288452608e-10	0.7577851	ATP6V1B2	1.6771028	0.09352238056548746	0.999989270246092	0.67448163	CMC2	1.3126234	0.1893098877017474	0.999981144962227	0.49826154
489	ETF1	8.609181	7.358412401881558e-18	2.135198422928555e-16	0.5095741	UQCRFS1	5.897019	3.7012758006822104e-09	7.892389015900421e-08	0.3227255	CDKN2C	15.284365	9.72067811479851e-53	1.622257712575229e-51	4.3157988	FAM107B	5.5084524	3.620017036611579e-08	5.97190785756842e-07	-0.02519936	CPNE3	3.6489186	0.00026334637307712786	0.006525254487215208	0.5516437	CDC37	6.7513957	1.4642957945179748e-11	2.09355026315068e-10	0.18525554	PYURF	1.6750386	0.09392666352684327	0.999989270246092	0.31891876	ATP5MF	1.3124816	0.1893576932923502	0.999981144962227	0.3022729
490	RPL15	8.6008005	7.916188810949882e-18	2.293482155818368e-16	0.18507265	UBE2D1	5.8950515	3.745649899701133e-09	7.977892217879423e-08	0.43965182	LTC4S	15.279688	1.0443929092774758e-52	1.739846687615995e-51	4.878613	ISCU	5.485268	4.128426607667131e-08	6.768733185048624e-07	0.059581112	MT-ND1	3.6439176	0.0002685195073999498	0.006635810555057302	-0.017590359	YPEL5	6.7499437	1.479024571449455e-11	2.1113726437722978e-10	-0.016354637	PPIL3	1.6746486	0.0940031998890767	0.999989270246092	0.7671376	UFC1	1.3123871	0.18938956862890355	0.999981144962227	0.30824858
491	MAPK1IP1L	8.584239	9.143965234190964e-18	2.6409923117575077e-16	0.29036525	HLA-DOA	5.8912845	3.832047901632846e-09	8.143320016932306e-08	0.46114758	CNPY2	15.266022	1.2879460411425171e-52	2.1436661227151725e-51	2.828016	ATM	5.481074	4.227523716613058e-08	6.925121817784586e-07	0.30506286	KLHL14	3.6393464	0.0002733310295634128	0.006745780885706556	1.3105274	NFKB2	6.723794	1.770525215055008e-11	2.515952738956309e-10	0.49196428	TUBB4B	1.6739627	0.09413791961936095	0.999989270246092	0.22845185	RAP1A	1.3100476	0.19017974385137204	0.999981144962227	0.35438618
492	STIP1	8.562655	1.1029690230879942e-17	3.1758018569098446e-16	0.3357023	PPP1R12A	5.888721	3.891958256828503e-09	8.261223794756109e-08	0.368194	QTRT1	15.23797	1.9792388785041196e-52	3.2913225485855495e-51	1.6514858	BCL11A	5.4757285	4.357151271673165e-08	7.118715273807172e-07	0.54183865	TWISTNB	3.6364577	0.00027641297734862	0.006803843445079885	0.4778615	SUSD6	6.711485	1.926534243470198e-11	2.7355613329274697e-10	1.4531031	ANKRD44	1.6730146	0.09432440468325827	0.999989270246092	0.27330515	CHRAC1	1.3097994	0.1902636925262854	0.999981144962227	0.64492285
493	CCNT1	8.550361	1.2270486745743482e-17	3.5221960261858754e-16	0.5237909	RASA3	5.8871207	3.929819232141938e-09	8.332109912875487e-08	0.65175176	YIPF5	15.216224	2.760104317827958e-52	4.581674943241463e-51	1.7491037	ALDOA	5.4670815	4.575059204898049e-08	7.461665615820611e-07	-0.029347733	PCDH9	3.6272032	0.0002865079155625228	0.007043036480323519	3.3023396	RLIM	6.7103796	1.9411854841204977e-11	2.7542691074311976e-10	1.1753829	MAP1LC3B	1.6708496	0.09475138878968813	0.999989270246092	0.17422882	PRKD2	1.3092796	0.19043967347609358	0.999981144962227	0.5305255
494	EIF1AX	8.547843	1.254100163921789e-17	3.5943165681187003e-16	0.38642308	CREBRF	5.8773346	4.169247384901161e-09	8.809718879669973e-08	0.38464478	TRPT1	15.200723	3.497420635636031e-52	5.795281902282154e-51	1.6331154	ICAM3	5.402918	6.556548341971962e-08	1.05640828121341e-06	0.07982081	HNRNPA2B1	3.623861	0.000290237441606291	0.00711596607817369	0.0007797623	CNOT9	6.6956444	2.1472309127639387e-11	3.0443035235827937e-10	1.3373783	SYF2	1.6702915	0.09486170060899504	0.999989270246092	0.23793875	U2AF1	1.308925	0.1905597291879123	0.999981144962227	0.445506
495	AKIRIN1	8.541563	1.3241858825551502e-17	3.7835620515641637e-16	0.46181118	LINC00944	5.870257	4.3511982891820045e-09	9.173407647407665e-08	0.92813253	SCAMP5	15.193543	3.9024236905924655e-52	6.449195856428186e-51	7.667566	HMGN3	5.393079	6.926060763196853e-08	1.1130615135204728e-06	0.37529266	TMPO	3.6169481	0.00029809687929951566	0.00729907030704772	0.4346987	PUM1	6.692099	2.1999208769496526e-11	3.116638095833456e-10	0.90376914	HSPA4	1.6701571	0.09488829714933633	0.999989270246092	0.25289366	EVL	1.3073772	0.19108462543654758	0.999981144962227	0.3716964
496	LINC01781	8.532799	1.428487587913639e-17	4.0691177733271264e-16	0.6286926	EPC1	5.860968	4.601768780017584e-09	9.668896610086497e-08	0.35106626	TOP1	15.180601	4.754038851566903e-52	7.842692917111871e-51	1.097931	SNX22	5.360001	8.322155145581636e-08	1.3316875703796068e-06	0.82521147	SNX10	3.6158311	0.00029938548601678643	0.007321014938533685	0.43526998	TAF4B	6.6885533	2.253876003231791e-11	3.1906539050302544e-10	1.30961	ZNF669	1.6697133	0.09497610812420783	0.999989270246092	0.55053216	RPS13	1.3068337	0.191269192336463	0.999981144962227	0.11369399
497	RRAS2	8.526191	1.512463003100446e-17	4.30175834022075e-16	0.6919722	SMARCE1	5.859711	4.6367358222829526e-09	9.731407983369553e-08	0.482853	IGHV3-30	15.175445	5.142772704945559e-52	8.461539076620303e-51	1.7929398	PRRC2C	5.3519754	8.699930230530943e-08	1.3897542657640953e-06	-0.14115977	CYBA	3.609825	0.0003064036622565272	0.007463289204154419	0.010712802	KYNU	6.6882114	2.2591470490192396e-11	3.195691102395828e-10	0.9089673	RARA	1.6685836	0.09519992075378736	0.999989270246092	0.40374672	SCMH1	1.304636	0.1920168221903772	0.999981144962227	1.8022895
498	SPIB	8.523364	1.549850192468495e-17	4.401385828170043e-16	0.56968117	PARP8	5.8568473	4.717371366041003e-09	9.889518533437419e-08	0.41762504	SLC39A8	15.170127	5.576889996425383e-52	9.151593100554511e-51	3.1219606	LINC01857	5.347934	8.896401635001723e-08	1.4174983920227342e-06	0.4770791	HNRNPA3	3.606553	0.0003102913170792516	0.007528498561852636	0.14539002	USP34	6.684188	2.322085893772537e-11	3.2797485697205144e-10	1.0111667	APBB1IP	1.6603469	0.09684468483329271	0.999989270246092	0.27938804	MTFP1	1.3039035	0.19226650905807596	0.999981144962227	0.7363339
499	CD72	8.521533	1.5745549576187292e-17	4.464748692895174e-16	0.86385703	IK	5.842787	5.133465384682398e-09	1.0725665973953437e-07	0.35369214	ATP5MPL	15.169873	5.598448834628208e-52	9.17889792236319e-51	1.1776438	CDC40	5.3338394	9.615752133101254e-08	1.5243050407765776e-06	0.3999891	FKBP1A	3.5967376	0.0003222331842830383	0.007792755678353801	0.5473562	EGR1	6.683813	2.3280341186894728e-11	3.285662676740407e-10	0.23955426	ECH1	1.659298	0.0970557620997813	0.999989270246092	0.25850868	MPDU1	1.3038443	0.19228665549204227	0.999981144962227	0.64871997
500	RPL26	8.51408	1.6791788534779346e-17	4.754191054353764e-16	0.16123797	MARCH7	5.837362	5.303391510192204e-09	1.1031290835804474e-07	0.3988134	MAPKAPK2	15.140844	8.708803262074935e-52	1.421120511137901e-50	1.5284699	SETX	5.3284116	9.907543550628558e-08	1.5692270591479425e-06	0.30314478	PTK2	3.596574	0.0003224358121818595	0.007792755678353801	0.7771358	CEP95	6.680338	2.3839194690212226e-11	3.356918449282866e-10	1.1447453	PSMB10	1.659224	0.09707065962614037	0.999989270246092	0.22955751	SET	1.3020602	0.19289580916164184	0.999981144962227	0.2047531
501	MARCH1	8.512439	1.7031311705572634e-17	4.814700209129912e-16	0.44028717	KHDRBS1	5.8364544	5.3323316772331135e-09	1.107913635120439e-07	0.34875724	SELENOK	15.124184	1.1218365882585223e-51	1.828054765391049e-50	0.9250588	RNF213	5.3276625	9.948475274912991e-08	1.5743736359569684e-06	0.2759922	SH3BP5	3.5953355	0.00032397386916084434	0.007819798772060845	0.32335517	ATP2C1	6.675139	2.4699814297362718e-11	3.4754836739079455e-10	1.6790565	HMGN4	1.6557612	0.09777018377942812	0.999989270246092	0.43938586	RPLP2	1.3016939	0.19302104244098117	0.999981144962227	0.11364433
502	RPL36	8.505842	1.8028160619271642e-17	5.073445261453549e-16	0.18905538	KBTBD2	5.834884	5.382789284472293e-09	1.1159120274409338e-07	0.48760027	RAB2A	15.093385	1.7901886420932308e-51	2.9095243627330577e-50	1.1800431	MYH9	5.292832	1.2043675436418186e-07	1.9011074136437436e-06	0.083449095	SEPT7	3.5899415	0.00033075207712817377	0.007973090768808096	0.15282355	FOS	6.6741414	2.4868403875092648e-11	3.496568798051836e-10	-0.0841899	TBCB	1.6516529	0.09860532269047734	0.999989270246092	0.3410028	MTCH2	1.3016585	0.19303316495996115	0.999981144962227	0.84921443
503	NFATC1	8.50101	1.8794790205991085e-17	5.281222826255748e-16	0.7034397	IRF5	5.8261395	5.67242338022539e-09	1.1720495617745882e-07	0.62050533	RNF181	15.076723	2.3042413668015122e-51	3.7384813410245755e-50	1.2080455	UQCR10	5.2662306	1.392534387932454e-07	2.1815202863176936e-06	0.17067105	TPM3	3.5808785	0.00034244074800770683	0.008201873525452881	0.10543506	HIVEP2	6.663898	2.666589782968325e-11	3.7408445241069934e-10	1.3268338	NCF4	1.649703	0.09900369449652563	0.999989270246092	0.22062473	SKAP2	1.3015403	0.19307357739632247	0.999981144962227	0.40403068
504	TUBA1C	8.49695	1.9463676272768695e-17	5.460951457102531e-16	0.51333815	ITSN2	5.824705	5.7213457368231e-09	1.1808503181155465e-07	0.38468224	BET1L	15.069329	2.577166880643768e-51	4.174026012070436e-50	1.5541012	CCDC50	5.2513137	1.5101805407695474e-07	2.3579036426508967e-06	0.053890865	MAT2B	3.5803037	0.00034319509912043454	0.008209402768447522	0.38853014	FAM91A1	6.6295233	3.3677244481828835e-11	4.699701028735695e-10	1.3534919	CCAR1	1.6495416	0.0990367206695765	0.999989270246092	0.3281176	RNPS1	1.3009022	0.19329191196330098	0.999981144962227	0.26171762
505	BLK	8.476664	2.3174411171657885e-17	6.482581164029878e-16	0.42460084	S100A6	5.8208957	5.853316348853981e-09	1.2054213734759116e-07	0.34112784	ATP5MD	15.062862	2.842098542664924e-51	4.599121822119874e-50	1.1336126	LPGAT1	5.2369294	1.632699124950134e-07	2.547065240244114e-06	0.6481239	DTX1	3.5698805	0.0003571440311196468	0.008532129747286005	2.9243002	ARL5B	6.625978	3.4495708999312653e-11	4.810320915614167e-10	0.76584023	ATP5F1B	1.6447676	0.1000177288525617	0.999989270246092	0.18499468	EBF1	1.3007368	0.19334854681389835	0.999981144962227	0.5995048
506	RBM22	8.461579	2.637805664147078e-17	7.367691329589249e-16	0.54066515	MED19	5.820047	5.883118815080157e-09	1.210223052389918e-07	0.51986283	CASP10	15.056941	3.108420569241206e-51	5.021377574104106e-50	2.677923	TCF4	5.2336082	1.6623239243615015e-07	2.586792308651951e-06	0.02079468	TOMM7	3.5489035	0.00038683893132111915	0.009174011621468544	0.054117594	RAB30	6.615088	3.713309224023795e-11	5.174228790279011e-10	0.66497827	SF3B4	1.6441154	0.10015235348449514	0.999989270246092	0.34437189	EML2	1.299768	0.19368050999903186	0.999981144962227	0.8732809
507	ST13	8.457518	2.731299926216296e-17	7.617428105133581e-16	0.2806051	DAXX	5.8063517	6.38488203981527e-09	1.3119948138642435e-07	0.4997308	CASP3	15.043183	3.82697895263352e-51	6.171458366312551e-50	1.5696142	TWF2	5.2312913	1.6833001561055284e-07	2.6150719660796795e-06	0.6011584	PAIP2	3.5382512	0.0004027865749119126	0.009524958066801602	0.31476632	ETF1	6.597116	4.1923212047283274e-11	5.8373379878971e-10	0.76140296	UHMK1	1.6436784	0.10024264668391487	0.999989270246092	0.31240872	CD99	1.2989999	0.19394394875450183	0.999981144962227	0.1674747
508	SLC25A6	8.435736	3.291245054623615e-17	9.165380631219017e-16	0.20548227	MRPL42	5.8035374	6.493026460443593e-09	1.3327490395924814e-07	0.5455189	IGKV3-11	15.0411215	3.9480350836874636e-51	6.355689265870638e-50	2.185692	PDCD6	5.227508	1.7181000144252228e-07	2.6646974288566756e-06	0.40976027	EEF1G	3.5218687	0.00042851629644890957	0.010107783892722827	-0.0046117096	CRYBG1	6.5642548	5.229374644092245e-11	7.24886122655818e-10	0.8001918	PHF5A	1.6423336	0.10052087902697587	0.999989270246092	0.36750215	CYB5R3	1.297393	0.19449599447161048	0.999981144962227	0.42295143
509	ATP5MC2	8.432748	3.3764258129129086e-17	9.388577170987935e-16	0.21558118	ELK3	5.8002005	6.623565849598127e-09	1.3565586347069357e-07	0.49381617	C2orf88	15.034619	4.355424174506205e-51	6.999440503698257e-50	4.3689823	LNPEP	5.2233615	1.7570409977956218e-07	2.7205702022299347e-06	0.40083858	PRKCE	3.5081084	0.00045130526397120047	0.010618478707660351	1.3754623	CFLAR	6.5440392	5.987898872844641e-11	8.27571979033595e-10	0.3600357	ANKRD37	1.642105	0.10056823968087525	0.999989270246092	0.2532379	HLA-DQB1	1.2973694	0.19450412138459905	0.999981144962227	0.29778925
510	NEK1	8.398961	4.504448665518256e-17	1.2450963437220685e-15	0.7859764	GRWD1	5.792816	6.921581203153393e-09	1.4067849900701089e-07	0.5984031	TRAPPC2L	15.032615	4.4893232776123525e-51	7.208415982245376e-50	1.6589303	PEBP1	5.217978	1.8088700823022975e-07	2.796180447025374e-06	0.08079024	INSIG1	3.5056965	0.00045541419069894417	0.010701659911915492	0.57610625	CCDC117	6.535468	6.341089333120942e-11	8.731516219732143e-10	0.9546876	LINC00926	1.6413251	0.10072995694577168	0.999989270246092	0.30580413	KBTBD8	1.2959397	0.1949962632710036	0.999981144962227	0.5036829
511	ALOX5AP	8.364837	6.019839876965175e-17	1.6615114263966897e-15	0.6078365	RHOQ	5.791315	6.983735780457671e-09	1.4178731468093495e-07	0.3920126	MTDH	15.025471	5.000505658759664e-51	8.015415342022149e-50	0.92752916	QRSL1	5.209334	1.89519708040448e-07	2.9199493910971753e-06	0.67763597	NUP88	3.5040793	0.0004581889251213923	0.010753319452723191	0.62291044	TM9SF3	6.527946	6.667775485393895e-11	9.167822771295453e-10	0.97189933	ATP6V0E1	1.6405989	0.10088070751504086	0.999989270246092	0.19167328	IL16	1.2937065	0.1957668071962757	0.999981144962227	0.32756448
512	EIF4A1	8.364119	6.056592028129343e-17	1.6691860274865181e-15	0.5578741	CNN2	5.788812	7.088595688001599e-09	1.4375980255079766e-07	0.37213477	MLKL	15.008662	6.44343911671064e-51	1.031945811498602e-49	2.662937	MZT2A	5.1896462	2.1069422995352244e-07	3.238165520982555e-06	0.11143519	TREML2	3.497386	0.000469841397457908	0.010985339340563468	3.5064905	UBE2H	6.5128455	7.37404073626502e-11	1.008686598660064e-09	0.6881523	VBP1	1.6382859	0.10136207444421644	0.999989270246092	0.48803893	GAPT	1.2910243	0.19669522228941116	0.999981144962227	0.5245079
513	EPB41L4A-AS1	8.353987	6.599669306767328e-17	1.8161744826794217e-15	0.5068884	ELOC	5.779616	7.487143079979743e-09	1.5151314054909117e-07	0.32787582	TMEM167A	15.002084	7.115033514176691e-51	1.137551802120897e-49	1.449657	AC087239.1	5.1771264	2.2532968348470217e-07	3.4460665856209617e-06	1.1105214	CYB5A	3.4925344	0.0004784600023977274	0.011158883405920998	0.8533669	AP1S3	6.5071216	7.660431057744487e-11	1.0470939390138945e-09	1.3712033	YDJC	1.6337943	0.10230204582750166	0.999989270246092	0.4424411	EIF5A	1.2909771	0.19671161088730826	0.999981144962227	0.26646113
514	CYBB	8.351556	6.736950665188996e-17	1.851222761577265e-15	0.40097085	SYNGR2	5.756193	8.603201994231485e-09	1.7350139196140056e-07	0.36236316	HERPUD1	14.998824	7.473204757071275e-51	1.1937932736081836e-49	0.7186102	FAM129C	5.1540313	2.54945608623052e-07	3.889431860743176e-06	0.446192	P2RX5	3.4843595	0.0004933164539481047	0.011476681293969749	0.84377116	ERO1B	6.5040116	7.820578913397265e-11	1.0674203464971922e-09	1.0631632	TLR10	1.629908	0.10312096003108939	0.999989270246092	0.4369862	HACD2	1.2907526	0.19678947038370087	0.999981144962227	1.0630454
515	CITED2	8.344849	7.130528674608471e-17	1.9564912354536007e-15	0.41168082	AGFG1	5.756141	8.605842700743715e-09	1.7350139196140056e-07	0.49081814	GOLGA2	14.963584	1.2699788101703857e-50	2.0217802593992365e-49	1.8787185	RAB31	5.119535	3.062899872872379e-07	4.653712200981502e-06	0.46055076	OSBPL8	3.4664345	0.0005274102544333747	0.01220895847049368	0.38728547	WBP11	6.4953046	8.28655967354002e-11	1.1277215929169196e-09	0.6511462	NDUFAF8	1.6270436	0.10372784954047773	0.999989270246092	0.33711794	HINT1	1.2899964	0.19705189998144457	0.999981144962227	0.2047106
516	PARP15	8.343304	7.224338427479058e-17	1.979320211158653e-15	0.4579954	APH1A	5.75526	8.650855464387581e-09	1.7411829693046764e-07	0.3519168	ADIPOR1	14.947574	1.6152776219575613e-50	2.5627423359255257e-49	1.2883248	ITGB2	5.103334	3.3372140629076e-07	5.062255283392683e-06	0.373284	DTNBP1	3.4628356	0.0005345151446479733	0.012342801446586494	0.6860702	DDX24	6.494082	8.354118611251862e-11	1.1360870630374433e-09	0.081791334	AL158850.1	1.6266401	0.10381355451282334	0.999989270246092	0.73523074	RTF1	1.2884132	0.19760219159630743	0.999981144962227	0.45420736
517	EIF2S3	8.339854	7.438228481228227e-17	2.0349335337647545e-15	0.34686744	YDJC	5.7534156	8.745815550322358e-09	1.7583989928654584e-07	0.5157254	PSAT1	14.922965	2.3365665162286306e-50	3.7039641512144256e-49	5.2128916	CALM1	5.0669827	4.041709024456518e-07	6.115994077721793e-06	-0.2563966	ITPKB	3.450164	0.0005602458566103377	0.012905021225476149	1.1274267	DMXL1	6.4905834	8.550467352611822e-11	1.1619418781138482e-09	0.8943082	SLBP	1.6258063	0.10399085643451077	0.999989270246092	0.27364308	NT5C3A	1.2881886	0.19768030895990985	0.999981144962227	0.44349763
518	RPS5	8.338907	7.498038412532288e-17	2.048292836032612e-15	0.17340179	BTN2A2	5.7441845	9.236494651252684e-09	1.8543368033014305e-07	0.47352389	C1orf122	14.914422	2.655664909194648e-50	4.206230549724426e-49	1.6081816	TMC8	5.0569873	4.2593143414308384e-07	6.429634869127556e-06	0.55236626	HLA-DRB5	3.434249	0.0005941981488729568	0.01363659171177322	0.3032314	CREBBP	6.48715	8.747519531208978e-11	1.1878545808828028e-09	1.1329726	JMJD6	1.6239573	0.10438492475932473	0.999989270246092	0.33798832	TRAC	1.2871724	0.19803417544081714	0.999981144962227	0.83102095
519	TRIM28	8.313135	9.320610397470666e-17	2.5387437780439078e-15	0.46263155	ATP8A1	5.744068	9.242862188178424e-09	1.8543368033014305e-07	0.6596831	EBAG9	14.879421	4.483617618760188e-50	7.06548458875233e-49	1.5784038	HP1BP3	5.05242	4.3624717030279025e-07	6.574717046453522e-06	0.14715411	UTRN	3.4241204	0.0006167930880087058	0.014137746235953848	0.35177943	MARCH8	6.455005	1.0821519347835678e-10	1.462041332309327e-09	1.5304518	VAMP2	1.6239506	0.10438635989625335	0.999989270246092	0.4499905	NBN	1.2862508	0.198355524626185	0.999981144962227	0.52336514
520	DCXR	8.311698	9.434237365615952e-17	2.5659475330563038e-15	0.41297185	CWC25	5.742094	9.351288239855386e-09	1.8722069964329455e-07	0.37347317	MAGED2	14.841243	7.927349920629626e-50	1.2471205296720706e-48	1.6378969	BIN1	5.050313	4.410863470958784e-07	6.642283344725504e-06	0.46327487	RNMT	3.423737	0.0006176635859771592	0.014140327837008389	0.32367063	ANKLE2	6.446757	1.1426875406088074e-10	1.5427108634355376e-09	1.1288439	EIF1B	1.6228344	0.10462480991884811	0.999989270246092	0.24933477	RPS28	1.2860146	0.19843798324334494	0.999981144962227	0.121862516
521	INSIG1	8.286475	1.1665361819560164e-16	3.1543814612949786e-15	0.675117	ATG12	5.742081	9.352004076940214e-09	1.8722069964329455e-07	0.39208132	MPST	14.81275	1.2117984699054017e-49	1.904779768449451e-48	2.6680346	ENO1	5.014376	5.320575610180102e-07	7.986427975441701e-06	0.11554898	RBM8A	3.4196005	0.0006271316202037153	0.014339487462942304	0.12940294	ATP2A3	6.43197	1.2596036877047064e-10	1.6968726068732426e-09	0.66619855	CCNT1	1.6215031	0.10490979159609114	0.999989270246092	0.3127415	DDX3X	1.2846558	0.19891260676577793	0.999981144962227	0.21840857
522	UQCRB	8.272698	1.3096060290901415e-16	3.5361258018471577e-15	0.20427075	EGLN2	5.7327595	9.880971432479376e-09	1.9738668628179893e-07	0.5716101	TMEM107	14.770557	2.2682786940636027e-49	3.5534461690880523e-48	2.0250626	MCUB	4.99786	5.797012039439582e-07	8.694586063654641e-06	0.45799762	DUSP5	3.4130054	0.0006425066529781239	0.014636185487986269	0.26095122	HECA	6.430476	1.2720483503573104e-10	1.7099335822022118e-09	0.7950636	GEM	1.6200776	0.1052156062424951	0.999989270246092	0.71170086	RPL7A	1.2826825	0.19960331923724628	0.999981144962227	0.12641472
523	CYTIP	8.272311	1.3138680269028103e-16	3.542507174270612e-15	0.22085954	CELF2	5.7279086	1.0167631098326973e-08	2.0267912503481267e-07	0.3682075	FAM13A	14.764748	2.4724516489732288e-49	3.870050576052223e-48	5.2718577	PHB2	4.975335	6.513486278556312e-07	9.714518543989101e-06	0.15634012	SDE2	3.410056	0.0006494952042979224	0.014760391622156683	0.45250118	ESYT2	6.4292865	1.282043129018844e-10	1.720889259081553e-09	1.147079	CCT6A	1.6173074	0.10581194841436162	0.999989270246092	0.26710963	FAM204A	1.2826116	0.19962816781803483	0.999981144962227	0.43388936
524	EIF3K	8.260589	1.4495631109780336e-16	3.891503384838582e-15	0.21705195	TMOD3	5.721671	1.0548130166446791e-08	2.1003950122258725e-07	0.40657213	CITED2	14.730074	4.132544029528873e-49	6.446906898239944e-48	1.1358528	RSBN1L	4.9733305	6.581239079077668e-07	9.807728333660633e-06	0.30163383	SNRPD1	3.4076443	0.0006552625626556931	0.014873344153321071	0.43679592	ST3GAL1	6.4274507	1.2976189548150136e-10	1.7392941421651239e-09	1.1176105	CERS4	1.6149944	0.10631191618876502	0.999989270246092	0.42960548	YWHAH	1.2818791	0.19988506881101986	0.999981144962227	0.40515304
525	SNRPD2	8.232672	1.830829959476255e-16	4.90799215286034e-15	0.23480567	RASAL3	5.715669	1.0927314368848838e-08	2.1710780515804716e-07	0.43689385	ORMDL3	14.723993	4.521551683523366e-49	7.047878973364992e-48	1.7802979	SAMD9L	4.9516597	7.358314877250646e-07	1.092215107237411e-05	0.64335907	PPP2CA	3.4036946	0.0006648101240421453	0.015035184599246482	0.34651464	RBBP8	6.4134274	1.4228413182240454e-10	1.9003130504956505e-09	1.1858096	SNRPA1	1.611619	0.10704487911311855	0.999989270246092	0.30013558	N4BP1	1.2815955	0.1999845791499022	0.999981144962227	0.68933946
526	YWHAQ	8.224277	1.9637260509213954e-16	5.234171522584484e-15	0.30003223	BRK1	5.7131186	1.1092438811516384e-08	2.199391321416288e-07	0.32414883	MRPL52	14.712921	5.325814384043486e-49	8.287660114886018e-48	1.1386236	ATP5IF1	4.918448	8.723301444711364e-07	1.287653151546081e-05	0.13724896	LMO2	3.4010913	0.0006711741667410269	0.015160735596917772	1.0223882	AFF1	6.407273	1.4814577266343795e-10	1.977184425146227e-09	1.1744395	LYST	1.6106575	0.10725440241407737	0.999989270246092	0.4128239	NT5E	1.2815009	0.20001775730072324	0.999981144962227	0.7351047
527	RPS7	8.2200165	2.034749083339321e-16	5.40802683717166e-15	0.17479083	EPB41L4A-AS1	5.711488	1.1199268932224324e-08	2.2182161330938584e-07	0.39404026	CLPTM1	14.709384	5.6115751854787575e-49	8.725064150888555e-48	1.522484	CSNK2B	4.8983393	9.66499509224816e-07	1.4221567699618785e-05	0.15653299	SLC25A6	3.4003575	0.0006729781869039387	0.015183104003934326	0.022269802	TTN	6.3502893	2.14909987521897e-10	2.8519136181959844e-09	0.95577765	ANP32B	1.6090236	0.10761119043577544	0.999989270246092	0.21911731	IER5	1.2810166	0.20018785841113595	0.999981144962227	0.22427268
528	SYAP1	8.216959	2.0872910495901895e-16	5.539783272155584e-15	0.5347742	TMEM126A	5.6969957	1.2193694512384474e-08	2.407512721820842e-07	0.55603755	FOXO3	14.70701	5.811858870216224e-49	9.028947776893782e-48	1.7088959	OCIAD2	4.8744473	1.091134155513303e-06	1.594235009676367e-05	0.36259302	BACH1	3.3854518	0.0007106116470883405	0.01595498449022173	0.2808505	PNN	6.3473434	2.1906467728210537e-10	2.90291814540449e-09	0.37394863	TUT4	1.6089026	0.1076376565223691	0.999989270246092	0.26284644	RPS25	1.2799413	0.20056577721001956	0.999981144962227	0.102281414
529	PTGES3	8.208934	2.2316176099059777e-16	5.914420648526383e-15	0.20155671	SEPT1	5.694575	1.2367984735035624e-08	2.439343120362523e-07	0.3456661	MERTK	14.691846	7.270639085679607e-49	1.1285822301215482e-47	7.8862934	PPP1R14B	4.8688855	1.1222933696695143e-06	1.6359179446323283e-05	0.34087068	PXK	3.375169	0.0007377037928427967	0.016444536877970012	0.45298734	PPP1R13B	6.3450623	2.2233521531501642e-10	2.9420783314521818e-09	2.013595	CD37	1.6066433	0.10813263687051514	0.999989270246092	0.2768953	CALM2	1.2790197	0.2008901218409953	0.999981144962227	0.18538173
530	UBE2A	8.204766	2.310399061786553e-16	6.110361636366248e-15	0.34264708	BNIP2	5.6903005	1.2681601104883267e-08	2.4985566358491233e-07	0.3656421	PRKCSH	14.680176	8.636662999445572e-49	1.3383958325885006e-47	1.2816259	SLC15A4	4.8675756	1.129755928851851e-06	1.645510235793742e-05	0.5304751	AC119396.1	3.3719158	0.0007464725461740647	0.016600339411818474	0.53613466	RAF1	6.343648	2.2438725998263395e-10	2.965026555776193e-09	1.2248695	LAPTM5	1.6065761	0.10814739599043519	0.999989270246092	0.33873284	ARFGEF1	1.2772946	0.20149825678506061	0.999981144962227	0.68706954
531	KMT2E	8.190608	2.599093660483642e-16	6.85910742819007e-15	0.2628967	IL27RA	5.6769185	1.3714274950185372e-08	2.693483600216407e-07	0.5316191	COA3	14.676191	9.159267142926096e-49	1.4182042020972208e-47	1.7267556	TOMM20	4.85395	1.2102630220869437e-06	1.758651671814501e-05	-0.06285159	TNFRSF13C	3.369317	0.0007535469145975007	0.01671781014573147	0.23485352	GNL2	6.3394136	2.3064099954092758e-10	3.045505852395348e-09	1.2755251	SUMO2	1.6061928	0.10823155342273852	0.999989270246092	0.1978225	TNFRSF14	1.2757586	0.20204087577505825	0.999981144962227	0.28197333
532	EGR3	8.189537	2.6223313805044673e-16	6.9106580363633265e-15	1.0157232	ANP32E	5.6752944	1.384503578283931e-08	2.716305758530135e-07	0.36191565	IGHV1-69D	14.67173	9.781879645133275e-49	1.5133524910356273e-47	2.684506	ITGB1	4.8482575	1.2455071554550634e-06	1.8056466594002e-05	0.10457578	CNST	3.36454	0.0007667131681168505	0.016969554318771292	0.5063288	UBAP1	6.3157372	2.688765894995087e-10	3.5378698214963564e-09	1.1650467	MCUB	1.6054465	0.10839558768704179	0.999989270246092	0.333318	ISCU	1.2740571	0.20264317316033909	0.999981144962227	0.19144276
533	CALHM6	8.18693	2.67975570487233e-16	7.05202848258222e-15	0.7737403	TERF2IP	5.674113	1.3940910481315914e-08	2.73224272857555e-07	0.32642567	BCL2L1	14.630416	1.7968613145859752e-48	2.7776171008736636e-47	3.3854094	SWAP70	4.846498	1.2565983765085065e-06	1.8203115301937667e-05	0.018649964	IGFBP4	3.3607635	0.0007772733338951392	0.017162563152444386	2.4360259	SRPRA	6.3012223	2.9530779390524987e-10	3.882912486740065e-09	0.41740057	RBM26	1.6047741	0.10854353469855882	0.999989270246092	0.3026797	CFDP1	1.2729229	0.20304543081933957	0.999981144962227	0.72427905
534	MOB4	8.174057	2.9818847230172144e-16	7.836057065078195e-15	0.4700815	RIT1	5.6733828	1.4000475051746208e-08	2.741037392607353e-07	0.6918809	MCFD2	14.571718	4.250620853732416e-48	6.559808427538413e-47	1.8337923	TIA1	4.825242	1.3983343143215915e-06	2.0115745286516773e-05	0.56006956	TRAPPC2B	3.3537853	0.0007971421726949063	0.01753900785158203	0.52028126	MAML2	6.29874	3.0007535549675086e-10	3.942821114688998e-09	1.0832388	ILKAP	1.6006187	0.10946139496725359	0.999989270246092	0.45731565	HUWE1	1.2719893	0.20337689129152536	0.999981144962227	0.4613156
535	SNX3	8.169352	3.100525513192217e-16	8.136372014787678e-15	0.2373298	ZBTB7A	5.6686206	1.439516629179561e-08	2.809466659752327e-07	0.36903748	KDELR3	14.569203	4.410013398434537e-48	6.800167767602611e-47	6.234829	DYNLRB1	4.8197436	1.437426787931949e-06	2.0646273294252736e-05	0.32700893	MAPK1IP1L	3.3505602	0.0008064830473112337	0.017723628618060067	0.16659251	NFATC1	6.2967772	3.038975477726585e-10	3.9874264742210005e-09	1.0412639	HMGA1	1.6003969	0.10951057897112	0.999989270246092	0.24006815	CNPPD1	1.2711741	0.2036667169050278	0.999981144962227	0.33821246
536	RPS24	8.162816	3.273025123952449e-16	8.576980725098988e-15	0.1681968	HSF1	5.667163	1.4518136165720635e-08	2.830505585998073e-07	0.42846254	ATP5MF	14.540952	6.665905136222181e-48	1.0270227748276917e-46	1.1056864	TCEA1	4.819562	1.4387363099338631e-06	2.0649186208266168e-05	-0.09568031	BANF1	3.3475266	0.0008153614837825398	0.017897664193428975	0.27378643	SC5D	6.2925105	3.123726282776602e-10	4.0957473636012535e-09	1.0568987	GPI	1.6001884	0.10955679803897951	0.999989270246092	0.3150668	TMEM87B	1.2695909	0.2042304252647048	0.999981144962227	0.5311819
537	PPIF	8.142666	3.8666750486594274e-16	1.0104260932477254e-14	0.64629096	MAGOH	5.6642537	1.4766586689546516e-08	2.875939190538193e-07	0.36072755	TBL2	14.512241	1.0135431278815101e-47	1.5577172718297541e-46	3.4036427	CBX3	4.818227	1.448397716573357e-06	2.0771871326537812e-05	0.31239578	SHISA5	3.333411	0.0008578810794182797	0.018764765744180848	0.43017128	CSNK1G3	6.2820277	3.341847476436271e-10	4.375592295813891e-09	0.958933	BRD4	1.5999128	0.10961795016557929	0.999989270246092	0.24989536	FBXO44	1.2684329	0.20464340764902744	0.999981144962227	0.9653473
538	CCND3	8.142043	3.8866276841031243e-16	1.0142195710488963e-14	0.4685197	CLK3	5.656014	1.5492876094032554e-08	3.014244860922413e-07	0.45749667	OSBPL3	14.503731	1.1474015319532822e-47	1.7576533483730984e-46	1.5639547	S100A10	4.782972	1.727222496941021e-06	2.465686101601038e-05	0.111480296	GUCD1	3.3283257	0.0008736967298554918	0.01908832972557818	0.89091206	MYO9B	6.277597	3.4384557546649894e-10	4.498483503696067e-09	0.80724424	COX4I1	1.5982586	0.10998542971355275	0.999989270246092	0.19379242	RBM25	1.2669678	0.20516682678027398	0.999981144962227	0.17535374
539	RPL37	8.13494	4.1214280877856003e-16	1.073988900305918e-14	0.17496908	CNPY3	5.642416	1.6768020428598805e-08	3.252159305164205e-07	0.35441932	MRPL20	14.48318	1.547688547748305e-47	2.3630747073557996e-46	1.1831983	TRAF5	4.7774773	1.775083222127228e-06	2.530137720278825e-05	0.27451727	NUBP1	3.3199592	0.000900306369720927	0.01955519935535862	0.71402353	POLR2J3-1	6.2707634	3.59282158705686e-10	4.691033252015878e-09	2.1141	CNOT7	1.5966785	0.11033738572100936	0.999989270246092	0.34786814	MAFF	1.2665896	0.20530206052737832	0.999981144962227	0.8857165
540	FTH1	8.12884	4.3341589399493416e-16	1.1278485007193141e-14	0.13269836	HMOX1	5.6379023	1.7213419245774932e-08	3.3350776353859676e-07	0.79913545	SSSCA1	14.457198	2.258035411276047e-47	3.4392183431500807e-46	1.4012847	ZNF107	4.7749114	1.7978652362679935e-06	2.5587009594422747e-05	0.47138864	HIP1R	3.3142755	0.0009188094388114171	0.01993389128993421	0.72770625	NIN	6.264698	3.735488673611193e-10	4.86709131789369e-09	0.6001663	MFAP1	1.5951791	0.11067219162563219	0.999989270246092	0.43015632	REL	1.2658807	0.20555579841126081	0.999981144962227	0.28024173
541	RPS16	8.12695	4.40224731638805e-16	1.143971175893708e-14	0.15984447	LBH	5.6300817	1.8012429357449453e-08	3.479046655810475e-07	0.38550165	HSH2D	14.44663	2.6325583100351365e-47	4.003119229717651e-46	1.0554672	PARP14	4.762634	1.9108244748859618e-06	2.7153208722332274e-05	0.15565439	NFKB1	3.3068483	0.0009435194270037534	0.020398824413714985	0.20671764	PHF20	6.2589417	3.875991671253679e-10	5.043113849529369e-09	0.49720335	SH3BGRL3	1.5946883	0.11078196589737539	0.999989270246092	0.18495503	MORF4L1	1.2656916	0.20562350031914545	0.999981144962227	0.17672338
542	RPL41	8.11833	4.726426108336722e-16	1.2248008101298132e-14	0.1937574	DR1	5.6210346	1.8981747262056628e-08	3.658692566275336e-07	0.52808934	IL10RA	14.446117	2.652210127140601e-47	4.0297179602760044e-46	1.1829872	COX5B	4.760683	1.9293876250377544e-06	2.739612961031539e-05	-0.07108473	MARCKSL1	3.298996	0.0009703129893553473	0.020881314596761326	0.30743214	TGFBR2	6.2583094	3.891736196560623e-10	5.06007065891485e-09	0.64739317	STK25	1.5944462	0.11083613279983592	0.999989270246092	0.530114	EEF2	1.2649709	0.20588176248624213	0.999981144962227	0.11239929
543	RHOG	8.110128	5.056645855392237e-16	1.3049363536640159e-14	0.3609189	USP12	5.6183543	1.9278506925511713e-08	3.7120576080102945e-07	0.4284463	UFD1	14.442227	2.8062457776797083e-47	4.2602875280673714e-46	1.5791099	AC243960.1	4.759555	1.940204095465362e-06	2.7528766549956443e-05	0.6926774	PRRC2C	3.2983603	0.0009725125351647822	0.020904537881456804	0.057198096	NGLY1	6.2351947	4.512165903954385e-10	5.834233640747118e-09	0.59736663	PDCD4	1.5934713	0.11105451681567652	0.999989270246092	0.26625913	TRAPPC4	1.26451	0.20604700436880685	0.999981144962227	0.6516658
544	SYF2	8.108257	5.135104781954139e-16	1.3233533842776287e-14	0.33908725	CD27	5.6164556	1.94914219254816e-08	3.7491850544910894e-07	0.33130252	YIPF1	14.424041	3.6531336546852194e-47	5.54147705114771e-46	2.5777783	PDE7A	4.7590227	1.945326981512686e-06	2.7580479347312837e-05	0.1301402	RASA2	3.289503	0.0010036449033675502	0.0215489143924416	0.5272177	DENND3	6.22882	4.69961254833973e-10	6.068191759648628e-09	1.0430259	AES	1.5930476	0.11114950669685536	0.999989270246092	0.21591188	TRIM34	1.2609417	0.20732983187772058	0.999981144962227	1.2553223
545	CEBPZ	8.107691	5.159080988354735e-16	1.3258696016628462e-14	0.4099588	NFKBIB	5.61086	2.013239348536348e-08	3.864508206274813e-07	0.39078376	IGLV1-51	14.416272	4.08833270070769e-47	6.191567494302279e-46	1.7033153	FCGR2B	4.755045	1.984024111168013e-06	2.8107761477731806e-05	0.14988251	WDR74	3.2841558	0.0010228833094012783	0.02191154625351211	0.33315703	PPP3CA	6.2092466	5.323927145487418e-10	6.850609150379603e-09	0.81078726	NUDT1	1.5918239	0.11142428219819599	0.999989270246092	0.74437296	CTCF	1.2608	0.20738092459336643	0.999981144962227	0.4647005
546	RSRP1	8.097378	5.615638736044508e-16	1.439238839795583e-14	0.26696151	APRT	5.6066566	2.0627212259406905e-08	3.951051527619073e-07	0.3160231	CUTA	14.407644	4.632409261547013e-47	7.009853365932211e-46	0.9974838	FNBP4	4.7329154	2.2131777721226526e-06	3.130664963780474e-05	0.16342267	TWF1	3.2832117	0.0010263155491154984	0.021934702766777742	0.59753877	HIPK1	6.200942	5.612616624138937e-10	7.207171436557763e-09	1.722155	BCL3	1.5912255	0.1115588454611283	0.999989270246092	0.28521317	RTRAF	1.2583423	0.20826798355078224	0.999981144962227	0.25273982
547	RPS25	8.087541	6.088145089738901e-16	1.5581976829128726e-14	0.15701135	UFC1	5.6064925	2.064677478523205e-08	3.951051527619073e-07	0.30482444	NT5DC2	14.405533	4.776174092771818e-47	7.221544264419497e-46	5.800156	UTRN	4.72496	2.301608001873358e-06	3.243917247713387e-05	0.3034593	TRIM38	3.2747097	0.0010577063416340512	0.022528179134940783	0.34062165	ADIPOR2	6.199251	5.673240944835493e-10	7.2800089098170995e-09	1.6302466	NSMCE3	1.591044	0.11159969336530919	0.999989270246092	0.29787847	GABARAP	1.2580824	0.20836196771072835	0.999981144962227	0.08627714
548	METTL21A	8.086168	6.157097083596511e-16	1.5736865395307354e-14	0.6251786	IGHE	5.6050606	2.08181977421099e-08	3.975700444956873e-07	2.0324945	CCNC	14.349121	1.0789574052989434e-46	1.623482844199007e-45	1.418645	ANXA2R	4.7249312	2.3019329166966045e-06	3.243917247713387e-05	1.2749346	EPB41L4A-AS1	3.265927	0.0010910634103258557	0.023159341421911055	0.40238723	MCOLN2	6.1928015	5.910408883400273e-10	7.573929185884773e-09	1.2156497	RRP8	1.5908556	0.11164206661896861	0.999989270246092	0.64570886	RPS2	1.2537342	0.209938627017898	0.999981144962227	0.10725319
549	RIC3	8.077552	6.607982776240648e-16	1.6843134240313936e-14	0.7006884	ARHGEF1	5.603527	2.10033048820757e-08	4.006949514210311e-07	0.357434	ALG14	14.34761	1.1027143493837862e-46	1.6578923715392978e-45	3.2423463	DDX46	4.7163033	2.4016849448522768e-06	3.3793844420100886e-05	0.26780224	AP3B1	3.263216	0.0011015547673724614	0.023355464601858392	0.5181521	POLR2A	6.1686144	6.889094185497619e-10	8.797858953662873e-09	0.73971176	NOL7	1.5894302	0.11196330472173029	0.999989270246092	0.21993749	PRELID1	1.2533325	0.2100847312890063	0.999981144962227	0.29516473
550	POMP	8.07661	6.659255048317684e-16	1.695066585150223e-14	0.27286717	EIF4H	5.5827007	2.3681224461593282e-08	4.504019225325254e-07	0.31463438	POLR2I	14.347413	1.1058552990306099e-46	1.6612760200735198e-45	1.4530063	BAX	4.7048	2.541147005749748e-06	3.5702350025059336e-05	0.24463314	ATP5MG	3.256046	0.001129753911724615	0.02389903456344429	0.054774653	TRAPPC10	6.168319	6.901959763526946e-10	8.80826027824116e-09	0.98670447	LINC01215	1.5874399	0.11241304497143925	0.999989270246092	0.6792734	ANP32E	1.253167	0.2101449132577745	0.999981144962227	0.37936798
551	PPIG	8.072271	6.900225380471901e-16	1.7540109693303097e-14	0.302579	FNBP1	5.5767937	2.449922594476597e-08	4.6529461571336704e-07	0.36865586	CTBS	14.302215	2.1195516116335677e-46	3.171338730542029e-45	1.4233658	DCK	4.7045546	2.5442055794574975e-06	3.5718425659531974e-05	0.39531943	UHRF2	3.246983	0.001166352924613151	0.024617435370398386	0.5775729	TMEM30A	6.1644225	7.074081721252829e-10	9.015588576170443e-09	1.0100801	HSPA6	1.5873458	0.11243435169627529	0.999989270246092	0.41982555	KIAA0100	1.2519736	0.21057945292395086	0.999981144962227	0.74818325
552	RGS19	8.06947	7.060389511777351e-16	1.7922822790577117e-14	0.3925646	ZC3H15	5.576688	2.451412837636616e-08	4.6529461571336704e-07	0.31560108	SEMA4A	14.290722	2.500057141679796e-46	3.7346730303812354e-45	5.0319433	PCED1B	4.645765	3.388185109550834e-06	4.710637688077456e-05	0.6091122	GPR160	3.2455857	0.0011720931461222939	0.02471063719813532	1.4076601	CCNYL1	6.160165	7.266920388818812e-10	9.255030758674497e-09	1.226028	SKP1	1.5856379	0.11282146975127885	0.999989270246092	0.199097	MRPL41	1.2508749	0.21098014816418786	0.999981144962227	0.3211976
553	ARHGDIB	8.06531	7.305072615043907e-16	1.851875609395234e-14	0.26659727	LYL1	5.573338	2.4990409089063498e-08	4.73371627191621e-07	0.39888796	GNL3	14.260582	3.852265780877361e-46	5.740860618179697e-45	1.2947925	HNRNPA3	4.61765	3.881104454655586e-06	5.367950104889839e-05	-0.085597545	WAS	3.242482	0.0011849341416891273	0.024925029555395422	0.29236636	SS18	6.15224	7.639615868035636e-10	9.690003593868721e-09	0.882803	SNRPD1	1.5850194	0.11296194462348397	0.999989270246092	0.30150002	SMYD3	1.2501068	0.2112605311821154	0.999981144962227	0.9825114
554	RBBP8	8.065069	7.319433809383469e-16	1.8529985890838094e-14	0.737682	SNX2	5.559215	2.7099038827894498e-08	5.122734209228527e-07	0.39446357	RILP	14.259655	3.903811609502696e-46	5.813034079018461e-45	4.527352	KHDRBS1	4.6158648	3.914614774310241e-06	5.410287589561518e-05	-0.021076998	SP140L	3.2402573	0.0011942192875921045	0.02503566681785785	0.43178755	NEK7	6.1311393	8.725186334741245e-10	1.1029439473821282e-08	1.2124759	PIM3	1.5847168	0.11303070533958448	0.999989270246092	0.24012844	RGS19	1.2478737	0.21207732915181754	0.999981144962227	0.3268384
555	RPL37A	8.060713	7.585094302848469e-16	1.915056691509428e-14	0.19935341	PSMB8	5.5402846	3.019801354427405e-08	5.691257946556213e-07	0.32040247	TCF25	14.259366	3.9199876432931e-46	5.832466463202764e-45	0.9926539	FKBP8	4.6068993	4.087182717891002e-06	5.6362642387590774e-05	0.1694245	ARL11	3.2239354	0.0012644191329681384	0.026359253835664277	1.1458986	LARP4B	6.1192803	9.399903947925656e-10	1.1850230260837628e-08	1.1296555	TAF10	1.5839435	0.1132065770194123	0.999989270246092	0.21210127	SOD1	1.2476492	0.21215956716706996	0.999981144962227	0.20371898
556	C6orf48	8.05654	7.848489909829728e-16	1.9774342677604067e-14	0.52953774	GPN1	5.5305614	3.192073663212687e-08	6.009859778831717e-07	0.7138798	MTIF3	14.226721	6.254648907332842e-46	9.291340709635044e-45	1.3917831	DTX3L	4.603154	4.161403109068677e-06	5.734376603323736e-05	0.7212206	ST3GAL1	3.2084782	0.0013343936414507468	0.027786960448870572	0.5591279	KAT6A	6.1145496	9.68301217794237e-10	1.218244377721165e-08	1.1022723	NOLC1	1.5799428	0.11411996778250812	0.999989270246092	0.26754433	RPS15	1.2475783	0.21218554185271477	0.999981144962227	0.11760041
557	C11orf58	8.056463	7.853354016563733e-16	1.9774342677604067e-14	0.24493192	ABHD14B	5.529298	3.215147273671348e-08	6.047199378241938e-07	0.34244496	NUCB1	14.204424	8.600746410976388e-46	1.2766326693396773e-44	1.2307191	AKAP13	4.599192	4.241324039293143e-06	5.831586140392886e-05	-0.041005746	ARHGAP17	3.2038183	0.001356180353752556	0.02820915612075272	0.43549472	C18orf25	6.09966	1.0629451654276838e-09	1.3310356306409211e-08	1.584886	UBALD2	1.5796067	0.11419698680267694	0.999989270246092	0.18170205	CSRNP1	1.2455106	0.21294414786833227	0.999981144962227	0.31446752
558	RPL21	8.055075	7.943057499917881e-16	1.9973256985642564e-14	0.16523793	IST1	5.526391	3.2688523665342394e-08	6.135839784184693e-07	0.38705036	MGST3	14.201273	8.996357242398692e-46	1.334292793550674e-44	1.3777974	PARK7	4.5966616	4.293143288599241e-06	5.894147717342505e-05	0.07397184	ZNF669	3.1781156	0.0014823558376039418	0.030662744144140074	0.69931644	LNPEP	6.0942454	1.0995499330456402e-09	1.3759492052827335e-08	0.6893372	ATP5F1E	1.5779189	0.11458424073774454	0.999989270246092	0.2042003	PIK3IP1	1.2441045	0.21346111724438044	0.999981144962227	0.40412965
559	EEF2	8.041023	8.909115026472439e-16	2.2312250760258087e-14	0.14538974	RAB5C	5.524581	3.3027268332558444e-08	6.193193693958547e-07	0.33341518	TMEM184B	14.199076	9.282838195537902e-46	1.3756886024809069e-44	4.011836	SH3BP5	4.580741	4.633316052156477e-06	6.342509970736283e-05	0.19898461	PPP1R2	3.1759937	0.001493242030197205	0.030853720708105704	0.20056206	PAK1	6.078512	1.21302632381163e-09	1.5128773495773658e-08	1.3200281	CD81	1.5751823	0.11521437391848048	0.999989270246092	0.18324284	C12orf75	1.2439864	0.21350460126733706	0.999981144962227	0.6746614
560	RBM4	8.040752	8.928878679408656e-16	2.233177190353977e-14	0.38068074	EIF3A	5.5166936	3.4543693178773384e-08	6.471046459132066e-07	0.31632888	SND1	14.195463	9.773909558969778e-46	1.447314321835382e-44	1.0909573	TBCB	4.5786247	4.680435102589444e-06	6.397623307261087e-05	0.42400992	FDFT1	3.166295	0.0015439411358068595	0.031830777582192694	0.38040483	MECP2	6.062798	1.337734445398305e-09	1.6628547156723235e-08	0.859793	ETFA	1.5745301	0.11536495451246531	0.999989270246092	0.36234927	RSBN1L	1.2432183	0.2137874032356164	0.999981144962227	0.3159435
561	ZFAND2A	8.037235	9.188824047186273e-16	2.2951148470201e-14	0.34827963	FXYD5	5.514681	3.4941377253076636e-08	6.532427021922884e-07	0.38712296	INPP4A	14.179608	1.2252839277078032e-45	1.81295380834038e-44	2.9192512	ARF5	4.5773463	4.709112970302352e-06	6.432110527079158e-05	0.28745598	CBLB	3.1603122	0.0015760014339303797	0.03238439950911126	0.6782777	UBR5	6.0474167	1.4718677233840856e-09	1.8271528930738703e-08	1.0753046	OFD1	1.5736089	0.11557789378979073	0.999989270246092	0.29935932	TCP1	1.2404535	0.21480772783018298	0.999981144962227	0.27119848
562	SDE2	8.035438	9.32453918213811e-16	2.3258990917156796e-14	0.5104457	ALYREF	5.514283	3.502041318624223e-08	6.540649341630707e-07	0.34627855	PMM2	14.177624	1.2604289555849609e-45	1.8620018569520347e-44	1.7618107	DRAM2	4.5679502	4.925168931820075e-06	6.69292075235972e-05	0.12267981	SLAMF6	3.1566758	0.001595786428058522	0.03275487697988548	0.8071706	PPM1B	6.0461426	1.4835475173954846e-09	1.8404274986412866e-08	1.0950317	GMIP	1.5676986	0.11695148492809601	0.999989270246092	0.3584149	LPAR5	1.2399454	0.21499560451256994	0.999981144962227	0.97079283
563	PRKCB	8.025382	1.012107714638028e-15	2.5212157195882948e-14	0.38341245	FAM49A	5.513996	3.507765035888424e-08	6.544788003960621e-07	0.35267538	GOLGA4	14.172933	1.3475325559406433e-45	1.989103040248459e-44	1.079696	PLD4	4.5632906	5.035807907304847e-06	6.83331664978137e-05	0.6002869	NPC2	3.1511931	0.0016260490767437581	0.03319346134998363	0.22229815	LPP	6.021206	1.7312211612441313e-09	2.1434057350028534e-08	1.36963	FAM13B	1.5676583	0.11696090483361202	0.999989270246092	0.3088222	EWSR1	1.2394373	0.21518359959123023	0.999981144962227	0.2626551
564	SYNGR2	8.021518	1.0444668790095103e-15	2.5983550704745924e-14	0.23025523	EBF1	5.5125275	3.5371712324002545e-08	6.593061024388006e-07	0.5051208	HIST1H2BK	14.170333	1.3983679236572125e-45	2.0625097802052388e-44	1.7941927	SF3B2	4.558946	5.141095692293987e-06	6.966053988875905e-05	-0.042423867	CHRAC1	3.1442382	0.0016651984250293118	0.03391841944781321	0.5993854	DNM1L	6.0054126	1.9084621977686573e-09	2.3581515023819605e-08	1.1457556	XRCC6	1.5676179	0.11697032533490342	0.999989270246092	0.21644503	HADHA	1.2388228	0.21541110067479452	0.999981144962227	0.31957883
565	JOSD1	8.019465	1.062063232075874e-15	2.6386119552691954e-14	0.67828107	ANKRD13A	5.496642	3.87090847001007e-08	7.200738806924017e-07	0.3605953	CHST15	14.140877	2.1261958568539534e-45	3.131062533321315e-44	2.3749495	PRPF4B	4.5536966	5.2711353536744695e-06	7.131895825152884e-05	0.19140747	SIPA1L3	3.1376617	0.0017030125312240572	0.03461308040041226	0.8138244	MARCH1	5.9925036	2.0663456829120035e-09	2.5481743391785965e-08	0.43317887	SMARCC1	1.5663807	0.11725951010807366	0.999989270246092	0.27374247	MAP3K14	1.2387992	0.2154198541756155	0.999981144962227	0.64740133
566	PLD4	7.9991155	1.253161453272932e-15	3.0927892057098366e-14	0.7102153	TLE3	5.4958324	3.888718324505778e-08	7.226663993887331e-07	0.43351525	HAX1	14.13595	2.2803583009127114e-45	3.3527915822245366e-44	1.1371381	N4BP2L2	4.505983	6.606645577637792e-06	8.880892880948553e-05	0.06356597	GCNT1	3.1304123	0.0017456108549548774	0.03532495372206953	2.8096464	FAM129C	5.9880447	2.1237849698737146e-09	2.61727740871227e-08	0.76044095	VASP	1.5638795	0.11784588044607026	0.999989270246092	0.2613912	RBM8A	1.2380195	0.21570886347873475	0.999981144962227	0.23120202
567	SLC25A32	7.9963393	1.2817273068278705e-15	3.1591107121260774e-14	0.4045399	PANK2	5.493703	3.935926347405191e-08	7.307115799988662e-07	0.560225	IGLV1-44	14.13486	2.3159271119486038e-45	3.4024069334438624e-44	1.620272	KTN1	4.504319	6.658612947133951e-06	8.944305282046456e-05	0.09559664	EIF3F	3.1225178	0.0017931121637564695	0.036129467334090934	0.07843728	CDK17	5.9643025	2.4568092661965915e-09	3.021697250408438e-08	0.8431352	MRTO4	1.5629919	0.11805449949389404	0.999989270246092	0.74472207	HLA-DMA	1.2368379	0.2161472883056429	0.999981144962227	0.1538343
568	RPLP2	7.990152	1.3477278318727326e-15	3.3130310786668573e-14	0.16732112	HLA-DMA	5.493476	3.940986190114908e-08	7.309236613833395e-07	0.37700722	AIG1	14.134778	2.3186411675628046e-45	3.40371415455443e-44	2.0348475	OXA1L	4.5009885	6.763824660993536e-06	9.06605176184033e-05	0.15933864	LSM14A	3.1147497	0.0018410111969445538	0.037014641069602894	0.30736718	MON2	5.9586773	2.542874135619492e-09	3.125490488958398e-08	1.0530071	BIN1	1.5624002	0.11819373973594757	0.999989270246092	0.33278364	RMC1	1.2364243	0.21630088845814366	0.999981144962227	0.59682757
569	AC004687.1	7.9897666	1.3519449327442364e-15	3.3190248098871006e-14	0.5063203	HBP1	5.4845715	4.1447332960546434e-08	7.671868436288446e-07	0.31989816	TVP23B	14.130281	2.4715476546415947e-45	3.622477308743352e-44	1.6355705	SNRPA	4.49433	6.978933877359325e-06	9.3342615257183e-05	0.5029605	TPST1	3.1093278	0.0018751361279761743	0.037619666533096195	1.7031288	SLC5A3	5.9484105	2.7075873144872765e-09	3.3235634285331317e-08	1.2300383	SNAP23	1.5614387	0.11842027983154198	0.999989270246092	0.28653482	UTP3	1.2339666	0.2172153333797342	0.999981144962227	0.82974935
570	UTRN	7.9631047	1.6777537302209057e-15	4.1134729432932536e-14	0.4495874	ARL6IP5	5.482321	4.1978212705981575e-08	7.762433029417287e-07	0.34764168	PRADC1	14.069547	5.844294912398726e-45	8.532304732045026e-44	3.7315423	SRRM1	4.485453	7.275906762565094e-06	9.696704883995679e-05	-0.099949576	CA2	3.1063175	0.0018943312416804668	0.03796394447612691	1.3830758	PIAS1	5.9322047	2.9889373825439027e-09	3.6592909241144446e-08	0.58401287	PRPF18	1.5595627	0.118863250787687	0.999989270246092	0.5920906	RECQL	1.2337894	0.21728138626156945	0.999981144962227	0.46648526
571	TNFAIP3	7.957193	1.759865049513399e-15	4.309128883703543e-14	0.32903883	WBP11	5.4774632	4.314660386250789e-08	7.970587473927446e-07	0.35700765	PPA1	14.055264	7.151408420615596e-45	1.0424295180612952e-43	1.1722808	SSR4	4.477928	7.5370967314501645e-06	0.00010037626753418784	-0.09057898	UBXN1	3.1041489	0.0019082729384919332	0.03820231382659065	0.11457982	ARAP2	5.9240737	3.140628175610775e-09	3.842481344298088e-08	1.0424029	RTRAF	1.5591862	0.11895231884724378	0.999989270246092	0.22949776	OTUB1	1.2313554	0.21818997439260346	0.999981144962227	0.3030152
572	JMJD1C	7.941479	1.9978405922319096e-15	4.88541412449056e-14	0.3211141	CYCS	5.4731245	4.421692653279846e-08	8.160231604836337e-07	0.3524911	ITFG1	14.037684	9.165855703771364e-45	1.3339823379170522e-43	1.6505532	SPIB	4.4655647	7.985787643950434e-06	0.00010620016098419615	0.40718082	NFATC1	3.094151	0.001973769582754426	0.03941723737766165	0.4988155	ABCG1	5.9231086	3.159118347906032e-09	3.8600412662233626e-08	0.854176	BASP1	1.5575052	0.11935058235281723	0.999989270246092	0.18721282	NOP2	1.2311664	0.2182606584477973	0.999981144962227	0.76948243
573	JPT1	7.933168	2.136251626841762e-15	5.2170396405253395e-14	0.3611538	TANK	5.468956	4.526937819608914e-08	8.329744165509183e-07	0.34871742	TMEM256	14.035862	9.404608080882919e-45	1.3676631143656547e-43	1.1620634	MINOS1	4.4626036	8.096976552959408e-06	0.00010752554343424671	0.2590128	SESTD1	3.0903463	0.001999231885677553	0.03980967825290479	0.7627582	SIDT1	5.912336	3.372896304841171e-09	4.115859990564197e-08	0.91245246	SFPQ	1.5566446	0.11955489729553703	0.999989270246092	0.23045722	EEF1B2	1.2285197	0.21925196346043785	0.999981144962227	0.11101567
574	ABHD14B	7.932166	2.153560199966575e-15	5.2524347988204383e-14	0.41471636	DUSP10	5.4633083	4.6734186193456925e-08	8.590802423620879e-07	0.37573206	WFS1	14.033153	9.770937270386099e-45	1.4198298098976934e-43	5.2991405	IFI44L	4.4579787	8.273607878370761e-06	0.00010971497924281569	0.95432854	BTK	3.0830595	0.002048841553988022	0.040754035942759614	0.40664914	KDM5A	5.912097	3.3777927102986755e-09	4.119140940441352e-08	0.6934125	CREB1	1.5558579	0.11974189353147266	0.999989270246092	0.37430447	CYTH1	1.2247268	0.22067816812307273	0.999981144962227	0.30488846
575	EIF3D	7.9158993	2.454723849077415e-15	5.979143286695354e-14	0.30453527	POLR2G	5.45914	4.784465109869753e-08	8.786274608262781e-07	0.40391582	NME4	14.024262	1.1075733921456579e-44	1.6069287986511418e-43	1.4012296	DOCK8	4.455681	8.362739640637141e-06	0.00011073952889638594	0.17845407	SDCBP	3.0756745	0.0021002695816695993	0.04159960706453438	0.29636782	SYTL3	5.907971	3.463476122358131e-09	4.218116024213969e-08	1.8907748	SLC15A4	1.5558175	0.11975148925409303	0.999989270246092	0.3706146	SERPINB1	1.2236753	0.22107477092522454	0.999981144962227	0.35859466
576	BHLHE40	7.910185	2.570065429535465e-15	6.243786560452175e-14	0.66818345	ZMAT2	5.458846	4.792385888701007e-08	8.792166756281552e-07	0.4090208	NXPE3	14.019836	1.1788558981591573e-44	1.7090204621486834e-43	2.475272	GYPC	4.4461856	8.740835748162395e-06	0.00011533699673918951	0.10131502	GABARAPL1	3.057399	0.0022326686094238726	0.04398852261312631	1.8898178	CEP350	5.907788	3.467317650966414e-09	4.2200399694541e-08	0.6997185	MZT2A	1.5554074	0.1198490799607741	0.999989270246092	0.2227923	IDH3G	1.2226591	0.22145849024034325	0.999981144962227	0.48759913
577	PKIG	7.90884	2.5979786110045378e-15	6.303392057753273e-14	0.39535126	CCNDBP1	5.451814	4.9858588920620686e-08	9.138129195294114e-07	0.35928938	IFT27	13.978384	2.1123027834575206e-44	3.0527765556739284e-43	2.3901987	PYCARD	4.4430146	8.870721320147392e-06	0.00011680304755914611	0.35244945	TUBA4A	3.0516734	0.0022756964151372018	0.04474177419771329	0.19384004	PHF20L1	5.890734	3.844832509128485e-09	4.661266078968114e-08	1.1484147	ZBTB24	1.5550241	0.11994032756336445	0.999989270246092	0.46478584	NFKB2	1.2221628	0.22164606140445298	0.999981144962227	0.3158742
578	ETV3	7.8827295	3.2030534904717487e-15	7.741265806375892e-14	0.79567623	HIPK2	5.4511704	5.003939639940332e-08	9.162267497743545e-07	0.5214458	IGHJ4	13.972795	2.2848155883387687e-44	3.2969906610382633e-43	6.241047	EIF3D	4.4310527	9.377425608502423e-06	0.00012304079254812813	0.0827228	MBNL2	3.0509582	0.0022811235364759088	0.04480126625638684	0.33188632	AHCTF1	5.8893104	3.878103191558269e-09	4.698548658967155e-08	1.1552186	PLEKHO1	1.5538877	0.12021118851481118	0.999989270246092	0.30413184	RPS27	1.2217375	0.22180692726079	0.999981144962227	0.10713674
579	FAM177B	7.8768682	3.356885229445353e-15	8.102556870762147e-14	1.0799978	CTSH	5.450181	5.031852131791792e-08	9.204342850487377e-07	0.33778208	CFLAR	13.926795	4.354601144365651e-44	6.240257154498795e-43	1.0184617	ARHGAP9	4.4171114	1.0002875841449786e-05	0.00013069583855025919	0.3609188	CLNS1A	3.046111	0.0023182209817162983	0.04545893622973695	0.41207212	RB1	5.877175	4.173276196144857e-09	5.0463374768419145e-08	0.56515336	AC008105.3	1.5527111	0.12049217032341068	0.999989270246092	0.58672875	SNX3	1.2216312	0.2218471567900684	0.999981144962227	0.23452406
580	PRDX1	7.8723073	3.4815925888807836e-15	8.381878003011311e-14	0.1898259	TSR2	5.4438705	5.2135169871892717e-08	9.517984339234582e-07	0.46641988	NEU1	13.906559	5.779354437768187e-44	8.262926827576922e-43	1.0988934	VPS28	4.4149218	1.0104662180500074e-05	0.00013184110976487438	0.12140834	RABEP1	3.0459476	0.002319482650375687	0.04545893622973695	0.370965	IKZF3	5.8610063	4.60070578146987e-09	5.5309258035222196e-08	0.5865094	COX7A2L	1.5519513	0.12067387727284214	0.999989270246092	0.25931853	BUB3	1.2210994	0.2220483828388261	0.999981144962227	0.33908543
581	RPS4X	7.8551903	3.991658399005276e-15	9.572797224760982e-14	0.1606434	PSMG2	5.439	5.358043397592597e-08	9.762731807840105e-07	0.38736016	SAT2	13.880878	8.272402495821795e-44	1.1789437824871895e-42	1.2122576	PSAP	4.4093695	1.0367211144876535e-05	0.0001347954184955445	-0.04977124	NUDT1	3.0336454	0.0024161817768145136	0.047168198494594894	0.9142511	CENPC	5.848866	4.949359462204427e-09	5.942416270644157e-08	0.63553554	RBKS	1.5515747	0.12076400617488928	0.999989270246092	0.32450917	EGR4	1.2198706	0.22251393868943226	0.999981144962227	0.9467214
582	SUMO2	7.836082	4.648223786080491e-15	1.1133062824222054e-13	0.19542821	FAM129A	5.438184	5.38264696724234e-08	9.79799288924952e-07	0.9539373	SLC25A39	13.799692	2.5594250578055845e-43	3.62870461463044e-42	1.2637093	CLECL1	4.403549	1.0649408227711447e-05	0.00013807967943894385	0.39036962	TUT4	3.0332341	0.0024194777216731975	0.047168198494594894	0.25028583	ROCK1	5.8469267	5.007377463534036e-09	6.000660137240024e-08	0.42079458	PRNP	1.5507948	0.12095086933096709	0.999989270246092	0.28973678	RPL35A	1.2194098	0.22268870217018677	0.999981144962227	0.116941676
583	STK17B	7.823848	5.123282652625157e-15	1.22551548375231e-13	0.2569774	MRPL44	5.4359937	5.449189052999658e-08	9.909451203788267e-07	0.64941263	ZNF215	13.72004	7.702223496317819e-43	1.0829546796857413e-41	5.0329266	STMP1	4.3694577	1.2455534657422961e-05	0.00016049403704295417	0.62355906	SMAD3	3.0327108	0.0024236785121254734	0.047168198494594894	1.0528399	ELMSAN1	5.831391	5.4967331208088355e-09	6.56161526347097e-08	0.65465	SYS1	1.5496652	0.12122189973079749	0.999989270246092	0.28962147	RPLP0	1.2183228	0.22310135394696162	0.999981144962227	0.12594849
584	MAPRE1	7.811163	5.666276958384099e-15	1.3536670357174203e-13	0.48290998	NRAS	5.433402	5.528967394250168e-08	1.0044739400381658e-06	0.58454335	TMEM219	13.694958	1.0882401032415571e-42	1.5289445667380251e-41	1.112437	BTK	4.3562655	1.3230018751927884e-05	0.00017012108192520362	0.38536882	HSPE1	3.031832	0.0024307448485960414	0.047242538942817644	0.018019654	HERC4	5.824838	5.7168022197729235e-09	6.811244943583858e-08	1.2919782	HLA-DRA	1.5489726	0.12138830196081997	0.999989270246092	0.36835495	GSK3A	1.2180156	0.2232180720296365	0.999981144962227	0.67177075
585	ISG20L2	7.806181	5.89468802643019e-15	1.4046371544972476e-13	0.51330644	ABT1	5.431784	5.579334863382872e-08	1.012638422966903e-06	0.5437302	FKBP14	13.68766	1.2032123585337323e-42	1.687935051543036e-41	3.6280487	AFF3	4.330171	1.4899343768019831e-05	0.00019040544933131095	0.27293393	CHMP2B	3.029808	0.0024470917559096497	0.0474613700434119	0.37956426	FAM13B	5.81681	5.998125737233468e-09	7.132761631950416e-08	0.73567057	SPOCK2	1.5478565	0.12165686012308953	0.999989270246092	0.41784355	SRSF2	1.2173184	0.22348309433316949	0.999981144962227	0.20467654
586	ELOC	7.8023653	6.075746410520785e-15	1.4459346495854186e-13	0.32714906	TMEM156	5.4276137	5.711246938445892e-08	1.0345674308497422e-06	0.37598872	PNOC	13.672946	1.4730894144816496e-42	2.060337503403195e-41	1.3161501	COX5A	4.323191	1.5378844916382028e-05	0.00019626435598485355	0.09752438	RPL22L1	3.026798	0.002471590619774544	0.0478867474389963	0.08243415	KPNA1	5.805344	6.423396474157108e-09	7.623901489492577e-08	1.1900685	EXOSC9	1.5475471	0.1217313620060527	0.999989270246092	0.5806574	PPP2R1A	1.2168458	0.22366289844716447	0.999981144962227	0.35206163
587	ID3	7.7999954	6.190940459920337e-15	1.4714721923718936e-13	0.46149117	TNFSF12	5.426782	5.737906356262903e-08	1.0383885237163265e-06	0.472135	TM9SF3	13.649061	2.0449634606755272e-42	2.851638882607174e-41	1.2737257	MSN	4.319274	1.565434303636889e-05	0.0001995073308555811	0.008143026	AKT2	3.0185716	0.0025396931807435998	0.049109546564310366	0.74746126	PHACTR1	5.804234	6.4660923329599084e-09	7.664825333441294e-08	0.6241511	LYPLA2	1.5468681	0.12189506737822302	0.999989270246092	0.47027138	CD96	1.2162787	0.22387879992295945	0.999981144962227	1.2223308
588	HES1	7.791844	6.603818616054097e-15	1.5676087498516202e-13	1.934013	CLIP2	5.426145	5.758415261769152e-08	1.041090232113264e-06	1.2146007	BOLA3	13.647951	2.0763518371594926e-42	2.8932466450875143e-41	2.047869	BLK	4.3101106	1.6317309184526685e-05	0.00020767282043990373	0.12584414	HOOK3	3.0168376	0.0025542661303161462	0.04928386500459013	0.469479	CD164	5.803597	6.490717422264659e-09	7.689130518388191e-08	0.31455696	BCAS4	1.546747	0.12192426065479607	0.999989270246092	0.2757229	DBP	1.2151207	0.22432006140299288	0.999981144962227	0.84992313
589	CACYBP	7.787902	6.813095667877889e-15	1.6152317531291696e-13	0.26650402	CRNKL1	5.425573	5.7768990674701384e-08	1.0434209370847807e-06	0.5343274	SCFD1	13.63389	2.5179320560464866e-42	3.500713584330503e-41	1.5901814	ATP5MPL	4.30022	1.7062850445924922e-05	0.00021657051946943345	0.238055	ABCB1	3.014033	0.002577996167221965	0.04963906345513666	2.691721	PKN2	5.8003745	6.616695944838618e-09	7.833395491040541e-08	0.9610186	RHOF	1.5451602	0.12230752276838737	0.999989270246092	0.32202372	STX11	1.2150735	0.22433808527094923	0.999981144962227	0.95571095
590	PPP1R11	7.7840486	7.023985129330949e-15	1.6610077888853846e-13	0.464391	EIF3M	5.4231625	5.855373148223223e-08	1.0565720715623685e-06	0.32903364	ALG2	13.626728	2.777558011636801e-42	3.858799507157069e-41	1.7644547	REX1BD	4.2714677	1.94190806385356e-05	0.000245234029562335	0.15001419	IL16	3.0034137	0.0026696922645374	0.05093161377478405	0.24829811	YWHAG	5.7841077	7.289821670603283e-09	8.60844890696937e-08	0.881114	PRDM2	1.5414621	0.12320437212339243	0.999989270246092	0.19397391	TNFRSF10A	1.2137737	0.2248341473340364	0.999981144962227	0.6092354
591	SLC25A33	7.777545	7.394545884577707e-15	1.744215387034777e-13	0.65403724	CNTRL	5.4218664	5.897989460938092e-08	1.063233694320608e-06	0.3627349	NME1	13.62111	2.999742790849023e-42	4.1612788841383704e-41	2.3905172	USP6NL	4.263796	2.00983224534193e-05	0.00025337466238911974	0.3761092	DNAJA1	2.9964588	0.0027313519444332143	0.052054713564080604	0.02240892	MYSM1	5.779335	7.499648999230421e-09	8.845034831077193e-08	1.3176771	RNASEH2B	1.5403055	0.12348589298553893	0.999989270246092	0.30352384	NR4A1	1.2129229	0.22515926656476282	0.999981144962227	0.24857819
592	PPP1CB	7.7754993	7.5150402168909e-15	1.7703992470549293e-13	0.49184853	RAB8B	5.4127135	6.207678095621443e-08	1.1179812539392363e-06	0.36486647	LMF2	13.610306	3.47786380766145e-42	4.82094969712833e-41	1.4798416	TGOLN2	4.259311	2.0505784975452834e-05	0.0002579884936426157	0.18512477	PMAIP1	2.9949257	0.002745117412165068	0.05221039824278883	0.16411781	ZNF141	5.776178	7.641650324561093e-09	9.00681691444478e-08	1.034588	MT1X	1.5389069	0.12382700738818575	0.999989270246092	0.4606913	TIMP1	1.212734	0.22523156086122564	0.999981144962227	0.7665734
593	EIF4B	7.7632732	8.276499463723709e-15	1.9473256871898733e-13	0.22383428	CAPZA2	5.410554	6.283017936134709e-08	1.1293694475183178e-06	0.37801772	ATP5MC3	13.608512	3.5642543273185314e-42	4.937034687387465e-41	0.9830886	ADAM19	4.253915	2.1006500883426287e-05	0.00026375457165744794	0.59711075	PARVG	2.9943461	0.0027503379180144065	0.05222085852324319	0.39844579	RAB3GAP2	5.7725153	7.809683402195809e-09	9.193253811871887e-08	1.092508	MARCH3	1.5388196	0.12384835143178878	0.999989270246092	0.3998948	TAX1BP1	1.209721	0.2263859893878074	0.999981144962227	0.25115338
594	RPS3	7.753451	8.942841836253118e-15	2.1014552012696558e-13	0.12888621	NHP2	5.407897	6.376901485439584e-08	1.1451417508694106e-06	0.35347366	SVIP	13.602758	3.856113950830019e-42	5.337342291883272e-41	1.3437871	TCTN1	4.231881	2.317447586667733e-05	0.0002901942085372252	0.8357078	APPL1	2.983577	0.0028490028258111185	0.05396618753703944	0.3121167	TNKS2	5.771096	7.875751942843348e-09	9.265181573112937e-08	0.61819804	LCP1	1.5378648	0.12408168107482902	0.999989270246092	0.24938518	PRDM2	1.2087638	0.2267535721582551	0.999981144962227	0.25058737
595	SIK1B	7.731634	1.0617491030562543e-14	2.485585290442107e-13	0.8847126	PLSCR3	5.407383	6.395223846853494e-08	1.1473277551403125e-06	0.814666	MGAT2	13.593524	4.374997105031816e-42	6.042094447496936e-41	1.7626463	DAD1	4.230906	2.3275199274913004e-05	0.00029126000541336474	0.14443412	SPRY1	2.9732287	0.0029468477634307646	0.05570646967587762	3.7324004	FOXJ3	5.7611995	8.351835708787808e-09	9.812881023587085e-08	1.0632625	NEK6	1.5375824	0.12415075975628764	0.999989270246092	0.33299592	RGS10	1.2083149	0.22692616501605856	0.999981144962227	0.5397752
596	HMGN2	7.7300763	1.0748200900390507e-14	2.5130317343293997e-13	0.2454511	MRPS36	5.4071198	6.404635744397028e-08	1.1479125237171926e-06	0.39852533	ATP13A1	13.58118	5.1785789442956376e-42	7.141310121409314e-41	1.7614306	WDR83OS	4.187237	2.8237126280130434e-05	0.00035170113627147777	0.081941634	TSPO	2.9713218	0.002965209941507887	0.055883724331973895	0.3995603	ARHGAP15	5.7294617	1.0074972017987208e-08	1.1778122049599332e-07	0.49067774	SMDT1	1.5372462	0.12423303540030547	0.999989270246092	0.17149854	DAZAP2	1.2082676	0.2269443381334837	0.999981144962227	0.122750044
597	CSNK1D	7.6963134	1.4004800460380222e-14	3.2662695873721775e-13	0.45337906	MECP2	5.403133	6.548696897641593e-08	1.1714821353422517e-06	0.40573198	NDUFV1	13.580899	5.1983971562466173e-42	7.163345209841166e-41	1.1555184	RHOF	4.150981	3.310529840833384e-05	0.0004079779773465606	0.3472684	TNFRSF14	2.9689004	0.0029886731058389963	0.0562123617023629	0.24485968	CYP20A1	5.7166376	1.0865245575622396e-08	1.268490403507961e-07	1.198754	SEPT1	1.5362175	0.12448506312586263	0.999989270246092	0.2676492	IFT57	1.208244	0.22695342508137772	0.999981144962227	0.3414865
598	NAP1L1	7.670016	1.7197529645208778e-14	3.981036080897089e-13	0.27980193	SKAP2	5.4028974	6.557300660817087e-08	1.1718976602444943e-06	0.36624876	SRA1	13.555925	7.308451026013851e-42	1.0041316586404008e-40	1.258254	CEPT1	4.1464295	3.3769977271957946e-05	0.00041562020840382014	0.65561545	IKZF2	2.9683912	0.0029936318553989327	0.056248925637495756	3.4524693	PRRC2B	5.716544	1.087123415917193e-08	1.268490403507961e-07	0.805169	ABI3	1.5350138	0.12478042509873263	0.999989270246092	0.4531951	HTRA2	1.2070861	0.22739900340930852	0.999981144962227	0.62281317
599	PDE7A	7.654521	1.94033842138529e-14	4.4861009003973654e-13	0.38236067	SNAP23	5.39377	6.899448471970096e-08	1.2316350433098914e-06	0.35790008	ANAPC13	13.542209	8.809924287898379e-42	1.208643877673588e-40	1.7148426	DUT	4.1429143	3.429203752908811e-05	0.00042176719592467105	0.2878777	IFI44L	2.9635534	0.003041092613049397	0.05705702104671562	0.85880935	SMAD3	5.7146235	1.0994709423450442e-08	1.2805199027636602e-07	1.8216056	RPS29	1.5346305	0.12487459353825629	0.999989270246092	0.18513243	AC008691.1	1.206389	0.22766756028351087	0.999981144962227	1.8507338
600	ERF	7.6460586	2.0723369513096815e-14	4.761781137627591e-13	0.76424605	TSC22D4	5.393632	6.904760720881907e-08	1.2316350433098914e-06	0.43047732	BET1	13.53652	9.519313399622099e-42	1.3040480867118143e-40	1.4910436	NUB1	4.141706	3.4473184538525154e-05	0.0004237158610802387	0.40628517	SGK1	2.963385	0.0030427557048709423	0.05705702104671562	0.32167447	TTC14	5.7095275	1.1329014679083999e-08	1.3178101987677632e-07	0.9224154	ACSL3	1.5340995	0.12500519929997694	0.999989270246092	0.46535465	TRIM59	1.2056564	0.22795001607046972	0.999981144962227	1.8438542
601	IL6	7.6424446	2.1313568508002925e-14	4.891372216756686e-13	1.6923558	CAMK1D	5.3919773	6.968649998013325e-08	1.2418440464463476e-06	0.37020084	COPS9	13.523404	1.1378639362632963e-41	1.5564710647214504e-40	1.1477003	NCOR1	4.128294	3.654646834257566e-05	0.0004483129561707933	0.082701236	TNFAIP8	2.961581	0.0030606399479368137	0.05733475918534645	0.22531964	TP53BP2	5.699888	1.1988587973534064e-08	1.3884734600260617e-07	1.080237	LRRFIP1	1.5330774	0.1252567909514617	0.999989270246092	0.24321026	AC004687.1	1.2039549	0.2286070055420385	0.999981144962227	0.40581322
602	HLA-DQA2	7.6318264	2.3145061941638995e-14	5.292163795430151e-13	0.39541185	ELOVL1	5.3799624	7.450128584628498e-08	1.3238523726857e-06	0.48016497	IGKV1-9	13.5174265	1.234186786027368e-41	1.6857582030526086e-40	2.7439678	ACAP2	4.1176324	3.8278453013788925e-05	0.00046802056116072984	0.14435962	CRTC2	2.957664	0.003099796776697989	0.057893902161792875	0.5601399	NUDT4	5.6831675	1.3222284163606912e-08	1.5237886221406904e-07	0.40735683	PARP12	1.53299	0.12527832696708138	0.999989270246092	0.5512849	CD79A	1.2022889	0.22925161312314513	0.999981144962227	0.059420783
603	RPS3A	7.616972	2.5969586290700356e-14	5.916245922001065e-13	0.13298467	TBXAS1	5.3793254	7.476540832139967e-08	1.327281625557255e-06	0.67013884	MRPL36	13.471857	2.2903341434605536e-41	3.116925926235376e-40	1.8519702	LAMTOR1	4.115255	3.8675205952842405e-05	0.0004719437492924353	0.21673289	HIST1H1C	2.9518635	0.0031586239239340774	0.05893360517276201	0.35869315	ZDHHC20	5.6812096	1.3374558261524382e-08	1.538486486088298e-07	1.4346671	IMP4	1.5326269	0.12536781515742146	0.999989270246092	0.34219763	HMGN4	1.2017572	0.22945761097392914	0.999981144962227	0.5391172
604	TPM3	7.616475	2.606966716494676e-14	5.931803048336301e-13	0.23771685	SNRPB2	5.379064	7.487400538021987e-08	1.3279460003651542e-06	0.33412835	TNFAIP2	13.452348	2.98249558619289e-41	4.0559331375500685e-40	5.3570175	ESD	4.096944	4.186406904528887e-05	0.0005085285157858071	0.5408304	WIPF1	2.9506905	0.003170645101704157	0.05904071003165697	0.19945352	BDP1	5.6730785	1.4025403213700746e-08	1.6113668298105204e-07	0.49512807	TINF2	1.5290632	0.12624877132706158	0.999989270246092	0.3185397	LGALS1	1.2010837	0.2297187306083449	0.999981144962227	0.1934815
605	ZEB2	7.6061034	2.824832918016825e-14	6.419699462162963e-13	0.52286434	BST2	5.375015	7.657646444312588e-08	1.3568505921935828e-06	0.28775513	WASHC3	13.436113	3.714380174090089e-41	5.0438795697360176e-40	1.3160721	CYFIP2	4.087353	4.3632278179048554e-05	0.0005286305495225246	0.31449828	SPTLC2	2.9506857	0.0031706930781284317	0.05904071003165697	0.7681618	CPSF7	5.6636825	1.4815828841020113e-08	1.7000844681165638e-07	1.1154779	WDR48	1.5289018	0.126288777488321	0.999989270246092	0.5718754	ATP5F1E	1.2006465	0.22988834241718759	0.999981144962227	0.16049252
606	JADE3	7.5929537	3.1269483341384126e-14	7.089016041112334e-13	0.8886369	NDE1	5.374289	7.688548051247402e-08	1.3610334870984252e-06	0.46406016	CRACR2B	13.407921	5.434096176470359e-41	7.357718901348619e-40	2.8354883	ITGB2-AS1	4.0837708	4.4310780570290466e-05	0.0005361546977175613	1.1449367	RAN	2.9434972	0.0032452688265345786	0.060248980861176284	0.059144117	PRPF4B	5.654465	1.5633248502169126e-08	1.7916778289525277e-07	0.42631128	TERF1	1.5258358	0.1270507717590091	0.999989270246092	0.51292914	TRAF3IP3	1.2002921	0.2300259308790561	0.999981144962227	0.3924597
607	CDC42	7.5873213	3.265863010918627e-14	7.385996613056939e-13	0.23793028	TES	5.368423	7.942808786063287e-08	1.4020522831633756e-06	0.38721365	TMED3	13.37345	8.643680090615353e-41	1.1686506023963857e-39	1.5677276	KRTCAP2	4.0749	4.603406197488049e-05	0.0005559246138040907	0.026364177	TSG101	2.9410713	0.003270792906267572	0.06060223837650482	0.5557905	STAT3	5.6390505	1.7099029886589474e-08	1.9572619608833522e-07	0.32977858	TMEM159	1.5247196	0.12732905106187864	0.999989270246092	0.55071795	TMEM14B	1.1999376	0.23016357789268316	0.999981144962227	0.3851975
608	SMARCA5	7.5556946	4.166302739782931e-14	9.399622311834332e-13	0.34631345	ALDOA	5.3651595	8.087767974268493e-08	1.4262908777306384e-06	0.31363586	LINC02384	13.34334	1.2952333636988896e-40	1.7461317991252806e-39	2.6353347	CREBZF	4.0697813	4.705724841191945e-05	0.0005675463095472483	0.46439216	ERP44	2.93614	0.003323241666181805	0.06145197523054521	0.36143067	GCH1	5.6363573	1.736847213802217e-08	1.9856676050932457e-07	1.1917081	PELI1	1.5243766	0.12741464167041178	0.999989270246092	0.23289223	TSPAN33	1.1989688	0.23054011186860557	0.999981144962227	0.79871315
609	CHD2	7.551327	4.308440431041144e-14	9.708560575164936e-13	0.28911224	MTMR14	5.3576155	8.432746162077499e-08	1.4857240594149383e-06	0.4549397	SYNE2	13.318958	1.7959671644484983e-40	2.4176879764992842e-39	1.4008886	FNTA	4.069026	4.721005532941415e-05	0.0005690214549975512	0.39624524	CALM1	2.933962	0.0033466515739910786	0.06176243824681063	-0.06097833	RRM2B	5.631505	1.7864379986967497e-08	2.0398629240932654e-07	1.1679833	LINC01781	1.5241817	0.1274633307981456	0.999989270246092	0.35343426	JUNB	1.1986496	0.23066418833892488	0.999981144962227	0.15911613
610	STMN1	7.5484524	4.404603159486092e-14	9.91327934254421e-13	1.0317674	ENSA	5.353037	8.649026161967734e-08	1.5223917936791885e-06	0.3183443	CDK6	13.314998	1.8937930222545913e-40	2.5457053464860352e-39	2.1263855	FCRL3	4.066811	4.7660877413916494e-05	0.0005740843452478075	0.68368286	IFT57	2.9287271	0.003403531176639441	0.06268813888819219	0.25850317	LMBR1	5.6286197	1.8165733579977918e-08	2.0730046307965016e-07	1.1722994	RIPK2	1.5234824	0.12763805911844103	0.999989270246092	0.29427484	TPM3	1.1969955	0.23130830891713527	0.999981144962227	0.16732012
611	MATR3-1	7.542387	4.614464356563627e-14	1.0373093489730621e-12	0.27982378	BFAR	5.345348	9.024350897088204e-08	1.5869588976236732e-06	0.43334794	NQO2	13.287965	2.7187286565848754e-40	3.644112016850618e-39	2.2981339	RSL1D1	4.0504503	5.111911620671268e-05	0.0006133636464211223	-0.079670325	ERICH1	2.9272501	0.0034197377826040666	0.06286252960377012	0.40087566	GRB2	5.624615	1.8592201817723e-08	2.1189926875626114e-07	0.015529821	HDAC1	1.5233883	0.12766159445923178	0.999989270246092	0.30891997	HNRNPU	1.1964638	0.23151561876502047	0.999981144962227	0.2079662
612	ARHGEF1	7.5414567	4.64750769876532e-14	1.0422259452351363e-12	0.35352916	BTNL9	5.343324	9.125729391220649e-08	1.6032755082993868e-06	1.301834	UFL1	13.266701	3.6113262478328234e-40	4.830116496922209e-39	1.2878224	TFEB	4.0486817	5.150696511262411e-05	0.000616827313909718	0.38813007	CD2AP	2.9263012	0.00343018601655525	0.0629925302134723	0.47979113	CCDC88C	5.622737	1.8795551649250874e-08	2.1396424812185648e-07	0.6955709	BCL7C	1.5225478	0.12787188106874114	0.999989270246092	0.3888344	APRT	1.194018	0.232470943650814	0.999981144962227	0.22870214
613	RPL12	7.527993	5.1526126940992875e-14	1.1527271900060492e-12	0.1580239	SDCBP	5.3396482	9.31270424628663e-08	1.6315158293635301e-06	0.33962053	SEC22B	13.257932	4.059384042493007e-40	5.421616855034683e-39	1.4244479	LSM6	4.0403247	5.3377301027243545e-05	0.000637328092232835	0.49023986	TMEM243	2.9230201	0.0034665417314531915	0.06353510375781302	0.14644125	INO80D	5.6151724	1.9636613096289585e-08	2.2340239460400676e-07	1.1514043	BRAF	1.5224066	0.12790723563255832	0.999989270246092	0.35307893	SNAPC3	1.1929781	0.23287791832849725	0.999981144962227	0.9834508
614	GPBP1	7.526846	5.198060574440652e-14	1.16150196644208e-12	0.26628014	EMP3	5.32572	1.0055394685529843e-07	1.7583275917770928e-06	0.30472755	CYC1	13.236367	5.410302688656873e-40	7.210387683211424e-39	1.1474785	ADD3	4.0402703	5.3389634910489926e-05	0.000637328092232835	0.38696265	P2RY8	2.9148872	0.003558170980484788	0.06508662171949527	0.7400319	NRIP1	5.6048727	2.0840779560642823e-08	2.369575045962668e-07	1.4406713	PPP1R18	1.5204297	0.12840299803712274	0.999989270246092	0.2972294	RPS12	1.1921511	0.23320200889570142	0.999981144962227	0.10597575
615	ISCA1	7.5250044	5.271853013184868e-14	1.1765817406698957e-12	0.5478627	UBE2E1	5.323234	1.019384382534366e-07	1.780868334206573e-06	0.42183518	PRDX3	13.19861	8.93686857889253e-40	1.18848249426213e-38	1.3870138	NEDD8	4.0398207	5.3492037723807445e-05	0.0006381422249685417	0.19646621	RPS17	2.9103253	0.003610526951801336	0.06591508010441226	0.112401605	RC3H1	5.6046762	2.0864462349436956e-08	2.3708230116674467e-07	0.9718816	GRINA	1.5187622	0.1288223524130503	0.999989270246092	0.26700014	NBDY	1.1905915	0.2338140210772156	0.999981144962227	0.39127994
616	TCF4	7.5182066	5.5532792170827596e-14	1.2379101987136215e-12	0.24050069	TFIP11	5.3181005	1.0485627355009325e-07	1.8284190204650839e-06	0.51662314	CHAC1	13.195709	9.287613247417003e-40	1.234247065315573e-38	4.631488	HLA-DOA	4.0375643	5.400905009992277e-05	0.0006438983110315393	0.42671463	TBCA	2.896233	0.0037767176773937394	0.06868031035556764	0.23086876	CNOT1	5.594709	2.2099198395740263e-08	2.5065461621138104e-07	0.8501616	CHD1	1.517915	0.12903581877663545	0.999989270246092	0.26766786	TMC8	1.1904378	0.23387435652462119	0.999981144962227	0.4634968
617	SRRM1	7.5069613	6.051566600485579e-14	1.345770317423837e-12	0.22515206	NDUFB9	5.312314	1.0824173382236147e-07	1.8821754610043059e-06	0.29267755	CLCC1	13.160753	1.4760769752352708e-39	1.958794040109508e-38	2.7334266	PRDX5	4.016735	5.900995128127137e-05	0.0007008323812895998	0.056487422	KCNG1	2.8946579	0.0037957191398865415	0.068891563922182	5.3768487	ANK3	5.594227	2.2160728204699423e-08	2.511997975961615e-07	1.7703973	IFT57	1.5175654	0.12912399606996156	0.999989270246092	0.2248477	ASB6	1.1903906	0.23389292349743118	0.999981144962227	1.377976
618	RPP21	7.4972377	6.51767577170621e-14	1.4476999351011245e-12	0.49665397	MACF1	5.2936215	1.199175594311205e-07	2.0755304488551448e-06	0.37317753	IGLV3-10	13.150258	1.6959507215107205e-39	2.2457805934667866e-38	3.0107648	NCR3	4.005793	6.180969433568831e-05	0.0007322192234382683	0.41701925	ADARB1	2.8899605	0.0038529022101373733	0.06979364022984767	2.0181868	CLCN3	5.591908	2.2458757216701638e-08	2.5442349250104385e-07	1.2400156	MTCH1	1.5151044	0.12974595328143146	0.999989270246092	0.26965928	RAB5C	1.1895871	0.23420872187682606	0.999981144962227	0.2920451
619	FAU	7.4963055	6.5641817346028e-14	1.4562961094437459e-12	0.1481583	RHBDD2	5.2924294	1.2070219044399698e-07	2.085242101207496e-06	0.473297	GANAB	13.147446	1.7602084766804673e-39	2.3292177133265358e-38	1.9428657	MBP	4.0009866	6.307887454856954e-05	0.000745833739751084	0.2074822	SETX	2.889124	0.0038631687865277897	0.06991173930071339	0.28047693	RNF10	5.5916457	2.249271759330666e-08	2.546535951795605e-07	0.69975287	MAX	1.5137058	0.13010045036230236	0.999989270246092	0.2774246	ACAP1	1.1889372	0.23446436793482672	0.999981144962227	0.2616392
620	EFHD2	7.477237	7.590144810840546e-14	1.6779256146997974e-12	0.40606108	MRPL27	5.2883472	1.2342649762508362e-07	2.130334498324524e-06	0.51884145	MRPS33	13.133558	2.114806436823953e-39	2.792502370719131e-38	1.5807695	GPX4	3.97698	6.97960153072544e-05	0.0008195431426071445	-0.10926681	COX6A1	2.8858707	0.0039033245994064356	0.07029751966768849	0.069782905	WDR20	5.5915146	2.250971646884528e-08	2.546915038664131e-07	1.5223984	TDG	1.5132487	0.13021650654658318	0.999989270246092	0.3329862	TALDO1	1.1886537	0.2345759845010854	0.999981144962227	0.35037616
621	ALOX5	7.461513	8.553446366401679e-14	1.8864090106893914e-12	0.5051288	CRTAP	5.2854834	1.2537324842440831e-07	2.1619353688563867e-06	0.41744682	MGLL	13.069375	4.9268497622480296e-39	6.469047351444316e-38	3.769024	CD44	3.9667935	7.284607164265855e-05	0.0008516052661082226	-0.18259478	CKAP2	2.8721104	0.004077406066511218	0.07315023306631376	0.60019994	SLC9A7	5.590709	2.2614412041647835e-08	2.5544589391900095e-07	1.676303	WDR34	1.5126166	0.13037706942813695	0.999989270246092	0.6885379	RPL8	1.1862905	0.2355075862650826	0.999981144962227	0.103984766
622	RPL14	7.456603	8.878175658713384e-14	1.9557143027187048e-12	0.14024048	CCNB1IP1	5.2848268	1.2582373053607588e-07	2.1657003361089515e-06	0.49043912	SRP19	13.063354	5.332608126479023e-39	6.996891872281689e-38	1.0851526	LENG8	3.9664268	7.295813589660423e-05	0.0008523812771188741	0.52313036	ZBTB10	2.8679223	0.0041317690467152475	0.07398325035855383	0.3386219	SEMA7A	5.5812573	2.3878616681492307e-08	2.695264549566143e-07	0.907659	RELT	1.5114534	0.13067297493703364	0.999989270246092	0.4091427	BAG4	1.1855344	0.23580625107419084	0.999981144962227	0.76458615
623	RPL29	7.4531093	9.11657834289443e-14	2.0058622490769373e-12	0.16582283	MATR3-1	5.284393	1.261224417823066e-07	2.1688410311283655e-06	0.330122	ALG1	13.030016	8.259021717716946e-39	1.0791094342378346e-37	2.5557756	VASP	3.9643137	7.360739715720685e-05	0.0008589025417732591	0.08776247	PPM1K	2.8661697	0.004154716001226742	0.07423973331366318	0.22942638	IPO7	5.579304	2.414827421803659e-08	2.7240538111253125e-07	0.6680579	COMMD8	1.5097119	0.1311169514639156	0.999989270246092	0.5844958	ZNF10	1.1852034	0.2359370011578339	0.999981144962227	0.40928888
624	RPL35	7.4527407	9.142074825611602e-14	2.009102851546069e-12	0.18696198	CMTM7	5.2819567	1.2781156289804567e-07	2.1948269690364e-06	0.35417548	METTL7A	13.022519	9.111491204519946e-39	1.188826593663868e-37	1.6118798	MAT2B	3.9624364	7.418877200393058e-05	0.0008651338175308355	0.2582611	RBMS1	2.862678	0.004200771238460423	0.07493115656519558	0.6462665	SEMA4D	5.5720115	2.5181489683449523e-08	2.8388896345244787e-07	0.831542	TDP2	1.5085957	0.131402122366898	0.999989270246092	0.5844513	ATP5MG	1.1851326	0.23596502570414213	0.999981144962227	0.21309625
625	MGAT5	7.4515624	9.224135461365413e-14	2.0247519933900694e-12	0.5084974	MEAF6	5.281192	1.2834615657343256e-07	2.2009950269734417e-06	0.3728365	S100A11	13.013128	1.0303628661295432e-38	1.3424937399612443e-37	1.0644035	ZNF581	3.9562786	7.612639402807484e-05	0.0008838620160397141	0.35849166	PACS1	2.8597708	0.004239472590953941	0.07547717519276588	0.48868677	FARP2	5.5705547	2.5392947560910582e-08	2.8610000941513866e-07	1.2603606	BAZ1A	1.508152	0.13151563706734887	0.999989270246092	0.22809818	SNAP23	1.1846364	0.2361612634626018	0.999981144962227	0.33437672
626	PNPLA2	7.4461913	9.60735804742119e-14	2.1014547063163487e-12	0.37583062	STAMBPL1	5.275799	1.3217892707944257e-07	2.2646413420094026e-06	0.5493963	PRCP	13.00668	1.1210896278427372e-38	1.4596852949260148e-37	1.4056025	NUCKS1	3.937722	8.225879055833217e-05	0.000950919773381265	0.24630149	ADPRM	2.8592567	0.004246350437554662	0.07552755620962334	1.2404786	AC119396.1	5.5694633	2.555249912463978e-08	2.877239159128117e-07	0.90119314	NFKBIB	1.5063499	0.13197735670014565	0.999989270246092	0.3117904	RPS21	1.184081	0.23638099968355153	0.999981144962227	0.07983988
627	RPS6	7.41508	1.21551392194358e-13	2.6494227518251536e-12	0.13085179	LPAR2	5.273395	1.33922786850977e-07	2.2924140890509436e-06	0.7160038	LMF1	12.993513	1.3317041557898873e-38	1.7290839344974055e-37	2.7782624	ILF3-DT	3.9280422	8.564017074725466e-05	0.0009887836050756667	0.6613698	SYNE2	2.8564897	0.004283539847204411	0.0760440404083158	0.4951088	OGT	5.5536137	2.7982385788906333e-08	3.1489466468601586e-07	0.66538256	POLR1E	1.5047766	0.1323815261811796	0.999989270246092	0.46164668	IFI16	1.183053	0.23678812687348716	0.999981144962227	0.26066798
628	WDR45B	7.4100585	1.2624390951221483e-13	2.7484934231959208e-12	0.67129207	CAPNS1	5.2610455	1.4323853540132872e-07	2.4473851588992595e-06	0.3401949	IGHV4-31	12.979977	1.589293835158246e-38	2.0606702137861403e-37	1.9982008	CR2	3.9274049	8.586739784563249e-05	0.000990794006805078	0.58665955	HECTD4	2.855092	0.0043024350490453575	0.07619459349163071	0.7322983	RICTOR	5.544822	2.9425336147221375e-08	3.303356930414299e-07	0.9129477	IK	1.50362	0.13267921886170783	0.999989270246092	0.25382057	CDS2	1.1826631	0.2369426840179929	0.999981144962227	0.58279824
629	BASP1	7.392278	1.4433423974577585e-13	3.131381680438007e-12	0.22958566	BIN2	5.253346	1.493605954191391e-07	2.542673347929104e-06	0.5095823	SDHA	12.973669	1.7256826880000492e-38	2.2344058010204663e-37	1.312055	RNASE6	3.927051	8.59937545851776e-05	0.000991638734888902	0.48517883	DUSP6	2.8479688	0.0043999231571781134	0.07766676089558111	1.2899642	BAZ1A	5.5243583	3.306916290089537e-08	3.701286391151205e-07	0.47284633	RBMX	1.5023762	0.13299998992702117	0.999989270246092	0.22259736	SUMF2	1.1825331	0.2369942189076637	0.999981144962227	0.5405534
630	BBX	7.3612933	1.821369270259283e-13	3.9423558984336085e-12	0.33803374	FBRS	5.249279	1.5269557080952255e-07	2.5923511921420126e-06	0.43254519	CHST12	12.948789	2.386898241220827e-38	3.086261080020665e-37	2.1970334	ATP5MC3	3.9205616	8.834283203467921e-05	0.001018097937061794	0.04698004	ST6GAL1	2.8472443	0.004409949623054288	0.0776827234054903	0.23103368	TCF4	5.4872956	4.0813378846776704e-08	4.5544020485834915e-07	0.120917395	AP1S2	1.5020803	0.13307636972572506	0.999989270246092	0.38697028	RPL36A	1.1819305	0.23723325690263675	0.999981144962227	0.1482325
631	SYPL1	7.350825	1.9698767202536928e-13	4.2588597736377056e-12	0.35016495	DCTPP1	5.244223	1.5694222035480077e-07	2.6599191075184495e-06	0.5875063	TMEM160	12.9487095	2.3893713719256937e-38	3.0873193253039886e-37	1.2011529	CD81	3.9201314	8.850071513149995e-05	0.0010192878660021767	-0.16905412	USP22	2.8470013	0.004413317976729538	0.0776827234054903	0.37943175	VTI1A	5.479366	4.268526751341393e-08	4.757596901226267e-07	1.082996	SOD2	1.5013742	0.13325877689241672	0.999989270246092	0.23712298	NAPA	1.1802173	0.23791380530071726	0.999981144962227	0.28977627
632	LFNG	7.3369317	2.1854590966010645e-13	4.714022638656955e-12	0.69352037	PRPF38A	5.2442017	1.5696060335394e-07	2.6599191075184495e-06	0.4206242	NDUFB1	12.918084	3.5589201399897124e-38	4.588965582026818e-37	1.1897433	PPIB	3.9052308	9.413552487511507e-05	0.0010821815299568065	-0.0015981182	FCRL3	2.8432808	0.004465171563056309	0.07852136759991009	0.63346857	WNK1	5.4774127	4.315895302504278e-08	4.807520868902974e-07	0.7060201	VCPKMT	1.4989537	0.13388564223854302	0.999989270246092	0.31729198	MEGF9	1.1801583	0.23793729705096178	0.999981144962227	1.4329977
633	ABI3	7.3308997	2.286124967161743e-13	4.925464161351478e-12	0.71271574	WBP2	5.2435145	1.575462698684453e-07	2.6674213277726427e-06	0.3278416	BAG1	12.909692	3.9688590928399217e-38	5.114017469213209e-37	1.2002513	SERBP1	3.8863142	0.0001017778001675347	0.0011650123898931672	-0.08390261	ADAM28	2.8395042	0.004518370867405241	0.07923286056771334	0.19480152	STAT4	5.4755254	4.36215759340254e-08	4.853257983166642e-07	1.9877664	TNF	1.4963045	0.13457432329052277	0.999989270246092	0.35951343	NOP10	1.1790948	0.2383604286743416	0.999981144962227	0.2770446
634	SOD2	7.329898	2.3032794691823757e-13	4.9566999234146215e-12	0.33359274	EIF4E	5.2430134	1.5797488124799682e-07	2.6722532496148e-06	0.36978617	Z93930.2	12.906037	4.1617221101184537e-38	5.358827545244314e-37	4.4619102	SHISA5	3.8779252	0.00010535112777309073	0.0012014922628302731	0.34209737	MGAT5	2.8242106	0.004739722283438508	0.08272566731935985	0.3884443	TRAPPC8	5.4614034	4.7238472411277325e-08	5.24940689844915e-07	1.2146087	ITGA4	1.4947647	0.13497585386225008	0.999989270246092	0.23486857	RHBDD2	1.1779251	0.23882648663359052	0.999981144962227	0.5559078
635	WBP11	7.317171	2.5325283570933944e-13	5.443768903991769e-12	0.3885129	DCK	5.2416744	1.5912584872621084e-07	2.6892844977659797e-06	0.3801061	TXNDC12	12.889073	5.186348756858182e-38	6.673578972790342e-37	1.2936535	FCRL1	3.8607202	0.00011305336221888401	0.0012838403117954582	0.38066745	TMEM140	2.8214576	0.0047805951607077495	0.08336106963409831	0.55764043	PIK3IP1	5.444134	5.205788965765959e-08	5.774649852750372e-07	0.6756037	HSPB11	1.4928888	0.1354663052777289	0.999989270246092	0.43045697	LYL1	1.1769798	0.23920356856718894	0.999981144962227	0.3880169
636	MORC3	7.3081756	2.707933885302389e-13	5.807428785284135e-12	0.47504348	M6PR	5.231934	1.6774567213470974e-07	2.832397059447434e-06	0.34048563	NDUFB11	12.857723	7.783538880942483e-38	9.994856740579824e-37	0.84215826	ZNF302	3.8485126	0.00011883713042903444	0.0013462435819944897	1.1209908	PRKAR1A	2.8192422	0.004813719111740634	0.08385651777228703	0.23845339	CCDC84	5.4185514	6.00838117735516e-08	6.63732243973313e-07	1.7537894	ILK	1.4914364	0.1358469541507956	0.999989270246092	0.4014787	PIGB	1.1764127	0.2394300192004063	0.999981144962227	0.6472367
637	RPS9	7.296796	2.947013618877089e-13	6.3056628556202674e-12	0.15185025	DLST	5.2265	1.7274883392656377e-07	2.9142384660052685e-06	0.5209593	SOCS3	12.840485	9.726312358045197e-38	1.2472407970887098e-36	1.0315896	RASSF7	3.805959	0.0001412557485021231	0.0015867247173706278	0.82215804	ACAP2	2.818957	0.004817996947791387	0.08385651777228703	0.24015929	FOXN3	5.40939	6.323975857348662e-08	6.977690215636389e-07	0.7293056	KIAA1551	1.4885182	0.1366142728153506	0.999989270246092	0.18697166	GATAD2A	1.1757746	0.23968495682256474	0.999981144962227	0.8531601
638	RNF144B	7.234416	4.675373613209281e-13	9.890376516469247e-12	1.0427468	ZNF330	5.22591	1.7330030221443969e-07	2.9209006673143774e-06	0.50603133	FTSJ1	12.820526	1.2584428007626137e-37	1.612639133010223e-36	1.6131759	NCF4	3.7930696	0.00014879641853955965	0.001666412711351203	0.08536884	CAPZB	2.8157413	0.004866484074546125	0.08447880173445449	0.19169764	ATP9B	5.400144	6.658733413718344e-08	7.329713748268841e-07	1.3673768	HLA-DMB	1.4873348	0.1369263950219417	0.999989270246092	0.30828872	RPL18	1.1740613	0.24037045827863923	0.999981144962227	0.08265251
639	SYK	7.2286067	4.879735964590361e-13	1.0310998145790144e-11	0.37627196	DUT	5.2253227	1.7385144298136435e-07	2.9275453277493647e-06	0.33797744	THEMIS2	12.818567	1.2906290941438482e-37	1.652749323166501e-36	1.0873033	PTK2	3.7920942	0.00014938216381406966	0.0016719690536550161	0.67476225	UTP6	2.8127313	0.0049122698368650386	0.08494266044136041	0.57803804	MAPK8	5.3976245	6.752906362718306e-08	7.420243045677158e-07	1.3451757	GTF3C6	1.4854454	0.13742586648268748	0.999989270246092	0.33772698	KIAA1468	1.1740141	0.2403893882234065	0.999981144962227	0.7916599
640	GNG2	7.2214785	5.142538319887969e-13	1.0854013571546349e-11	0.35627303	SERTAD2	5.2248735	1.7427404659202796e-07	2.932015474584362e-06	0.34783792	SHMT2	12.798237	1.6771527031543253e-37	2.1433092558529726e-36	1.2345482	TTN	3.7779171	0.0001581454436557346	0.0017637045354026873	0.4005902	FBL	2.8099174	0.004955421553030833	0.08560949568189748	0.23324001	SAMD4B	5.386908	7.168016417121627e-08	7.871739276671884e-07	1.2257243	ACTG1	1.4840671	0.13779113508034604	0.999989270246092	0.20194945	SUN2	1.1738604	0.2404509177982641	0.999981144962227	0.42432848
641	STK4	7.2057714	5.771619427708114e-13	1.2154274862548304e-11	0.25405875	LSM2	5.2181892	1.806808727771273e-07	3.0316040685932024e-06	0.3347889	CALCOCO1	12.766823	2.512001520187982e-37	3.2080030365275405e-36	2.0678315	ZDHHC21	3.7730184	0.00016128444811254914	0.0017944217250351474	0.52873266	JUN	2.8055005	0.005023851493352614	0.08671139793059489	-0.00937305	TNKS	5.3801446	7.442609866272094e-08	8.154093651491763e-07	1.2575879	ADRM1	1.4822516	0.13827336199421672	0.999989270246092	0.23564868	MZT2A	1.172608	0.24095303460680684	0.999981144962227	0.24749194
642	RPS23	7.2002215	6.011489932541012e-13	1.2645138575124037e-11	0.12787277	C6orf48	5.215889	1.829376877856393e-07	3.0667128290246707e-06	0.3734989	TIMM8B	12.727723	4.147595841384434e-37	5.282310116624626e-36	1.6949624	HNRNPC	3.7717211	0.00016212542645341476	0.001801629664543069	-0.18266001	SNRPE	2.804617	0.0050376395755292085	0.0867888081257839	0.4450654	KIAA1109	5.3799148	7.45210427887187e-08	8.159704321314047e-07	1.1753558	LYN	1.4816734	0.13842723296067172	0.999989270246092	0.26431477	PCBD1	1.1721827	0.24112373270496656	0.999981144962227	0.58799946
643	TSC22D2	7.1927752	6.348750538454596e-13	1.3339525624604263e-11	0.5483395	IER5L	5.2117834	1.8703395924470392e-07	3.1279727594230785e-06	0.4645303	NDUFS3	12.719767	4.592317837334291e-37	5.8407270762769736e-36	1.3061737	TMBIM6	3.7659233	0.0001659346799793848	0.001839577694031706	-0.22204043	POLR2M	2.8028784	0.00506487800598853	0.08717757733923799	0.6375864	SPPL2A	5.3759713	7.617097631578632e-08	8.330586612543618e-07	0.853434	SERBP1	1.4813372	0.1385167534520324	0.999989270246092	0.19188619	POLR2E	1.1697959	0.24208311804054972	0.999981144962227	0.31188524
644	LSP1	7.191165	6.424080642512541e-13	1.3482620543082001e-11	0.19381641	PSMA1	5.2021613	1.969839284099897e-07	3.287411570906608e-06	0.3368069	C21orf2	12.716974	4.759326984921416e-37	6.049013820481185e-36	1.8734341	AIP	3.7417254	0.000182761163031177	0.0020177264969442016	0.2633474	P2RY14	2.8008637	0.005096602949398545	0.08756207903303688	2.573774	UPF2	5.3689785	7.918395709793497e-08	8.639849541130238e-07	0.4177395	TBCA	1.4786073	0.1392453120859702	0.999989270246092	0.2015535	GPCPD1	1.1696186	0.24215446648937167	0.999981144962227	0.35605142
645	ELOVL5	7.1850343	6.719042333808182e-13	1.4070021533579467e-11	0.33287483	SP110	5.1984897	2.0091405505343836e-07	3.350003967101924e-06	0.40622497	ARF4	12.703617	5.645840953254101e-37	7.161121720313734e-36	0.8981849	GSAP	3.726608	0.00019407391914327715	0.0021350419713297556	0.53658265	MYBL2	2.8003168	0.0051052459992171	0.08762988026991045	1.2436887	LUC7L2	5.3655405	8.070722668963609e-08	8.795767731163727e-07	0.5152274	RPF1	1.4784728	0.139281277775767	0.999989270246092	0.5660543	ATP6V0D1	1.1668656	0.24326464564383832	0.999981144962227	0.29046226
646	MAST4	7.1730313	7.335513125570932e-13	1.5343722409966643e-11	1.4007703	OTULIN	5.19722	2.0229097350902998e-07	3.3699508783316797e-06	0.48564774	LSM10	12.691562	6.585928418155498e-37	8.342175996330298e-36	1.1080515	NSL1	3.7158222	0.0002025439835650693	0.002219819275016198	0.5725346	DMD	2.7992885	0.005121533772288535	0.08768527125187024	2.4755023	EIF4A2	5.3633766	8.16805255844613e-08	8.896644753968936e-07	-0.19024889	ANXA2	1.478029	0.13940001529588714	0.999989270246092	0.2962059	EIF1AY	1.1666293	0.2433601064175901	0.999981144962227	0.32547107
647	ARL4D	7.1608033	8.020578093646077e-13	1.673914385584435e-11	1.5643507	PSMA7	5.1884727	2.1202565797563163e-07	3.522684529393887e-06	0.31432143	DPAGT1	12.677739	7.85653502319158e-37	9.93811731950566e-36	1.9840463	GNG5	3.7094285	0.00020772763321508442	0.0022718535642010816	0.013817627	GCH1	2.7922401	0.005234449190845154	0.08927271755282348	0.5917689	PAG1	5.3590393	8.366567422198258e-08	9.107196216221839e-07	0.9372058	MAPK14	1.4780021	0.13940721401284992	0.999989270246092	0.6431892	TMED8	1.1664875	0.24341739551587493	0.999981144962227	0.5361587
648	EIF4H	7.157179	8.235421187973445e-13	1.7168322740246765e-11	0.30838248	EED	5.1809654	2.2074033803885942e-07	3.6577026883916864e-06	0.5728072	GOLGB1	12.652249	1.0871647784697362e-36	1.3733460011298807e-35	0.9550801	RBCK1	3.7084053	0.00020856859624873776	0.002279714627304598	0.33010757	KDM4B	2.7847056	0.005357634660773499	0.09100512230706727	0.36605448	CNOT6L	5.355578	8.528337634595906e-08	9.267427116266185e-07	0.8752483	RRP7A	1.4775987	0.13951522911070147	0.999989270246092	0.32581007	COX6A1	1.1654832	0.24382346460384263	0.999981144962227	0.19697188
649	FCRL3	7.156068	8.302420711901532e-13	1.7288679201189595e-11	0.78371364	FLOT2	5.1735897	2.296386034147902e-07	3.7916788163833238e-06	0.3891687	STUB1	12.643156	1.2205392195931744e-36	1.5407862489289207e-35	1.0398567	CRIP1	3.7010205	0.00021473423548891942	0.002340251965976786	-0.20730081	GIT2	2.7845373	0.005360415340093629	0.09100512230706727	0.41976786	P4HA1	5.337597	9.418659702438276e-08	1.021705539116822e-06	1.0050173	CASP4	1.4774507	0.13955485078331917	0.999989270246092	0.28054988	RAB10	1.1646206	0.24417258590511826	0.999981144962227	0.4084011
650	BRD4	7.1462264	8.919602954134787e-13	1.8553171897240453e-11	0.27031255	BRIX1	5.1713653	2.3238976824467257e-07	3.830325349743022e-06	0.5073434	BAD	12.598285	2.157860806816095e-36	2.713030116817702e-35	1.7234597	CARD16	3.692131	0.00022238287102092227	0.0024165518972092998	0.5311853	ZNF667-AS1	2.7822704	0.005398004527233958	0.0914346425262153	3.1014218	GTPBP1	5.329475	9.849699890069552e-08	1.0653663799937258e-06	1.0412052	PLD4	1.4762136	0.13988657125746903	0.999989270246092	0.40839124	RAP1B	1.1636281	0.2445747487040848	0.999981144962227	0.16228235
651	HSPA5	7.142324	9.176586814654258e-13	1.9049037976412103e-11	0.21104206	MIS18BP1	5.1590548	2.4819994592976136e-07	4.080100961372236e-06	0.31488582	CYHR1	12.58976	2.4040374441460763e-36	3.0184744705839496e-35	1.7849724	C9orf16	3.6847014	0.00022897092295937603	0.00248235879173506	0.09018642	LY75	2.7819526	0.00540329374411282	0.0914346425262153	0.7551557	BRD4	5.327953	9.932586545316202e-08	1.0737091527375996e-06	0.2276646	UGCG	1.4729458	0.14076566365410703	0.999989270246092	0.2539041	ATP2B1	1.1634628	0.24464182101583198	0.999981144962227	0.24124227
652	KBTBD8	7.142297	9.178414160571594e-13	1.9049037976412103e-11	0.53753364	CNIH1	5.1526856	2.567825216107967e-07	4.2100600072181415e-06	0.36047497	IGKV1-17	12.577183	2.8190441988236887e-36	3.5347934584443807e-35	2.9794273	ZRANB2	3.67935	0.00023382925536946414	0.0025320872006288227	0.17517672	EIF4G3	2.781831	0.005405317328031701	0.0914346425262153	0.416403	NSUN2	5.3174095	1.0525489751797586e-07	1.1358275754137616e-06	1.0083932	TUBB2A	1.4726701	0.14084001962190743	0.999989270246092	0.48387548	MLF1	1.1629901	0.24483352733065633	0.999981144962227	1.4575497
653	TRBC2	7.1210523	1.0710610624550032e-12	2.2155052442666795e-11	0.4563956	HK1	5.1517763	2.5803091800105586e-07	4.226813755982178e-06	0.5853786	MAGEH1	12.563902	3.3347138545982184e-36	4.172977270227603e-35	3.1784718	COX7A2L	3.666266	0.0002461178792451869	0.002655909422184325	0.19365962	MMD	2.7792323	0.005448754981834178	0.09208593337958523	1.2885748	TCP11L2	5.303527	1.1358644547347212e-07	1.2214961957602552e-06	1.2634925	SNX8	1.4724482	0.14089988903900139	0.999989270246092	0.36721972	HSPD1	1.1628838	0.2448766757766765	0.999981144962227	0.2034792
654	TTC19	7.1105733	1.1556197090877002e-12	2.3877688296963797e-11	0.46945342	TUBA1B	5.14923	2.61558298583419e-07	4.280837486815292e-06	0.33021837	ANXA5	12.560225	3.4934115153679106e-36	4.368637537113571e-35	1.0461105	CDC42	3.6547918	0.000257390809361586	0.0027663581342560325	-0.17242	VPS41	2.7780778	0.005468152816736548	0.09226257525712425	0.7240782	ZBED6	5.286731	1.2452165935392148e-07	1.3352443219686593e-06	2.3498938	NOP53	1.4720716	0.14100153039563257	0.999989270246092	0.2071586	SLC25A37	1.1628482	0.24489105977781955	0.999981144962227	0.65433407
655	MAX	7.0919933	1.3219395100644029e-12	2.7284012587147818e-11	0.40892774	TIMM10	5.142921	2.704992726924053e-07	4.419418064706565e-06	0.4355188	KLHDC2	12.557468	3.61723876027498e-36	4.520458190837949e-35	1.4852204	DMAC1	3.639751	0.0002729019289733971	0.002920010035624042	0.6452566	ZBTB16	2.7759511	0.005504048919198386	0.09276833309340875	2.771044	TNPO3	5.231874	1.677999195132861e-07	1.7880130772580765e-06	1.1119387	NUP133	1.4719977	0.14102150228358065	0.999989270246092	0.58107656	FAM102A	1.161714	0.24535166090667138	0.999981144962227	0.45483094
656	RPL34	7.0913663	1.3279455385349722e-12	2.737768824086797e-11	0.13465562	BCL7C	5.1356125	2.8122672499674624e-07	4.590663372694043e-06	0.43738785	FAM98A	12.544004	4.287673600340834e-36	5.347554414114926e-35	2.1383066	NKTR	3.6035113	0.0003139471200106414	0.0033357775428009954	0.22317766	TMED8	2.7694962	0.005614305604526874	0.09454125809500218	0.48412833	RABEP1	5.214919	1.8389769378713773e-07	1.9528532559364914e-06	0.60966724	RC3H2	1.4681785	0.142055735984527	0.999989270246092	0.41883278	ATP5MC2	1.1617022	0.2453564620309685	0.999981144962227	0.10471387
657	RNF114	7.0724072	1.5226873465468462e-12	3.135794758484664e-11	0.34257907	NR1H2	5.1330075	2.8514820358129825e-07	4.65060767694044e-06	0.31260684	C6orf89	12.525989	5.3816325814529855e-36	6.698499046347551e-35	1.6234908	CR1	3.5926936	0.0003272773610237027	0.0034655737809195486	0.621854	CALM2	2.764794	0.005695873185427512	0.09574198368802389	0.013432846	USP11	5.210778	1.8804995446429376e-07	1.9958111776989722e-06	0.74969095	ATP6AP2	1.4679297	0.14212330840289145	0.999989270246092	0.3151116	SIK1	1.1608042	0.2457215403236811	0.999981144962227	0.4441795
658	INTS6	7.0686316	1.5646902856774154e-12	3.218742155476209e-11	0.41547045	RSRC2	5.132753	2.8553472104758463e-07	4.652844388913392e-06	0.33773527	SH3GLB1	12.52441	5.489766046876825e-36	6.828536993508519e-35	1.1126684	TMEM131L	3.5854392	0.00033651129328499026	0.003559312760834098	0.29716817	SEPT9	2.7615597	0.005752600177957768	0.09640624590636294	0.14641859	HLA-DPB1	5.186924	2.1379611538709428e-07	2.2613423587825424e-06	-0.08638473	NDE1	1.4648771	0.14295445117529498	0.999989270246092	0.37457213	RPS4X	1.1576376	0.24701196098993905	0.999981144962227	0.10188576
659	COQ10B	7.0627046	1.632924140175575e-12	3.3554073356162855e-11	0.4346387	MTFP1	5.1278806	2.930224562191058e-07	4.770691961724324e-06	0.52111894	PDIA3	12.513954	6.26275331020157e-36	7.784840190655623e-35	0.8748726	PAX5	3.559673	0.000371316658864368	0.003898720439556206	0.40396035	SMIM14	2.7613633	0.005756059488674473	0.09640624590636294	0.21593656	HLA-C	5.1750035	2.2790661414881242e-07	2.4051366554233836e-06	-0.28476977	LYAR	1.4625103	0.143601424626538	0.999989270246092	0.8046152	EDF1	1.1572005	0.2471904882832443	0.999981144962227	0.18755193
660	RNMT	7.0612273	1.6503836650729424e-12	3.3875531818405896e-11	0.34078556	PRMT1	5.1249714	2.975832214889934e-07	4.840721662198465e-06	0.29953766	PCYOX1	12.441469	1.5561419823459986e-35	1.9228143779213007e-34	2.9196508	EMB	3.5547168	0.0003783862851730024	0.003961802081233377	0.23545133	DPYD	2.7560163	0.00585100886858267	0.0978208991666805	1.5257767	FEM1C	5.166184	2.389216094132136e-07	2.5171086326548505e-06	1.2741451	BRD2	1.4609504	0.14402906523897127	0.999989270246092	0.18878102	LARGE2	1.1556171	0.24783780272157252	0.999981144962227	1.1441638
661	MAP4K4	7.0547996	1.7284956901337304e-12	3.543985998518148e-11	0.35743505	DOCK8	5.1223016	3.0182840465260186e-07	4.9018487048046685e-06	0.33150378	PRRC1	12.399069	2.6437881775765126e-35	3.255960383975087e-34	1.8454051	ELF2	3.5454323	0.0003919696885903938	0.00409025192937336	0.3932852	RERE	2.7542634	0.005882438892582588	0.09823354731036081	0.46048975	MARCH7	5.1622825	2.4395689556554895e-07	2.5687064094029415e-06	0.6464595	SLC25A6	1.4576019	0.1449503145159307	0.999989270246092	0.18368407	HNRNPK	1.1551208	0.24804093630792556	0.999981144962227	0.11498926
662	HMGCS1	7.0518994	1.7649174085398676e-12	3.614690341222486e-11	0.6482772	PAF1	5.1222777	3.0186644666205187e-07	4.9018487048046685e-06	0.330093	TBXAS1	12.349986	4.871992441365448e-35	5.976438854108911e-34	1.682015	CCR6	3.5362082	0.0004059146021038531	0.004223956857810201	0.37793815	CHPT1	2.754053	0.005886220703879483	0.09823354731036081	0.27136752	NEK1	5.161959	2.443785512135723e-07	2.5716948722745813e-06	0.9930594	IRF4	1.4575884	0.14495402339175972	0.999989270246092	0.25576934	CSNK2A2	1.1537503	0.24860257707779254	0.999981144962227	1.3224623
663	PPP4R3A	7.0449395	1.855423464421601e-12	3.791729572746794e-11	0.35423958	IL13RA1	5.1116843	3.1929913984567966e-07	5.171426520174211e-06	0.6478323	PSMC3	12.336429	5.765721644527323e-35	7.054218652038741e-34	1.2500889	APH1A	3.5224996	0.00042749760209859927	0.0044380465926509415	0.18631347	RIPOR2	2.7505243	0.005949998762016205	0.09912060437651639	0.19287972	NAA50	5.1534204	2.5577733316321985e-07	2.688616046286961e-06	0.5472422	GTF2A2	1.4575212	0.14497256886141166	0.999989270246092	0.26811096	ATP6AP1	1.1533248	0.24877706009893252	0.999981144962227	0.5292117
664	FBL	7.0433755	1.876375874176083e-12	3.830352413608026e-11	0.3322844	MDH2	5.0953717	3.480580157827713e-07	5.622568362315972e-06	0.29348436	IGHV7-4-1	12.301115	8.933195630405225e-35	1.0900952522701155e-33	3.5012538	UHMK1	3.5183976	0.0004341613428132159	0.0045028250884986	0.26837897	NR4A1	2.7468038	0.006017914021451699	0.10007329751537059	0.096351214	MAP4K3	5.1406713	2.7375852294434705e-07	2.874387462631191e-06	1.9079702	DUS2	1.4555309	0.14552233831585135	0.999989270246092	0.6321426	SETX	1.1523087	0.24919422724175888	0.999981144962227	0.3791493
665	OAT	7.025263	2.136636610316598e-12	4.352114178524791e-11	0.67519116	RWDD1	5.094162	3.5028707850970915e-07	5.6536819297873296e-06	0.29880503	TRABD	12.292546	9.932729658773406e-35	1.2112736599568248e-33	0.97360295	GBP1	3.5175083	0.00043561866214357714	0.004512922264450229	0.6340257	RIN3	2.7464578	0.006024263098473888	0.10008967131907909	0.8932824	TBC1D5	5.1236787	2.99631638857314e-07	3.140745571797621e-06	0.63837004	PSMB7	1.45543	0.14555024069394476	0.999989270246092	0.34240848	JUND	1.1522733	0.2492087884052584	0.999981144962227	0.11847284
666	RABGGTB	7.024787	2.143927874788504e-12	4.362203521025508e-11	0.34501976	EXOSC3	5.091415	3.5540154843458425e-07	5.731272334219942e-06	0.6127074	BIK	12.28358	1.109770933470246e-34	1.3515735037002513e-33	3.9513972	SUPT20H	3.5113697	0.0004458041183595039	0.00460820678135824	0.57558686	SMC6	2.7438357	0.006072592593265652	0.10071327342680048	0.36248574	PLEKHA2	5.0960627	3.4678995924064567e-07	3.624877904488497e-06	0.8526487	IQGAP1	1.4548249	0.1457177409926737	0.999989270246092	0.20292185	GBP1	1.1518244	0.24939328129106242	0.999981144962227	0.6707446
667	IGHA1	7.0069566	2.435579944990798e-12	4.934098872273432e-11	0.3138098	CAST	5.0806785	3.760890019033857e-07	6.0596447301497154e-06	0.3164564	RAB1A	12.2806	1.1514182837112361e-34	1.4013804525430036e-33	1.0870028	RAB24	3.5099194	0.00044824258425966697	0.004630847252002694	0.31440622	FAM200B	2.7427325	0.006093027872690167	0.1008728607352734	0.9816689	PICALM	5.094531	3.4960509092062306e-07	3.6502136465567907e-06	1.1135255	EIF3G	1.4531035	0.14619499315889778	0.999989270246092	0.16765256	LSM6	1.1513044	0.24960702386411437	0.999981144962227	0.48116693
668	GRPEL1	7.0031238	2.5031730662016166e-12	5.065531786246178e-11	0.55201256	ITGB7	5.080171	3.770952159685153e-07	6.06538149960393e-06	0.39602295	MIA3	12.276691	1.2083903746617067e-34	1.4697619042006598e-33	1.0528682	TMEM109	3.5071433	0.00045294526493186985	0.004674254841315723	0.3032224	DMXL1	2.7350018	0.00623799485230513	0.10290761092335024	0.3822693	CCDC47	5.0830326	3.7145596810125517e-07	3.867536525018537e-06	0.73262054	FAM177B	1.4519538	0.146514448421743	0.999989270246092	0.57918847	SIGIRR	1.1508436	0.24979658449420916	0.999981144962227	0.5416423
669	PLK2	6.992807	2.694403933426341e-12	5.4407130508515873e-11	0.94039935	VPS29	5.074815	3.878736089279129e-07	6.222723983941604e-06	0.3386704	FCGRT	12.276014	1.2185459017875348e-34	1.4811484974300863e-33	1.5908715	ABLIM1	3.499363	0.00046637113288784606	0.004802181345155316	0.42132893	ZEB2	2.7301173	0.006331178512461181	0.10417124629405587	0.3701509	INPP5A	5.0755196	3.864381789972696e-07	4.0190432239303545e-06	1.6942961	MARCKSL1	1.4516714	0.1465929927482977	0.999989270246092	0.23947603	LAPTM4A	1.1491185	0.2505071146568415	0.999981144962227	0.26358655
670	HNRNPC	6.9830728	2.887927416508497e-12	5.818893060174464e-11	0.19800912	PTTG1	5.0748124	3.878780144347779e-07	6.222723983941604e-06	0.6676	NOMO2	12.231137	2.119507470530926e-34	2.5679071678679232e-33	2.7980673	TBCA	3.4869359	0.000488588720026657	0.005019872432961104	0.08791866	TSTD1	2.7298977	0.006335398835730487	0.10417124629405587	0.28660315	FAM102A	5.057862	4.2398337894072563e-07	4.39726619470598e-06	0.7248826	MINOS1	1.4516041	0.14661169852513406	0.999989270246092	0.23351994	ANXA5	1.1486105	0.2507166491303565	0.999981144962227	0.351863
671	GNG7	6.978537	2.9826921607127415e-12	6.003351708153003e-11	0.31740826	COX20	5.072979	3.916357647620627e-07	6.2722232608846064e-06	0.4067487	MYO1D	12.215053	2.583330808471531e-34	3.125796772014385e-33	1.9388165	TNFSF12	3.4678757	0.000524589893221706	0.0053485236217107055	0.44597876	ARID4B	2.729818	0.006336925959039201	0.10417124629405587	0.1822489	CD46	5.0468926	4.490540532955863e-07	4.649528594000582e-06	0.574904	RUBCN	1.4513688	0.14667718312323616	0.999989270246092	0.35894436	NFAT5	1.1480315	0.2509555700801577	0.999981144962227	0.3898515
672	NRBF2	6.972038	3.123821080119024e-12	6.280630788023787e-11	0.39132616	TMEM50A	5.0721865	3.9327099266992087e-07	6.293010447028631e-06	0.28691006	TTC3	12.205014	2.9225663204858426e-34	3.5316866844316614e-33	0.9552033	MFSD10	3.4617403	0.0005366950873163086	0.005460655838748959	0.4036963	CHURC1	2.728	0.006371960777775934	0.10461627359147108	0.26859117	AZIN1	5.0452623	4.528992668022366e-07	4.686741275649545e-06	0.4800272	SH3KBP1	1.4492037	0.14728069157173906	0.999989270246092	0.26611724	KMT2B	1.1472516	0.2512776330640585	0.999981144962227	0.6321478
673	GPR18	6.955089	3.5233911153735086e-12	7.061163418973032e-11	0.66214305	ZNHIT3	5.064435	4.0961353221650387e-07	6.543295619944802e-06	0.45217916	FDX1	12.192615	3.40325844240609e-34	4.109902654913451e-33	1.24353	CAST	3.4454308	0.000570150099486022	0.005784589753241	-0.0061052083	METTL21A	2.7275045	0.006381537712016052	0.1046280585507869	0.4205128	ITPR2	5.043539	4.5700001628030425e-07	4.726555600752726e-06	0.80576974	SPG21	1.4479195	0.14763956923739882	0.999989270246092	0.3916426	LRCH1	1.1467081	0.2515022716726486	0.999981144962227	0.57456005
674	DDX27	6.945462	3.7722258171955614e-12	7.535566305913789e-11	0.47290152	AKIRIN1	5.0590787	4.212870104357229e-07	6.7240145771682785e-06	0.3342754	COL9A3	12.189293	3.5448515022025127e-34	4.278126735323058e-33	1.586749	DOK3	3.4108899	0.0006475122256747884	0.006516333930226646	0.4370445	BEND5	2.7117903	0.006692089457628526	0.10921658560136772	0.83876586	CDK13	5.038185	4.699665083734642e-07	4.855279686175024e-06	0.6986124	MRFAP1	1.4468706	0.1479331795206479	0.999989270246092	0.23728925	RICTOR	1.1459638	0.25181015615440583	0.999981144962227	0.4783853
675	LCP1	6.939986	3.9213850083315595e-12	7.824717953082702e-11	0.28872037	MED31	5.0568066	4.2633519624791165e-07	6.7987710184560135e-06	0.54403687	AC007388.1	12.189216	3.5481832488847912e-34	4.279379641738361e-33	3.3784075	SRSF10	3.404847	0.0006620117732187557	0.006655073095213116	-0.08010492	RAC1	2.7115707	0.00669652556158027	0.10921658560136772	0.23711836	PER1	5.0380073	4.704036281524085e-07	4.857106194835439e-06	0.55323243	REST	1.4457073	0.14825930729125755	0.999989270246092	0.30624095	RIF1	1.1458455	0.2518590508688383	0.999981144962227	0.50236315
676	CHMP2B	6.939843	3.925359633446998e-12	7.824717953082702e-11	0.4169914	WNK1	5.0536103	4.335361186583409e-07	6.8900484684219115e-06	0.35714152	AP3D1	12.185671	3.7059243603010805e-34	4.46674009783576e-33	1.456712	MCOLN2	3.400254	0.0006732330360705561	0.006756956421196577	0.5260106	RANBP10	2.7101824	0.006724619145868333	0.10953291568824963	1.0069164	NORAD	5.032101	4.85133586497322e-07	5.003660838511352e-06	0.73700356	PMAIP1	1.4455729	0.1482970453113665	0.999989270246092	0.20402588	IKBKG	1.1449713	0.25222107752732936	0.999981144962227	0.7461449
677	PDLIM1	6.9265985	4.310802290477711e-12	8.574728052850014e-11	0.3379495	KDM6B	5.0508156	4.39928083379769e-07	6.9856835571912595e-06	0.41709486	GADD45GIP1	12.183739	3.7947814755826096e-34	4.5708865572253275e-33	0.97379726	TPI1	3.3989375	0.0006764815765583348	0.006785910352379253	-0.13104549	ZDBF2	2.7098367	0.0067316353599075965	0.10953291568824963	0.7134209	MKL1	5.0274453	4.970572254304868e-07	5.1209794103158605e-06	1.0344336	BST2	1.444692	0.1485444107904507	0.999989270246092	0.1896913	SEPT6	1.1442623	0.25251487884948487	0.999981144962227	0.23432632
678	CCDC107	6.922111	4.449617036861919e-12	8.83201645465635e-11	0.41896635	SMIM26	5.043306	4.575569780444139e-07	7.253269410664973e-06	0.28885356	AC012368.1	12.145092	6.091378905748815e-34	7.322999202542616e-33	2.635075	LINC02422	3.3948896	0.0006865625652203907	0.006883333875272461	1.7371858	ATF7IP2	2.7057889	0.006814234462352976	0.11065272985081098	0.49326387	WDFY2	5.020504	5.153610262841563e-07	5.30662584349326e-06	1.2213347	KPNA5	1.4445575	0.14858220422233445	0.999989270246092	0.49083447	DDX27	1.1424072	0.25328478730462745	0.999981144962227	0.42526463
679	PRR13	6.9201517	4.5116003935841655e-12	8.93603398550885e-11	0.2431954	PMPCB	5.0383363	4.6959599716869514e-07	7.435582642176284e-06	0.34530672	SLC25A4	12.119052	8.372175478639558e-34	1.0045533767231953e-32	1.4478852	TAF15	3.393841	0.0006891967746906911	0.006902326045184603	0.19007753	ZNF608	2.703377	0.006863882470501609	0.1111686798043568	1.6286687	RNF38	5.018888	5.197143776373286e-07	5.345551740880528e-06	1.2102991	ARHGAP30	1.4426211	0.14912724414386208	0.999989270246092	0.3240799	CLTB	1.142041	0.25343700051327067	0.999981144962227	0.46306178
680	IER5L	6.910706	4.822474400358021e-12	9.541646591927884e-11	0.61751986	SNHG12	5.0381656	4.700147095250147e-07	7.435582642176284e-06	0.31682092	MRPL17	12.115427	8.750697172386066e-34	1.049296322894468e-32	2.0055103	FLOT2	3.387613	0.0007050364645127902	0.0070496089790351765	0.35143378	MAD1L1	2.7028956	0.006873831653911908	0.1112332619242744	0.69522417	TNRC6A	5.0136514	5.340667575949788e-07	5.484104327576838e-06	1.0378476	PKN1	1.4424059	0.149187898215209	0.999989270246092	0.33643496	SF3B5	1.1419582	0.2534713800515628	0.999981144962227	0.28131106
681	CCT2	6.8849363	5.7813296342633495e-12	1.1390501406133641e-10	0.28890124	AC120193.1	5.0380683	4.702533775199922e-07	7.435582642176284e-06	0.44252095	PRPSAP2	12.113528	8.955766772749236e-34	1.0731965089656728e-32	1.4701922	ANKRD13D	3.384955	0.0007118995694265067	0.007110611438094091	0.59260684	PRKD3	2.7018065	0.006896385880901608	0.1115015318594993	0.5090785	MKLN1	5.011811	5.39202112134706e-07	5.532634752677099e-06	0.93519485	SS18L2	1.4389969	0.15015140034267976	0.999989270246092	0.27510837	LYRM4	1.141911	0.2534910269599949	0.999981144962227	0.86481154
682	LINC00926	6.8537498	7.193892905302068e-12	1.4128805666013263e-10	0.36968595	ENO1	5.0371633	4.724812603430062e-07	7.4644837895680015e-06	0.3008088	NME3	12.111263	9.206507258646112e-34	1.102535381462254e-32	1.0354491	NUDT3	3.383801	0.0007148977952425329	0.007132921424403839	0.49167517	HNRNPU	2.7001426	0.006930974823401179	0.11196374740694304	0.013242278	SRSF1	5.0112114	5.408849505896944e-07	5.544962312144241e-06	0.71095395	TUBB	1.4386137	0.15026001913235373	0.999989270246092	0.21259022	VOPP1	1.1401032	0.2542433173013787	0.999981144962227	0.24413304
683	HNRNPH3	6.8372407	8.07330402121742e-12	1.5839296154350645e-10	0.29052806	SDF2	5.0340147	4.803132758022919e-07	7.581797884872387e-06	0.38503516	ATP5F1A	12.05908	1.7371249594963805e-33	2.076315022055315e-32	0.93453634	TTC14	3.363364	0.0007699873700694243	0.007616444870418173	0.39095724	MTF2	2.697212	0.006992273219658846	0.11269139278789565	0.46319553	LATS1	4.994757	5.890986911763154e-07	6.025988695157727e-06	0.90717465	OTUD1	1.4377799	0.15049651957399746	0.999989270246092	0.3719701	HIF1A	1.1400914	0.2542482393363581	0.999981144962227	0.22665378
684	ARHGAP15	6.8359675	8.145348515123668e-12	1.5963856365039643e-10	0.35454848	EPHA4	5.031725	4.860857872812578e-07	7.661078740610869e-06	1.4315906	CHPF2	12.0542	1.8431202686955424e-33	2.2015965411857512e-32	2.899821	MTG1	3.3632526	0.0007702986102732926	0.007616444870418173	0.46390262	PIK3AP1	2.6964595	0.007008091678314005	0.11272152977067475	0.33759525	ZRANB2	4.986134	6.159935996208713e-07	6.287313228515436e-06	0.4377425	BTN3A2	1.4375647	0.15055759798873594	0.999989270246092	0.28300837	LINC01857	1.139855	0.25434669396021703	0.999981144962227	0.3715684
685	RPS14	6.833957	8.26035554555052e-12	1.617226797155106e-10	0.13654873	ING3	5.0316973	4.861569958668275e-07	7.661078740610869e-06	0.48921785	SCRN2	12.053912	1.8495865845032895e-33	2.2079070053526794e-32	1.8462025	CD47	3.3580413	0.0007849688203703692	0.007749178968502831	0.039569717	LRCH1	2.6945245	0.0070489153884050375	0.11307256128066107	0.52822894	OPA1	4.9764857	6.474909076088337e-07	6.597971247496242e-06	1.1070027	AHCTF1	1.4369192	0.15074094661634985	0.999989270246092	0.4079715	ECH1	1.1398314	0.2543565408813706	0.999981144962227	0.3045482
686	NOLC1	6.832589	8.339541023244362e-12	1.6310184110240388e-10	0.3491933	EHD1	5.0140905	5.328487399962766e-07	8.368595783544217e-06	0.42616683	EDEM3	12.015807	2.9348916494025663e-33	3.498990951728631e-32	1.8085525	XAF1	3.3549018	0.0007939315806544211	0.007829373906897563	0.27060705	CD40	2.6897194	0.007151209350515552	0.11440403361148395	0.19592421	MOB1A	4.974556	6.539739919915692e-07	6.6603966935473234e-06	0.12547703	VDAC1	1.4353055	0.15120006271884212	0.999989270246092	0.2789058	PHF20	1.1397842	0.25437623551939115	0.999981144962227	0.28991675
687	TSPYL1	6.829626	8.513628114568254e-12	1.6633222341530312e-10	0.41631693	ZC3HAV1	5.0127625	5.365414797455468e-07	8.405366019389097e-06	0.3382467	DHRS9	12.014388	2.9857195561218863e-33	3.557315164631044e-32	4.4874043	SNHG7	3.3497097	0.0008089629486538232	0.007964976620571522	-0.030331029	SCAND1	2.689514	0.007155617280769739	0.11440403361148395	0.21266599	RFTN1	4.973352	6.580496855591267e-07	6.6982493361495825e-06	0.8859184	COX6A1	1.4348214	0.15133800509570544	0.999989270246092	0.19703639	RARRES3	1.1394651	0.25450920207746486	0.999981144962227	0.40559486
688	UBE2D1	6.8289485	8.553938150712442e-12	1.6694495608367442e-10	0.48704466	KRR1	5.0110455	5.413516004705472e-07	8.473605840251232e-06	0.34118763	RDX	11.954758	6.131236799179578e-33	7.27713843505678e-32	1.6880109	CUTA	3.3433893	0.0008276171129560015	0.00813316125204496	-0.03342117	RGS16	2.687018	0.0072093082750263465	0.11496690067986459	0.4531981	HECTD1	4.963919	6.90847729954557e-07	7.024434302720505e-06	0.7311808	APH1A	1.433322	0.15176585162018438	0.999989270246092	0.23745604	E2F4	1.1353178	0.25624216810604805	0.999981144962227	0.46295774
689	STX5	6.822007	8.977720320014856e-12	1.750327123624213e-10	0.34795415	BTG3	5.0074797	5.514741066605652e-07	8.624814653874958e-06	0.35348588	C19orf24	11.946362	6.782998021623064e-33	8.040481390561826e-32	1.1145395	PRELID1	3.3318768	0.0008626244924680876	0.008453176355288644	0.060104273	TRAPPC1	2.6860971	0.007229206745274755	0.11518577237688847	0.22890593	WAC	4.9598956	7.053107571493865e-07	7.163684326017013e-06	0.6166547	SNRPN	1.4303634	0.15261273397983505	0.999989270246092	0.25936484	ATG101	1.1353178	0.25624216810604805	0.999981144962227	0.43447408
690	SEPT7	6.816249	9.34484140688556e-12	1.8162088642674038e-10	0.23143871	MARCH1	5.0073066	5.519692047987054e-07	8.625327825070558e-06	0.3664925	ANKRD36	11.942746	7.084510124203374e-33	8.392558088722956e-32	1.9939153	ARHGAP30	3.3201985	0.0008995346890378153	0.008773402105628625	0.35009238	PSME4	2.6855595	0.007240845375464621	0.11527277561042568	0.70579004	WDR26	4.959296	7.074907200355977e-07	7.1819161340719166e-06	1.4666992	LYPLAL1	1.4298054	0.15277288918220908	0.999989270246092	0.4356246	UBXN6	1.134538	0.2565689382505061	0.999981144962227	1.2452868
691	MT2A	6.8120437	9.622188762356102e-12	1.8681664716757562e-10	0.5131505	PPP1R2	5.00178	5.680341986578085e-07	8.868938977872295e-06	0.3021231	CTHRC1	11.92584	8.680376565675205e-33	1.0270035888545845e-31	7.1210685	SRSF1	3.3143084	0.0009187013364100829	0.008946129117032815	0.32633895	NSA2	2.6775389	0.007416522743852208	0.1174681505558527	0.1412701	ZBTB21	4.9559145	7.19909182364745e-07	7.300035611174681e-06	1.1141245	NFAT5	1.4291196	0.1529698815197163	0.999989270246092	0.275452	SPCS1	1.1344435	0.2566085664060771	0.999981144962227	0.20243193
692	EPC1	6.7936196	1.0935461264001166e-11	2.1121515141173266e-10	0.22516832	DENND1C	4.9976354	5.803761702875145e-07	9.054062362227798e-06	0.4497275	TRAPPC3	11.921117	9.186859989139909e-33	1.086238489717189e-31	1.1981127	ELL3	3.3108692	0.0009300665317900338	0.009038115286530443	1.0682545	OCIAD2	2.673407	0.007508507060558272	0.11872349553889512	0.30627367	LUC7L3	4.950481	7.403022049185866e-07	7.498674559919103e-06	0.4422516	PPM1G	1.4284405	0.15316513290281947	0.999989270246092	0.27285483	POU2F2	1.1340182	0.25678694569753857	0.999981144962227	0.2173077
693	PHF20	6.77376	1.2547788889613547e-11	2.413573660849583e-10	0.32791847	BCL2A1	4.993437	5.931423284855495e-07	9.245488358298564e-06	0.39663762	CBX4	11.92086	9.215155314224818e-33	1.0888940332666666e-31	1.1625686	ATF6B	3.300125	0.0009664182007098783	0.009366977033166187	0.40146098	LSM4	2.6710327	0.007561828470218776	0.11946536460401519	0.43626606	KHDC4	4.942612	7.708264028762092e-07	7.795164783124289e-06	1.2572081	SET	1.4250987	0.1541286866770041	0.999989270246092	0.1538651	PTP4A1	1.1331202	0.2571638068477513	0.999981144962227	0.28274512
694	CALR	6.767448	1.3107376225209156e-11	2.518614063954196e-10	0.17630446	UTP23	4.992521	5.959624575811357e-07	9.273951237321793e-06	0.44680655	PIGP	11.9194	9.378132300742613e-33	1.1074505852357953e-31	1.4223001	NLRC5	3.2885678	0.001006985591122702	0.009739936318904808	0.50781935	ACTR2	2.6607592	0.0077964712165969115	0.12296412507123007	0.1252257	AREL1	4.9364905	7.95408397116415e-07	8.033397284288454e-06	2.0888662	RHOA	1.4226041	0.1548509569482269	0.999989270246092	0.15745626	SMARCC2	1.1320567	0.2576105859794914	0.999981144962227	0.45286882
695	SMARCB1	6.7641773	1.3406879922394672e-11	2.573514049300821e-10	0.25593582	RHEBL1	4.982251	6.284876198568861e-07	9.755675550157888e-06	0.86192465	MIR4435-2HG	11.899026	1.1973700527623799e-32	1.4103870230076062e-31	2.8290226	PHF14	3.2882586	0.0010080921594501563	0.009745587311409853	0.41227052	AUTS2	2.6497846	0.008054314000193928	0.12681636338870744	1.1777813	MFSD14C	4.936425	7.956757520294277e-07	8.033397284288454e-06	1.2562335	ZCCHC10	1.4220729	0.15500508717938175	0.999989270246092	0.319065	SLC3A2	1.1293864	0.2587348708174989	0.999981144962227	0.24496958
696	SMG1	6.741079	1.5721506782953516e-11	3.011620878401917e-10	0.35565042	UHMK1	4.979478	6.375597209646688e-07	9.880057536344511e-06	0.34527636	SLC3A2	11.878663	1.5279184531470163e-32	1.7974717842885896e-31	0.94245195	HADHA	3.2770424	0.001049006037692589	0.010094045720097125	0.15152183	NOP10	2.647167	0.008116926272732772	0.1276944438420304	0.22213669	MAST4	4.930945	8.183274917753667e-07	8.253164508943132e-06	1.7174233	VPS35	1.4184958	0.15604606279842745	0.999989270246092	0.28736994	SEPT9	1.1276495	0.25946797601046956	0.999981144962227	0.20511764
697	CDKN2AIP	6.7394814	1.5895314459287612e-11	3.041792586475777e-10	0.5089106	EPS15	4.977936	6.426589560781051e-07	9.95081394398779e-06	0.31272328	C4orf48	11.854207	2.0465252096286562e-32	2.4015136705189603e-31	1.1590432	RBBP4	3.268628	0.001080702998417607	0.010366969945745867	0.15273078	GPSM3	2.6460779	0.008143105550021472	0.1279983684518118	0.07955739	SRGAP2	4.9213805	8.593575881689604e-07	8.662287347410299e-06	1.5278754	ACTR2	1.4161626	0.15672789760027184	0.999989270246092	0.18988809	FBXO10	1.126716	0.2598625514349955	0.999981144962227	1.0881504
698	BCLAF1	6.728979	1.708577709240151e-11	3.266254395389625e-10	0.22277918	HSPE1	4.9765906	6.471403798416388e-07	1.0011894864913183e-05	0.33233365	NUGGC	11.848703	2.1854635945944362e-32	2.5629402732836575e-31	4.2419147	MTDH	3.2625465	0.0011041602266122993	0.010575528947888302	-0.13897228	ENTR1	2.643194	0.008212795489840097	0.1289851332065964	0.65278983	RNF111	4.918753	8.709722803900735e-07	8.769887106053963e-06	0.91183513	HIF1A	1.415376	0.15695830431799354	0.999989270246092	0.25252822	MED28	1.1256291	0.2603225803067156	0.999981144962227	0.40858576
699	MED29	6.7259755	1.744198006153707e-11	3.330936171833763e-10	0.519566	GBP4	4.971163	6.655248087733615e-07	1.0287789463209096e-05	0.436987	EAF2	11.832716	2.644430195551411e-32	3.0953437006648823e-31	1.0035102	PGLS	3.2459216	0.0011707106420949436	0.01116723883446189	0.29376218	MAGOH	2.6423154	0.008234135860689929	0.12921152808137318	0.2877651	SETX	4.916074	8.829702861313542e-07	8.881110295762161e-06	0.42622557	SENP6	1.4152415	0.15699771576769056	0.999989270246092	0.25455126	IDS	1.1253691	0.2604326706528258	0.999981144962227	0.18719888
700	SLC44A2	6.717839	1.8443935151662874e-11	3.515086231457874e-10	0.4528597	COX8A	4.967461	6.78351583300009e-07	1.0477387285771164e-05	0.2844253	FASTK	11.79366	4.2084305601394036e-32	4.9198557262582075e-31	1.37596	AC116366.3	3.2438657	0.0011791928214841213	0.011242401463081622	0.3951977	SLC16A7	2.635005	0.008413601893501856	0.13179704674332096	0.8251162	APP	4.913615	8.941223932452765e-07	8.978759748746162e-06	1.0212848	PLEKHM2	1.4136614	0.15746136239728603	0.999989270246092	0.3272102	DHRS4	1.1248964	0.26063291744079	0.999981144962227	0.7905641
701	TERF2IP	6.707086	1.9854892532295068e-11	3.7801284170159324e-10	0.20723295	ARPC3	4.950388	7.4065634122834e-07	1.1423080054281447e-05	0.34944853	FLOT1	11.789193	4.4377049315070774e-32	5.181395407513082e-31	1.1625767	EMP3	3.2313206	0.0012321964619786835	0.01168801300843837	-0.14800279	MXI1	2.6347435	0.008420092170545535	0.13179704674332096	1.0143758	PRKCB	4.89858	9.653171863334752e-07	9.657312634107227e-06	0.26361626	HLA-DRB1	1.4132445	0.15758385899881278	0.999989270246092	0.30507404	TERF2IP	1.1248019	0.26067297957686353	0.999981144962227	0.1856102
702	RPL30	6.6998653	2.086119598900637e-11	3.9676676326491425e-10	0.11813636	ARHGAP17	4.9503493	7.408043126637662e-07	1.1423080054281447e-05	0.36922055	TPD52	11.780203	4.937389538440365e-32	5.761214134347738e-31	0.92799026	JMJD1C	3.2240152	0.0012640664217116583	0.01195385265904517	-0.030820554	DCAF12	2.6341684	0.008434363321729853	0.13190976601578844	1.6534865	GNA12	4.8863506	1.0272218550174085e-06	1.0254631017075874e-05	1.2013565	CLK3	1.410918	0.1582687952329892	0.999989270246092	0.35509777	GPATCH8	1.1238331	0.26108386208767487	0.999981144962227	0.5106313
703	KHDRBS2	6.6600595	2.7371644361136946e-11	5.184772999899422e-10	1.0439996	RARA	4.948693	7.471360700360347e-07	1.1511201316872285e-05	0.40606946	GLT8D1	11.756907	6.507433653382463e-32	7.583741230781387e-31	2.2469146	ZCCHC7	3.2235403	0.001266164365310387	0.0119676265085923	0.2917818	PTPRE	2.625255	0.008658408759687448	0.13494857508355107	1.2555376	SPG7	4.8848658	1.0349928054675415e-06	1.0315649446802025e-05	1.0661134	TMX2	1.409042	0.158822739203901	0.999989270246092	0.6579679	APPL1	1.1236794	0.2611490431042577	0.999981144962227	0.31030765
704	CTNNB1	6.6427193	3.0794787374800584e-11	5.82136922835896e-10	0.364213	UBE2B	4.9478936	7.502091133800814e-07	1.1539490220482737e-05	0.29948562	HIST1H2BJ	11.749905	7.069829583104128e-32	8.228875880321698e-31	2.6303625	KMT2A	3.2229602	0.0012687313153751047	0.011985817155579089	0.027270392	AC016831.7	2.6250026	0.008664829721840185	0.13494857508355107	0.16199182	CLASP2	4.873976	1.0937425129088768e-06	1.0872161857141088e-05	1.1484534	STMN1	1.4078586	0.1591729346172962	0.999989270246092	0.540883	RNF111	1.1225333	0.26163574897464703	0.999981144962227	0.5271944
705	MSN	6.6386657	3.1653522852919894e-11	5.971601914962381e-10	0.26236367	MIF4GD	4.9471464	7.530938390126556e-07	1.1574320303375723e-05	0.59283894	ERAP1	11.735818	8.351551172460879e-32	9.70256798105698e-31	1.8434727	NDUFB2	3.2145586	0.0013064525160813795	0.012292380758974472	0.020459902	AL139020.1	2.623619	0.008700101767718758	0.13538490307097298	6.8668857	SENP5	4.8669314	1.1334421806456925e-06	1.1254797342462657e-05	1.1672517	NOP58	1.4072199	0.15936220318163052	0.999989270246092	0.18835244	TSC22D2	1.1225097	0.26164579073940164	0.999981144962227	0.45238817
706	EIF3G	6.6317225	3.317919478567539e-11	6.253105215263954e-10	0.2001127	CCDC141	4.9467187	7.547494398247962e-07	1.1590218146708682e-05	0.64011604	GMDS-DT	11.732696	8.665389886855902e-32	1.005465450926352e-30	1.9574378	CALHM6	3.2132423	0.0013124554804312778	0.012336420329413995	0.4706778	B4GALT1	2.6221094	0.008738737557250482	0.13575967139315528	0.36098245	ANKRD17	4.8642526	1.148901706303571e-06	1.1402238317134058e-05	0.9297873	NR1H2	1.4060836	0.15969932276390242	0.999989270246092	0.23654555	RIOK3	1.1208792	0.2623393158823405	0.999981144962227	0.40078714
707	SEPT6	6.6188397	3.62028803569131e-11	6.809207073581499e-10	0.21369883	BBC3	4.9457164	7.586429788842708e-07	1.1640428207255531e-05	0.63022906	PSMD8	11.685204	1.517155930667644e-31	1.756023285012215e-30	0.9175585	KDM4C	3.2117283	0.0013193910835690276	0.01238912875552638	0.28619662	ZFAND3	2.6131258	0.008971825270500241	0.1391304920427739	0.45805892	CIITA	4.857503	1.1887524708172632e-06	1.1785198512491232e-05	0.58497727	RGS14	1.4058012	0.15978318757815513	0.999989270246092	0.45701045	TMED3	1.1207255	0.2624047133399072	0.999981144962227	0.5792899
708	ZBTB21	6.603152	4.025073017289019e-11	7.555313114343915e-10	0.7424018	SLU7	4.9415913	7.748749889564737e-07	1.1877595403617192e-05	0.34568456	WDR83OS	11.677794	1.6553459212579828e-31	1.9124114055003988e-30	0.9066046	GGA2	3.178558	0.0014800959021396963	0.013821636307368596	0.1468882	HNRNPA0	2.6086247	0.009090686653846058	0.14075853243772593	0.08680234	SETBP1	4.8548427	1.2048230924923798e-06	1.19381780455246e-05	0.9444997	IDS	1.4042143	0.16025504742995866	0.999989270246092	0.18305425	MZT2B	1.1205956	0.26246005844411957	0.999981144962227	0.12217616
[truncated: 17,949 more rows]
