# Supplementary material for: The landscape of responses to neoadjuvant immunotherapy in resectable Kirsten rat sarcoma viral oncogene homolog‐mutant lung adenocarcinoma: Clinical heterogeneity and correlative immunologic analysis
Source: Clin Transl Med. 2026 Apr 20;16(4):e70670. doi: 10.1002/ctm2.70670 (PMC13096693; doi:10.1002/ctm2.70670)
Supplement: Supplementary file 15 — Supporting Information [file CTM2-16-e70670-s002.csv]

gene_symbol
ZNF407
ATP10D
CDK5R1
MAST4
IGHE
SIK1B
MICAL3
SSBP3
BTAF1
DIRC2
TMEM131
CLASP1
SLC7A1
NUP153
TNFSF9
PDE4D
RLIM
CXorf40A
SLC45A4
BMP2K
ANKRD11
DIP2B
IL6
NUP98
SSH2
KLHL6
UBR5
PIP5K1A
ZFC3H1
MLH1
GEN1
SOS2
ITPKB
TNRC6A
RBBP8
ITPR1
RC3H2
SLC25A25
GLUL
NEK7
CD72
PCNX4
GPHN
CD96
AGPAT5
LRRC40
LARP4B
GSTP1
LCP2
DEF8
NFKB1
GADD45A
HOPX
MAP4K4
IL2RA
PMEPA1
PAK1
TRAPPC8
AF213884.3
GRASP
CCNT1
FBXW11
PBX4
TMEM131L
TTC21B
CCSER1
ATF7IP
CHI3L2
RFX1
TRAC
KLF4
DCAF12
HNRNPH1
ATG13
LGALS9
YTHDC2
EIF2AK3
NUP58
ZBTB1
ESYT2
ANTXR2
SMURF1
TENT4A
NEAT1
ENTPD4
GPR107
SNED1
ZNF506
CSNK1D
CAMK2D
MIR29B2CHG
KIAA0232
TMEM161B
IL21R
CHRNA5
FAM49A
SAMD8
RAPGEF6
CCDC138
UBE2S
ATL2
ARIH1
AKAP13
NUFIP2
MAPK8
PCDH9
UBAP1
ZDBF2
FAM126A
BACH2
GDPD5
RAB3GAP1
LINC01679
ZBTB10
CDKN1A
CLEC2D
CLASP2
NCOA2
PLEKHA2
PRDM2
SIPA1L1
GPBP1
TMEM30A
PWWP2B
FRS2
MARCH8
FBXL20
KIF13B
TGFBR1
APLP2
PPP1R15B
SGPP1
TENT2
ATP1B3
MED13
KIAA1109
GPR160
KPNA1
MARCH6
KIAA1147
SATB1
GAB1
RREB1
SPEN
PHACTR1
VPS13B
DENND3
HCG18
WDR20
HERC4
STAT4
ATP6V0A1
IRS2
NRARP
MZB1
LMBR1
RINT1
GMFB
ZC3HAV1
TET2
SERINC5
ARMH1
MYO9A
CDCA7L
C16orf74
GNA12
HIPK1
IL6ST
MYADM
BRAF
PICALM
SIK2
CARMIL1
C17orf107
USP12
NPIPB5
TRIO
KLF3
MTMR6
IGHD
TFRC
C1orf162
SLC25A16
TNKS
SKAP1
ZNF736
AL390728.5
ZNF302
MTMR9
ADAM17
HIPK2
SEC24B
ARL4C
FEM1B
ZNF318
TCP11L2
SMC5
ANKRD13C
NFKBID
DUSP2
XPR1
AC016831.1
EBI3
MGAT5
SEL1L
CHD3
ZNF10
NABP1
TGIF1
ABRACL
LGALS3
USP34
AC103591.3
GNA13
SLC9A8
MAFF
VTI1A
DNM1L
PARP15
MALT1
USP36
SIK1
BCL7A
EPHA4
BTLA
ARL5B
CCDC6
ZUP1
TUBB2A
AMN
ZBTB20
NFKBIZ
SRGAP2
SLAMF1
CPSF7
RAF1
TMEM168
JMY
TOX
IFFO2
PANK3
GALNT2
GOLGB1
SPAG9
B4GALT1
FAM168B
SACS
SLC38A1
DYRK1A
ATP2B4
SNX9
AC005332.5
BCL2
CREBBP
JOSD1
SFTPC
IPMK
IGF2R
MFSD14B
EDEM1
CHFR
MTMR3
PIAS2
FCER2
MAN2A1
AC027290.1
CENPM
COCH
GRK5
GLS
KMO
ENPP4
APP
CD80
AC097376.2
BEND4
TRIP12
CCNT2
PELI2
PSMA3-AS1
KDM6A
AHCTF1
PCNX1
AP1S3
RFX3
CD200
SIK3
GRAMD1C
ZDHHC20
DCAF16
TMEM39A
EMILIN2
TCL1A
LINC02384
RAPGEF2
RALGAPB
FTX
FAM129A
TRPM7
OPA3
ATP2A2
ACSL1
C6orf106
VCL
NPC1
YBX3
TTC27
SCGB1A1
RNF38
AGO3
AC016831.5
HMCES
TBC1D15
CMSS1
CCDC84
TP53BP1
C12orf74
ANKRD28
ATP8A1
IL6R
SEC22B
KIDINS220
SSBP2
ATG7
AC090152.1
ALCAM
CXCR5
MYSM1
ATF6
ATP2C1
GOLGA8A
MBTPS1
EIF4A3
SMCO4
SUN1
CLIP4
FEM1C
NFAT5
ZNF703
CLIP2
MIR222HG
PSME4
SLC30A7
GTPBP1
COL19A1
AF117829.1
KCNQ1OT1
ZFAND3
AC104024.1
PLEKHG1
SCML4
RAB8B
RAB3GAP2
CDK8
MYO1D
PTPRJ
AP1G1
DNAJB6
SCGB3A1
S1PR1
ERO1B
CYP20A1
NOTCH2
AUTS2
EP300
FAM199X
SMAD3
CHSY1
ALPL
SNX29
SNX13
TEX9
DLEU2
SMAGP
SYT1
ACSM3
YTHDF3
TMEM263
CCDC167
SLC30A5
SPG7
COL9A3
FGD4
CCDC93
ZFY
RALGAPA1
MAN1A1
TNFRSF10D
LMO2
LINC02422
ZNF266
AREG
RPGR
DDX47
PPFIBP2
ITGAX
KDM2B
S100A10
ARL4D
RBM12
OPA1
RGS16
HSPA2
ZBTB38
TEX10
ANXA2R
NF1
GBF1
IGFBP4
IGLL5
FAM129C
MACF1
PIK3CA
HES4
TP53INP1
ZNF589
ADIPOR2
SIN3B
INTS6
ECD
ARL13B
HOMER3
IL13RA1
PIKFYVE
MAP3K2
CEP95
CUL3
GNL2
CLMN
SERTAD1
GCH1
CCNYL1
CYLD
BTNL9
AGO2
CHORDC1
DDX39B
ANKLE2
USP37
KHDC4
SESN3
STAG3
SORL1
GNB4
INPP5A
BCAR3
HES1
SLC7A5
NR4A3
GPR18
SMG1
PHF20L1
IRAK2
LPP
PRMT9
TMEM123
BCL6
TENT5C
JAM3
POLR2J3-1
RAPGEF1
ARHGAP31
TAF4B
HIVEP1
EGR1
FAM91A1
ETV7
ELL3
NOCT
PTAR1
ZNF331
TTC17
SYT11
H1FX
TM9SF3
SLC4A7
OTUD1
LAIR1
MON2
NEIL1
ATP9B
FBXO34
FUT7
PPP1R13B
MSL2
AFF1
UBR4
CRIP2
IGHM
PRKCE
ZDHHC5
IGLC3
TAPT1
TREML2
RCOR1
BTBD9
CLEC2B
AC016831.7
REV3L
UTY
INO80D
FARP2
SAMD4B
SYTL3
LRCH3
TBXAS1
TSPAN13
PDE7A
TESC
RFTN1
AC025259.3
SLC2A5
SOCS3
CD180
ELL2
PARM1
CCR1
FAM208B
ARFGEF2
RAB3IP
SESN1
BIRC6
ZSWIM6
CLCN3
RLF
DTX1
SLC12A2
SH2B3
AP005019.1
LINC01857
AC087239.1
TNIK
UGGT1
HSPA12A
CNOT4
ZHX2
MEF2B
WDR26
AREL1
PPM1B
CNR1
HIF1AN
MFSD14C
MAP4K3
LSG1
ADNP
E2F5
ANK3
WDFY2
MARC2
JCHAIN
RNF103
MCTP2
FKBP5
VAV3
SLC20A1
ST6GAL1
HUWE1
ATP13A3
CTNNB1
ETNK1
TIAM2
SLC5A3
NRIP1
ZBED6
CD38
PPP1R10
CREM
SEL1L3
RANBP2
GPR25
SLC38A2
FOXJ3
MBNL2
SLC9A7
GTF3C1
HTT
PLPP3
CHMP1B
TNPO3
CR2
C18orf25
NT5E
DENND4A
CEMIP2
IL4R
AC007384.1
BIRC2
SLC35E2B
JADE3
ZNF841
KLHL14
ARID1B
PLEKHM1
ZNF26
GABARAPL1
CREB3L2
ZBTB40
RPS6KB1
SLC35D1
SENP5
ZFYVE16
FAM126B
SOCS5
PLPP5
CNOT9
GCSAM
SUSD6
ZNF804A
ATP1A1
HIVEP2
RPRD1B
AC120193.1
EAF2
